# Supplementary material for: Single-cell roadmap of human gonadal development
Source: Nature. 2022 Jul 6;607(7919):540–7. doi: 10.1038/s41586-022-04918-4 (PMC9300467; doi:10.1038/s41586-022-04918-4)
Supplement: Supplementary file 3 — Supplementary Tables 1–11 and legends to the tables. [file 41586_2022_4918_MOESM3_ESM.zip]

Archive with 12 entries (12 files):
- 2021-05-07278C-Supplementary_Table1.xlsx
- 2021-05-07278C-Supplementary_Table10.xlsx
- 2021-05-07278C-Supplementary_Table11.xlsx
- 2021-05-07278C-Supplementary_Table2.xlsx
- 2021-05-07278C-Supplementary_Table3.xlsx
- 2021-05-07278C-Supplementary_Table4.xlsx
- 2021-05-07278C-Supplementary_Table5.xlsx
- 2021-05-07278C-Supplementary_Table6.xlsx
- 2021-05-07278C-Supplementary_Table7.xlsx
- 2021-05-07278C-Supplementary_Table8.xlsx
- 2021-05-07278C-Supplementary_Table9.xlsx
- legends for Supplementary Tables 1-11.docx
