# Supplementary material for: Single-cell roadmap of human gonadal development
Source: Nature. 2022 Jul 6;607(7919):540–7. doi: 10.1038/s41586-022-04918-4 (PMC9300467; doi:10.1038/s41586-022-04918-4)
Supplement: Supplementary file 3 — Supplementary Tables 1–11 and legends to the tables. [file 41586_2022_4918_MOESM3_ESM.zip › 2021-05-07278C-Supplementary_Table1.xlsx]

## Sheet: HUMAN scRNA seq
sample_id	donor	stage_PCW	stage_CS	sex	library_enrichment	cryo	10xKit	dig_protocol	location	Note
FCA_GND10375779	Hrv86	16		female	total	No	5DUAL	P_tryp	Gonad_and_extragonadal
FCA_GND10375780	Hrv86	16		female	total	No	5DUAL	P_tryp	Gonad_and_extragonadal
FCA_GND8047885	F81	8.8		female	CD45-	No	5v1.1	P_tryp	Gonad_and_extragonadal
FCA_GND8103050	F83	17		female	CD45-	No	5v1.1	P_tryp	Gonad_and_extragonadal
FCA_GND8103053	F84	9		female	CD45-	No	5v1.1	P_tryp	Gonad_and_extragonadal
FCA_GND8125923	F86	7.5	CS19	female	CD45-	No	5v1.1	P_tryp	Gonad_and_extragonadal
FCA_GND8125925	F87	11		female	CD45-	No	5v1.1	P_tryp	Gonad_and_extragonadal
FCA_GND8289580	F88	11		male	CD45-	No	5v1.1	P_tryp	Gonad_and_extragonadal
FCA_GND8622625	F89	8.4	CS22	female	total	No	5v1.1	P_tryp	Gonad_and_extragonadal
FCA_GND8622626	F89	8.4	CS22	female	total	No	5v1.1	P_tryp	Gonad_and_extragonadal
FCA_GND8622628	F91	11		female	CD45-	No	5v1.1	P_tryp	Gonad_and_extragonadal
FCA_GND8622630	F93	6	CS16	male	CD45-	No	5v1.1	P_tryp	Gonad_and_extragonadal
FCA_GND8715408	F96	14		female	CD45-	No	5v1.1	P_tryp	Gonad_and_extragonadal
FCA_GND8715519	Hrv3	19		male	total	No	5v1.1	P_tryp	Gonad_and_extragonadal
FCA_GND8784458	Hrv10	11		male	total	No	5v1.1	P_tryp	Gonad_and_extragonadal
FCA_GND8784460	F99	8.6	CS23	female	CD45-	No	5v1.1	P_tryp	Gonad_and_extragonadal
FCA_GND8810844	Hrv11	14		female	total	No	5v1.1	P_tryp	Gonad_and_extragonadal
FCA_GND8810845	Hrv12	8.6	CS23	female	total	No	5v1.1	P_tryp	Gonad_and_extragonadal
FCA_GND8810846	Hrv15	12		male	total	No	5v1.1	P_tryp	Gonad_and_extragonadal
FCA_GND8810848	Hrv13	9		female	total	No	5v1.1	P_tryp	Gonad_and_extragonadal
FCA_GND8810850	Hrv16	7	CS18	male	total	No	5v1.1	P_tryp	Gonad_and_extragonadal	may be CS17
FCA_GND8810851	Hrv17	7	CS18	male	total	No	5v1.1	P_tryp	Gonad_and_extragonadal
FCA_GND8810852	Hrv18	12		male	total	No	5v1.1	P_tryp	Gonad_and_extragonadal
FCA_GND9295208	F100	16		male	total	No	5v1.1	P_tryp	Gonad_and_extragonadal
FCA_GND9295209	F100	16		male	total	No	5v1.1	P_tryp	Gonad_and_extragonadal
FCA_GND9295210	Hrv21	17		male	total	No	5v1.1	P_tryp	Gonad_and_extragonadal
FCA_GND9295212	Hrv27	14		male	total	No	5v1.1	P_tryp	Gonad_and_extragonadal
FCA_GND9331965	Hrv30	12		female	total	No	5v1.1	P_tryp	Gonad_and_extragonadal
FCA_GND9331966	Hrv32	12		male	total	No	5v1.1	P_tryp	Gonad_and_extragonadal
FCA_GND9331967	Hrv33	15		male	total	No	5v1.1	P_tryp	Gonad_and_extragonadal
FCA_GND9331968	Hrv34	16		female	total	No	5v1.1	P_tryp	Gonad_and_extragonadal
FCA_GND9331969	Hrv31	9		male	total	Yes	5v1.1	P_tryp	Gonad_and_extragonadal
FCA_GND9331970	Hrv25	14		male	total	Yes	5v1.1	P_tryp	Gonad_and_extragonadal
FCA_GND9332061	Hrv34	16		female	total	No	5v1.1	P_tryp	Gonad_and_extragonadal
FCA_GND9332062	F122	15		male	total	No	5v1.1	P_tryp	Gonad_and_extragonadal
FCA_GND9332064	F123	6	CS16	female	total	No	5v1.1	P_tryp	Gonad_and_extragonadal
FCA_GND9332065	F123	6	CS16	female	total	No	5v1.1	P_tryp	Gonad_and_extragonadal
HCA_F_GON10828898	Hrv92	8.6	CS23	female	total	No	5DUAL	P_tryp	Gonad
HCA_F_GON10828899	Hrv92	8.6	CS23	female	total	No	5DUAL	P_tryp	Gonad
HCA_F_GON10828900	Hrv92	8.6	CS23	female	total	No	5DUAL	P_tryp	Extragonadal
HCA_F_GON10828901	Hrv93	6.5	CS17	female	total	No	5DUAL	P_tryp	Gonad_and_extragonadal
HCA_F_GON10828902	Hrv93	6.5	CS17	female	total	No	5DUAL	P_tryp	Gonad_and_extragonadal
HCA_F_GON10941968	Hrv99	8	CS20	female	total	No	5DUAL	P_tryp	Gonad_and_extragonadal
HCA_F_GON10941969	Hrv99	8	CS20	female	total	No	5DUAL	P_tryp	Gonad_and_extragonadal
HD_F_GON9460406	Hrv37	10		female	total	No	5v1.1	P_tryp	Gonad_and_extragonadal
HD_F_GON9460407	Hrv37	10		female	total	No	5v1.1	P_tryp	Gonad_and_extragonadal
HD_F_GON9460408	Hrv41	8.8		male	total	Yes	5v1.1	P_tryp	Gonad_and_extragonadal
HD_F_GON9479968	F126	9		female	total	No	5v1.1	P_tryp	Gonad_and_extragonadal
HD_F_GON9479969	Hrv39	14		female	total	Yes	5v1.1	P_tryp	Gonad_and_extragonadal
HD_F_GON9479970	Hrv40	15		male	total	No	5v1.1	P_tryp	Gonad_and_extragonadal
HD_F_GON9480063	Hrv49	13		female	total	No	5v1.1	P_tryp	Gonad_and_extragonadal
HD_F_GON9480064	Hrv49	13		female	total	No	5v1.1	P_tryp	Gonad_and_extragonadal
HD_F_GON9480066	Hrv47	8.6	CS23	female	total	Yes	5v1.1	P_tryp	Gonad_and_extragonadal
HD_F_GON9525515	Hrv85	13		female	total	No	5DUAL	P_tryp	Gonad_and_extragonadal
HD_F_GON9525516	Hrv91	13		female	total	No	5DUAL	P_tryp	Gonad
HD_F_GON9699332	Hrv58	21		female	total	No	5DUAL	P_col	Gonad_and_extragonadal
HD_F_GON9699334	Hrv58	21		female	total	No	5DUAL	P_tryp	Gonad_and_extragonadal
HD_F_GON9699336	Hrv58	21		female	total	No	5DUAL	P_col	Gonad_and_extragonadal
HD_F_GON9699337	Hrv59	18		female	total	No	5DUAL	P_tryp	Gonad_and_extragonadal
HD_F_GON9699338	Hrv54	21		male	total	No	5DUAL	P_tryp	Gonad_and_extragonadal
HD_F_GON9699427	Hrv51	19		male	total	No	5DUAL	P_tryp	Gonad_and_extragonadal
HD_F_GON9699428	Hrv57	14		female	total	No	5DUAL	P_tryp	Gonad
HD_F_GON9699429	Hrv57	14		female	total	No	5DUAL	P_tryp	Extragonadal
HD_F_GON9855673	Hrv55	17		male	total	No	5DUAL	P_col	Gonad_and_extragonadal
HD_F_GON9855674	Hrv55	17		male	total	No	5DUAL	P_tryp	Gonad_and_extragonadal
HD_F_GON9883859	Hrv55	17		male	total	No	5v1.0	P_tryp	Gonad_and_extragonadal
HD_F_GON9883862	F133	17		female	total	No	5v1.1	P_tryp	Gonad_and_extragonadal
HD_F_GON9883863	F133	17		female	total	No	5v1.1	P_tryp	Gonad_and_extragonadal
HD_F_GON9883865	Hrv58	21		female	total	No	5v1.0	P_col	Gonad_and_extragonadal
HD_F_GON9883866	Hrv59	18		female	total	No	5v1.0	P_tryp	Gonad_and_extragonadal
HD_F_GON9883867	Hrv58	21		female	total	No	5v1.0	P_tryp	Gonad_and_extragonadal
HD_F_GON9883868	Hrv54	21		male	total	No	5v1.0	P_tryp	Gonad_and_extragonadal

## Sheet: HUMAN scRNAseq CD45+
sample_id	donor	location	stage_PCW	sex	process	dig_protocol
FCA_GND8125922	F86	Gonad_and_extragonadal	7.5	female	CD45+	P_tryp
FCA_GND8784459	F99	Gonad_and_extragonadal	8.6	female	CD45+	P_tryp
FCA_GND8047884	F81	Gonad_and_extragonadal	8.8	female	CD45+	P_tryp
FCA_GND8103052	F84	Gonad_and_extragonadal	9	female	CD45+	P_tryp
FCA_GND8125924	F87	Gonad_and_extragonadal	11	female	CD45+	P_tryp
FCA_GND8622627	F91	Gonad_and_extragonadal	11	female	CD45+	P_tryp
FCA_GND8715407	F96	Gonad_and_extragonadal	14	female	CD45+	P_tryp
FCA_GND8103049	F83	Gonad_and_extragonadal	17	female	CD45+	P_tryp
FCA_GND8622629	F93	Gonad_and_extragonadal	6	male	CD45+	P_tryp
FCA_GND8289579	F88	Gonad_and_extragonadal	11	male	CD45+	P_tryp
FCA_GND8622631	F94	Gonad_and_extragonadal	12	male	CD45+	P_tryp

## Sheet: HUMAN scATACseq
sample_id	donor	stage_PCW	stage_CS	sex
FCA_GND8046539	F81	8.8	8.8	female
FCA_GND8768482	Hrv10	9	9	male
FCA_GND8768483	Hrv11	14	14	female
FCA_GND8768484	Hrv12	8.6	CS23	female
FCA_GND8768485	Hrv13	9	9	female
FCA_GND8768487	Hrv15	12	12	male
FCA_GND8795927	Hrv17	7	CS18	male
FCA_GND8795928	Hrv18	12	12	male
FCA_GND9332157	Hrv21	17	17	male
FCA_GND8768481	Hrv3	19	19	male
HD_F_GON9479872	Hrv40	15	15	male
HD_F_GON9479873	Hrv49	13	13	female
HD_F_GON9479874	Hrv50	14	14	female
HD_F_GON9479875	Hrv50	14	14	female
HD_F_GON9883958	Hrv54	21	21	male
HD_F_GON9883955	Hrv55	17	17	male
HD_F_GON9883960	Hrv58	21	21	female
HD_F_GON9883959	Hrv59	18	18	female

## Sheet: HUMAN multiomics
sample_id	donor	sex	stage_PCW	Library_ATAC	Library_RNA
FCA_GND10287600	Hrv58	female	21	FCA_GND10288176	FCA_GND10287600	Hrv58-GON-0-FO-1a-m
FCA_GND10287601	Hrv58	female	21	FCA_GND10288177	FCA_GND10287601	Hrv58-GON-0-FO-1b-m
FCA_GND10287602	Hrv39	female	14	FCA_GND10288178	FCA_GND10287602	Hrv39-GON-0-FO-1c-m
FCA_GND10287603	Hrv65	female	20	FCA_GND10288179	FCA_GND10287603	Hrv65-GON-0-FT-1a-m
FCA_GND10287604	Hrv65	female	20	FCA_GND10288180	FCA_GND10287604	Hrv65-GON-0-FT-1b-m
HCA_F_GON10535495	Hrv92	female	8.6	HCA_F_GON10535399	HCA_F_GON10535495	Hrv92-GON-0-SC-1-m
HCA_F_GON10713284	Hrv91	female	13	HCA_F_GON10687818	HCA_F_GON10713284	F91-GON-0-FO-1a-m
HCA_F_GON10713285	Hrv3	male	19	HCA_F_GON10687819	HCA_F_GON10713285	Hrv3-GON-0-FO-1a-m
HCA_F_GON10713286	Hrv41	male	8.8	HCA_F_GON10687820	HCA_F_GON10713286	Hrv41-GON-0-FO-1a-m
HD_F_GON9525419	Hrv15	male	12	HD_F_GON9525611	HD_F_GON9525419	Hrv15-GON-0-FO-1a-m
HD_F_GON9525420	Hrv15	male	12	HD_F_GON9525612	HD_F_GON9525420	Hrv15-GON-0-FO-1b-m

## Sheet: HUMAN visium
sample_id	donor	stage_PCW	sex	sample_source
FCA_GNDST8796127	F91	11	female	N
FCA_GNDST8796132	Hrv11	14	female	L
FCA_GNDST8796125	F83	17	female	N
FCA_GNDST10484131	Hrv69	19	female	L
FCA_GNDST10485486	Hrv15	12	male	L
FCA_GNDST9421026	Hrv41	8.8	male	L
FCA_GNDST8796130	F94	11	male	N

## Sheet: MOUSE scRNAseq
sample_id	stage	sex	location
HCA_Mou_10828703	10.5	female	gonad
HCA_Mou_10828704	10.5	female	mesonephros
HCA_Mou_10827185	10.5	male	gonad
HCA_Mou_10827186	10.5	male	mesonephros
HCA_Mou_10828701	11.5	female	gonad
HCA_Mou_10828702	11.5	female	mesonephros
HCA_Mou_10827183	11.5	male	gonad
HCA_Mou_10827184	11.5	male	mesonephros
HCA_Mou_10828699	12.5	female	gonad
HCA_Mou_10828700	12.5	female	mesonephros
HCA_Mou_10827181	12.5	male	gonad
HCA_Mou_10827182	12.5	male	mesonephros
