# Supplementary material for: Single-cell roadmap of human gonadal development
Source: Nature. 2022 Jul 6;607(7919):540–7. doi: 10.1038/s41586-022-04918-4 (PMC9300467; doi:10.1038/s41586-022-04918-4)
Supplement: Supplementary file 3 — Supplementary Tables 1–11 and legends to the tables. [file 41586_2022_4918_MOESM3_ESM.zip › 2021-05-07278C-Supplementary_Table10.xlsx]

## Sheet: RNAscope probes
TARGET GENE	PROBE	SUPPLIER	PRODUCT NUMBER
CD68	RNAscope 2.5 LS Probe Hs-CD68-C3	ACD, Bio-Techne	560598-C3
CD68	RNAscope 2.5 LS Probe Hs-CD68-C4	ACD, Bio-Techne	560598-C4
CDH5	RNAscope 2.5 LS Probe Hs-CDH5-C4	ACD, Bio-Techne	437458-C4
EPCAM	RNAscope 2.5 LS Probe Hs-EPCAM-C4	ACD, Bio-Techne	310288-C4
F13A1	RNAscope 2.5 LS Probe Hs-F13A1	ACD, Bio-Techne	433598
FIGLA	RNAscope 2.5 LS Probe Hs-FIGLA	ACD, Bio-Techne	1030238
KLK11	RNAscope 2.5 LS Probe Hs-KLK11	ACD, Bio-Techne	528808
LGR5	RNAscope 2.5 LS Probe Hs-LGR5	ACD, Bio-Techne	311028
LGR5	RNAscope 2.5 LS Probe Hs-LGR5-C2	ACD, Bio-Techne	311028-C2
LGR5	RNAscope 2.5 LS Probe Hs-LGR5-C3	ACD, Bio-Techne	311028-C3
OSR1	RNAscope 2.5 LS Probe Hs-OSR1-C4	ACD, Bio-Techne	1030268-C4
P2RY12	RNAscope 2.5 LS Probe Hs-P2RY12-C2	ACD, Bio-Techne	450398-C2
PAX8	RNAscope 2.5 LS Probe Hs-PAX8-C2	ACD, Bio-Techne	402368-C2
PDGFRA	RNAscope 2.5 LS Probe Hs-PDGFRA-C2	ACD, Bio-Techne	604488-C2
POU5F1	RNAscope 2.5 LS Probe Hs-POU5F1-C3	ACD, Bio-Techne	592868-C3
SIGLEC15	RNAscope 2.5 LS Probe Hs-SIGLEC15	ACD, Bio-Techne	527888
SIGLEC15	RNAscope 2.5 LS Probe Hs-SIGLEC15-C2	ACD, Bio-Techne	527888-C2
SOX9	RNAscope 2.5 LS Probe Hs-SOX9-C3	ACD, Bio-Techne	518668-C3
Gng13	RNAscope 2.5 LS Probe Mm-Gng13-C4	ACD, Bio-Techne	462538-C4
Hmgcs2	RNAscope 2.5 LS Probe Mm-Hmgcs2	ACD, Bio-Techne	437148
Lgr5	RNAscope 2.5 LS Probe Mm-Lgr5-C3	ACD, Bio-Techne	312178-C3
Pax8	RNAscope 2.5 LS Probe Mm-Pax8-C2	ACD, Bio-Techne	574438-C2
UPK3B	RNAscope 2.5 LS Probe Hs UPKR3B-C4	ACD, Bio-Techne	581098-C4
GATA2	RNAscope 2.5 LS Probe Hs GATA2-C3	ACD, Bio-Techne	414368-C3
GATA4	RNAscope 2.5 LS Probe Hs GATA4	ACD, Bio-Techne	579828
DDX4	RNAscope 2.5 LS Probe Hs DDX4-C4	ACD, Bio-Techne	518578-C4
STRA8	RNAscope 2.5 LS Probe Hs STRA8-C3	ACD, Bio-Techne	1030248-C3
TSPAN8	RNAscope 2.5 LS Probe Hs TSPAN8	ACD, Bio-Techne	816558
RIMS4	RNAscope 2.5 LS Probe Hs RIMS4-C2	ACD, Bio-Techne	1102808-C2
NR5A1	RNAscope 2.5 LS Probe Hs NR5A1-C3	ACD, Bio-Techne	553158-C3
NTN1	RNAscope 2.5 LS Probe Hs NTN1-C3	ACD, Bio-Techne	449538-C3
DCC	RNAscope 2.5 LS Probe Hs DCC-C4	ACD, Bio-Techne	441968-C4
FOXL2	RNAscope 2.5 LS Probe Hs FOXL2-C2	ACD, Bio-Techne	586458-C2
ATP6V0D2	RNAscope 2.5 LS Probe Hs ATP6V0D2-C3	ACD, Bio-Techne	511758-C3
ACP5	RNAscope 2.5 LS Probe Hs ACP5	ACD, Bio-Techne	427128
SALL1	RNAscope 2.5 LS Probe Hs SALL1	ACD, Bio-Techne	514338
NR2F2	RNAscope 2.5 LS Probe Hs NR2F2-C2	ACD, Bio-Techne	856071-C2
ELAV3	RNAscope 2.5 LS Probe Hs ELAV3-C3	ACD, Bio-Techne	865258-C3
