# Supplementary material for: Single-cell roadmap of human gonadal development
Source: Nature. 2022 Jul 6;607(7919):540–7. doi: 10.1038/s41586-022-04918-4 (PMC9300467; doi:10.1038/s41586-022-04918-4)
Supplement: Supplementary file 3 — Supplementary Tables 1–11 and legends to the tables. [file 41586_2022_4918_MOESM3_ESM.zip › 2021-05-07278C-Supplementary_Table11.xlsx]

## Sheet: novel_cellcell_interactions
partner_a	partner_b	protein_name_a	protein_name_b	annotation_strategy	source	is_ppi	curator
Q9Y275	Q96RJ3	TN13B_HUMAN	TR13C_HUMAN	curated	uniprot;reactome	TRUE	JRodriguezUbreva
Ldopa_byTYR	P51810		GP143_HUMAN	curated	reactome;uniprot	FALSE	LGarciaAlonso
SerotoninDopamin_byDDC	A5X5Y0		5HT3E_HUMAN	curated	uniprot	FALSE	LGarciaAlonso
Acetylcholine_byCHAT	AcetylcholineReceptor_a2b3			curated	reactome	FALSE	LGarciaAlonso
Acetylcholine_byCHAT	AcetylcholineReceptor_a3b2a5			curated	reactome	FALSE	LGarciaAlonso
Acetylcholine_byCHAT	AcetylcholineReceptor_a3b4a5			curated	reactome	FALSE	LGarciaAlonso
Acetylcholine_byCHAT	AcetylcholineReceptor_a4b2			curated	reactome	FALSE	LGarciaAlonso
Acetylcholine_byCHAT	AcetylcholineReceptor_a6a4b3			curated	reactome	FALSE	LGarciaAlonso
Acetylcholine_byCHAT	AcetylcholineReceptor_a6b3b4			curated	reactome	FALSE	LGarciaAlonso
Progesterone_byHSD3B1	CatSperChannel1b			curated	uniprot;reactome	FALSE	LGarciaAlonso
Progesterone_byHSD3B1	CatSperChannel1dg			curated	uniprot;reactome	FALSE	LGarciaAlonso
Progesterone_byHSD3B1	CatSperChannel2b			curated	uniprot;reactome	FALSE	LGarciaAlonso
Progesterone_byHSD3B1	CatSperChannel2dg			curated	uniprot;reactome	FALSE	LGarciaAlonso
Progesterone_byHSD3B1	CatSperChannel3b			curated	uniprot;reactome	FALSE	LGarciaAlonso
Progesterone_byHSD3B1	CatSperChannel3dg			curated	uniprot;reactome	FALSE	LGarciaAlonso
Progesterone_byHSD3B1	CatSperChannel4b			curated	uniprot;reactome	FALSE	LGarciaAlonso
Progesterone_byHSD3B1	CatSperChannel4dg			curated	uniprot;reactome	FALSE	LGarciaAlonso
Dehydroepiandrosterone_bySTS	O75469		NR1I2_HUMAN	curated	HMRbase	FALSE	LGarciaAlonso
Estradiol_byCYP19A1	O75469		NR1I2_HUMAN	curated	HMRbase	FALSE	LGarciaAlonso
Estradiol_byHSD17B1	O75469		NR1I2_HUMAN	curated	HMRbase	FALSE	LGarciaAlonso
Pregnenolone_byCYP11A1	O75469		NR1I2_HUMAN	curated	HMRbase;uniprot	FALSE	LGarciaAlonso
SerotoninDopamin_byDDC	O95264		5HT3B_HUMAN	curated	uniprot	FALSE	LGarciaAlonso
Acetylcholine_byCHAT	P02708		ACHA_HUMAN	curated	reactome	FALSE	LGarciaAlonso
Dehydroepiandrosterone_bySTS	P03372		ESR1_HUMAN	curated	HMRbase	FALSE	LGarciaAlonso
Estradiol_byCYP19A1	P03372		ESR1_HUMAN	curated	HMRbase;reactome	FALSE	LGarciaAlonso
Estradiol_byHSD17B1	P03372		ESR1_HUMAN	curated	HMRbase;reactome	FALSE	LGarciaAlonso
Aldosterone_Corticosterone_byCYP11B2	P04150		GCR_HUMAN	curated	HMRbase	FALSE	LGarciaAlonso
Corticosterone_byCYP11B1	P04150		GCR_HUMAN	curated	HMRbase	FALSE	LGarciaAlonso
5_alpha_Dihydroprogesterone_byDHRS9	P06401		PRGR_HUMAN	curated	HMRbase	FALSE	LGarciaAlonso
Progesterone_byHSD3B1	P06401		PRGR_HUMAN	curated	HMRbase	FALSE	LGarciaAlonso
Epinephrine_byPNMT	P07550		ADRB2_HUMAN	curated	reactome	FALSE	LGarciaAlonso
Noradrenaline_byDBH	P07550		ADRB2_HUMAN	curated	HMRbase;reactome	FALSE	LGarciaAlonso
Acetylcholine_byCHAT	P08172		ACM2_HUMAN	curated	reactome	FALSE	LGarciaAlonso
Acetylcholine_byCHAT	P08173		ACM4_HUMAN	curated	reactome	FALSE	LGarciaAlonso
Aldosterone_Corticosterone_byCYP11B2	P08235		MCR_HUMAN	curated	HMRbase;uniprot	FALSE	LGarciaAlonso
Corticosterone_byCYP11B1	P08235		MCR_HUMAN	curated	uniprot;PMID:3037703	FALSE	LGarciaAlonso
Desoxycorticosterone_byCYP21A2	P08235		MCR_HUMAN	curated	HMRbase;uniprot	FALSE	LGarciaAlonso
Epinephrine_byPNMT	P08588		ADRB1_HUMAN	curated	HMRbase;reactome	FALSE	LGarciaAlonso
Noradrenaline_byDBH	P08588		ADRB1_HUMAN	curated	HMRbase;reactome	FALSE	LGarciaAlonso
SerotoninDopamin_byDDC	P08908		5HT1A_HUMAN	curated	HMRbase;uniprot;reactome	FALSE	LGarciaAlonso
Acetylcholine_byCHAT	P08912		ACM5_HUMAN	curated	reactome	FALSE	LGarciaAlonso
Epinephrine_byPNMT	P08913		ADA2A_HUMAN	curated	reactome	FALSE	LGarciaAlonso
Noradrenaline_byDBH	P08913		ADA2A_HUMAN	curated	reactome	FALSE	LGarciaAlonso
Androstenedione_byCYP17A1	P10275		ANDR_HUMAN	curated	HMRbase;reactome	FALSE	LGarciaAlonso
Dihydrotestosterone_bySRD5A1	P10275		ANDR_HUMAN	curated	HMRbase;uniprot	FALSE	LGarciaAlonso
Dihydrotestosterone_bySRD5A2	P10275		ANDR_HUMAN	curated	HMRbase;uniprot	FALSE	LGarciaAlonso
Dihydrotestosterone_bySRD5A3	P10275		ANDR_HUMAN	curated	HMRbase;uniprot	FALSE	LGarciaAlonso
Testosterone_byAKR1D1	P10275		ANDR_HUMAN	curated	HMRbase;uniprot	FALSE	LGarciaAlonso
Testosterone_byHSD17B12	P10275		ANDR_HUMAN	curated	HMRbase;uniprot	FALSE	LGarciaAlonso
Testosterone_byHSD17B3	P10275		ANDR_HUMAN	curated	HMRbase;uniprot	FALSE	LGarciaAlonso
Triiodothyronine_byDIO3	P10827		THA_HUMAN	curated	HMRbase;uniprot	FALSE	LGarciaAlonso
Lthyroxine_byTPO	P10828		THB_HUMAN	curated	HMRbase;uniprot	FALSE	LGarciaAlonso
Triiodothyronine_byDIO3	P10828		THB_HUMAN	curated	HMRbase;uniprot	FALSE	LGarciaAlonso
Acetylcholine_byCHAT	P11229		ACM1_HUMAN	curated	reactome	FALSE	LGarciaAlonso
Calcitriol_byCYP27B1	P11473		VDR_HUMAN	curated	HMRbase;uniprot	FALSE	LGarciaAlonso
Epinephrine_byPNMT	P13945		ADRB3_HUMAN	curated	reactome	FALSE	LGarciaAlonso
Noradrenaline_byDBH	P13945		ADRB3_HUMAN	curated	HMRbase;reactome	FALSE	LGarciaAlonso
SerotoninDopamin_byDDC	P14416		DRD2_HUMAN	curated	uniprot;reactome	FALSE	LGarciaAlonso
Epinephrine_byPNMT	P18089		ADA2B_HUMAN	curated	reactome	FALSE	LGarciaAlonso
Noradrenaline_byDBH	P18089		ADA2B_HUMAN	curated	reactome	FALSE	LGarciaAlonso
Epinephrine_byPNMT	P18825		ADA2C_HUMAN	curated	reactome	FALSE	LGarciaAlonso
Noradrenaline_byDBH	P18825		ADA2C_HUMAN	curated	reactome	FALSE	LGarciaAlonso
Acetylcholine_byCHAT	P20309		ACM3_HUMAN	curated	reactome	FALSE	LGarciaAlonso
2arachidonoylglycerol_byDAGLA	P21554		CNR1_HUMAN	curated	reactome	FALSE	LGarciaAlonso
2arachidonoylglycerol_byDAGLB	P21554		CNR1_HUMAN	curated	reactome	FALSE	LGarciaAlonso
SerotoninDopamin_byDDC	P21728		DRD1_HUMAN	curated	uniprot;reactome	FALSE	LGarciaAlonso
ThromboxaneA2_byTBXAS1	P21731		TA2R_HUMAN	curated	HMRbase;uniprot;reactome	FALSE	LGarciaAlonso
SerotoninDopamin_byDDC	P21917		DRD4_HUMAN	curated	uniprot;reactome	FALSE	LGarciaAlonso
SerotoninDopamin_byDDC	P21918		DRD5_HUMAN	curated	uniprot;reactome	FALSE	LGarciaAlonso
Histamine_byHDC	P25021		HRH2_HUMAN	curated	uniprot;reactome	FALSE	LGarciaAlonso
LipoxinA4_ALOX12	P25090		FPR2_HUMAN	curated	HMRbase;uniprot	FALSE	LGarciaAlonso
LipoxinA4_byALOX5	P25090		FPR2_HUMAN	curated	HMRbase;uniprot	FALSE	LGarciaAlonso
Epinephrine_byPNMT	P25100		ADA1D_HUMAN	curated	reactome	FALSE	LGarciaAlonso
Noradrenaline_byDBH	P25100		ADA1D_HUMAN	curated	HMRbase;reactome	FALSE	LGarciaAlonso
SerotoninDopamin_byDDC	P28221		5HT1D_HUMAN	curated	uniprot;reactome	FALSE	LGarciaAlonso
SerotoninDopamin_byDDC	P28222		5HT1B_HUMAN	curated	uniprot;reactome	FALSE	LGarciaAlonso
SerotoninDopamin_byDDC	P28223		5HT2A_HUMAN	curated	HMRbase;uniprot;reactome	FALSE	LGarciaAlonso
SerotoninDopamin_byDDC	P28335		5HT2C_HUMAN	curated	HMRbase;uniprot;reactome	FALSE	LGarciaAlonso
SerotoninDopamin_byDDC	P28566		5HT1E_HUMAN	curated	uniprot;reactome	FALSE	LGarciaAlonso
SerotoninDopamin_byDDC	P30939		5HT1F_HUMAN	curated	uniprot;reactome	FALSE	LGarciaAlonso
SerotoninDopamin_byDDC	P34969		5HT7R_HUMAN	curated	uniprot;reactome	FALSE	LGarciaAlonso
2arachidonoylglycerol_byDAGLA	P34972		CNR2_HUMAN	curated	reactome	FALSE	LGarciaAlonso
2arachidonoylglycerol_byDAGLB	P34972		CNR2_HUMAN	curated	reactome	FALSE	LGarciaAlonso
ProstaglandinE2_byPTGES	P34995		PE2R1_HUMAN	curated	HMRbase;reactome;uniprot	FALSE	LGarciaAlonso
ProstaglandinE2_byPTGES2	P34995		PE2R1_HUMAN	curated	HMRbase;reactome;uniprot	FALSE	LGarciaAlonso
ProstaglandinE2_byPTGES3	P34995		PE2R1_HUMAN	curated	HMRbase;reactome;uniprot	FALSE	LGarciaAlonso
Epinephrine_byPNMT	P35348		ADA1A_HUMAN	curated	reactome	FALSE	LGarciaAlonso
Noradrenaline_byDBH	P35348		ADA1A_HUMAN	curated	HMRbase;reactome	FALSE	LGarciaAlonso
Histamine_byHDC	P35367		HRH1_HUMAN	curated	uniprot;reactome	FALSE	LGarciaAlonso
Epinephrine_byPNMT	P35368		ADA1B_HUMAN	curated	reactome	FALSE	LGarciaAlonso
Noradrenaline_byDBH	P35368		ADA1B_HUMAN	curated	HMRbase;reactome	FALSE	LGarciaAlonso
Cholesterol_byCEL	P35398		RORA_HUMAN	curated	HMRbase;PMID:12467577;PDB:1N83	FALSE	LGarciaAlonso
Cholesterol_byDHCR24	P35398		RORA_HUMAN	curated	HMRbase;PMID:12467577;PDB:1N83	FALSE	LGarciaAlonso
Cholesterol_byDHCR7	P35398		RORA_HUMAN	curated	HMRbase;PMID:12467577;PDB:1N83	FALSE	LGarciaAlonso
Cholesterol_byLIPA	P35398		RORA_HUMAN	curated	HMRbase;PMID:12467577;PDB:1N83	FALSE	LGarciaAlonso
ProstaglandinE2_byPTGES	P35408		PE2R4_HUMAN	curated	HMRbase;uniprot	FALSE	LGarciaAlonso
ProstaglandinE2_byPTGES2	P35408		PE2R4_HUMAN	curated	HMRbase;uniprot	FALSE	LGarciaAlonso
ProstaglandinE2_byPTGES3	P35408		PE2R4_HUMAN	curated	HMRbase;uniprot	FALSE	LGarciaAlonso
SerotoninDopamin_byDDC	P35462		DRD3_HUMAN	curated	uniprot;reactome	FALSE	LGarciaAlonso
Acetylcholine_byCHAT	P36544		ACHA7_HUMAN	curated	reactome	FALSE	LGarciaAlonso
DHEAsulfate_bySULT1E1	P37231		PPARG_HUMAN	curated	HMRbase	FALSE	LGarciaAlonso
DHEAsulfate_bySULT2A1	P37231		PPARG_HUMAN	curated	HMRbase	FALSE	LGarciaAlonso
DHEAsulfate_bySULT2B	P37231		PPARG_HUMAN	curated	HMRbase	FALSE	LGarciaAlonso
SerotoninDopamin_byDDC	P41595		5HT2B_HUMAN	curated	uniprot;reactome	FALSE	LGarciaAlonso
ProstaglandinF2a_byAKR1B1	P43088		PF2R_HUMAN	curated	HMRbase;uniprot;reactome	FALSE	LGarciaAlonso
ProstaglandinF2a_byCBR1	P43088		PF2R_HUMAN	curated	HMRbase;uniprot;reactome	FALSE	LGarciaAlonso
ProstaglandinF2a_byPRXL2B	P43088		PF2R_HUMAN	curated	HMRbase;uniprot;reactome	FALSE	LGarciaAlonso
ProstaglandinE2_byPTGES	P43115		PE2R3_HUMAN	curated	HMRbase;uniprot	FALSE	LGarciaAlonso
ProstaglandinE2_byPTGES2	P43115		PE2R3_HUMAN	curated	HMRbase;uniprot	FALSE	LGarciaAlonso
ProstaglandinE2_byPTGES3	P43115		PE2R3_HUMAN	curated	HMRbase;uniprot	FALSE	LGarciaAlonso
ProstaglandinE2_byPTGES	P43116		PE2R2_HUMAN	curated	HMRbase;uniprot	FALSE	LGarciaAlonso
ProstaglandinE2_byPTGES2	P43116		PE2R2_HUMAN	curated	HMRbase;uniprot	FALSE	LGarciaAlonso
ProstaglandinE2_byPTGES3	P43116		PE2R2_HUMAN	curated	HMRbase;uniprot	FALSE	LGarciaAlonso
Prostacyclin_byPTGIS	P43119		PI2R_HUMAN	curated	HMRbase;uniprot;reactome	FALSE	LGarciaAlonso
SerotoninDopamin_byDDC	P46098		5HT3A_HUMAN	curated	HMRbase;uniprot	FALSE	LGarciaAlonso
SerotoninDopamin_byDDC	P47898		5HT5A_HUMAN	curated	HMRbase;uniprot;reactome	FALSE	LGarciaAlonso
Melatonin_byASMT	P48039		MTR1A_HUMAN	curated	uniprot;reactome	FALSE	LGarciaAlonso
Melatonin_byASMT	P49286		MTR1B_HUMAN	curated	uniprot;reactome	FALSE	LGarciaAlonso
SerotoninDopamin_byDDC	P50406		5HT6R_HUMAN	curated	uniprot;reactome	FALSE	LGarciaAlonso
Cholesterol_byCEL	P51449		RORG_HUMAN	curated	uniprot	FALSE	LGarciaAlonso
Cholesterol_byDHCR24	P51449		RORG_HUMAN	curated	uniprot	FALSE	LGarciaAlonso
Cholesterol_byDHCR7	P51449		RORG_HUMAN	curated	uniprot	FALSE	LGarciaAlonso
Cholesterol_byLIPA	P51449		RORG_HUMAN	curated	uniprot	FALSE	LGarciaAlonso
Desmosterol_byDHCR7	P55055		NR1H2_HUMAN	curated	HMRbase;uniprot	FALSE	LGarciaAlonso
DHEAsulfate_bySULT1E1	Q03181		PPARD_HUMAN	curated	HMRbase	FALSE	LGarciaAlonso
DHEAsulfate_bySULT2A1	Q03181		PPARD_HUMAN	curated	HMRbase	FALSE	LGarciaAlonso
DHEAsulfate_bySULT2B	Q03181		PPARD_HUMAN	curated	HMRbase	FALSE	LGarciaAlonso
Dehydroepiandrosterone_bySTS	Q07869		PPARA_HUMAN	curated	HMRbase;PMID:18079279	FALSE	LGarciaAlonso
DHEAsulfate_bySULT1E1	Q07869		PPARA_HUMAN	curated	HMRbase	FALSE	LGarciaAlonso
DHEAsulfate_bySULT2A1	Q07869		PPARA_HUMAN	curated	HMRbase	FALSE	LGarciaAlonso
DHEAsulfate_bySULT2B	Q07869		PPARA_HUMAN	curated	HMRbase	FALSE	LGarciaAlonso
Desmosterol_byDHCR7	Q13133		NR1H3_HUMAN	curated	HMRbase	FALSE	LGarciaAlonso
ProstaglandinD2_byAKR1C3	Q13258		PD2R_HUMAN	curated	HMRbase;uniprot;reactome	FALSE	LGarciaAlonso
LeukotrieneB4_byLTA4H	Q13304		GPR17_HUMAN	curated	uniprot;reactome	FALSE	LGarciaAlonso
LeukotrieneC4_byLTC4S	Q13304		GPR17_HUMAN	curated	uniprot;reactome	FALSE	LGarciaAlonso
LeukotrieneD4_byGGT1	Q13304		GPR17_HUMAN	curated	uniprot;reactome	FALSE	LGarciaAlonso
SerotoninDopamin_byDDC	Q13639		5HT4R_HUMAN	curated	HMRbase;uniprot;reactome	FALSE	LGarciaAlonso
12oxoLeukotrieneB4_byPTGR1	Q15722		LT4R1_HUMAN	curated	HMRbase;uniprot;reactome	FALSE	LGarciaAlonso
LeukotrieneB4_byLTA4H	Q15722		LT4R1_HUMAN	curated	HMRbase;uniprot;reactome	FALSE	LGarciaAlonso
SerotoninDopamin_byDDC	Q70Z44		5HT3D_HUMAN	curated	uniprot	FALSE	LGarciaAlonso
5S_HpETE_byALOX5	Q8TDS5		OXER1_HUMAN	curated	HMRbase;uniprot	FALSE	LGarciaAlonso
SerotoninDopamin_byDDC	Q8WXA8		5HT3C_HUMAN	curated	uniprot	FALSE	LGarciaAlonso
Estradiol_byCYP19A1	P03372		ESR1_HUMAN	curated	HMRbase	FALSE	LGarciaAlonso
Estradiol_byCYP19A1	Q92731		ESR2_HUMAN	curated	HMRbase	FALSE	LGarciaAlonso
Estradiol_byHSD17B1	Q92731		ESR2_HUMAN	curated	HMRbase	FALSE	LGarciaAlonso
atRetinoicAcid_byALDH1A1	Q92753		RORB_HUMAN	curated	uniprot	FALSE	LGarciaAlonso
atRetinoicAcid_byALDH1A2	Q92753		RORB_HUMAN	curated	uniprot	FALSE	LGarciaAlonso
atRetinoicAcid_byALDH1A3	Q92753		RORB_HUMAN	curated	uniprot	FALSE	LGarciaAlonso
22Hydroxycholesterol_byCYP11A1	Q96RI1		NR1H4_HUMAN	curated	HMRbase;uniprot	FALSE	LGarciaAlonso
22Hydroxycholesterol_byCYP3A4	Q96RI1		NR1H4_HUMAN	curated	HMRbase;uniprot	FALSE	LGarciaAlonso
Androsterone_byHSD17B6	Q96RI1		NR1H4_HUMAN	curated	HMRbase	FALSE	LGarciaAlonso
Estradiol_byCYP19A1	Q99527		GPER1_HUMAN	curated	reactome;uniprot	FALSE	LGarciaAlonso
Estradiol_byHSD17B1	Q99527		GPER1_HUMAN	curated	reactome;uniprot	FALSE	LGarciaAlonso
Histamine_byHDC	Q9H3N8		HRH4_HUMAN	curated	uniprot;reactome	FALSE	LGarciaAlonso
12oxoLeukotrieneB4_byPTGR1	Q9NPC1		LT4R2_HUMAN	curated	HMRbase;uniprot;reactome	FALSE	LGarciaAlonso
LeukotrieneB4_byLTA4H	Q9NPC1		LT4R2_HUMAN	curated	HMRbase;uniprot;reactome	FALSE	LGarciaAlonso
LeukotrieneC4_byLTC4S	Q9NS75		CLTR2_HUMAN	curated	HMRbase;uniprot;reactome	FALSE	LGarciaAlonso
LeukotrieneD4_byGGT1	Q9NS75		CLTR2_HUMAN	curated	HMRbase;uniprot;reactome	FALSE	LGarciaAlonso
LeukotrieneC4_byLTC4S	Q9Y271		CLTR1_HUMAN	curated	HMRbase;uniprot;reactome	FALSE	LGarciaAlonso
LeukotrieneD4_byGGT1	Q9Y271		CLTR1_HUMAN	curated	HMRbase;uniprot;reactome	FALSE	LGarciaAlonso
LeukotrieneE4_byDPEP1	Q9Y271		CLTR1_HUMAN	curated	HMRbase;uniprot;reactome	FALSE	LGarciaAlonso
LeukotrieneE4_byDPEP2	Q9Y271		CLTR1_HUMAN	curated	HMRbase;uniprot;reactome	FALSE	LGarciaAlonso
LeukotrieneE4_byDPEP3	Q9Y271		CLTR1_HUMAN	curated	HMRbase;uniprot;reactome	FALSE	LGarciaAlonso
LipoxinA4_ALOX12	Q9Y271		CLTR1_HUMAN	curated	HMRbase	FALSE	LGarciaAlonso
LipoxinA4_byALOX5	Q9Y271		CLTR1_HUMAN	curated	HMRbase	FALSE	LGarciaAlonso
2arachidonoylglycerol_byDAGLA	Q9Y2T6		GPR55_HUMAN	curated	reactome	FALSE	LGarciaAlonso
2arachidonoylglycerol_byDAGLB	Q9Y2T6		GPR55_HUMAN	curated	reactome	FALSE	LGarciaAlonso
Histamine_byHDC	Q9Y5N1		HRH3_HUMAN	curated	uniprot;reactome	FALSE	LGarciaAlonso
ProstaglandinD2_byAKR1C3	Q9Y5Y4		PD2R2_HUMAN	curated	uniprot;reactome	FALSE	LGarciaAlonso
atRetinoicAcid_byALDH1A1	RAreceptor_RXRA			curated	uniprot;reactome	FALSE	LGarciaAlonso
atRetinoicAcid_byALDH1A1	RAreceptor_RXRB			curated	uniprot;reactome	FALSE	LGarciaAlonso
atRetinoicAcid_byALDH1A1	RAreceptor_RXRG			curated	uniprot;reactome	FALSE	LGarciaAlonso
atRetinoicAcid_byALDH1A1	RAreceptor_RARA			curated	uniprot;reactome	FALSE	LGarciaAlonso
atRetinoicAcid_byALDH1A1	RAreceptor_RARB			curated	uniprot;reactome	FALSE	LGarciaAlonso
atRetinoicAcid_byALDH1A1	RAreceptor_RARG			curated	uniprot;reactome	FALSE	LGarciaAlonso
atRetinoicAcid_byALDH1A2	RAreceptor_RXRA			curated	uniprot;reactome	FALSE	LGarciaAlonso
atRetinoicAcid_byALDH1A2	RAreceptor_RXRB			curated	uniprot;reactome	FALSE	LGarciaAlonso
atRetinoicAcid_byALDH1A2	RAreceptor_RXRG			curated	uniprot;reactome	FALSE	LGarciaAlonso
atRetinoicAcid_byALDH1A2	RAreceptor_RARA			curated	uniprot;reactome	FALSE	LGarciaAlonso
atRetinoicAcid_byALDH1A2	RAreceptor_RARB			curated	uniprot;reactome	FALSE	LGarciaAlonso
atRetinoicAcid_byALDH1A2	RAreceptor_RARG			curated	uniprot;reactome	FALSE	LGarciaAlonso
atRetinoicAcid_byALDH1A3	RAreceptor_RXRA			curated	uniprot;reactome	FALSE	LGarciaAlonso
atRetinoicAcid_byALDH1A3	RAreceptor_RXRB			curated	uniprot;reactome	FALSE	LGarciaAlonso
atRetinoicAcid_byALDH1A3	RAreceptor_RXRG			curated	uniprot;reactome	FALSE	LGarciaAlonso
atRetinoicAcid_byALDH1A3	RAreceptor_RARA			curated	uniprot;reactome	FALSE	LGarciaAlonso
atRetinoicAcid_byALDH1A3	RAreceptor_RARB			curated	uniprot;reactome	FALSE	LGarciaAlonso
atRetinoicAcid_byALDH1A3	RAreceptor_RARG			curated	uniprot;reactome	FALSE	LGarciaAlonso
atRetinoicAcid_byALDH1A1	RAreceptor_RARA_RXRA			curated	uniprot;reactome	FALSE	LGarciaAlonso
atRetinoicAcid_byALDH1A2	RAreceptor_RARA_RXRA			curated	uniprot;reactome	FALSE	LGarciaAlonso
atRetinoicAcid_byALDH1A3	RAreceptor_RARA_RXRA			curated	uniprot;reactome	FALSE	LGarciaAlonso
atRetinoicAcid_byALDH1A1	RAreceptor_RARB_RXRB			curated	uniprot;reactome	FALSE	LGarciaAlonso
atRetinoicAcid_byALDH1A2	RAreceptor_RARB_RXRB			curated	uniprot;reactome	FALSE	LGarciaAlonso
atRetinoicAcid_byALDH1A3	RAreceptor_RARB_RXRB			curated	uniprot;reactome	FALSE	LGarciaAlonso
atRetinoicAcid_byALDH1A1	RAreceptor_RARG_RXRG			curated	uniprot;reactome	FALSE	LGarciaAlonso
atRetinoicAcid_byALDH1A2	RAreceptor_RARG_RXRG			curated	uniprot;reactome	FALSE	LGarciaAlonso
atRetinoicAcid_byALDH1A3	RAreceptor_RARG_RXRG			curated	uniprot;reactome	FALSE	LGarciaAlonso
Q9ULB5	Q9ULB5	CADH7_HUMAN	CADH7_HUMAN	curated	uniprot	TRUE	LGarciaAlonso
P55285	P55285	CADH6_HUMAN	CADH6_HUMAN	curated	uniprot	TRUE	LGarciaAlonso
P33151	P33151	CADH5_HUMAN	CADH5_HUMAN	curated	uniprot	TRUE	LGarciaAlonso
P22223	P22223	CADH3_HUMAN	CADH3_HUMAN	curated	uniprot	TRUE	LGarciaAlonso
P19022	P19022	CADH2_HUMAN	CADH2_HUMAN	curated	uniprot	TRUE	LGarciaAlonso
O95715	P61073	CXL14_HUMAN	CXCR4_HUMAN	curated	PMID:32212206	TRUE	LGarciaAlonso
O43914	P16070	SIG15_HUMAN	TYOBP_HUMAN	curated	PMID:31900164	TRUE	LGarciaAlonso
Q6ZMC9	P16070	SIG15_HUMAN	CD44_HUMAN	curated	PMID:31900164	TRUE	LGarciaAlonso
Q96CM4	SLC16A1_complex	NXNL1_HUMAN		curated	uniprot;PMID:25957687	TRUE	LGarciaAlonso
P62937	P35613	PPIA_HUMAN	BASI_HUMAN	curated	reactome	TRUE	LGarciaAlonso
P01185	P47901	NEU2_HUMAN	V1BR_HUMAN	curated	reactome	TRUE	LGarciaAlonso
P01185	P37288	NEU2_HUMAN	V1AR_HUMAN	curated	reactome	TRUE	LGarciaAlonso
P01185	P30518	NEU2_HUMAN	V2R_HUMAN	curated	reactome	TRUE	LGarciaAlonso
P02647	CUBN_AMN_complex	APOA1_HUMAN		curated	reactome	TRUE	LGarciaAlonso
P10997	AMY3_receptor	IAPP_HUMAN		curated	reactome	TRUE	LGarciaAlonso
P10997	AMY2_receptor	IAPP_HUMAN		curated	reactome	TRUE	LGarciaAlonso
P10997	AMY1_receptor	IAPP_HUMAN		curated	reactome	TRUE	LGarciaAlonso
O00468	P13591	AGRIN_HUMAN	NCAM1_HUMAN	curated	reactome	TRUE	LGarciaAlonso
O00468	Q13332	AGRIN_HUMAN	PTPRS_HUMAN	curated	reactome	TRUE	LGarciaAlonso
O00468	LRP4_MUSK_complex	AGRIN_HUMAN		curated	reactome	TRUE	LGarciaAlonso
Q15848	ADR_complex	ADIPO_HUMAN		curated	reactome	TRUE	LGarciaAlonso
P04070	Q9UNN8	PROC_HUMAN	PROCR_HUMAN	curated	reactome	TRUE	LGarciaAlonso
P02647	O95477	APOA1_HUMAN	ABCA1_HUMAN	curated	reactome	TRUE	LGarciaAlonso
Q99435	Q96MS0	NELL2_HUMAN	ROBO3_HUMAN	curated	reactome	TRUE	LGarciaAlonso
P41221	Q01974	WNT5A_HUMAN	ROR2_HUMAN	curated	uniprot;reactome	TRUE	LGarciaAlonso
P42127	Q01726	ASIP_HUMAN	MSHR_HUMAN	curated	uniprot	TRUE	LGarciaAlonso
Q9HC23	Q8TCW9	PROK2_HUMAN	PKR1_HUMAN	curated	reactome;uniprot	TRUE	LGarciaAlonso
P58294	Q8TCW9	PROK2_HUMAN	PKR2_HUMAN	curated	reactome;uniprot	TRUE	LGarciaAlonso
Q9HC23	Q8NFJ6	PROK1_HUMAN	PKR1_HUMAN	curated	reactome;uniprot	TRUE	LGarciaAlonso
P58294	Q8NFJ6	PROK1_HUMAN	PKR2_HUMAN	curated	reactome;uniprot	TRUE	LGarciaAlonso
P12872	O43193	MOTI_HUMAN	MTLR_HUMAN	curated	reactome;uniprot	TRUE	LGarciaAlonso
Q96LR4	P21462	TAFA4_HUMAN	FPR1_HUMAN	curated	uniprot	TRUE	LGarciaAlonso
P05067	P25090	A4_HUMAN	FPR2_HUMAN	curated	reactome	TRUE	LGarciaAlonso
Q8IVG9	P25090	HUNIN_HUMAN	FPR2_HUMAN	curated	reactome	TRUE	LGarciaAlonso
P55773	P25090	CCL23_HUMAN	FPR2_HUMAN	curated	reactome	TRUE	LGarciaAlonso
P0DJI8	P25090	SAA1_HUMAN	FPR2_HUMAN	curated	reactome	TRUE	LGarciaAlonso
P04083	P25089	ANXA1_HUMAN	FPR3_HUMAN	curated	reactome	TRUE	LGarciaAlonso
Q8IVG9	P25089	HUNIN_HUMAN	FPR3_HUMAN	curated	reactome	TRUE	LGarciaAlonso
Q9NRV9	P25089	HEBP1_HUMAN	FPR3_HUMAN	curated	reactome	TRUE	LGarciaAlonso
P01042	Q8TDU9	KNG1_HUMAN	RL3R2_HUMAN	curated	uniprot	TRUE	LGarciaAlonso
B4E1C2	Q8TDU9	B4E1C2_HUMAN	RL3R2_HUMAN	curated	uniprot;HMRbase;reactome	TRUE	LGarciaAlonso
P41221	FDZ8_RYK	WNT5A_HUMAN		curated	reactome;uniprot	TRUE	LGarciaAlonso
P56704	FDZ8_RYK	WNT3A_HUMAN		curated	reactome;uniprot	TRUE	LGarciaAlonso
P04628	FDZ8_RYK	WNT1_HUMAN		curated	reactome;uniprot	TRUE	LGarciaAlonso
P10092	RAMP1_complex	CALCB_HUMAN		curated	uniprot	TRUE	LGarciaAlonso
P06881	RAMP1_complex	CALCA_HUMAN		curated	uniprot	TRUE	LGarciaAlonso
Q7Z4H4	RAMP2_complex	ADM2_HUMAN		curated	uniprot	TRUE	LGarciaAlonso
Q7Z4H4	RAMP3_complex	ADM2_HUMAN		curated	uniprot	TRUE	LGarciaAlonso
P35318	RAMP3_complex	ADML_HUMAN		curated	uniprot	TRUE	LGarciaAlonso
P02792	Q6ZMJ2	FRIL_HUMAN	SCAR5_HUMAN	curated	uniprot	TRUE	LGarciaAlonso
P02794	Q6ZMJ2	FRIH_HUMAN	SCAR5_HUMAN	curated	uniprot	TRUE	LGarciaAlonso
M5A8F1	Q15758	SUPYN_HUMAN	AAAT_HUMAN	curated	uniprot	TRUE	LGarciaAlonso
P30533	Q99523	AMRP_HUMAN	SORT_HUMAN	curated	uniprot	TRUE	LGarciaAlonso
P01138	Q99523	NGF_HUMAN	SORT_HUMAN	curated	uniprot	TRUE	LGarciaAlonso
P23560	Q99523	BDNF_HUMAN	SORT_HUMAN	curated	uniprot	TRUE	LGarciaAlonso
P30990	Q99523	NEUT_HUMAN	SORT_HUMAN	curated	uniprot	TRUE	LGarciaAlonso
P02753	Q9BX79	RET4_HUMAN	STRA6_HUMAN	curated	uniprot	TRUE	LGarciaAlonso
Q6UWK7	P49685	GP15L_HUMAN	GPR15_HUMAN	curated	uniprot	TRUE	LGarciaAlonso
Q6UWK7	Q9UGT4	GP15L_HUMAN	SUSD2_HUMAN	curated	uniprot	TRUE	LGarciaAlonso
Q99075	P04626	HBEGF_HUMAN	ERBB2_HUMAN	curated	uniprot	TRUE	LGarciaAlonso
P22466	P47211	GALA_HUMAN	GALR1_HUMAN	curated	uniprot	TRUE	LGarciaAlonso
Q9UBC7	O43603	GALP_HUMAN	GALR2_HUMAN	curated	uniprot	TRUE	LGarciaAlonso
P22466	O60755	GALA_HUMAN	GALR3_HUMAN	curated	uniprot	TRUE	LGarciaAlonso
P22466	O43603	GALA_HUMAN	GALR2_HUMAN	curated	uniprot	TRUE	LGarciaAlonso
Q9BT56	O60755	SPXN_HUMAN	GALR3_HUMAN	curated	uniprot	TRUE	LGarciaAlonso
Q9BT56	O43603	SPXN_HUMAN	GALR2_HUMAN	curated	uniprot	TRUE	LGarciaAlonso
Q15465	PTCH2_BOC_transmembrane_receptor	SHH_HUMAN		curated	PMID:25448692	TRUE	LGarciaAlonso
Q15465	PTCH2_CDON_transmembrane_receptor	SHH_HUMAN		curated	PMID:25448692	TRUE	LGarciaAlonso
Q15465	PTCH2_GAS1_transmembrane_receptor	SHH_HUMAN		curated	PMID:25448692	TRUE	LGarciaAlonso
P05019	integrin_aVb3_complex	IGF1_HUMAN		curated	uniprot	TRUE	LGarciaAlonso
P05019	IGF1R_enhancerComGPC3	IGF1_HUMAN		curated	PMID:18413366	TRUE	LGarciaAlonso
P02787	Q9UP52	TRFE_HUMAN	TFR2_HUMAN	curated	uniprot	TRUE	LGarciaAlonso
Q30201	P02786	HFE_HUMAN	TFR1_HUMAN	curated	uniprot	TRUE	LGarciaAlonso
P02787	P02786	TRFE_HUMAN	TFR1_HUMAN	curated	uniprot	TRUE	LGarciaAlonso
P00734	P07204	THRB_HUMAN	TRBM_HUMAN	curated	uniprot	TRUE	LGarciaAlonso
P05067	O75509	A4_HUMAN	TNR21_HUMAN	curated	uniprot	TRUE	LGarciaAlonso
Q9ULB5	Q9ULB5	CADH7_HUMAN	CADH7_HUMAN	curated	uniprot	TRUE	LGarciaAlonso
P04114	Q0VD83	APOB_HUMAN	APOBR_HUMAN	curated	uniprot	TRUE	LGarciaAlonso
P05067	TREM2_receptor	A4_HUMAN		curated	uniprot;PMID:27477013	TRUE	LGarciaAlonso
P10909	TREM2_receptor	CLUS_HUMAN		curated	uniprot;PMID:27477014	TRUE	LGarciaAlonso
P02649	TREM2_receptor	APOE_HUMAN		curated	uniprot;PMID:27477015	TRUE	LGarciaAlonso
P04114	TREM2_receptor	APOB_HUMAN		curated	uniprot;PMID:27477016	TRUE	LGarciaAlonso
P02652	TREM2_receptor	APOA2_HUMAN		curated	uniprot;PMID:27477017	TRUE	LGarciaAlonso
P02647	TREM2_receptor	APOA1_HUMAN		curated	uniprot;PMID:27477018	TRUE	LGarciaAlonso
Q14393	P30530	GAS6_HUMAN	UFO_HUMAN	curated	uniprot	TRUE	LGarciaAlonso
O95631	O60469	NET1_HUMAN	DSCAM_HUMAN	curated	uniprot	TRUE	LGarciaAlonso
O95631	P43146	NET1_HUMAN	DCC_HUMAN	curated	uniprot	TRUE	LGarciaAlonso
O95399	Q9UKP6	UTS2_HUMAN	UR2R_HUMAN	curated	uniprot;reactome	TRUE	LGarciaAlonso
P41221	Q01973	WNT5A_HUMAN	ROR1_HUMAN	curated	uniprot;PMID:27162350	TRUE	LGarciaAlonso
P78509	Q14114	RELN_HUMAN	LRP8_HUMAN	curated	uniprot	TRUE	LGarciaAlonso
P18509	P41587	PACA_HUMAN	VIPR2_HUMAN	curated	uniprot	TRUE	LGarciaAlonso
P01282	P41587	VIP_HUMAN	VIPR2_HUMAN	curated	uniprot	TRUE	LGarciaAlonso
P05067	Q92673	A4_HUMAN	SORL_HUMAN	curated	uniprot	TRUE	LGarciaAlonso
P35318	O60896	ADML_HUMAN	RAMP3_HUMAN	curated	uniprot	TRUE	LGarciaAlonso
O00253	P32245	AGRP_HUMAN	MC4R_HUMAN	curated	uniprot	TRUE	LGarciaAlonso
O00253	P41968	AGRP_HUMAN	MC3R_HUMAN	curated	uniprot	TRUE	LGarciaAlonso
P01160	P16066	ANF_HUMAN	ANPRA_HUMAN	curated	uniprot	TRUE	LGarciaAlonso
P01019	P30556	ANGT_HUMAN	AGTR1_HUMAN	curated	uniprot	TRUE	LGarciaAlonso
P01019	P50052	ANGT_HUMAN	AGTR2_HUMAN	curated	uniprot	TRUE	LGarciaAlonso
Q9ULZ1	P35414	APEL_HUMAN	APJ_HUMAN	curated	uniprot	TRUE	LGarciaAlonso
Q7Z6A9	Q92956	BTLA_HUMAN	TNR14_HUMAN	curated	PMID:31204070;uniprot	TRUE	LGarciaAlonso
P01258	P30988	CALC_HUMAN	CALCR_HUMAN	curated	uniprot;HMRbase;PMID:7476993	TRUE	LGarciaAlonso
P06307	P32238	CCKN_HUMAN	CCKAR_HUMAN	curated	uniprot;HMRbase;reactome	TRUE	LGarciaAlonso
P06307	P32239	CCKN_HUMAN	GASR_HUMAN	curated	uniprot;HMRbase;reactome	TRUE	LGarciaAlonso
O15467	P51685	CCL16_HUMAN	CCR8_HUMAN	curated	uniprot;reactome	TRUE	LGarciaAlonso
O15467	Q9H3N8	CCL16_HUMAN	HRH4_HUMAN	curated	PMID:15265943	TRUE	LGarciaAlonso
Q99731	O00421	CCL19_HUMAN	CCRL2_HUMAN	curated	uniprot	TRUE	LGarciaAlonso
P13501	O95800	CCL5_HUMAN	GPR75_HUMAN	curated	uniprot	TRUE	LGarciaAlonso
P46092	Q9NRJ3	CCR10_HUMAN	CCL28_HUMAN	curated	uniprot	TRUE	LGarciaAlonso
Q12860	P46531	CNTN1_HUMAN	NOTC1_HUMAN	curated	uniprot;PMID:14567914	TRUE	LGarciaAlonso
Q12860	Q04721	CNTN1_HUMAN	NOTC2_HUMAN	curated	reactome;PMID:14567914	TRUE	LGarciaAlonso
P01024	Q16581	CO3_HUMAN	C3AR_HUMAN	curated	uniprot;reactome	TRUE	LGarciaAlonso
P01024	Q9P296	CO3_HUMAN	C5AR2_HUMAN	curated	uniprot	TRUE	LGarciaAlonso
P0C0L4	Q9P296	CO4A_HUMAN	C5AR2_HUMAN	curated	uniprot	TRUE	LGarciaAlonso
P01031	P21730	CO5_HUMAN	C5AR1_HUMAN	curated	uniprot	TRUE	LGarciaAlonso
P01031	Q9P296	CO5_HUMAN	C5AR2_HUMAN	curated	uniprot	TRUE	LGarciaAlonso
P01189	P32245	COLI_HUMAN	MC4R_HUMAN	curated	uniprot;reactome	TRUE	LGarciaAlonso
P01189	P33032	COLI_HUMAN	MC5R_HUMAN	curated	uniprot;reactome	TRUE	LGarciaAlonso
P01189	P35372	COLI_HUMAN	OPRM_HUMAN	curated	uniprot;reactome	TRUE	LGarciaAlonso
P01189	P41143	COLI_HUMAN	OPRD_HUMAN	curated	reactome	TRUE	LGarciaAlonso
P01189	P41145	COLI_HUMAN	OPRK_HUMAN	curated	reactome	TRUE	LGarciaAlonso
P01189	P41968	COLI_HUMAN	MC3R_HUMAN	curated	uniprot;reactome	TRUE	LGarciaAlonso
P01189	Q01718	COLI_HUMAN	ACTHR_HUMAN	curated	uniprot	TRUE	LGarciaAlonso
P01189	Q01726	COLI_HUMAN	MSHR_HUMAN	curated	uniprot;HMRbase;reactome	TRUE	LGarciaAlonso
O00230	P30872	CORT_HUMAN	SSR1_HUMAN	curated	uniprot;HMRbase;reactome	TRUE	LGarciaAlonso
O00230	P30874	CORT_HUMAN	SSR2_HUMAN	curated	uniprot;HMRbase;reactome	TRUE	LGarciaAlonso
O00230	P31391	CORT_HUMAN	SSR4_HUMAN	curated	uniprot;HMRbase;reactome	TRUE	LGarciaAlonso
O00230	P32745	CORT_HUMAN	SSR3_HUMAN	curated	uniprot;HMRbase;reactome	TRUE	LGarciaAlonso
O00230	P35346	CORT_HUMAN	SSR5_HUMAN	curated	uniprot;HMRbase;reactome	TRUE	LGarciaAlonso
P06850	P34998	CRF_HUMAN	CRFR1_HUMAN	curated	uniprot;HMRbase;reactome	TRUE	LGarciaAlonso
P06850	Q13324	CRF_HUMAN	CRFR2_HUMAN	curated	uniprot;HMRbase;reactome	TRUE	LGarciaAlonso
O14625	P25106	CXL11_HUMAN	ACKR3_HUMAN	curated	uniprot	TRUE	LGarciaAlonso
Q9H2A7	O00574	CXL16_HUMAN	CXCR6_HUMAN	curated	uniprot	TRUE	LGarciaAlonso
O43323	PTCH_BOC_transmembrane_receptor	DHH_HUMAN		curated	reactome	TRUE	LGarciaAlonso
O43323	PTCH_CDON_transmembrane_receptor	DHH_HUMAN		curated	reactome	TRUE	LGarciaAlonso
O43323	PTCH_GAS1_transmembrane_receptor	DHH_HUMAN		curated	reactome	TRUE	LGarciaAlonso
O43323	Q96QV1	DHH_HUMAN	HHIP_HUMAN	curated	reactome;PMID:10050855;PMID:19561611	TRUE	LGarciaAlonso
Q2MKA7	FZD8_LRP6	RSPO1_HUMAN		curated	uniprot	TRUE	LGarciaAlonso
Q2MKA7	Kremen1_LRP6	RSPO1_HUMAN		curated	uniprot	TRUE	LGarciaAlonso
O94907	Kremen1_LRP6	DKK1_HUMAN		curated	reactome;PMID:27524201;PDB:5FWW	TRUE	LGarciaAlonso
O94907	Kremen2_LRP6	DKK1_HUMAN		curated	reactome	TRUE	LGarciaAlonso
Q9UBU2	Kremen2_LRP6	DKK2_HUMAN		curated	reactome;PMID:12527209	TRUE	LGarciaAlonso
Q9UBU2	O75581	DKK2_HUMAN	LRP6_HUMAN	curated	uniprot;PMID:30035713	TRUE	LGarciaAlonso
P0DMC3	P35414	ELA_HUMAN	APJ_HUMAN	curated	uniprot	TRUE	LGarciaAlonso
P05230	P21802	FGF1_HUMAN	FGFR2_HUMAN	curated	uniprot;reactome;PMID:27458533	TRUE	LGarciaAlonso
P05230	P22455	FGF1_HUMAN	FGFR4_HUMAN	curated	reactome;PMID:25772309	TRUE	LGarciaAlonso
P05230	P22607	FGF1_HUMAN	FGFR3_HUMAN	curated	uniprot;reactome;PMID:27458533	TRUE	LGarciaAlonso
O15520	P21802	FGF10_HUMAN	FGFR2_HUMAN	curated	reactome;PMID:25772309	TRUE	LGarciaAlonso
O60258	P22607	FGF17_HUMAN	FGFR3_HUMAN	curated	uniprot;reactome;PMID:27458533;PMID:25772309	TRUE	LGarciaAlonso
O95750	BetaKlotho_FGFR4	FGF19_HUMAN		curated	uniprot;reactome;PMID:25772309	TRUE	LGarciaAlonso
Q9NP95	P22607	FGF20_HUMAN	FGFR3_HUMAN	curated	uniprot;reactome;PMID:25772309	TRUE	LGarciaAlonso
Q9NSA1	BetaKlotho_FGFR4	FGF21_HUMAN		curated	uniprot;PMID:25772309	TRUE	LGarciaAlonso
Q9HCT0	P21802	FGF22_HUMAN	FGFR2_HUMAN	curated	reactome;PMID:25772309	TRUE	LGarciaAlonso
Q9GZV9	Klotho_FGFR1	FGF23_HUMAN		curated	reactome;PMID:25772309	TRUE	LGarciaAlonso
P11487	P21802	FGF3_HUMAN	FGFR2_HUMAN	curated	reactome;PMID:25772309	TRUE	LGarciaAlonso
P08620	P11362	FGF4_HUMAN	FGFR1_HUMAN	curated	uniprot;reactome;PMID:27458533;PMID:25772309	TRUE	LGarciaAlonso
P12034	P11362	FGF5_HUMAN	FGFR1_HUMAN	curated	uniprot;reactome;PMID:27458533;PMID:25772309	TRUE	LGarciaAlonso
P10767	P11362	FGF6_HUMAN	FGFR1_HUMAN	curated	uniprot;reactome;PMID:27458533;PMID:25772309	TRUE	LGarciaAlonso
P21781	P21802	FGF7_HUMAN	FGFR2_HUMAN	curated	reactome;PMID:25772309	TRUE	LGarciaAlonso
P55075	P22607	FGF8_HUMAN	FGFR3_HUMAN	curated	uniprot;reactome;PMID:27458533;PMID:25772309	TRUE	LGarciaAlonso
P31371	P22607	FGF9_HUMAN	FGFR3_HUMAN	curated	uniprot;reactome;PMID:27458533;PMID:25772309	TRUE	LGarciaAlonso
Q08830	P18627	FGL1_HUMAN	LAG3_HUMAN	curated	uniprot	TRUE	LGarciaAlonso
P22466	GALR1	GALA_HUMAN		curated	uniprot	TRUE	LGarciaAlonso
P22466	GALR2	GALA_HUMAN		curated	uniprot	TRUE	LGarciaAlonso
P22466	GALR3	GALA_HUMAN		curated	uniprot	TRUE	LGarciaAlonso
Q9UBC7	GALR1	GALP_HUMAN		curated	uniprot	TRUE	LGarciaAlonso
Q9UBC7	GALR2	GALP_HUMAN		curated	uniprot	TRUE	LGarciaAlonso
Q9UBC7	GALR3	GALP_HUMAN		curated	uniprot	TRUE	LGarciaAlonso
Q14393	Q12866	GAS6_HUMAN	MERTK_HUMAN	curated	uniprot	TRUE	LGarciaAlonso
P01350	P32239	GAST_HUMAN	GASR_HUMAN	curated	uniprot;HMRbase;reactome	TRUE	LGarciaAlonso
Q9UBU3	Q02643	GHRL_HUMAN	GHRHR_HUMAN	curated	uniprot;HMRbase;reactome	TRUE	LGarciaAlonso
P09681	P48546	GIP_HUMAN	GIPR_HUMAN	curated	uniprot	TRUE	LGarciaAlonso
P01275	O95838	GLUC_HUMAN	GLP2R_HUMAN	curated	uniprot	TRUE	LGarciaAlonso
P01275	P43220	GLUC_HUMAN	GLP1R_HUMAN	curated	uniprot	TRUE	LGarciaAlonso
P01275	P47871	GLUC_HUMAN	GLR_HUMAN	curated	uniprot;HMRbase;reactome	TRUE	LGarciaAlonso
P01148	P30968	GON1_HUMAN	GNRHR_HUMAN	curated	uniprot;HMRbase;reactome	TRUE	LGarciaAlonso
P01148	Q96P88	GON1_HUMAN	GNRR2_HUMAN	curated	uniprot;HMRbase;reactome	TRUE	LGarciaAlonso
O43555	P30968	GON2_HUMAN	GNRHR_HUMAN	curated	uniprot;HMRbase;reactome	TRUE	LGarciaAlonso
O43555	Q96P88	GON2_HUMAN	GNRR2_HUMAN	curated	uniprot;HMRbase;reactome	TRUE	LGarciaAlonso
P07492	P30550	GRP_HUMAN	GRPR_HUMAN	curated	uniprot;HMRbase;reactome	TRUE	LGarciaAlonso
P17936	Q86XT9	IBP3_HUMAN	TM219_HUMAN	curated	reactome;uniprot;PMID:20353938	TRUE	LGarciaAlonso
P13598	Q9NNX6	ICAM2_HUMAN	CD209_HUMAN	curated	uniprot	TRUE	LGarciaAlonso
Q14623	PTCH_BOC_transmembrane_receptor	IHH_HUMAN		curated	reactome	TRUE	LGarciaAlonso
Q14623	PTCH_CDON_transmembrane_receptor	IHH_HUMAN		curated	reactome	TRUE	LGarciaAlonso
Q14623	PTCH_GAS1_transmembrane_receptor	IHH_HUMAN		curated	reactome	TRUE	LGarciaAlonso
Q14623	Q96QV1	IHH_HUMAN	HHIP_HUMAN	curated	reactome;PMID:10050855	TRUE	LGarciaAlonso
P51460	Q8WXD0	INSL3_HUMAN	RXFP2_HUMAN	curated	uniprot;reactome	TRUE	LGarciaAlonso
Q9Y5Q6	Q8TDU9	INSL5_HUMAN	RL3R2_HUMAN	curated	uniprot;reactome	TRUE	LGarciaAlonso
P01042	P30411	KNG1_HUMAN	BKRB2_HUMAN	curated	uniprot;reactome	TRUE	LGarciaAlonso
P01042	P46663	KNG1_HUMAN	BKRB1_HUMAN	curated	uniprot;reactome	TRUE	LGarciaAlonso
P32004	integrin_a2Bb3_complex	L1CAM_HUMAN		curated	reactome	TRUE	LGarciaAlonso
P32004	integrin_a9b1_complex	L1CAM_HUMAN		curated	reactome	TRUE	LGarciaAlonso
P32004	integrin_aVb1_complex	L1CAM_HUMAN		curated	reactome	TRUE	LGarciaAlonso
P32004	pL1:Ezrin	L1CAM_HUMAN		curated	reactome	TRUE	LGarciaAlonso
P17931	Q12866	LEG3_HUMAN	MERTK_HUMAN	curated	uniprot	TRUE	LGarciaAlonso
O00182	BCR_CD45_CD22	LEG9_HUMAN		curated	PMID:30120235	TRUE	LGarciaAlonso
O00182	P07237	LEG9_HUMAN	PDIA1_HUMAN	curated	PMID:21670307;uniprot	TRUE	LGarciaAlonso
P20382	Q969V1	MCH_HUMAN	MCHR2_HUMAN	curated	reactome	TRUE	LGarciaAlonso
P20382	Q99705	MCH_HUMAN	MCHR1_HUMAN	curated	reactome	TRUE	LGarciaAlonso
Q9HB63	Q16620	NET4_HUMAN	NTRK2_HUMAN	curated	uniprot	TRUE	LGarciaAlonso
P34130	Q16620	NTF4_HUMAN	NTRK2_HUMAN	curated	uniprot	TRUE	LGarciaAlonso
Q9HB63	Q8IZJ1	NET4_HUMAN	UNC5B_HUMAN	curated	uniprot	TRUE	LGarciaAlonso
P01178	P30559	NEU1_HUMAN	OXYR_HUMAN	curated	uniprot;HMRbase;reactome	TRUE	LGarciaAlonso
P80188	Q8WUG5	NGAL_HUMAN	S22AH_HUMAN	curated	uniprot;reactome	TRUE	LGarciaAlonso
P08949	P28336	NMB_HUMAN	NMBR_HUMAN	curated	uniprot;HMRbase;reactome	TRUE	LGarciaAlonso
P48645	Q9GZQ4	NMU_HUMAN	NMUR2_HUMAN	curated	uniprot	TRUE	LGarciaAlonso
P48645	Q9HB89	NMU_HUMAN	NMUR1_HUMAN	curated	uniprot	TRUE	LGarciaAlonso
Q96S42	NODAL_receptor_IbIIa_CFC1	NODAL_HUMAN		curated	reactome	TRUE	LGarciaAlonso
Q96S42	NODAL_receptor_IbIIa_TDGF1	NODAL_HUMAN		curated	reactome	TRUE	LGarciaAlonso
Q96S42	NODAL_receptor_IbIIb_CFC1	NODAL_HUMAN		curated	PMID:22710174	TRUE	LGarciaAlonso
Q96S42	NODAL_receptor_IcIIb_CFC1	NODAL_HUMAN		curated	reactome;PMID:15150278	TRUE	LGarciaAlonso
Q96S42	NODAL_receptor_IcIIb_TDGF1	NODAL_HUMAN		curated	reactome;PMID:15150278	TRUE	LGarciaAlonso
Q8NG41	P48145	NPB_HUMAN	NPBW1_HUMAN	curated	uniprot;reactome	TRUE	LGarciaAlonso
Q8NG41	P48146	NPB_HUMAN	NPBW2_HUMAN	curated	uniprot;reactome	TRUE	LGarciaAlonso
P0C0P6	Q6W5P4	NPS_HUMAN	NPSR1_HUMAN	curated	uniprot	TRUE	LGarciaAlonso
Q8N729	P48145	NPW_HUMAN	NPBW1_HUMAN	curated	uniprot;reactome	TRUE	LGarciaAlonso
Q8N729	P48146	NPW_HUMAN	NPBW2_HUMAN	curated	uniprot;reactome	TRUE	LGarciaAlonso
Q6X4W1	P30968	NSMF_HUMAN	GNRHR_HUMAN	curated	uniprot;HMRbase	TRUE	LGarciaAlonso
O43612	O43613	OREX_HUMAN	OX1R_HUMAN	curated	uniprot	TRUE	LGarciaAlonso
O43612	O43614	OREX_HUMAN	OX2R_HUMAN	curated	uniprot	TRUE	LGarciaAlonso
Q9NZ53	P14151	PDXL2_HUMAN	LYAM1_HUMAN	curated	uniprot	TRUE	LGarciaAlonso
Q9NZ53	P16109	PDXL2_HUMAN	LYAM3_HUMAN	curated	uniprot	TRUE	LGarciaAlonso
Q9NZ53	P16581	PDXL2_HUMAN	LYAM2_HUMAN	curated	uniprot	TRUE	LGarciaAlonso
P01213	P35372	PDYN_HUMAN	OPRM_HUMAN	curated	uniprot;reactome	TRUE	LGarciaAlonso
P01213	P41143	PDYN_HUMAN	OPRD_HUMAN	curated	reactome	TRUE	LGarciaAlonso
P01213	P41145	PDYN_HUMAN	OPRK_HUMAN	curated	reactome	TRUE	LGarciaAlonso
P01210	P35372	PENK_HUMAN	OPRM_HUMAN	curated	reactome	TRUE	LGarciaAlonso
P01210	P41143	PENK_HUMAN	OPRD_HUMAN	curated	reactome	TRUE	LGarciaAlonso
P01210	P41145	PENK_HUMAN	OPRK_HUMAN	curated	reactome	TRUE	LGarciaAlonso
Q13519	P41146	PNOC_HUMAN	OPRX_HUMAN	curated	uniprot;reactome	TRUE	LGarciaAlonso
P01236	P16471	PRL_HUMAN	PRLR_HUMAN	curated	uniprot;HMRbase;PMID:12580759	TRUE	LGarciaAlonso
P81277	P49683	PRRP_HUMAN	PRLHR_HUMAN	curated	uniprot;HMRbase;reactome	TRUE	LGarciaAlonso
P12272	P49190	PTHR_HUMAN	PTH2R_HUMAN	curated	uniprot;reactome	TRUE	LGarciaAlonso
P12272	Q03431	PTHR_HUMAN	PTH1R_HUMAN	curated	uniprot;reactome	TRUE	LGarciaAlonso
P01270	P49190	PTHY_HUMAN	PTH2R_HUMAN	curated	uniprot;reactome	TRUE	LGarciaAlonso
P01270	Q03431	PTHY_HUMAN	PTH1R_HUMAN	curated	uniprot;HMRbase;reactome	TRUE	LGarciaAlonso
P08575	Q92854	PTPRC_HUMAN	SEM4D_HUMAN	curated	PMID:22325954	TRUE	LGarciaAlonso
Q13332	Q16288	PTPRS_HUMAN	NTRK3_HUMAN	curated	reactome	TRUE	LGarciaAlonso
Q99969	O00421	RARR2_HUMAN	CCRL2_HUMAN	curated	uniprot	TRUE	LGarciaAlonso
Q99969	P46091	RARR2_HUMAN	GPR1_HUMAN	curated	uniprot	TRUE	LGarciaAlonso
Q99969	Q99788	RARR2_HUMAN	CML1_HUMAN	curated	uniprot	TRUE	LGarciaAlonso
P04090	Q8WXD0	REL2_HUMAN	RXFP2_HUMAN	curated	uniprot;reactome	TRUE	LGarciaAlonso
P04090	Q9HBX9	REL2_HUMAN	RXFP1_HUMAN	curated	uniprot;HMRbase;reactome	TRUE	LGarciaAlonso
Q8WXF3	Q8TDU9	REL3_HUMAN	RL3R2_HUMAN	curated	uniprot;HMRbase;reactome	TRUE	LGarciaAlonso
Q8WXF3	Q8WXD0	REL3_HUMAN	RXFP2_HUMAN	curated	uniprot;HMRbase;reactome	TRUE	LGarciaAlonso
Q8WXF3	Q9HBX9	REL3_HUMAN	RXFP1_HUMAN	curated	uniprot;HMRbase;reactome	TRUE	LGarciaAlonso
Q8WXF3	Q9NSD7	REL3_HUMAN	RL3R1_HUMAN	curated	uniprot;HMRbase;reactome	TRUE	LGarciaAlonso
P00797	O75787	RENI_HUMAN	RENR_HUMAN	curated	uniprot;HMRbase;_PMID:12045255	TRUE	LGarciaAlonso
Q2MKA7	O75473	RSPO1_HUMAN	LGR5_HUMAN	curated	uniprot;reactome	TRUE	RVentoTormo
Q2MKA7	Q9BXB1	RSPO1_HUMAN	LGR4_HUMAN	curated	uniprot;reactome	TRUE	RVentoTormo
Q2MKA7	Q9HBX8	RSPO1_HUMAN	LGR6_HUMAN	curated	uniprot;reactome	TRUE	RVentoTormo
Q6UXX9	O75473	RSPO2_HUMAN	LGR5_HUMAN	curated	uniprot;reactome	TRUE	LGarciaAlonso
Q6UXX9	Q9BXB1	RSPO2_HUMAN	LGR4_HUMAN	curated	uniprot;reactome	TRUE	LGarciaAlonso
Q6UXX9	Q9HBX8	RSPO2_HUMAN	LGR6_HUMAN	curated	uniprot;reactome	TRUE	LGarciaAlonso
Q9BXY4	O75473	RSPO3_HUMAN	LGR5_HUMAN	curated	uniprot;reactome	TRUE	LGarciaAlonso
Q9BXY4	Q9BXB1	RSPO3_HUMAN	LGR4_HUMAN	curated	uniprot;reactome	TRUE	LGarciaAlonso
Q9BXY4	Q9HBX8	RSPO3_HUMAN	LGR6_HUMAN	curated	uniprot;reactome	TRUE	LGarciaAlonso
Q2I0M5	O75473	RSPO4_HUMAN	LGR5_HUMAN	curated	uniprot;reactome	TRUE	LGarciaAlonso
Q2I0M5	Q9BXB1	RSPO4_HUMAN	LGR4_HUMAN	curated	uniprot;reactome	TRUE	LGarciaAlonso
Q2I0M5	Q9HBX8	RSPO4_HUMAN	LGR6_HUMAN	curated	uniprot;reactome	TRUE	LGarciaAlonso
P07602	O15354	SAP_HUMAN	GPR37_HUMAN	curated	uniprot	TRUE	LGarciaAlonso
P07602	O60883	SAP_HUMAN	G37L1_HUMAN	curated	uniprot	TRUE	LGarciaAlonso
P09683	P47872	SECR_HUMAN	SCTR_HUMAN	curated	uniprot;HMRbase;reactome	TRUE	LGarciaAlonso
Q15465	PTCH_BOC_transmembrane_receptor	SHH_HUMAN		curated	reactome	TRUE	LGarciaAlonso
Q15465	PTCH_CDON_transmembrane_receptor	SHH_HUMAN		curated	reactome	TRUE	LGarciaAlonso
Q15465	PTCH_GAS1_transmembrane_receptor	SHH_HUMAN		curated	reactome	TRUE	LGarciaAlonso
Q15465	Q96QV1	SHH_HUMAN	HHIP_HUMAN	curated	reactome;PMID:10050855;PMID:19561611	TRUE	LGarciaAlonso
P01286	Q02643	SLIB_HUMAN	GHRHR_HUMAN	curated	uniprot;HMRbase;reactome	TRUE	LGarciaAlonso
O75093	Q9Y6N7	SLIT1_HUMAN	ROBO1_HUMAN	curated	uniprot;PMID:10102268	TRUE	LGarciaAlonso
O94813	Q9HCK4	SLIT2_HUMAN	ROBO2_HUMAN	curated	uniprot;PMID:10102268	TRUE	LGarciaAlonso
O94813	Q9Y6N7	SLIT2_HUMAN	ROBO1_HUMAN	curated	reactome;uniprot;PMID:10102268	TRUE	LGarciaAlonso
P61278	P30872	SMS_HUMAN	SSR1_HUMAN	curated	uniprot;HMRbase;reactome	TRUE	LGarciaAlonso
P61278	P30874	SMS_HUMAN	SSR2_HUMAN	curated	uniprot;HMRbase;reactome	TRUE	LGarciaAlonso
P61278	P31391	SMS_HUMAN	SSR4_HUMAN	curated	uniprot;HMRbase;reactome	TRUE	LGarciaAlonso
P61278	P32745	SMS_HUMAN	SSR3_HUMAN	curated	uniprot;HMRbase;reactome	TRUE	LGarciaAlonso
P61278	P35346	SMS_HUMAN	SSR5_HUMAN	curated	uniprot;HMRbase;reactome	TRUE	LGarciaAlonso
P01242	P10912	SOM2_HUMAN	GHR_HUMAN	curated	uniprot;HMRbase	TRUE	LGarciaAlonso
P01241	P10912	SOMA_HUMAN	GHR_HUMAN	curated	uniprot;HMRbase	TRUE	LGarciaAlonso
Q7Z5A9	P46091	TAFA1_HUMAN	GPR1_HUMAN	curated	uniprot	TRUE	LGarciaAlonso
Q7Z5A7	O95136	TAFA5_HUMAN	S1PR2_HUMAN	curated	uniprot	TRUE	LGarciaAlonso
Q7Z5A7	P25090	TAFA5_HUMAN	FPR2_HUMAN	curated	uniprot	TRUE	LGarciaAlonso
P10600	integrin_aVb6_complex	TGFB3_HUMAN		curated	reactome	TRUE	LGarciaAlonso
P10600	integrin_aVb8_complex	TGFB3_HUMAN		curated	reactome	TRUE	LGarciaAlonso
Q96A98	P49190	TIP39_HUMAN	PTH2R_HUMAN	curated	uniprot;reactome	TRUE	LGarciaAlonso
Q96A98	Q03431	TIP39_HUMAN	PTH1R_HUMAN	curated	uniprot;reactome	TRUE	LGarciaAlonso
P20366	P21452	TKN1_HUMAN	NK2R_HUMAN	curated	uniprot;reactome	TRUE	LGarciaAlonso
P20366	P25103	TKN1_HUMAN	NK1R_HUMAN	curated	uniprot;reactome	TRUE	LGarciaAlonso
Q9UHF0	P29371	TKNK_HUMAN	NK3R_HUMAN	curated	uniprot;reactome	TRUE	LGarciaAlonso
O43508	Q93038	TNF12_HUMAN	TNR25_HUMAN	curated	uniprot	TRUE	LGarciaAlonso
O95150	Q93038	TNF15_HUMAN	TNR25_HUMAN	curated	reactome	TRUE	LGarciaAlonso
P20396	P34981	TRH_HUMAN	TRFR_HUMAN	curated	uniprot;HMRbase;reactome	TRUE	LGarciaAlonso
P07996	P16671	TSP1_HUMAN	CD36_HUMAN	curated	uniprot	TRUE	LGarciaAlonso
P35442	P16671	TSP2_HUMAN	CD36_HUMAN	curated	uniprot	TRUE	LGarciaAlonso
P55089	P34998	UCN1_HUMAN	CRFR1_HUMAN	curated	uniprot;reactome	TRUE	LGarciaAlonso
P55089	Q13324	UCN1_HUMAN	CRFR2_HUMAN	curated	uniprot;reactome	TRUE	LGarciaAlonso
Q96RP3	Q13324	UCN2_HUMAN	CRFR2_HUMAN	curated	uniprot	TRUE	LGarciaAlonso
Q969E3	Q13324	UCN3_HUMAN	CRFR2_HUMAN	curated	uniprot	TRUE	LGarciaAlonso
P01282	P32241	VIP_HUMAN	VIPR1_HUMAN	curated	uniprot	TRUE	LGarciaAlonso
P56703	FDZ8_RYK	WNT3_HUMAN		curated	reactome;uniprot;PMID:16116452	TRUE	LGarciaAlonso
BMPR1B_BMPR2_ACVR1B	BMP9_BMP15			curated	PMID:1218020110	TRUE	LGarciaAlonso
ACVL1_ACVR2A	O95393		BMP10_HUMAN	curated	PMID:25136781	TRUE	LGarciaAlonso
Thyrostimulin	P16473		TSHR_HUMAN	curated	uniprot;HMRbase;reactome	TRUE	LGarciaAlonso
Thyrotropin	P16473		TSHR_HUMAN	curated	uniprot;HMRbase;reactome	TRUE	LGarciaAlonso
glyco_Lutropin	P22888		LSHR_HUMAN	curated	reactome	TRUE	LGarciaAlonso
Follitropin	P23945		FSHR_HUMAN	curated	reactome	TRUE	LGarciaAlonso
PlexinA2_complex1	Q9H2E6		SEM6A_HUMAN	curated	uniprot	TRUE	LGarciaAlonso
ACVL1_ACVR2A	Q9UK05		GDF2_HUMAN	curated	PMID:25136781	TRUE	LGarciaAlonso
ACVR_1B2A_receptor	P05111		INHA_HUMAN	curated	PMID:22710174;PMID:22991378	TRUE	LGarciaAlonso
ACVR_1A2A_receptor	P05111		INHA_HUMAN	curated	PMID:22710174;PMID:22991378	TRUE	LGarciaAlonso
ACVR_1B2B_receptor	P05111		INHA_HUMAN	curated	PMID:22710174;PMID:22991378	TRUE	LGarciaAlonso
ACVR_1C2A_receptor	P05111		INHA_HUMAN	curated	PMID:22710174;PMID:22991378	TRUE	LGarciaAlonso
ACVR_1A2B_receptor	P05111		INHA_HUMAN	curated	PMID:22710174;PMID:22991378	TRUE	LGarciaAlonso
ACVR_1C2B_receptor	P05111		INHA_HUMAN	curated	PMID:22710174;PMID:22991378	TRUE	LGarciaAlonso
ACVR_1B2A_receptor	Inhibin_ligand_A			curated	PMID:22710174;PMID:22991378	TRUE	LGarciaAlonso
ACVR_1A2A_receptor	Inhibin_ligand_A			curated	PMID:22710174;PMID:22991378	TRUE	LGarciaAlonso
ACVR_1B2B_receptor	Inhibin_ligand_A			curated	PMID:22710174;PMID:22991378	TRUE	LGarciaAlonso
ACVR_1C2A_receptor	Inhibin_ligand_A			curated	PMID:22710174;PMID:22991378	TRUE	LGarciaAlonso
ACVR_1A2B_receptor	Inhibin_ligand_A			curated	PMID:22710174;PMID:22991378	TRUE	LGarciaAlonso
ACVR_1C2B_receptor	Inhibin_ligand_A			curated	PMID:22710174;PMID:22991378	TRUE	LGarciaAlonso
ACVR_1B2A_receptor	Inhibin_ligand_B			curated	PMID:22710174;PMID:22991378	TRUE	LGarciaAlonso
ACVR_1A2A_receptor	Inhibin_ligand_B			curated	PMID:22710174;PMID:22991378	TRUE	LGarciaAlonso
ACVR_1B2B_receptor	Inhibin_ligand_B			curated	PMID:22710174;PMID:22991378	TRUE	LGarciaAlonso
ACVR_1C2A_receptor	Inhibin_ligand_B			curated	PMID:22710174;PMID:22991378	TRUE	LGarciaAlonso
ACVR_1A2B_receptor	Inhibin_ligand_B			curated	PMID:22710174;PMID:22991378	TRUE	LGarciaAlonso
ACVR_1C2B_receptor	Inhibin_ligand_B			curated	PMID:22710174;PMID:22991378	TRUE	LGarciaAlonso
Q6UW32	Q9H665	IGFL1_HUMAN	IGFR1_HUMAN	curated	uniprot	TRUE	LGarciaAlonso
Q6UWQ7	Q9H665	IGFL2_HUMAN	IGFR1_HUMAN	curated	uniprot	TRUE	LGarciaAlonso
Q6UXB1	Q9H665	IGFL3_HUMAN	IGFR1_HUMAN	curated	uniprot	TRUE	LGarciaAlonso
Q9GZT5	FZD1_LRP5	WN10A_HUMAN		curated	PMID:28733458	TRUE	LGarciaAlonso
Q9GZT5	FZD1_LRP6	WN10A_HUMAN		curated	PMID:28733458	TRUE	LGarciaAlonso
Q9GZT5	FZD5_LRP5	WN10A_HUMAN		curated	PMID:28733458	TRUE	LGarciaAlonso
Q9GZT5	FZD5_LRP6	WN10A_HUMAN		curated	PMID:28733458	TRUE	LGarciaAlonso
Q9GZT5	FZD8_LRP5	WN10A_HUMAN		curated	PMID:28733458	TRUE	LGarciaAlonso
Q9GZT5	FZD8_LRP6	WN10A_HUMAN		curated	PMID:28733458	TRUE	LGarciaAlonso
Q9GZT5	Q92765	WN10A_HUMAN	SFRP3_HUMAN	curated	PMID:29979633	TRUE	LGarciaAlonso
Q9GZT5	FZD7_LRP5	WN10A_HUMAN		curated	PMID:28733458	TRUE	LGarciaAlonso
Q9GZT5	FZD7_LRP6	WN10A_HUMAN		curated	PMID:28733458	TRUE	LGarciaAlonso
P00749	Q03405	UROK_HUMAN	UPAR_HUMAN	curated	uniprot	TRUE	LGarciaAlonso
O00584	Q9NR97	RNT2_HUMAN	TLR8_HUMAN	curated	uniprot	TRUE	MCSanchoSerra
Q5ZPR3	Q5T2D2	CD276_HUMAN	TRML2_HUMAN	curated	uniprot	TRUE	MCSanchoSerra
Q14393	Q06418	GAS6_HUMAN	TYRO3_HUMAN	curated	uniprot	TRUE	MCSanchoSerra
O00294	Q06418	TULP1_HUMAN	TYRO3_HUMAN	curated	uniprot	TRUE	MCSanchoSerra
O95631	Q6ZN94	NET1_HUMAN	UNC5A_HUMAN	curated	uniprot	TRUE	MCSanchoSerra
O95631	Q8IZJ1	NET1_HUMAN	UNC5B_HUMAN	curated	uniprot	TRUE	MCSanchoSerra
O95631	O95185	NET1_HUMAN	UNC5C_HUMAN	curated	uniprot	TRUE	MCSanchoSerra
Q9HB63	Q6UXZ4	NET4_HUMAN	UNC5D_HUMAN	curated	uniprot	TRUE	MCSanchoSerra
Q765I0	Q9UKP6	UTS2B_HUMAN	UR2R_HUMAN	curated	uniprot;reactome	TRUE	MCSanchoSerra
P78509	P98155	RELN_HUMAN	VLDLR_HUMAN	curated	uniprot	TRUE	MCSanchoSerra
IL12	IL12_receptor			curated	uniprot	TRUE	RVentoTormo
ACVR_1B2A_receptor	Activin_ligand_ab			curated	PMID:22710174;PMID:22991378	TRUE	RVentoTormo
ACVR_1A2A_receptor	Activin_ligand_ab			curated	less_common_binding;PMID:22710174;PMID:22991378_	TRUE	RVentoTormo
IL23	IL23_receptor			curated	uniprot	TRUE	RVentoTormo
ACVR_1B2B_receptor	Activin_ligand_ab			curated	PMID:22710174;PMID:22991378	TRUE	RVentoTormo
integrin_aMb2_complex	fibrinogen			curated	uniprot	TRUE	RVentoTormo
ACVR_1C2A_receptor	Activin_ligand_ab			curated	PMID:22710174;PMID:22991378	TRUE	RVentoTormo
ACVR_1A2B_receptor	Activin_ligand_ab			curated	less_common_binding;PMID:22710174;PMID:22991378_	TRUE	RVentoTormo
IL27	IL27_receptor			curated	uniprot	TRUE	RVentoTormo
IL17_AF	IL17_receptor_AC			curated	uniprot	TRUE	RVentoTormo
ACVR_1C2B_receptor	Activin_ligand_ab			curated	PMID:22710174;PMID:22991378	TRUE	RVentoTormo
IL35	IL35_receptor			curated	uniprot	TRUE	RVentoTormo
integrin_a2Bb3_complex	fibrinogen			curated	uniprot	TRUE	RVentoTormo
integrin_aXb2_complex	fibrinogen			curated	uniprot	TRUE	RVentoTormo
NKG2D_II_receptor	Q9BZM6		N2DL1_HUMAN	curated	Induces_NK_Cell_Activation._Reviewed_in_PMID:24223577	TRUE	RVentoTormo
CD94:NKG2E	P13747		HLAE_HUMAN	curated	PMID:28484462	TRUE	RVentoTormo
IL1_receptor_inhibitor	P01584		IL1B_HUMAN	curated	PDB:3o4o	TRUE	RVentoTormo
IL13_receptor	P05112		IL4_HUMAN	curated	PDB:3bpn	TRUE	RVentoTormo
BMPR1B_BMPR2	P12644		BMP4_HUMAN	curated	PMID:22710174	TRUE	RVentoTormo
PlexinA1_complex2	Q8NFY4		SEM6D_HUMAN	curated	PMID:22325954	TRUE	RVentoTormo
BMR1A_ACR2A	P12644		BMP4_HUMAN	curated	PMID:22710174	TRUE	RVentoTormo
BMR1B_AVR2A	Q7Z5Y6		BMP8A_HUMAN	curated	PMID:22710174	TRUE	RVentoTormo
Glycoprotein_Ib_complex	P04275		VWF_HUMAN	curated	PDB:1m10_partially	TRUE	RVentoTormo
ACVL1_BMPR2	Q9UK05		GDF2_HUMAN	curated	PMID:22710174	TRUE	RVentoTormo
BMR1A_AVR2B	Q7Z5Y6		BMP8A_HUMAN	curated	PMID:22710174	TRUE	RVentoTormo
BMR1B_AVR2A	P22003		BMP5_HUMAN	curated	PMID:22710174	TRUE	RVentoTormo
GMCSFR	P04141		CSF2_HUMAN	curated	PDB:4nkq	TRUE	RVentoTormo
BMR1A_ACR2A	P22004		BMP6_HUMAN	curated	PMID:22710174	TRUE	RVentoTormo
BMPR1B_BMPR2	Q7Z4P5		GDF7_HUMAN	curated	PMID:22710174	TRUE	RVentoTormo
BMR1B_AVR2B	Q6KF10		GDF6_HUMAN	curated	PMID:22710174	TRUE	RVentoTormo
ACVR_1A2B_receptor	P18075		BMP7_HUMAN	curated	PMID:22710174	TRUE	RVentoTormo
BMPR1B_BMPR2	P12643		BMP2_HUMAN	curated	PMID:22710174	TRUE	RVentoTormo
BMR1B_AVR2A	P12644		BMP4_HUMAN	curated	PMID:22710174	TRUE	RVentoTormo
ACVR_1A2B_receptor	P22004		BMP6_HUMAN	curated	PMID:22710174	TRUE	RVentoTormo
BMPR1B_BMPR2	P22003		BMP5_HUMAN	curated	PMID:22710174	TRUE	RVentoTormo
Glycoprotein_Ib_complex	P00734		THRB_HUMAN	curated	PDB:1hyr_partially	TRUE	RVentoTormo
IL3_receptor	P08700		IL3_HUMAN	curated	uniprot	TRUE	RVentoTormo
IL26_receptor	Q9NPH9		IL26_HUMAN	curated	PMID:25421700	TRUE	RVentoTormo
BMR1A_AVR2B	P43026		GDF5_HUMAN	curated	PMID:22710174	TRUE	RVentoTormo
NKG2D_II_receptor	Q9BZM4		N2DL3_HUMAN	curated	Induces_NK_Cell_Activation;PMID:24223577;PDB:1kcg_partially	TRUE	RVentoTormo
ACVR_1B2B_receptor	O95390		GDF11_HUMAN	curated	PMID:22710174	TRUE	RVentoTormo
BMR1B_AVR2B	Q7Z5Y6		BMP8A_HUMAN	curated	PMID:22710174	TRUE	RVentoTormo
NODAL_receptor_IbIIb_TDGF1	Q96S42		NODAL_HUMAN	curated	PMID:22710174	TRUE	RVentoTormo
IL37_receptor	Q9NZH6		IL37_HUMAN	curated	See_paper_Nold_Petry_et_al.;2015	TRUE	RVentoTormo
IL17_receptor_AB	Q9H293		IL25_HUMAN	curated	NA_IL17E_called_IL25	TRUE	RVentoTormo
ACVR_1A2A_receptor	P18075		BMP7_HUMAN	curated	PMID:22710174	TRUE	RVentoTormo
BMPR1A_BMPR2	P22003		BMP5_HUMAN	curated	PMID:22710174	TRUE	RVentoTormo
BMR1A_ACR2A	P22003		BMP5_HUMAN	curated	PMID:22710174	TRUE	RVentoTormo
BMPR1B_BMPR2	Q7Z5Y6		BMP8A_HUMAN	curated	PMID:22710174	TRUE	RVentoTormo
IL36_receptor	Q9UBH0		I36RA_HUMAN	curated	uniprot	TRUE	RVentoTormo
BMR1A_ACR2A	Q6KF10		GDF6_HUMAN	curated	PMID:22710174	TRUE	RVentoTormo
IL36_receptor	Q8WWZ1		IL1FA_HUMAN	curated	to_check	TRUE	RVentoTormo
IL10_receptor	P22301		IL10_HUMAN	curated	PDB:1j7v_partially	TRUE	RVentoTormo
ACVR_1B2A_receptor	O95390		GDF11_HUMAN	curated	PMID:22710174	TRUE	RVentoTormo
IL1_receptor	P01584		IL1B_HUMAN	curated	4dep;PDB	TRUE	RVentoTormo
IL20_receptor_Type_I	Q13007		IL24_HUMAN	curated	uniprot	TRUE	RVentoTormo
IL17_receptor_AC	Q96PD4		IL17F_HUMAN	curated	uniprot	TRUE	RVentoTormo
BMR1B_AVR2B	Q7Z4P5		GDF7_HUMAN	curated	PMID:22710174	TRUE	RVentoTormo
BMPR1B_BMPR2	P36894		BMR1A_HUMAN	curated	3evs;_PDB_complex_higher_affinity	TRUE	RVentoTormo
BMR1A_ACR2A	Q7Z4P5		GDF7_HUMAN	curated	PMID:22710174	TRUE	RVentoTormo
BMR1B_AVR2B	P12643		BMP2_HUMAN	curated	PMID:22710174	TRUE	RVentoTormo
CD94:NKG2C	P13747		HLAE_HUMAN	curated	PMID:28484462	TRUE	RVentoTormo
BMPR1A_BMPR2	P18075		BMP7_HUMAN	curated	PMID:22710174	TRUE	RVentoTormo
IL1_receptor	P01583		IL1A_HUMAN	curated	uniprot	TRUE	RVentoTormo
IL6_receptor	P05231		IL6_HUMAN	curated	1p9m;PDB	TRUE	RVentoTormo
IL20_receptor_Type_I	Q9UHD0		IL19_HUMAN	curated	uniprot	TRUE	RVentoTormo
FLT1_complex	P15692		VEGFA_HUMAN	curated	uniprot	TRUE	RVentoTormo
BMR1B_AVR2A	P43026		GDF5_HUMAN	curated	PMID:22710174	TRUE	RVentoTormo
IL9_receptor	P15248		IL9_HUMAN	curated	uniprot	TRUE	RVentoTormo
ACVR_1B2B_receptor	P55107		GDF10_HUMAN	curated	PMID:22710174	TRUE	RVentoTormo
NKG2D_II_receptor	Q29983		MICA_HUMAN	curated	1hyr;PDB_partially;Induces_NK_Cell_Activation._Reviewed_in_PMID:24223577	TRUE	RVentoTormo
OSMR	P13725		ONCM_HUMAN	curated	uniprot	TRUE	RVentoTormo
IL15_receptor	P40933		IL15_HUMAN	curated	Need_expression_of_IL15RA_(Q13261)_in_other_cells._2z3q;PDB_partially	TRUE	RVentoTormo
BMPR1B_BMPR2	P43026		GDF5_HUMAN	curated	PMID:22710174	TRUE	RVentoTormo
CD94:NKG2A	P13747		HLAE_HUMAN	curated	PMID:28484462	TRUE	RVentoTormo
FLT1_complex	P49763		PLGF_HUMAN	curated	uniprot	TRUE	RVentoTormo
BMR1A_ACR2A	P12643		BMP2_HUMAN	curated	PMID:22710174	TRUE	RVentoTormo
MIS_receptor_1	P03971		MIS_HUMAN	curated	PMID:22710174	TRUE	RVentoTormo
BMR1A_AVR2B	P22004		BMP6_HUMAN	curated	PMID:22710174	TRUE	RVentoTormo
FLT1_complex	P49765		VEGFB_HUMAN	curated	uniprot	TRUE	RVentoTormo
LIFR	P15018		LIF_HUMAN	curated	1pvh;PDB_partially	TRUE	RVentoTormo
BMPR1B_BMPR2	P18075		BMP7_HUMAN	curated	PMID:22710174	TRUE	RVentoTormo
IL1_receptor_inhibitor	P18510		IL1RA_HUMAN	curated	low_affinity	TRUE	RVentoTormo
ACVR_1A2B_receptor	Q7Z5Y6		BMP8A_HUMAN	curated	PMID:22710174	TRUE	RVentoTormo
BMR1B_AVR2B	P43026		GDF5_HUMAN	curated	PMID:22710174	TRUE	RVentoTormo
BMR1B_AVR2A	P12643		BMP2_HUMAN	curated	PMID:22710174	TRUE	RVentoTormo
BMR1B_AVR2B	P18075		BMP7_HUMAN	curated	PMID:22710174	TRUE	RVentoTormo
ACVR1_BMPR2	P18075		BMP7_HUMAN	curated	PMID:22710174	TRUE	RVentoTormo
NKG2D_II_receptor	Q5VY80		RET1L_HUMAN	curated	Induces_NK_Cell_Activation._Reviewed_in_PMID:24223577._4s0u;PDB_partially	TRUE	RVentoTormo
BMPR1A_BMPR2	Q7Z5Y6		BMP8A_HUMAN	curated	PMID:22710174	TRUE	RVentoTormo
BMR1B_AVR2A	P22004		BMP6_HUMAN	curated	PMID:22710174	TRUE	RVentoTormo
IL18_receptor	Q14116		IL18_HUMAN	curated	3wo3;PDB_partially	TRUE	RVentoTormo
NKG2D_II_receptor	Q8TD07		N2DL4_HUMAN	curated	Induces_NK_Cell_Activation._Reviewed_in_PMID:24223577	TRUE	RVentoTormo
NKG2D_II_receptor	Q9BZM5		N2DL2_HUMAN	curated	Induces_NK_Cell_Activation._Reviewed_in_PMID:24223577	TRUE	RVentoTormo
IL2_receptor_I	P60568		IL2_HUMAN	curated	3qaz;PDB	TRUE	RVentoTormo
IL28_receptor	Q8IZI9		IFNL3_HUMAN	curated	5t5w;PDB	TRUE	RVentoTormo
CD8_receptor	P06239		LCK_HUMAN	curated	1q69;PDB_partially	TRUE	RVentoTormo
IL36_receptor	Q9NZH7		IL36B_HUMAN	curated	uniprot	TRUE	RVentoTormo
NKG2D_II_receptor	Q6H3X3		RET1G_HUMAN	curated	Induces_NK_Cell_Activation._Reviewed_in_PMID:24223577	TRUE	RVentoTormo
IL22_receptor	Q9GZX6		IL22_HUMAN	curated	3dgPDB:$4	TRUE	RVentoTormo
BMPR1B_BMPR2	O95972		BMP15_HUMAN	curated	PMID:22710174;PMID:12419820	TRUE	RVentoTormo
ACVL1_BMPR2	O95393		BMP10_HUMAN	curated	PMID:22710174	TRUE	RVentoTormo
NKG2D_II_receptor	Q29980		MICB_HUMAN	curated	Induces_NK_Cell_Activation._Reviewed_in_PMID:24223577	TRUE	RVentoTormo
PlexinA3_complex1	Q14563		SEM3A_HUMAN	curated	PMID:22325954	TRUE	RVentoTormo
PlexinA4_complex1	Q14563		SEM3A_HUMAN	curated	PMID:22325954	TRUE	RVentoTormo
IL20_receptor_Type_I	Q9NYY1		IL20_HUMAN	curated	uniprot	TRUE	RVentoTormo
IL7_receptor	P13232		IL7_HUMAN	curated	3di2;PDB_partially	TRUE	RVentoTormo
IL1_receptor_inhibitor	P01583		IL1A_HUMAN	curated	low_affinity;uniprot	TRUE	RVentoTormo
ACVR_1B2B_receptor	O14793		GDF8_HUMAN	curated	PMID:22710174	TRUE	RVentoTormo
ACVR1_BMPR2	Q7Z5Y6		BMP8A_HUMAN	curated	PMID:22710174	TRUE	RVentoTormo
CNTF_1R	P26441		CNTF_HUMAN	curated	uniprot	TRUE	RVentoTormo
ACVR_1B2B_receptor	Q9NR23		GDF3_HUMAN	curated	PMID:22710174	TRUE	RVentoTormo
BMPR1A_BMPR2	Q6KF10		GDF6_HUMAN	curated	PMID:22710174	TRUE	RVentoTormo
IL17_receptor_AE	Q9P0M4		IL17C_HUMAN	curated	uniprot	TRUE	RVentoTormo
PDGFR_complex	Q9GZP0		PDGFD_HUMAN	curated	uniprot	TRUE	RVentoTormo
BMR1A_AVR2B	P12644		BMP4_HUMAN	curated	PMID:22710174	TRUE	RVentoTormo
BMR1B_AVR2A	Q7Z4P5		GDF7_HUMAN	curated	PMID:22710174	TRUE	RVentoTormo
BMR1A_AVR2B	P12643		BMP2_HUMAN	curated	PMID:22710174	TRUE	RVentoTormo
BMR1B_AVR2B	P22003		BMP5_HUMAN	curated	PMID:22710174	TRUE	RVentoTormo
BMR1A_ACR2A	Q7Z5Y6		BMP8A_HUMAN	curated	PMID:22710174	TRUE	RVentoTormo
BMR1B_AVR2B	P22004		BMP6_HUMAN	curated	PMID:22710174	TRUE	RVentoTormo
ACVR1_BMPR2	P22004		BMP6_HUMAN	curated	PMID:22710174	TRUE	RVentoTormo
PlexinA1_complex1	Q8NFY4		SEM6D_HUMAN	curated	PMID:22325954	TRUE	RVentoTormo
IL33_receptor	O95760		IL33_HUMAN	curated	uniprot	TRUE	RVentoTormo
BMPR1B_BMPR2	Q6KF10		GDF6_HUMAN	curated	PMID:22710174	TRUE	RVentoTormo
BMR1A_AVR2B	P18075		BMP7_HUMAN	curated	PMID:22710174	TRUE	RVentoTormo
FcRn_complex	P02768		ALBU_HUMAN	curated	PDB:4n0;PDB:4k7	TRUE	RVentoTormo
BMR1A_AVR2B	P22003		BMP5_HUMAN	curated	PMID:22710174	TRUE	RVentoTormo
ACVR_1A2A_receptor	Q7Z5Y6		BMP8A_HUMAN	curated	PMID:22710174	TRUE	RVentoTormo
IL20_receptor_Type_II	Q13007		IL24_HUMAN	curated	uniprot	TRUE	RVentoTormo
BMPR1A_BMPR2	Q7Z4P5		GDF7_HUMAN	curated	PMID:22710174	TRUE	RVentoTormo
PlexinA2_complex1	Q14563		SEM3A_HUMAN	curated	PMID:22325954	TRUE	RVentoTormo
BMR1A_ACR2A	P18075		BMP7_HUMAN	curated	PMID:22710174	TRUE	RVentoTormo
IL2_receptor_HA	P60568		IL2_HUMAN	curated	2b5i;PDB	TRUE	RVentoTormo
MIS_receptor_3	P03971		MIS_HUMAN	curated	PMID:22710174	TRUE	RVentoTormo
BMR1B_AVR2A	Q6KF10		GDF6_HUMAN	curated	PMID:22710174	TRUE	RVentoTormo
IL36_receptor	Q9NZH8		IL36G_HUMAN	curated	uniprot	TRUE	RVentoTormo
BMR1A_ACR2A	P43026		GDF5_HUMAN	curated	PMID:22710174	TRUE	RVentoTormo
IL11_receptor	P20809		IL11_HUMAN	curated	uniprot	TRUE	RVentoTormo
IL1_receptor	P18510		IL1RA_HUMAN	curated	1irPDB_partially	TRUE	RVentoTormo
BMR1B_AVR2A	P18075		BMP7_HUMAN	curated	PMID:22710174	TRUE	RVentoTormo
ACVR1_BMPR2	P22003		BMP5_HUMAN	curated	PMID:22710174	TRUE	RVentoTormo
BMPR1A_BMPR2	P12643		BMP2_HUMAN	curated	PMID:22710174	TRUE	RVentoTormo
BMR1A_AVR2B	Q7Z4P5		GDF7_HUMAN	curated	PMID:22710174	TRUE	RVentoTormo
BMPR1A_BMPR2	P12644		BMP4_HUMAN	curated	PMID:22710174	TRUE	RVentoTormo
PlexinA1_complex3	Q14563		SEM3A_HUMAN	curated	PMID:22325954	TRUE	RVentoTormo
LIFR	P13725		ONCM_HUMAN	curated	uniprot	TRUE	RVentoTormo
ACVR_1B2B_receptor	P27539		GDF1_HUMAN	curated	PMID:22710174	TRUE	RVentoTormo
IL21_receptor	Q9HBE4		IL21_HUMAN	curated	3tgPDB:\w+_partially;uniprot	TRUE	RVentoTormo
IL20_receptor_Type_II	Q9NYY1		IL20_HUMAN	curated	uniprot	TRUE	RVentoTormo
BMR1B_AVR2B	P12644		BMP4_HUMAN	curated	PMID:22710174	TRUE	RVentoTormo
CNTF_1R	Q9UBD9		CLCF1_HUMAN	curated	uniprot	TRUE	RVentoTormo
ACVR_1A2A_receptor	P22003		BMP5_HUMAN	curated	PMID:22710174	TRUE	RVentoTormo
IL13_receptor	P35225		IL13_HUMAN	curated	3bpo;PDB	TRUE	RVentoTormo
BMPR1B_BMPR2	P22004		BMP6_HUMAN	curated	PMID:22710174	TRUE	RVentoTormo
IL36_receptor	Q9UHA7		IL36A_HUMAN	curated	uniprot	TRUE	RVentoTormo
MIS_receptor_2	P03971		MIS_HUMAN	curated	PMID:22710174	TRUE	RVentoTormo
BMPR1A_BMPR2	P22004		BMP6_HUMAN	curated	PMID:22710174	TRUE	RVentoTormo
IL5_receptor	P05113		IL5_HUMAN	curated	3qt2;PDB_partially	TRUE	RVentoTormo
IL4_receptor	P05112		IL4_HUMAN	curated	3qb7;PDB	TRUE	RVentoTormo
ACVR_1A2B_receptor	P22003		BMP5_HUMAN	curated	PMID:22710174	TRUE	RVentoTormo
ACVR_1A2A_receptor	P22004		BMP6_HUMAN	curated	PMID:22710174	TRUE	RVentoTormo
Q9P218	integrin_a2b1_complex	COKA1_HUMAN		curated	uniprot	TRUE	RVentoTormo
Q07092	integrin_a11b1_complex	COGA1_HUMAN		curated	uniprot	TRUE	RVentoTormo
O95390	TGFR_AVR2A	GDF11_HUMAN		curated	PMID:22710174	TRUE	RVentoTormo
P39060	integrin_a10b1_complex	COIA1_HUMAN		curated	uniprot	TRUE	RVentoTormo
Q99748	RET_receptor_2	NRTN_HUMAN		curated	uniprot	TRUE	RVentoTormo
Q14993	integrin_a11b1_complex	COJA1_HUMAN		curated	uniprot	TRUE	RVentoTormo
Q99715	integrin_a1b1_complex	COCA1_HUMAN		curated	uniprot	TRUE	RVentoTormo
P08123	integrin_a1b1_complex	CO1A2_HUMAN		curated	uniprot	TRUE	RVentoTormo
P04216	integrin_aVb3_complex	THY1_HUMAN		curated	PMID:29212879;PMID:18346467;https:www.ncbi.nlm.nih.gov	TRUE	RVentoTormo
P10600	TGFbeta_receptor2	TGFB3_HUMAN		curated	uniprot	TRUE	RVentoTormo
P12830	integrin_aEb7_complex	CADH1_HUMAN		curated	uniprot	TRUE	RVentoTormo
P53420	integrin_a11b1_complex	CO4A4_HUMAN		curated	uniprot	TRUE	RVentoTormo
Q02388	integrin_a10b1_complex	CO7A1_HUMAN		curated	uniprot	TRUE	RVentoTormo
P20908	integrin_a11b1_complex	CO5A1_HUMAN		curated	uniprot	TRUE	RVentoTormo
A8TX70	integrin_a10b1_complex	CO6A5_HUMAN		curated	uniprot	TRUE	RVentoTormo
P39905	RET_receptor_1	GDNF_HUMAN		curated	uniprot	TRUE	RVentoTormo
Q9P218	integrin_a1b1_complex	COKA1_HUMAN		curated	uniprot	TRUE	RVentoTormo
P53420	integrin_a10b1_complex	CO4A4_HUMAN		curated	uniprot	TRUE	RVentoTormo
Q03692	integrin_a1b1_complex	COAA1_HUMAN		curated	uniprot	TRUE	RVentoTormo
P24821	integrin_a8b1_complex	TENA_HUMAN		curated	uniprot	TRUE	RVentoTormo
P08123	integrin_a10b1_complex	CO1A2_HUMAN		curated	uniprot	TRUE	RVentoTormo
Q96A83	integrin_a10b1_complex	COQA1_HUMAN		curated	uniprot	TRUE	RVentoTormo
Q05707	integrin_a10b1_complex	COEA1_HUMAN		curated	uniprot	TRUE	RVentoTormo
P02458	integrin_a1b1_complex	CO2A1_HUMAN		curated	uniprot	TRUE	RVentoTormo
O95390	TGFR_AVR2B	GDF11_HUMAN		curated	PMID:22710174	TRUE	RVentoTormo
P14555	integrin_a4b1_complex	PA2GA_HUMAN		curated	uniprot	TRUE	RVentoTormo
P19320	integrin_aDb2_complex	VCAM1_HUMAN		curated	uniprot	TRUE	RVentoTormo
P10451	integrin_a9b1_complex	OSTP_HUMAN		curated	PMID:1830891;PMID:8970045	TRUE	RVentoTormo
A6NMZ7	integrin_a10b1_complex	CO6A6_HUMAN		curated	uniprot	TRUE	RVentoTormo
Q07092	integrin_a2b1_complex	COGA1_HUMAN		curated	uniprot	TRUE	RVentoTormo
P02452	integrin_a2b1_complex	CO1A1_HUMAN		curated	uniprot	TRUE	RVentoTormo
Q14050	integrin_a2b1_complex	CO9A3_HUMAN		curated	uniprot	TRUE	RVentoTormo
P02751	integrin_a2b1_complex	FINC_HUMAN		curated	uniprot	TRUE	RVentoTormo
P07996	integrin_a2Bb3_complex	TSP1_HUMAN		curated	uniprot	TRUE	RVentoTormo
P08572	integrin_a11b1_complex	CO4A2_HUMAN		curated	uniprot	TRUE	RVentoTormo
Q99715	integrin_a10b1_complex	COCA1_HUMAN		curated	uniprot	TRUE	RVentoTormo
P02462	integrin_a2b1_complex	CO4A1_HUMAN		curated	uniprot	TRUE	RVentoTormo
O14793	TGFR_AVR2A	GDF8_HUMAN		curated	PMID:22710174	TRUE	RVentoTormo
Q9UMD9	integrin_a11b1_complex	COHA1_HUMAN		curated	uniprot	TRUE	RVentoTormo
Q14055	integrin_a11b1_complex	CO9A2_HUMAN		curated	uniprot	TRUE	RVentoTormo
Q5T4W7	RET_receptor_3	ARTN_HUMAN		curated	uniprot	TRUE	RVentoTormo
P12111	integrin_a1b1_complex	CO6A3_HUMAN		curated	uniprot	TRUE	RVentoTormo
P12109	integrin_a10b1_complex	CO6A1_HUMAN		curated	uniprot	TRUE	RVentoTormo
P07996	integrin_a3b1_complex	TSP1_HUMAN		curated	uniprot	TRUE	RVentoTormo
P08253	integrin_aVb3_complex	MMP2_HUMAN		curated	uniprot	TRUE	RVentoTormo
P27658	integrin_a1b1_complex	CO8A1_HUMAN		curated	uniprot	TRUE	RVentoTormo
P61812	TGFbeta_receptor2	TGFB2_HUMAN		curated	uniprot	TRUE	RVentoTormo
P32942	integrin_aLb2_complex	ICAM3_HUMAN		curated	uniprot	TRUE	RVentoTormo
P01127	PDGFR_complex	PDGFB_HUMAN		curated	uniprot	TRUE	RVentoTormo
P06734	integrin_aXb2_complex	FCER2_HUMAN		curated	PMID:7621072	TRUE	RVentoTormo
P20908	integrin_a2b1_complex	CO5A1_HUMAN		curated	uniprot	TRUE	RVentoTormo
Q02388	integrin_a1b1_complex	CO7A1_HUMAN		curated	uniprot	TRUE	RVentoTormo
P02458	integrin_a2b1_complex	CO2A1_HUMAN		curated	uniprot	TRUE	RVentoTormo
Q96P44	integrin_a11b1_complex	COLA1_HUMAN		curated	uniprot	TRUE	RVentoTormo
P39059	integrin_a2b1_complex	COFA1_HUMAN		curated	uniprot	TRUE	RVentoTormo
P39060	integrin_a11b1_complex	COIA1_HUMAN		curated	uniprot	TRUE	RVentoTormo
P39059	integrin_a11b1_complex	COFA1_HUMAN		curated	uniprot	TRUE	RVentoTormo
Q03692	integrin_a2b1_complex	COAA1_HUMAN		curated	uniprot	TRUE	RVentoTormo
Q02388	integrin_a11b1_complex	CO7A1_HUMAN		curated	uniprot	TRUE	RVentoTormo
P53420	integrin_a2b1_complex	CO4A4_HUMAN		curated	uniprot	TRUE	RVentoTormo
P61812	TGFbeta_receptor1	TGFB2_HUMAN		curated	uniprot	TRUE	RVentoTormo
P12109	integrin_a11b1_complex	CO6A1_HUMAN		curated	uniprot	TRUE	RVentoTormo
Q8NFW1	integrin_a1b1_complex	COMA1_HUMAN		curated	uniprot	TRUE	RVentoTormo
Q96P44	integrin_a2b1_complex	COLA1_HUMAN		curated	uniprot	TRUE	RVentoTormo
Q96A83	integrin_a11b1_complex	COQA1_HUMAN		curated	uniprot	TRUE	RVentoTormo
P20908	integrin_a10b1_complex	CO5A1_HUMAN		curated	uniprot	TRUE	RVentoTormo
P09038	integrin_aVb3_complex	FGF2_HUMAN		curated	uniprot	TRUE	RVentoTormo
P08572	integrin_a1b1_complex	CO4A2_HUMAN		curated	uniprot	TRUE	RVentoTormo
Q9HC73	TSLPR	CRLF2_HUMAN		curated	DOI_10.1038ncomms14937	TRUE	RVentoTormo
P12107	integrin_a10b1_complex	COBA1_HUMAN		curated	uniprot	TRUE	RVentoTormo
P24821	integrin_aVb6_complex	TENA_HUMAN		curated	uniprot	TRUE	RVentoTormo
P39060	integrin_a2b1_complex	COIA1_HUMAN		curated	uniprot	TRUE	RVentoTormo
P25067	integrin_a2b1_complex	CO8A2_HUMAN		curated	uniprot	TRUE	RVentoTormo
P02751	integrin_a3b1_complex	FINC_HUMAN		curated	uniprot	TRUE	RVentoTormo
P00747	integrin_a2Bb3_complex	PLMN_HUMAN		curated	uniprot	TRUE	RVentoTormo
Q14050	integrin_a10b1_complex	CO9A3_HUMAN		curated	uniprot	TRUE	RVentoTormo
Q9P218	integrin_a11b1_complex	COKA1_HUMAN		curated	uniprot	TRUE	RVentoTormo
P01024	integrin_aMb2_complex	CO3_HUMAN		curated	uniprot	TRUE	RVentoTormo
Q01955	integrin_a2b1_complex	CO4A3_HUMAN		curated	uniprot	TRUE	RVentoTormo
P04004	integrin_aVb3_complex	VTNC_HUMAN		curated	uniprot	TRUE	RVentoTormo
Q07092	integrin_a1b1_complex	COGA1_HUMAN		curated	uniprot	TRUE	RVentoTormo
P02461	integrin_a2b1_complex	CO3A1_HUMAN		curated	uniprot	TRUE	RVentoTormo
P05997	integrin_a1b1_complex	CO5A2_HUMAN		curated	uniprot	TRUE	RVentoTormo
Q14031	integrin_a10b1_complex	CO4A6_HUMAN		curated	uniprot	TRUE	RVentoTormo
P24821	integrin_a9b1_complex	TENA_HUMAN		curated	uniprot	TRUE	RVentoTormo
P27658	integrin_a2b1_complex	CO8A1_HUMAN		curated	uniprot	TRUE	RVentoTormo
P35555	integrin_a5b1_complex	FBN1_HUMAN		curated	uniprot	TRUE	RVentoTormo
P32004	integrin_a5b1_complex	L1CAM_HUMAN		curated	PMC2120661	TRUE	RVentoTormo
P20908	integrin_a1b1_complex	CO5A1_HUMAN		curated	uniprot	TRUE	RVentoTormo
P06734	integrin_aVb3_complex	FCER2_HUMAN		curated	PMID:10037797	TRUE	RVentoTormo
Q99715	integrin_a11b1_complex	COCA1_HUMAN		curated	uniprot	TRUE	RVentoTormo
P20849	integrin_a1b1_complex	CO9A1_HUMAN		curated	uniprot	TRUE	RVentoTormo
P08123	integrin_a2b1_complex	CO1A2_HUMAN		curated	uniprot	TRUE	RVentoTormo
A8TX70	integrin_a11b1_complex	CO6A5_HUMAN		curated	uniprot	TRUE	RVentoTormo
A6NMZ7	integrin_a2b1_complex	CO6A6_HUMAN		curated	uniprot	TRUE	RVentoTormo
Q2UY09	integrin_a10b1_complex	COSA1_HUMAN		curated	uniprot	TRUE	RVentoTormo
Q8IZC6	integrin_a11b1_complex	CORA1_HUMAN		curated	uniprot	TRUE	RVentoTormo
A8TX70	integrin_a2b1_complex	CO6A5_HUMAN		curated	uniprot	TRUE	RVentoTormo
Q05707	integrin_a11b1_complex	COEA1_HUMAN		curated	uniprot	TRUE	RVentoTormo
Q14031	integrin_a2b1_complex	CO4A6_HUMAN		curated	uniprot	TRUE	RVentoTormo
P14555	integrin_a5b1_complex	PA2GA_HUMAN		curated	uniprot	TRUE	RVentoTormo
P19320	integrin_a9b1_complex	VCAM1_HUMAN		curated	uniprot	TRUE	RVentoTormo
P02751	integrin_a4b1_complex	FINC_HUMAN		curated	uniprot	TRUE	RVentoTormo
P13598	integrin_aLb2_complex	ICAM2_HUMAN		curated	uniprot	TRUE	RVentoTormo
P01562	Type_I_IFNR	IFNA1_HUMAN		curated	PMID:9208871	TRUE	RVentoTormo
P32004	integrin_aVb3_complex	L1CAM_HUMAN		curated	PMID:9396761	TRUE	RVentoTormo
P02462	integrin_a1b1_complex	CO4A1_HUMAN		curated	uniprot	TRUE	RVentoTormo
P02461	integrin_a10b1_complex	CO3A1_HUMAN		curated	uniprot	TRUE	RVentoTormo
Q01955	integrin_a11b1_complex	CO4A3_HUMAN		curated	uniprot	TRUE	RVentoTormo
P04004	integrin_aVb1_complex	VTNC_HUMAN		curated	uniprot	TRUE	RVentoTormo
Q14055	integrin_a10b1_complex	CO9A2_HUMAN		curated	uniprot	TRUE	RVentoTormo
P08123	integrin_a11b1_complex	CO1A2_HUMAN		curated	uniprot	TRUE	RVentoTormo
Q9UMD9	integrin_a2b1_complex	COHA1_HUMAN		curated	uniprot	TRUE	RVentoTormo
P25067	integrin_a1b1_complex	CO8A2_HUMAN		curated	uniprot	TRUE	RVentoTormo
Q2UY09	integrin_a11b1_complex	COSA1_HUMAN		curated	uniprot	TRUE	RVentoTormo
Q17RW2	integrin_a11b1_complex	COOA1_HUMAN		curated	uniprot	TRUE	RVentoTormo
Q9UMD9	integrin_a10b1_complex	COHA1_HUMAN		curated	uniprot	TRUE	RVentoTormo
P12107	integrin_a1b1_complex	COBA1_HUMAN		curated	uniprot	TRUE	RVentoTormo
P57087	integrin_a4b1_complex	JAM2_HUMAN		curated	PMID:12070135	TRUE	RVentoTormo
P08572	integrin_a2b1_complex	CO4A2_HUMAN		curated	uniprot	TRUE	RVentoTormo
Q5TAT6	integrin_a10b1_complex	CODA1_HUMAN		curated	uniprot	TRUE	RVentoTormo
P06734	integrin_aMb2_complex	FCER2_HUMAN		curated	PMID:7621072;PMID:8745401	TRUE	RVentoTormo
P12111	integrin_a10b1_complex	CO6A3_HUMAN		curated	uniprot	TRUE	RVentoTormo
P07996	integrin_aVb3_complex	TSP1_HUMAN		curated	uniprot	TRUE	RVentoTormo
Q8IZJ0	Type_III_IFNR	IFNL2_HUMAN		curated	PMID:9208871	TRUE	RVentoTormo
P01566	Type_I_IFNR	IFN10_HUMAN		curated	uniprot	TRUE	RVentoTormo
P01571	Type_I_IFNR	IFN17_HUMAN		curated	uniprot	TRUE	RVentoTormo
Q8IU54	Type_III_IFNR	IFNL1_HUMAN		curated	PMID:9208871	TRUE	RVentoTormo
P10451	integrin_a4b1_complex	OSTP_HUMAN		curated	PMID:1830891;PMID:8970045	TRUE	RVentoTormo
A6NMZ7	integrin_a11b1_complex	CO6A6_HUMAN		curated	uniprot	TRUE	RVentoTormo
P25940	integrin_a11b1_complex	CO5A3_HUMAN		curated	uniprot	TRUE	RVentoTormo
P02452	integrin_a10b1_complex	CO1A1_HUMAN		curated	uniprot	TRUE	RVentoTormo
Q01955	integrin_a1b1_complex	CO4A3_HUMAN		curated	uniprot	TRUE	RVentoTormo
P04004	integrin_a2Bb3_complex	VTNC_HUMAN		curated	uniprot	TRUE	RVentoTormo
P12110	integrin_a2b1_complex	CO6A2_HUMAN		curated	uniprot	TRUE	RVentoTormo
Q14055	integrin_a2b1_complex	CO9A2_HUMAN		curated	uniprot	TRUE	RVentoTormo
Q2UY09	integrin_a2b1_complex	COSA1_HUMAN		curated	uniprot	TRUE	RVentoTormo
P02751	integrin_aVb5_complex	FINC_HUMAN		curated	uniprot	TRUE	RVentoTormo
Q86WN2	Type_I_IFNR	IFNE_HUMAN		curated	PMID:9208871	TRUE	RVentoTormo
P12107	integrin_a11b1_complex	COBA1_HUMAN		curated	uniprot	TRUE	RVentoTormo
P29400	integrin_a10b1_complex	CO4A5_HUMAN		curated	uniprot	TRUE	RVentoTormo
Q9Y624	integrin_aLb2_complex	JAM1_HUMAN		curated	PMID:11812992;PMID:15528364	TRUE	RVentoTormo
Q96P44	integrin_a10b1_complex	COLA1_HUMAN		curated	uniprot	TRUE	RVentoTormo
O14793	TGFR_AVR2B	GDF8_HUMAN		curated	PMID:22710174	TRUE	RVentoTormo
A8TX70	integrin_a1b1_complex	CO6A5_HUMAN		curated	uniprot	TRUE	RVentoTormo
Q02388	integrin_a2b1_complex	CO7A1_HUMAN		curated	uniprot	TRUE	RVentoTormo
Q9UMD9	integrin_a1b1_complex	COHA1_HUMAN		curated	uniprot	TRUE	RVentoTormo
P25067	integrin_a11b1_complex	CO8A2_HUMAN		curated	uniprot	TRUE	RVentoTormo
P25940	integrin_a10b1_complex	CO5A3_HUMAN		curated	uniprot	TRUE	RVentoTormo
P02751	integrin_a5b1_complex	FINC_HUMAN		curated	uniprot	TRUE	RVentoTormo
P02751	integrin_a2Bb3_complex	FINC_HUMAN		curated	uniprot	TRUE	RVentoTormo
Q5TAT6	integrin_a1b1_complex	CODA1_HUMAN		curated	uniprot	TRUE	RVentoTormo
P27658	integrin_a11b1_complex	CO8A1_HUMAN		curated	uniprot	TRUE	RVentoTormo
P12109	integrin_a2b1_complex	CO6A1_HUMAN		curated	uniprot	TRUE	RVentoTormo
P39059	integrin_a10b1_complex	COFA1_HUMAN		curated	uniprot	TRUE	RVentoTormo
P19320	integrin_a4b7_complex	VCAM1_HUMAN		curated	uniprot	TRUE	RVentoTormo
P20849	integrin_a2b1_complex	CO9A1_HUMAN		curated	uniprot	TRUE	RVentoTormo
Q969D9	TSLPR	TSLP_HUMAN		curated	PDB:5j11	TRUE	RVentoTormo
Q17RW2	integrin_a10b1_complex	COOA1_HUMAN		curated	uniprot	TRUE	RVentoTormo
P02751	integrin_aVb3_complex	FINC_HUMAN		curated	uniprot	TRUE	RVentoTormo
Q17RW2	integrin_a1b1_complex	COOA1_HUMAN		curated	uniprot	TRUE	RVentoTormo
P53420	integrin_a1b1_complex	CO4A4_HUMAN		curated	uniprot	TRUE	RVentoTormo
P01574	Type_I_IFNR	IFNB_HUMAN		curated	PMID:9208871	TRUE	RVentoTormo
Q14773	integrin_aLb2_complex	ICAM4_HUMAN		curated	uniprot	TRUE	RVentoTormo
P02751	integrin_a8b1_complex	FINC_HUMAN		curated	uniprot	TRUE	RVentoTormo
P01569	Type_I_IFNR	IFNA5_HUMAN		curated	uniprot	TRUE	RVentoTormo
Q03405	integrin_aVb3_complex	UPAR_HUMAN		curated	PMID:11053440;PMID:15863511	TRUE	RVentoTormo
P02751	integrin_aVb1_complex	FINC_HUMAN		curated	uniprot	TRUE	RVentoTormo
P29965	integrin_a2Bb3_complex	CD40L_HUMAN		curated	PMID:11875495	TRUE	RVentoTormo
P01137	TGFbeta_receptor2	TGFB1_HUMAN		curated	uniprot	TRUE	RVentoTormo
P10451	integrin_aVb3_complex	OSTP_HUMAN		curated	PMID:24442579	TRUE	RVentoTormo
Q13477	integrin_a4b7_complex	MADCA_HUMAN		curated	uniprot	TRUE	RVentoTormo
P01137	TGFbeta_receptor1	TGFB1_HUMAN		curated	uniprot	TRUE	RVentoTormo
Q6UVK1	integrin_a3b1_complex	CSPG4_HUMAN		curated	uniprot	TRUE	RVentoTormo
P32881	Type_I_IFNR	IFNA8_HUMAN		curated	uniprot	TRUE	RVentoTormo
Q96P44	integrin_a1b1_complex	COLA1_HUMAN		curated	uniprot	TRUE	RVentoTormo
P29400	integrin_a2b1_complex	CO4A5_HUMAN		curated	uniprot	TRUE	RVentoTormo
Q8NFW1	integrin_a2b1_complex	COMA1_HUMAN		curated	uniprot	TRUE	RVentoTormo
Q14993	integrin_a10b1_complex	COJA1_HUMAN		curated	uniprot	TRUE	RVentoTormo
P01579	Type_II_IFNR	IFNG_HUMAN		curated	PMID:9208871	TRUE	RVentoTormo
P12109	integrin_a1b1_complex	CO6A1_HUMAN		curated	uniprot	TRUE	RVentoTormo
P02462	integrin_a11b1_complex	CO4A1_HUMAN		curated	uniprot	TRUE	RVentoTormo
P04216	integrin_aMb2_complex	THY1_HUMAN		curated	PMID:15850796	TRUE	RVentoTormo
Q03692	integrin_a10b1_complex	COAA1_HUMAN		curated	uniprot	TRUE	RVentoTormo
P11047	integrin_a7b1_complex	LAMC1_HUMAN		curated	uniprot	TRUE	RVentoTormo
Q01955	integrin_a10b1_complex	CO4A3_HUMAN		curated	uniprot	TRUE	RVentoTormo
P12110	integrin_a11b1_complex	CO6A2_HUMAN		curated	uniprot	TRUE	RVentoTormo
P24821	integrin_aVb3_complex	TENA_HUMAN		curated	uniprot	TRUE	RVentoTormo
P05019	integrin_a6b4_complex	IGF1_HUMAN		curated	uniprot	TRUE	RVentoTormo
P02461	integrin_a11b1_complex	CO3A1_HUMAN		curated	uniprot	TRUE	RVentoTormo
P01568	Type_I_IFNR	IFN21_HUMAN		curated	uniprot	TRUE	RVentoTormo
P13942	integrin_a1b1_complex	COBA2_HUMAN		curated	uniprot	TRUE	RVentoTormo
P05362	integrin_aXb2_complex	ICAM1_HUMAN		curated	PMID:16252253	TRUE	RVentoTormo
P19320	integrin_a4b1_complex	VCAM1_HUMAN		curated	PMC4368157	TRUE	RVentoTormo
Q96A83	integrin_a2b1_complex	COQA1_HUMAN		curated	uniprot	TRUE	RVentoTormo
Q14993	integrin_a2b1_complex	COJA1_HUMAN		curated	uniprot	TRUE	RVentoTormo
P01570	Type_I_IFNR	IFN14_HUMAN		curated	uniprot	TRUE	RVentoTormo
Q14031	integrin_a11b1_complex	CO4A6_HUMAN		curated	uniprot	TRUE	RVentoTormo
P05015	Type_I_IFNR	IFN16_HUMAN		curated	uniprot	TRUE	RVentoTormo
P07359	integrin_aMb2_complex	GP1BA_HUMAN		curated	PMC2194217	TRUE	RVentoTormo
P01563	Type_I_IFNR	IFNA2_HUMAN		curated	PDB:3se3	TRUE	RVentoTormo
Q14050	integrin_a11b1_complex	CO9A3_HUMAN		curated	uniprot	TRUE	RVentoTormo
P02751	integrin_a4b7_complex	FINC_HUMAN		curated	uniprot	TRUE	RVentoTormo
P01567	Type_I_IFNR	IFNA7_HUMAN		curated	uniprot	TRUE	RVentoTormo
P05362	integrin_aMb2_complex	ICAM1_HUMAN		curated	uniprot	TRUE	RVentoTormo
P02462	integrin_a10b1_complex	CO4A1_HUMAN		curated	uniprot	TRUE	RVentoTormo
A6NMZ7	integrin_a1b1_complex	CO6A6_HUMAN		curated	uniprot	TRUE	RVentoTormo
P11047	integrin_aVb3_complex	LAMC1_HUMAN		curated	uniprot	TRUE	RVentoTormo
Q8NFW1	integrin_a10b1_complex	COMA1_HUMAN		curated	uniprot	TRUE	RVentoTormo
Q14993	integrin_a1b1_complex	COJA1_HUMAN		curated	uniprot	TRUE	RVentoTormo
P00734	integrin_a2Bb3_complex	THRB_HUMAN		curated	uniprot	TRUE	RVentoTormo
P24821	integrin_a4b1_complex	TENA_HUMAN		curated	uniprot	TRUE	RVentoTormo
P02461	integrin_a1b1_complex	CO3A1_HUMAN		curated	uniprot	TRUE	RVentoTormo
Q8NFW1	integrin_a11b1_complex	COMA1_HUMAN		curated	uniprot	TRUE	RVentoTormo
Q05707	integrin_a1b1_complex	COEA1_HUMAN		curated	uniprot	TRUE	RVentoTormo
O60542	RET_receptor_4	PSPN_HUMAN		curated	uniprot	TRUE	RVentoTormo
Q9P218	integrin_a10b1_complex	COKA1_HUMAN		curated	uniprot	TRUE	RVentoTormo
P05013	Type_I_IFNR	IFNA6_HUMAN		curated	uniprot	TRUE	RVentoTormo
P00742	integrin_aMb2_complex	FA10_HUMAN		curated	uniprot	TRUE	RVentoTormo
P04216	integrin_aXb2_complex	THY1_HUMAN		curated	PMID:15850796	TRUE	RVentoTormo
P29965	integrin_a5b1_complex	CD40L_HUMAN		curated	PMC3365732	TRUE	RVentoTormo
P25067	integrin_a10b1_complex	CO8A2_HUMAN		curated	uniprot	TRUE	RVentoTormo
Q8IZC6	integrin_a10b1_complex	CORA1_HUMAN		curated	uniprot	TRUE	RVentoTormo
P13942	integrin_a11b1_complex	COBA2_HUMAN		curated	uniprot	TRUE	RVentoTormo
P05997	integrin_a2b1_complex	CO5A2_HUMAN		curated	uniprot	TRUE	RVentoTormo
P20849	integrin_a11b1_complex	CO9A1_HUMAN		curated	uniprot	TRUE	RVentoTormo
Q5TAT6	integrin_a2b1_complex	CODA1_HUMAN		curated	uniprot	TRUE	RVentoTormo
P29400	integrin_a11b1_complex	CO4A5_HUMAN		curated	uniprot	TRUE	RVentoTormo
Q8IZC6	integrin_a2b1_complex	CORA1_HUMAN		curated	uniprot	TRUE	RVentoTormo
P12110	integrin_a10b1_complex	CO6A2_HUMAN		curated	uniprot	TRUE	RVentoTormo
P02458	integrin_a11b1_complex	CO2A1_HUMAN		curated	uniprot	TRUE	RVentoTormo
P02751	integrin_a11b1_complex	FINC_HUMAN		curated	uniprot	TRUE	RVentoTormo
Q9P0W0	Type_I_IFNR	IFNK_HUMAN		curated	PMID:9208871	TRUE	RVentoTormo
P02751	integrin_a10b1_complex	FINC_HUMAN		curated	uniprot	TRUE	RVentoTormo
Q5TAT6	integrin_a11b1_complex	CODA1_HUMAN		curated	uniprot	TRUE	RVentoTormo
P10600	TGFbeta_receptor1	TGFB3_HUMAN		curated	uniprot	TRUE	RVentoTormo
P13942	integrin_a10b1_complex	COBA2_HUMAN		curated	uniprot	TRUE	RVentoTormo
Q8IZC6	integrin_a1b1_complex	CORA1_HUMAN		curated	uniprot	TRUE	RVentoTormo
P12111	integrin_a2b1_complex	CO6A3_HUMAN		curated	uniprot	TRUE	RVentoTormo
P12830	integrin_a2b1_complex	CADH1_HUMAN		curated	PMID:12392763	TRUE	RVentoTormo
P02458	integrin_a10b1_complex	CO2A1_HUMAN		curated	uniprot	TRUE	RVentoTormo
Q14031	integrin_a1b1_complex	CO4A6_HUMAN		curated	uniprot	TRUE	RVentoTormo
P25940	integrin_a1b1_complex	CO5A3_HUMAN		curated	uniprot	TRUE	RVentoTormo
P05997	integrin_a11b1_complex	CO5A2_HUMAN		curated	uniprot	TRUE	RVentoTormo
Q03692	integrin_a11b1_complex	COAA1_HUMAN		curated	uniprot	TRUE	RVentoTormo
Q05707	integrin_a2b1_complex	COEA1_HUMAN		curated	uniprot	TRUE	RVentoTormo
P04275	integrin_aVb3_complex	VWF_HUMAN		curated	uniprot	TRUE	RVentoTormo
P05000	Type_I_IFNR	IFNW1_HUMAN		curated	PMID:9208871	TRUE	RVentoTormo
P05230	integrin_aVb3_complex	FGF1_HUMAN		curated	uniprot	TRUE	RVentoTormo
P11047	integrin_a2b1_complex	LAMC1_HUMAN		curated	uniprot	TRUE	RVentoTormo
P13942	integrin_a2b1_complex	COBA2_HUMAN		curated	uniprot	TRUE	RVentoTormo
Q02297	integrin_a6b4_complex	NRG1_HUMAN		curated	uniprot	TRUE	RVentoTormo
P01137	integrin_aVb6_complex	TGFB1_HUMAN		curated	5ffo;PDB	TRUE	RVentoTormo
P32942	integrin_aDb2_complex	ICAM3_HUMAN		curated	uniprot	TRUE	RVentoTormo
Q03405	integrin_a4b1_complex	UPAR_HUMAN		curated	PMID:11053440	TRUE	RVentoTormo
P39060	integrin_a1b1_complex	COIA1_HUMAN		curated	uniprot	TRUE	RVentoTormo
Q96A83	integrin_a1b1_complex	COQA1_HUMAN		curated	uniprot	TRUE	RVentoTormo
O75326	integrin_a1b1_complex	SEM7A_HUMAN		curated	PMID:22325954	TRUE	RVentoTormo
Q17RW2	integrin_a2b1_complex	COOA1_HUMAN		curated	uniprot	TRUE	RVentoTormo
Q08722	SIRB1_complex	CD47_HUMAN		curated	2jjs;PDB_partially	TRUE	RVentoTormo
Q5T4W7	RET_receptor_1	ARTN_HUMAN		curated	uniprot	TRUE	RVentoTormo
P00734	integrin_aVb3_complex	THRB_HUMAN		curated	uniprot	TRUE	RVentoTormo
P05014	Type_I_IFNR	IFNA4_HUMAN		curated	uniprot	TRUE	RVentoTormo
P29400	integrin_a1b1_complex	CO4A5_HUMAN		curated	uniprot	TRUE	RVentoTormo
P12111	integrin_a11b1_complex	CO6A3_HUMAN		curated	uniprot	TRUE	RVentoTormo
Q16787	integrin_a3b1_complex	LAMA3_HUMAN		curated	uniprot	TRUE	RVentoTormo
P11047	integrin_a6b1_complex	LAMC1_HUMAN		curated	uniprot	TRUE	RVentoTormo
Q99983	integrin_aVb3_complex	OMD_HUMAN		curated	uniprot	TRUE	RVentoTormo
Q99715	integrin_a2b1_complex	COCA1_HUMAN		curated	uniprot	TRUE	RVentoTormo
Q8IZI9	Type_III_IFNR	IFNL3_HUMAN		curated	PMID:9208871	TRUE	RVentoTormo
P05362	integrin_aLb2_complex	ICAM1_HUMAN		curated	uniprot	TRUE	RVentoTormo
P12110	integrin_a1b1_complex	CO6A2_HUMAN		curated	uniprot	TRUE	RVentoTormo
P05997	integrin_a10b1_complex	CO5A2_HUMAN		curated	uniprot	TRUE	RVentoTormo
Q14055	integrin_a1b1_complex	CO9A2_HUMAN		curated	uniprot	TRUE	RVentoTormo
P02452	integrin_a1b1_complex	CO1A1_HUMAN		curated	uniprot	TRUE	RVentoTormo
P20849	integrin_a10b1_complex	CO9A1_HUMAN		curated	uniprot	TRUE	RVentoTormo
Q14050	integrin_a1b1_complex	CO9A3_HUMAN		curated	uniprot	TRUE	RVentoTormo
P02452	integrin_a11b1_complex	CO1A1_HUMAN		curated	uniprot	TRUE	RVentoTormo
P27658	integrin_a10b1_complex	CO8A1_HUMAN		curated	uniprot	TRUE	RVentoTormo
P39059	integrin_a1b1_complex	COFA1_HUMAN		curated	uniprot	TRUE	RVentoTormo
Q07092	integrin_a10b1_complex	COGA1_HUMAN		curated	uniprot	TRUE	RVentoTormo
Q9BX67	integrin_aMb2_complex	JAM3_HUMAN		curated	PMID:16118203;PMC2194005	TRUE	RVentoTormo
P08572	integrin_a10b1_complex	CO4A2_HUMAN		curated	uniprot	TRUE	RVentoTormo
P12107	integrin_a2b1_complex	COBA1_HUMAN		curated	uniprot	TRUE	RVentoTormo
P25940	integrin_a2b1_complex	CO5A3_HUMAN		curated	uniprot	TRUE	RVentoTormo
O60383	TGFR_BMPR2	GDF9_HUMAN		curated	PMID:12135884	TRUE	RVentoTormo
Q2UY09	integrin_a1b1_complex	COSA1_HUMAN		curated	uniprot	TRUE	RVentoTormo
P54764	P98172	EPHA4_HUMAN	EFNB1_HUMAN	curated	PMID:15114347	TRUE	RVentoTormo
P06734	P20023	FCER2_HUMAN	CR2_HUMAN	curated	PMID:16785534;PMC2212946	TRUE	RVentoTormo
P52798	P54756	EFNA4_HUMAN	EPHA5_HUMAN	curated	PMID:15114347	TRUE	RVentoTormo
O95407	P48023	TNF6B_HUMAN	TNFL6_HUMAN	curated	uniprot	TRUE	RVentoTormo
P30511	Q8NHL6	HLAF_HUMAN	LIRB1_HUMAN	curated	PMID:11169396	TRUE	RVentoTormo
P40199	P40199	CEAM6_HUMAN	CEAM6_HUMAN	curated	PMID:11590190	TRUE	RVentoTormo
Q04721	Q9NYJ7	NOTC2_HUMAN	DLL3_HUMAN	curated	PMID:22353464	TRUE	RVentoTormo
P04629	P20783	NTRK1_HUMAN	NTF3_HUMAN	curated	uniprot	TRUE	RVentoTormo
O14944	P00533	EREG_HUMAN	EGFR_HUMAN	curated	uniprot	TRUE	RVentoTormo
Q8N126	Q9NQS3	CADM3_HUMAN	PVRL3_HUMAN	curated	uniprot	TRUE	RVentoTormo
P15151	Q495A1	PVR_HUMAN	TIGIT_HUMAN	curated	PMID:19815499;Induces_NK_Cell_Inhibition._Reviewed_in_PMID:24987108	TRUE	RVentoTormo
Q15223	Q8N126	PVRL1_HUMAN	CADM3_HUMAN	curated	uniprot	TRUE	RVentoTormo
P51677	Q16663	CCR3_HUMAN	CCL15_HUMAN	curated	uniprot	TRUE	RVentoTormo
P80370	Q9UM47	DLK1_HUMAN	NOTC3_HUMAN	curated	PMID:22353464	TRUE	RVentoTormo
P41597	P80098	CCR2_HUMAN	CCL7_HUMAN	curated	PMID:24218476	TRUE	RVentoTormo
P09038	P22455	FGF2_HUMAN	FGFR4_HUMAN	curated	uniprot	TRUE	RVentoTormo
Q99731	Q9NPB9	CCL19_HUMAN	ACKR4_HUMAN	curated	PMID:24218476	TRUE	RVentoTormo
P06729	P19256	CD2_HUMAN	LFA3_HUMAN	curated	Reviewed_in_PMID:23602662	TRUE	RVentoTormo
Q02763	Q9Y264	TIE2_HUMAN	ANGP4_HUMAN	curated	uniprot	TRUE	RVentoTormo
Q99466	Q9NR61	NOTC4_HUMAN	DLL4_HUMAN	curated	PMID:22353464	TRUE	RVentoTormo
P32942	Q9H2X3	ICAM3_HUMAN	CLC4M_HUMAN	curated	PMID:15795245	TRUE	RVentoTormo
P01374	Q92956	TNFB_HUMAN	TNR14_HUMAN	curated	uniprot	TRUE	RVentoTormo
P29323	P98172	EPHB2_HUMAN	EFNB1_HUMAN	curated	PMID:15114347	TRUE	RVentoTormo
P21741	Q9UM73	MK_HUMAN	ALK_HUMAN	curated	uniprot	TRUE	RVentoTormo
P46531	Q9NR61	NOTC1_HUMAN	DLL4_HUMAN	curated	PMID:22353464	TRUE	RVentoTormo
P29322	P52803	EPHA8_HUMAN	EFNA5_HUMAN	curated	PMID:15114347	TRUE	RVentoTormo
P14209	Q9UKJ1	CD99_HUMAN	PILRA_HUMAN	curated	PMID:18234675	TRUE	RVentoTormo
P16109	P28906	LYAM3_HUMAN	CD34_HUMAN	curated	PMID:18606703	TRUE	RVentoTormo
Q15116	Q9NZQ7	PDCD1_HUMAN	PD1L1_HUMAN	curated	integrin_antigen_stimulated_T_cells_become_anergic._PMID:23954143	TRUE	RVentoTormo
P61812	Q03167	TGFB2_HUMAN	TGBR3_HUMAN	curated	uniprot	TRUE	RVentoTormo
O00220	P50591	TR10A_HUMAN	TNF10_HUMAN	curated	uniprot	TRUE	RVentoTormo
O43557	Q92956	TNF14_HUMAN	TNR14_HUMAN	curated	uniprot	TRUE	RVentoTormo
P15529	P78504	MCP_HUMAN	JAG1_HUMAN	curated	PMID:23086448	TRUE	RVentoTormo
P02776	P49682	PLF4_HUMAN	CXCR3_HUMAN	curated	PMID:24218476	TRUE	RVentoTormo
P21709	P52797	EPHA1_HUMAN	EFNA3_HUMAN	curated	PMID:15114347	TRUE	RVentoTormo
O43921	Q15375	EFNA2_HUMAN	EPHA7_HUMAN	curated	PMID:15114347	TRUE	RVentoTormo
Q15223	Q96NY8	PVRL1_HUMAN	PVRL4_HUMAN	curated	PMID:22902367	TRUE	RVentoTormo
O14798	P50591	TR10C_HUMAN	TNF10_HUMAN	curated	uniprot	TRUE	RVentoTormo
P09038	P11362	FGF2_HUMAN	FGFR1_HUMAN	curated	uniprot	TRUE	RVentoTormo
P49682	Q07325	CXCR3_HUMAN	CXCL9_HUMAN	curated	PMID:24218476	TRUE	RVentoTormo
O60462	Q99985	NRP2_HUMAN	SEM3C_HUMAN	curated	uniprot	TRUE	RVentoTormo
Q92478	Q9NZS2	CLC2B_HUMAN	KLRF1_HUMAN	curated	Induces_NK_Cell_Activation._Reviewed_in_PMID:24223577	TRUE	RVentoTormo
P35968	P49767	VGFR2_HUMAN	VEGFC_HUMAN	curated	uniprot	TRUE	RVentoTormo
Q04721	Q9Y219	NOTC2_HUMAN	JAG2_HUMAN	curated	PMID:22353464	TRUE	RVentoTormo
O14931	P46379	NCTR3_HUMAN	BAG6_HUMAN	curated	activating_interaction_from_uniprot	TRUE	RVentoTormo
Q04721	Q9NR61	NOTC2_HUMAN	DLL4_HUMAN	curated	PMID:22353464	TRUE	RVentoTormo
P21741	P23471	MK_HUMAN	PTPRZ_HUMAN	curated	PMID:10212223	TRUE	RVentoTormo
P52803	Q15375	EFNA5_HUMAN	EPHA7_HUMAN	curated	PMID:15114347	TRUE	RVentoTormo
P25024	P80162	CXCR1_HUMAN	CXCL6_HUMAN	curated	PMID:24218476	TRUE	RVentoTormo
O95150	O95407	TNF15_HUMAN	TNF6B_HUMAN	curated	uniprot	TRUE	RVentoTormo
P16150	Q9BZZ2	LEUK_HUMAN	SN_HUMAN	curated	PMID:11238599	TRUE	RVentoTormo
P29317	P52803	EPHA2_HUMAN	EFNA5_HUMAN	curated	PMID:15114347	TRUE	RVentoTormo
P29322	P52798	EPHA8_HUMAN	EFNA4_HUMAN	curated	PMID:15114347	TRUE	RVentoTormo
O60486	O75326	PLXC1_HUMAN	SEM7A_HUMAN	curated	PMID:22325954	TRUE	RVentoTormo
P16109	Q14242	LYAM3_HUMAN	SELPL_HUMAN	curated	PMID:19118202;PMID:9829984;PMID:12393589	TRUE	RVentoTormo
Q8N126	Q8NFZ8	CADM3_HUMAN	CADM4_HUMAN	curated	uniprot	TRUE	RVentoTormo
P10721	P21583	KIT_HUMAN	SCF_HUMAN	curated	uniprot	TRUE	RVentoTormo
O43508	Q9NP84	TNF12_HUMAN	TNR12_HUMAN	curated	uniprot	TRUE	RVentoTormo
Q92692	Q9NQS3	PVRL2_HUMAN	PVRL3_HUMAN	curated	PMID:19011627;PMID:12740392	TRUE	RVentoTormo
Q15303	Q99075	ERBB4_HUMAN	HBEGF_HUMAN	curated	uniprot	TRUE	RVentoTormo
P04083	P25090	ANXA1_HUMAN	FPR2_HUMAN	curated	PMID:22610094;reactome	TRUE	RVentoTormo
P10145	P25025	IL8_HUMAN	CXCR2_HUMAN	curated	PMID:24218476	TRUE	RVentoTormo
O00590	P13500	ACKR2_HUMAN	CCL2_HUMAN	curated	PMID:24218476	TRUE	RVentoTormo
P51685	P55774	CCR8_HUMAN	CCL18_HUMAN	curated	PMID:24218476	TRUE	RVentoTormo
P16410	P33681	CTLA4_HUMAN	CD80_HUMAN	curated	integrin_antigen_stimulated_T_cells_become_anergic._Reviewed_in_PMID:23954143	TRUE	RVentoTormo
P06731	P40199	CEAM5_HUMAN	CEAM6_HUMAN	curated	uniprot	TRUE	RVentoTormo
P49238	P78423	CX3C1_HUMAN	X3CL1_HUMAN	curated	PMID:24218476	TRUE	RVentoTormo
P13747	P26718	HLAE_HUMAN	NKG2D_HUMAN	curated	Induces_NK_Cell_Activation._Reviewed_in_PMID:24223577	TRUE	RVentoTormo
P78324	Q08722	SHPS1_HUMAN	CD47_HUMAN	curated	Reviewed_in_PMID:23602662	TRUE	RVentoTormo
O00292	P13385	LFTY2_HUMAN	TDGF1_HUMAN	curated	PMID:22710174	TRUE	RVentoTormo
O14786	P49765	NRP1_HUMAN	VEGFB_HUMAN	curated	uniprot	TRUE	RVentoTormo
O15467	P32246	CCL16_HUMAN	CCR1_HUMAN	curated	PMID:24218476	TRUE	RVentoTormo
Q9NYJ7	Q9UM47	DLL3_HUMAN	NOTC3_HUMAN	curated	PMID:22353464	TRUE	RVentoTormo
Q02413	Q02487	DSG1_HUMAN	DSC2_HUMAN	curated	PMID:27298358	TRUE	RVentoTormo
P20827	P29322	EFNA1_HUMAN	EPHA8_HUMAN	curated	PMID:15114347	TRUE	RVentoTormo
Q495A1	Q9NQS3	TIGIT_HUMAN	PVRL3_HUMAN	curated	PMID:1313846	TRUE	RVentoTormo
P11362	P13591	FGFR1_HUMAN	NCAM1_HUMAN	curated	PMID:12791257	TRUE	RVentoTormo
O15444	P51686	CCL25_HUMAN	CCR9_HUMAN	curated	PMID:24218476	TRUE	RVentoTormo
P25445	P48023	TNR6_HUMAN	TNFL6_HUMAN	curated	uniprot	TRUE	RVentoTormo
P21709	P52803	EPHA1_HUMAN	EFNA5_HUMAN	curated	PMID:15114347	TRUE	RVentoTormo
O14836	Q9Y275	TR13B_HUMAN	TN13B_HUMAN	curated	uniprot	TRUE	RVentoTormo
P16234	Q9NRA1	PGFRA_HUMAN	PDGFC_HUMAN	curated	uniprot	TRUE	RVentoTormo
P29274	P49961	AA2AR_HUMAN	ENTP1_HUMAN	curated	uniprot	TRUE	RVentoTormo
P20827	Q15375	EFNA1_HUMAN	EPHA7_HUMAN	curated	PMID:15114347	TRUE	RVentoTormo
P30542	P49961	AA1R_HUMAN	ENTP1_HUMAN	curated	uniprot	TRUE	RVentoTormo
P26927	Q04912	HGFL_HUMAN	RON_HUMAN	curated	PMID:23792360	TRUE	RVentoTormo
P13747	P26715	HLAE_HUMAN	NKG2A_HUMAN	curated	Induces_NK_Cell_Inhibition._Reviewed_in_PMID:24223577	TRUE	RVentoTormo
P40200	Q15223	TACT_HUMAN	PVRL1_HUMAN	curated	PMID:17971293	TRUE	RVentoTormo
P28908	P32971	TNR8_HUMAN	TNFL8_HUMAN	curated	uniprot	TRUE	RVentoTormo
P29320	P52798	EPHA3_HUMAN	EFNA4_HUMAN	curated	PMID:15114347	TRUE	RVentoTormo
O00548	Q04721	DLL1_HUMAN	NOTC2_HUMAN	curated	PMID:22353464	TRUE	RVentoTormo
P30511	Q14943	HLAF_HUMAN	KI3S1_HUMAN	curated	PMID:27455421	TRUE	RVentoTormo
P01344	P11717	IGF2_HUMAN	MPRI_HUMAN	curated	uniprot	TRUE	RVentoTormo
O00590	P10147	ACKR2_HUMAN	CCL3_HUMAN	curated	PMID:24218476	TRUE	RVentoTormo
P41273	Q07011	TNFL9_HUMAN	TNR9_HUMAN	curated	uniprot	TRUE	RVentoTormo
P23510	P43489	TNFL4_HUMAN	TNR4_HUMAN	curated	uniprot	TRUE	RVentoTormo
Q9H3S1	Q9Y4D7	SEM4A_HUMAN	PLXD1_HUMAN	curated	PMID:22325954	TRUE	RVentoTormo
O00590	Q16627	ACKR2_HUMAN	CCL14_HUMAN	curated	PMID:24218476	TRUE	RVentoTormo
P20827	P29317	EFNA1_HUMAN	EPHA2_HUMAN	curated	PMID:15114347	TRUE	RVentoTormo
P54762	P98172	EPHB1_HUMAN	EFNB1_HUMAN	curated	PMID:15114347	TRUE	RVentoTormo
O00548	Q9UM47	DLL1_HUMAN	NOTC3_HUMAN	curated	PMID:22353464	TRUE	RVentoTormo
P00533	P15514	EGFR_HUMAN	AREG_HUMAN	curated	uniprot	TRUE	RVentoTormo
P30511	P43629	HLAF_HUMAN	KI3L1_HUMAN	curated	PMID:27455421	TRUE	RVentoTormo
O00548	P46531	DLL1_HUMAN	NOTC1_HUMAN	curated	PMID:22353464	TRUE	RVentoTormo
P01375	P19438	TNFA_HUMAN	TNR1A_HUMAN	curated	uniprot	TRUE	RVentoTormo
P55103	Q13705	INHBC_HUMAN	AVR2B_HUMAN	curated	PMID:22710174	TRUE	RVentoTormo
Q96AP7	Q96AP7	ESAM_HUMAN	ESAM_HUMAN	curated	PMID:11279107	TRUE	RVentoTormo
D3W0D1	Q6UVW9	KLRF2_HUMAN	CLC2A_HUMAN	curated	Induces_NK_Cell_Activation._Reviewed_in_PMID:24223577	TRUE	RVentoTormo
P21246	P23471	PTN_HUMAN	PTPRZ_HUMAN	curated	PMID:25644401	TRUE	RVentoTormo
P32246	Q9Y258	CCR1_HUMAN	CCL26_HUMAN	curated	PMID:24218476	TRUE	RVentoTormo
P16581	Q92896	LYAM2_HUMAN	GSLG1_HUMAN	curated	PMID:11404363	TRUE	RVentoTormo
P20783	Q16288	NTF3_HUMAN	NTRK3_HUMAN	curated	uniprot	TRUE	RVentoTormo
P01138	P04629	NGF_HUMAN	NTRK1_HUMAN	curated	uniprot	TRUE	RVentoTormo
O00626	P51679	CCL22_HUMAN	CCR4_HUMAN	curated	PMID:24218476	TRUE	RVentoTormo
P09341	Q16570	GROA_HUMAN	ACKR1_HUMAN	curated	PMID:24218476	TRUE	RVentoTormo
P46094	Q9UBD3	XCR1_HUMAN	XCL2_HUMAN	curated	uniprot	TRUE	RVentoTormo
O14511	P21860	NRG2_HUMAN	ERBB3_HUMAN	curated	uniprot	TRUE	RVentoTormo
P13688	Q9NNX6	CEAM1_HUMAN	CD209_HUMAN	curated	PMID:16282604;PMID:16246332	TRUE	RVentoTormo
P09326	Q9BZW8	CD48_HUMAN	CD244_HUMAN	curated	activating_interaction._uniprot_&_PMID:26697006	TRUE	RVentoTormo
P01344	P08069	IGF2_HUMAN	IGF1R_HUMAN	curated	PMID:27102148	TRUE	RVentoTormo
P29323	P52803	EPHB2_HUMAN	EFNA5_HUMAN	curated	PMID:15107857;PMID:15114347	TRUE	RVentoTormo
P32246	Q16627	CCR1_HUMAN	CCL14_HUMAN	curated	PMID:24218476	TRUE	RVentoTormo
P01127	P09619	PDGFB_HUMAN	PGFRB_HUMAN	curated	uniprot	TRUE	RVentoTormo
P09038	P21802	FGF2_HUMAN	FGFR2_HUMAN	curated	uniprot	TRUE	RVentoTormo
P52797	P54764	EFNA3_HUMAN	EPHA4_HUMAN	curated	PMID:15114347	TRUE	RVentoTormo
P13501	Q16570	CCL5_HUMAN	ACKR1_HUMAN	curated	PMID:24218476	TRUE	RVentoTormo
P17693	Q8NHL6	HLAG_HUMAN	LIRB1_HUMAN	curated	uniprot;Induces_NK_Cell_Inhibition._Reviewed_in_PMID:24987108	TRUE	RVentoTormo
P21246	Q9UM73	PTN_HUMAN	ALK_HUMAN	curated	uniprot	TRUE	RVentoTormo
P01308	P06213	INS_HUMAN	INSR_HUMAN	curated	uniprot	TRUE	RVentoTormo
P25024	P42830	CXCR1_HUMAN	CXCL5_HUMAN	curated	PMID:24218476	TRUE	RVentoTormo
P21709	P52798	EPHA1_HUMAN	EFNA4_HUMAN	curated	PMID:15114347	TRUE	RVentoTormo
Q99466	Q9Y219	NOTC4_HUMAN	JAG2_HUMAN	curated	PMID:22353464	TRUE	RVentoTormo
P46531	Q9NYJ7	NOTC1_HUMAN	DLL3_HUMAN	curated	PMID:22353464	TRUE	RVentoTormo
P78504	Q04721	JAG1_HUMAN	NOTC2_HUMAN	curated	PMID:22353464	TRUE	RVentoTormo
P08174	P48960	DAF_HUMAN	CD97_HUMAN	curated	PMID:11297558	TRUE	RVentoTormo
Q15762	Q92692	CD226_HUMAN	PVRL2_HUMAN	curated	integrin_activating_interaction_PMID:15607800;NK_cell_cytotoxicity._PMID:24440149	TRUE	RVentoTormo
Q02413	Q08554	DSG1_HUMAN	DSC1_HUMAN	curated	PMID:27298358	TRUE	RVentoTormo
P52798	P54764	EFNA4_HUMAN	EPHA4_HUMAN	curated	PMID:15114347	TRUE	RVentoTormo
P35225	Q14627	IL13_HUMAN	I13R2_HUMAN	curated	PMID:26471366	TRUE	RVentoTormo
P41159	P48357	LEP_HUMAN	LEPR_HUMAN	curated	uniprot	TRUE	RVentoTormo
Q6GTX8	Q8NHJ6	LAIR1_HUMAN	LIRB4_HUMAN	curated	PMID:19283782	TRUE	RVentoTormo
P10145	P25024	IL8_HUMAN	CXCR1_HUMAN	curated	PMID:24218476	TRUE	RVentoTormo
P21854	Q92854	CD72_HUMAN	SEM4D_HUMAN	curated	PMID:22325954	TRUE	RVentoTormo
P16109	P25063	LYAM3_HUMAN	CD24_HUMAN	curated	PMID:9129046	TRUE	RVentoTormo
O00590	Q99616	ACKR2_HUMAN	CCL13_HUMAN	curated	PMID:24218476	TRUE	RVentoTormo
P21860	P35070	ERBB3_HUMAN	BTC_HUMAN	curated	uniprot	TRUE	RVentoTormo
O00585	P32248	CCL21_HUMAN	CCR7_HUMAN	curated	PMID:24218476	TRUE	RVentoTormo
P36941	Q06643	TNR3_HUMAN	TNFC_HUMAN	curated	uniprot	TRUE	RVentoTormo
Q02487	Q14126	DSC2_HUMAN	DSG2_HUMAN	curated	PMID:27298358	TRUE	RVentoTormo
P16070	P16581	CD44_HUMAN	LYAM2_HUMAN	curated	PMC4571854	TRUE	RVentoTormo
P10747	P33681	CD28_HUMAN	CD80_HUMAN	curated	antigen_stimulated_T_cells_become_activated._Reviewed_in_PMID:23954143	TRUE	RVentoTormo
O00300	O14788	TR11B_HUMAN	TNF11_HUMAN	curated	uniprot	TRUE	RVentoTormo
P31358	Q96LC7	CD52_HUMAN	SIG10_HUMAN	curated	PMID:23685786	TRUE	RVentoTormo
Q15303	Q8WWG1	ERBB4_HUMAN	NRG4_HUMAN	curated	uniprot	TRUE	RVentoTormo
P05230	P11362	FGF1_HUMAN	FGFR1_HUMAN	curated	uniprot	TRUE	RVentoTormo
P20827	P54756	EFNA1_HUMAN	EPHA5_HUMAN	curated	PMID:15114347	TRUE	RVentoTormo
P36888	P49771	FLT3_HUMAN	FLT3L_HUMAN	curated	uniprot	TRUE	RVentoTormo
P10747	P42081	CD28_HUMAN	CD86_HUMAN	curated	integrin_antigen_stimulated_T_cells_become_activated._Reviewed_in_PMID:23954143	TRUE	RVentoTormo
P29275	P49961	AA2BR_HUMAN	ENTP1_HUMAN	curated	uniprot	TRUE	RVentoTormo
P52797	P54756	EFNA3_HUMAN	EPHA5_HUMAN	curated	PMID:15114347	TRUE	RVentoTormo
P02775	P25024	CXCL7_HUMAN	CXCR1_HUMAN	curated	PMID:24218476	TRUE	RVentoTormo
P29317	P52797	EPHA2_HUMAN	EFNA3_HUMAN	curated	PMID:15114347	TRUE	RVentoTormo
P54764	Q15768	EPHA4_HUMAN	EFNB3_HUMAN	curated	PMID:15114347	TRUE	RVentoTormo
P01374	P20333	TNFB_HUMAN	TNR1B_HUMAN	curated	uniprot	TRUE	RVentoTormo
P51684	P78556	CCR6_HUMAN	CCL20_HUMAN	curated	PMID:24218476	TRUE	RVentoTormo
P00533	Q6UW88	EGFR_HUMAN	EPGN_HUMAN	curated	uniprot	TRUE	RVentoTormo
P08581	P14210	MET_HUMAN	HGF_HUMAN	curated	uniprot	TRUE	RVentoTormo
P02778	P49682	CXL10_HUMAN	CXCR3_HUMAN	curated	PMID:24218476	TRUE	RVentoTormo
O14786	Q14563	NRP1_HUMAN	SEM3A_HUMAN	curated	uniprot	TRUE	RVentoTormo
P09341	P25025	GROA_HUMAN	CXCR2_HUMAN	curated	PMID:24218476	TRUE	RVentoTormo
P51677	Q9Y258	CCR3_HUMAN	CCL26_HUMAN	curated	PMID:24218476	TRUE	RVentoTormo
P16619	P32246	CL3L1_HUMAN	CCR1_HUMAN	curated	PMID:24218476	TRUE	RVentoTormo
P16284	Q8N6Q3	PECA1_HUMAN	CD177_HUMAN	curated	PMID:17580308	TRUE	RVentoTormo
P08575	P22897	PTPRC_HUMAN	MRC1_HUMAN	curated	PMID:27601670;PMID:10575006	TRUE	RVentoTormo
P52799	P54753	EFNB2_HUMAN	EPHB3_HUMAN	curated	PMID:15114347	TRUE	RVentoTormo
O43921	P29322	EFNA2_HUMAN	EPHA8_HUMAN	curated	PMID:15114347	TRUE	RVentoTormo
P25942	P29965	TNR5_HUMAN	CD40L_HUMAN	curated	Reviewed_in_PMID:23602662	TRUE	RVentoTormo
P09919	Q99062	CSF3_HUMAN	CSF3R_HUMAN	curated	uniprot	TRUE	RVentoTormo
P78504	Q99466	JAG1_HUMAN	NOTC4_HUMAN	curated	PMID:22353464	TRUE	RVentoTormo
O43927	Q9NPB9	CXL13_HUMAN	ACKR4_HUMAN	curated	PMID:24218476	TRUE	RVentoTormo
P01374	P19438	TNFB_HUMAN	TNR1A_HUMAN	curated	uniprot	TRUE	RVentoTormo
O14786	P49763	NRP1_HUMAN	PLGF_HUMAN	curated	uniprot	TRUE	RVentoTormo
O43557	P36941	TNF14_HUMAN	TNR3_HUMAN	curated	uniprot	TRUE	RVentoTormo
P01137	Q03167	TGFB1_HUMAN	TGBR3_HUMAN	curated	uniprot	TRUE	RVentoTormo
P54760	Q15768	EPHB4_HUMAN	EFNB3_HUMAN	curated	PMID:15114347	TRUE	RVentoTormo
P16581	Q14242	LYAM2_HUMAN	SELPL_HUMAN	curated	PMC4571854	TRUE	RVentoTormo
O15197	Q15768	EPHB6_HUMAN	EFNB3_HUMAN	curated	PMID:15114347	TRUE	RVentoTormo
P14151	Q14242	LYAM1_HUMAN	SELPL_HUMAN	curated	PMC2431087;PMID:8892633;PMID:8896607	TRUE	RVentoTormo
O95971	Q92956	BY55_HUMAN	TNR14_HUMAN	curated	PMID:21959263	TRUE	RVentoTormo
P01588	P19235	EPO_HUMAN	EPOR_HUMAN	curated	uniprot	TRUE	RVentoTormo
P57087	Q9BX67	JAM2_HUMAN	JAM3_HUMAN	curated	PMC1237098;PMID:11590146	TRUE	RVentoTormo
P25025	P42830	CXCR2_HUMAN	CXCL5_HUMAN	curated	PMID:24218476	TRUE	RVentoTormo
P52799	P54764	EFNB2_HUMAN	EPHA4_HUMAN	curated	PMID:15114347	TRUE	RVentoTormo
Q9BY67	Q9BY67	CADM1_HUMAN	CADM1_HUMAN	curated	PMID:24503895	TRUE	RVentoTormo
O00592	P14151	PODXL_HUMAN	LYAM1_HUMAN	curated	PMID:22814396	TRUE	RVentoTormo
O14763	P50591	TR10B_HUMAN	TNF10_HUMAN	curated	uniprot	TRUE	RVentoTormo
P30203	Q13740	CD6_HUMAN	CD166_HUMAN	curated	Reviewed_in_PMID:23602662	TRUE	RVentoTormo
O43921	P29317	EFNA2_HUMAN	EPHA2_HUMAN	curated	PMID:15114347	TRUE	RVentoTormo
P32246	P80098	CCR1_HUMAN	CCL7_HUMAN	curated	PMID:24218476	TRUE	RVentoTormo
Q08554	Q14126	DSC1_HUMAN	DSG2_HUMAN	curated	PMID:27298358	TRUE	RVentoTormo
P10147	P51677	CCL3_HUMAN	CCR3_HUMAN	curated	PMID:24218476	TRUE	RVentoTormo
P46531	Q9Y219	NOTC1_HUMAN	JAG2_HUMAN	curated	PMID:22353464	TRUE	RVentoTormo
P31997	P40199	CEAM8_HUMAN	CEAM6_HUMAN	curated	PMID:11590190	TRUE	RVentoTormo
P52799	P54760	EFNB2_HUMAN	EPHB4_HUMAN	curated	PMID:15114347	TRUE	RVentoTormo
P10147	P32246	CCL3_HUMAN	CCR1_HUMAN	curated	PMID:24218476	TRUE	RVentoTormo
O00590	P51671	ACKR2_HUMAN	CCL11_HUMAN	curated	PMID:24218476	TRUE	RVentoTormo
P33681	Q9NZQ7	CD80_HUMAN	PD1L1_HUMAN	curated	PMID:17629517;PMID:18585785;PMC3168865	TRUE	RVentoTormo
O15031	reactome	PLXB2_HUMAN	SEM4D_HUMAN	curated	PMID:22325954	TRUE	RVentoTormo
Q02413	Q14574	DSG1_HUMAN	DSC3_HUMAN	curated	PMID:27298358	TRUE	RVentoTormo
O15197	P52799	EPHB6_HUMAN	EFNB2_HUMAN	curated	PMID:15114347	TRUE	RVentoTormo
P10145	Q16570	IL8_HUMAN	ACKR1_HUMAN	curated	PMID:24218476	TRUE	RVentoTormo
HLAC	P43628	HLAC	KI2L3_HUMAN	curated	PMID:28484462	TRUE	RVentoTormo
P19876	P25025	CXCL3_HUMAN	CXCR2_HUMAN	curated	PMID:24218476	TRUE	RVentoTormo
P32246	P55773	CCR1_HUMAN	CCL23_HUMAN	curated	PMID:24218476	TRUE	RVentoTormo
P41597	Q9Y258	CCR2_HUMAN	CCL26_HUMAN	curated	PMID:24218476	TRUE	RVentoTormo
Q9NR61	Q9UM47	DLL4_HUMAN	NOTC3_HUMAN	curated	PMID:22353464	TRUE	RVentoTormo
O15467	P41597	CCL16_HUMAN	CCR2_HUMAN	curated	PMID:24218476	TRUE	RVentoTormo
P20783	Q16620	NTF3_HUMAN	NTRK2_HUMAN	curated	uniprot	TRUE	RVentoTormo
P17948	P49765	VGFR1_HUMAN	VEGFB_HUMAN	curated	uniprot	TRUE	RVentoTormo
P59901	Q10589	LIRA4_HUMAN	BST2_HUMAN	curated	PMID:19564354	TRUE	RVentoTormo
P50591	Q9UBN6	TNF10_HUMAN	TR10D_HUMAN	curated	uniprot	TRUE	RVentoTormo
P04233	P05067	HG2A_HUMAN	A4_HUMAN	curated	PMID:19849849	TRUE	RVentoTormo
HLAB	P43630	HLAB	KI3L2_HUMAN	curated	uniprot	TRUE	RVentoTormo
P32248	Q99731	CCR7_HUMAN	CCL19_HUMAN	curated	PMID:24218476	TRUE	RVentoTormo
P27037	P58166	AVR2A_HUMAN	INHBE_HUMAN	curated	PMID:22710174	TRUE	RVentoTormo
P41597	P80075	CCR2_HUMAN	CCL8_HUMAN	curated	PMID:24218476	TRUE	RVentoTormo
Q8N126	Q9BY67	CADM3_HUMAN	CADM1_HUMAN	curated	uniprot	TRUE	RVentoTormo
P05362	P16150	ICAM1_HUMAN	LEUK_HUMAN	curated	PMID:1683685	TRUE	RVentoTormo
P20827	P29320	EFNA1_HUMAN	EPHA3_HUMAN	curated	PMID:15114347	TRUE	RVentoTormo
P58166	Q13705	INHBE_HUMAN	AVR2B_HUMAN	curated	PMID:22710174	TRUE	RVentoTormo
Q99466	Q9NYJ7	NOTC4_HUMAN	DLL3_HUMAN	curated	PMID:22353464	TRUE	RVentoTormo
P52803	P54756	EFNA5_HUMAN	EPHA5_HUMAN	curated	PMID:15114347	TRUE	RVentoTormo
P29317	P52798	EPHA2_HUMAN	EFNA4_HUMAN	curated	PMID:15114347	TRUE	RVentoTormo
O14625	P49682	CXL11_HUMAN	CXCR3_HUMAN	curated	PMID:24218476	TRUE	RVentoTormo
P13501	P32246	CCL5_HUMAN	CCR1_HUMAN	curated	PMID:24218476	TRUE	RVentoTormo
P00533	P35070	EGFR_HUMAN	BTC_HUMAN	curated	uniprot	TRUE	RVentoTormo
P48061	P61073	SDF1_HUMAN	CXCR4_HUMAN	curated	PMID:24218476	TRUE	RVentoTormo
P32942	Q9NNX6	ICAM3_HUMAN	CD209_HUMAN	curated	PMID:15795245	TRUE	RVentoTormo
P13688	P40199	CEAM1_HUMAN	CEAM6_HUMAN	curated	PMID:21982860	TRUE	RVentoTormo
P46531	P80370	NOTC1_HUMAN	DLK1_HUMAN	curated	PMID:22353464	TRUE	RVentoTormo
P54753	Q15768	EPHB3_HUMAN	EFNB3_HUMAN	curated	PMID:15114347	TRUE	RVentoTormo
Q495A1	Q92692	TIGIT_HUMAN	PVRL2_HUMAN	curated	PMID:1313846;Induces_NK_Cell_Inhibition._Reviewed_in_PMID:24987108	TRUE	RVentoTormo
P30511	Q8N423	HLAF_HUMAN	LIRB2_HUMAN	curated	PMID:11169396	TRUE	RVentoTormo
P15151	Q15762	PVR_HUMAN	CD226_HUMAN	curated	activating_interaction_PMID:15607800;NK_cell_cytotoxicity._PMID:24440149	TRUE	RVentoTormo
P08138	P23560	TNR16_HUMAN	BDNF_HUMAN	curated	uniprot	TRUE	RVentoTormo
P41217	Q8TD46	OX2G_HUMAN	MO2R1_HUMAN	curated	PMID:22020332;also_called_CD200_CD200R	TRUE	RVentoTormo
P29320	P52797	EPHA3_HUMAN	EFNA3_HUMAN	curated	PMID:15114347	TRUE	RVentoTormo
O15031	Q9C0C4	PLXB2_HUMAN	SEM4C_HUMAN	curated	uniprot	TRUE	RVentoTormo
HLAC	P43626	HLAC	KI2L1_HUMAN	curated	PMID:28484462	TRUE	RVentoTormo
P06731	P15813	CEAM5_HUMAN	CD1D_HUMAN	curated	PMID:24104458	TRUE	RVentoTormo
P32004	P32004	L1CAM_HUMAN	L1CAM_HUMAN	curated	PMID:18701456	TRUE	RVentoTormo
O00300	P50591	TR11B_HUMAN	TNF10_HUMAN	curated	uniprot	TRUE	RVentoTormo
O00590	P80098	ACKR2_HUMAN	CCL7_HUMAN	curated	PMID:24218476	TRUE	RVentoTormo
P08138	P20783	TNR16_HUMAN	NTF3_HUMAN	curated	uniprot	TRUE	RVentoTormo
O00590	P13501	ACKR2_HUMAN	CCL5_HUMAN	curated	PMID:24218476	TRUE	RVentoTormo
O00626	P27487	CCL22_HUMAN	DPP4_HUMAN	curated	PMID:24218476	TRUE	RVentoTormo
O00590	P13236	ACKR2_HUMAN	CCL4_HUMAN	curated	PMID:24218476	TRUE	RVentoTormo
P07333	P09603	CSF1R_HUMAN	CSF1_HUMAN	curated	uniprot	TRUE	RVentoTormo
P13501	P51681	CCL5_HUMAN	CCR5_HUMAN	curated	PMID:24218476	TRUE	RVentoTormo
O00175	P51677	CCL24_HUMAN	CCR3_HUMAN	curated	PMID:24218476	TRUE	RVentoTormo
P16410	P42081	CTLA4_HUMAN	CD86_HUMAN	curated	antigen_stimulated_T_cells_become_anergic._Reviewed_in_PMID:23954143	TRUE	RVentoTormo
P51681	P80098	CCR5_HUMAN	CCL7_HUMAN	curated	PMID:24218476	TRUE	RVentoTormo
P46092	Q9Y4X3	CCR10_HUMAN	CCL27_HUMAN	curated	PMID:24218476	TRUE	RVentoTormo
Q02763	Q15389	TIE2_HUMAN	ANGP1_HUMAN	curated	uniprot	TRUE	RVentoTormo
O43921	P21709	EFNA2_HUMAN	EPHA1_HUMAN	curated	PMID:15114347	TRUE	RVentoTormo
Q8N126	Q9H4G0	CADM3_HUMAN	E41L1_HUMAN	curated	uniprot	TRUE	RVentoTormo
P06731	P13688	CEAM5_HUMAN	CEAM1_HUMAN	curated	Induces_NK_Cell_Inhibition._Reviewed_in_PMID:24987108	TRUE	RVentoTormo
P46094	P47992	XCR1_HUMAN	XCL1_HUMAN	curated	PMID:24218476	TRUE	RVentoTormo
Q14126	Q14574	DSG2_HUMAN	DSC3_HUMAN	curated	PMID:27298358	TRUE	RVentoTormo
P04085	P16234	PDGFA_HUMAN	PGFRA_HUMAN	curated	uniprot	TRUE	RVentoTormo
P22362	P51685	CCL1_HUMAN	CCR8_HUMAN	curated	PMID:24218476	TRUE	RVentoTormo
P15151	P40200	PVR_HUMAN	TACT_HUMAN	curated	uniprot	TRUE	RVentoTormo
P46531	P78504	NOTC1_HUMAN	JAG1_HUMAN	curated	PMID:22353464	TRUE	RVentoTormo
O75888	Q02223	TNF13_HUMAN	TNR17_HUMAN	curated	uniprot	TRUE	RVentoTormo
Q9BY67	Q9NQS3	CADM1_HUMAN	PVRL3_HUMAN	curated	uniprot	TRUE	RVentoTormo
P78504	Q9UM47	JAG1_HUMAN	NOTC3_HUMAN	curated	PMID:22353464	TRUE	RVentoTormo
P15692	P17948	VEGFA_HUMAN	VGFR1_HUMAN	curated	uniprot	TRUE	RVentoTormo
O43557	O95407	TNF14_HUMAN	TNF6B_HUMAN	curated	uniprot	TRUE	RVentoTormo
P29323	P52799	EPHB2_HUMAN	EFNB2_HUMAN	curated	PMID:15114347	TRUE	RVentoTormo
P08138	P34130	TNR16_HUMAN	NTF4_HUMAN	curated	uniprot	TRUE	RVentoTormo
P23560	Q16620	BDNF_HUMAN	NTRK2_HUMAN	curated	uniprot	TRUE	RVentoTormo
O15123	Q02763	ANGP2_HUMAN	TIE2_HUMAN	curated	uniprot	TRUE	RVentoTormo
Q02297	Q15303	NRG1_HUMAN	ERBB4_HUMAN	curated	uniprot	TRUE	RVentoTormo
P13688	P16581	CEAM1_HUMAN	LYAM2_HUMAN	curated	PMID:1378450	TRUE	RVentoTormo
P30511	P43630	HLAF_HUMAN	KI3L2_HUMAN	curated	PMID:27455421	TRUE	RVentoTormo
O00590	P80075	ACKR2_HUMAN	CCL8_HUMAN	curated	PMID:24218476	TRUE	RVentoTormo
P29320	P52803	EPHA3_HUMAN	EFNA5_HUMAN	curated	PMID:15114347	TRUE	RVentoTormo
P21860	Q02297	ERBB3_HUMAN	NRG1_HUMAN	curated	uniprot	TRUE	RVentoTormo
P52799	P54762	EFNB2_HUMAN	EPHB1_HUMAN	curated	PMID:15114347	TRUE	RVentoTormo
P15692	P35968	VEGFA_HUMAN	VGFR2_HUMAN	curated	uniprot	TRUE	RVentoTormo
P10147	P51681	CCL3_HUMAN	CCR5_HUMAN	curated	PMID:15251452	TRUE	RVentoTormo
O15031	Q9NTN9	PLXB2_HUMAN	SEM4G_HUMAN	curated	uniprot	TRUE	RVentoTormo
P00533	Q99075	EGFR_HUMAN	HBEGF_HUMAN	curated	uniprot	TRUE	RVentoTormo
P01732	P06731	CD8A_HUMAN	CEAM5_HUMAN	curated	PMID:24104458	TRUE	RVentoTormo
O43927	P32302	CXL13_HUMAN	CXCR5_HUMAN	curated	PMID:24218476	TRUE	RVentoTormo
P02775	P25025	CXCL7_HUMAN	CXCR2_HUMAN	curated	PMID:24218476	TRUE	RVentoTormo
Q9UM47	Q9Y219	NOTC3_HUMAN	JAG2_HUMAN	curated	PMID:22353464	TRUE	RVentoTormo
P13747	P26717	HLAE_HUMAN	NKG2C_HUMAN	curated	activating_interaction._uniprot_&_PMID:26697006	TRUE	RVentoTormo
Q15223	Q9NQS3	PVRL1_HUMAN	PVRL3_HUMAN	curated	PMID:12740392	TRUE	RVentoTormo
P09341	P25024	GROA_HUMAN	CXCR1_HUMAN	curated	PMID:24218476	TRUE	RVentoTormo
P16619	P51677	CL3L1_HUMAN	CCR3_HUMAN	curated	PMID:24218476	TRUE	RVentoTormo
P25025	P80162	CXCR2_HUMAN	CXCL6_HUMAN	curated	PMID:24218476	TRUE	RVentoTormo
P32246	Q16663	CCR1_HUMAN	CCL15_HUMAN	curated	uniprot	TRUE	RVentoTormo
O43921	P29320	EFNA2_HUMAN	EPHA3_HUMAN	curated	PMID:15114347	TRUE	RVentoTormo
O95727	Q9BY67	CRTAM_HUMAN	CADM1_HUMAN	curated	uniprot	TRUE	RVentoTormo
P41597	Q99616	CCR2_HUMAN	CCL13_HUMAN	curated	PMID:24218476	TRUE	RVentoTormo
P51677	P80098	CCR3_HUMAN	CCL7_HUMAN	curated	PMID:24218476	TRUE	RVentoTormo
HLAA	P43629	HLAA	KI3L1_HUMAN	curated	uniprot	TRUE	RVentoTormo
P08575	P20273	PTPRC_HUMAN	CD22_HUMAN	curated	PMID:12115612	TRUE	RVentoTormo
P12830	Q96E93	CADH1_HUMAN	KLRG1_HUMAN	curated	PMC3030123	TRUE	RVentoTormo
O14625	P27487	CXL11_HUMAN	DPP4_HUMAN	curated	PMID:24218476	TRUE	RVentoTormo
O43157	Q92854	PLXB1_HUMAN	SEM4D_HUMAN	curated	PMID:22325954	TRUE	RVentoTormo
O15444	Q9NPB9	CCL25_HUMAN	ACKR4_HUMAN	curated	PMID:24218476	TRUE	RVentoTormo
P13688	P31997	CEAM1_HUMAN	CEAM8_HUMAN	curated	PMID:24743304	TRUE	RVentoTormo
P19875	P27487	CXCL2_HUMAN	DPP4_HUMAN	curated	PMID:24218476	TRUE	RVentoTormo
P13500	P41597	CCL2_HUMAN	CCR2_HUMAN	curated	PMID:24218476	TRUE	RVentoTormo
Q13591	Q9ULL4	SEM5A_HUMAN	PLXB3_HUMAN	curated	uniprot	TRUE	RVentoTormo
P13236	P51681	CCL4_HUMAN	CCR5_HUMAN	curated	uniprot	TRUE	RVentoTormo
O60462	P49763	NRP2_HUMAN	PLGF_HUMAN	curated	uniprot	TRUE	RVentoTormo
P80370	Q99466	DLK1_HUMAN	NOTC4_HUMAN	curated	PMID:22353464	TRUE	RVentoTormo
P54762	Q15768	EPHB1_HUMAN	EFNB3_HUMAN	curated	PMID:15114347	TRUE	RVentoTormo
P10600	Q03167	TGFB3_HUMAN	TGBR3_HUMAN	curated	uniprot	TRUE	RVentoTormo
P26842	P32970	CD27_HUMAN	CD70_HUMAN	curated	activating_interaction_for_NK_and_T_cells._uniprot_&_PMID:26697006	TRUE	RVentoTormo
P27037	P55103	AVR2A_HUMAN	INHBC_HUMAN	curated	PMID:22710174	TRUE	RVentoTormo
P52797	Q15375	EFNA3_HUMAN	EPHA7_HUMAN	curated	PMID:15114347	TRUE	RVentoTormo
P56975	Q15303	NRG3_HUMAN	ERBB4_HUMAN	curated	uniprot	TRUE	RVentoTormo
P09038	P22607	FGF2_HUMAN	FGFR3_HUMAN	curated	uniprot	TRUE	RVentoTormo
O43921	P54756	EFNA2_HUMAN	EPHA5_HUMAN	curated	PMID:15114347	TRUE	RVentoTormo
O43915	P35916	VEGFD_HUMAN	VGFR3_HUMAN	curated	uniprot	TRUE	RVentoTormo
P09619	Q9GZP0	PGFRB_HUMAN	PDGFD_HUMAN	curated	uniprot	TRUE	RVentoTormo
P29323	Q15768	EPHB2_HUMAN	EFNB3_HUMAN	curated	PMID:15114347	TRUE	RVentoTormo
P27487	P48061	DPP4_HUMAN	SDF1_HUMAN	curated	PMID:24218476	TRUE	RVentoTormo
P17693	Q8N423	HLAG_HUMAN	LIRB2_HUMAN	curated	uniprot	TRUE	RVentoTormo
P13500	Q16570	CCL2_HUMAN	ACKR1_HUMAN	curated	PMID:24218476	TRUE	RVentoTormo
P40225	P40238	TPO_HUMAN	TPOR_HUMAN	curated	uniprot	TRUE	RVentoTormo
O15197	P98172	EPHB6_HUMAN	EFNB1_HUMAN	curated	PMID:15114347	TRUE	RVentoTormo
O14836	O75888	TR13B_HUMAN	TNF13_HUMAN	curated	uniprot	TRUE	RVentoTormo
O14786	P15692	NRP1_HUMAN	VEGFA_HUMAN	curated	uniprot	TRUE	RVentoTormo
P29322	P52797	EPHA8_HUMAN	EFNA3_HUMAN	curated	PMID:15114347	TRUE	RVentoTormo
P07333	Q6ZMJ4	CSF1R_HUMAN	IL34_HUMAN	curated	uniprot	TRUE	RVentoTormo
P51681	P80075	CCR5_HUMAN	CCL8_HUMAN	curated	PMID:24218476	TRUE	RVentoTormo
O60462	P15692	NRP2_HUMAN	VEGFA_HUMAN	curated	uniprot	TRUE	RVentoTormo
O14511	Q15303	NRG2_HUMAN	ERBB4_HUMAN	curated	uniprot	TRUE	RVentoTormo
P16284	P28907	PECA1_HUMAN	CD38_HUMAN	curated	PMID:9551996;PMID:26407101	TRUE	RVentoTormo
P80370	Q04721	DLK1_HUMAN	NOTC2_HUMAN	curated	PMID:22353464	TRUE	RVentoTormo
O00182	Q8TDQ0	LEG9_HUMAN	HAVR2_HUMAN	curated	PMID:27192565;Uniprot	TRUE	RVentoTormo
P00533	P01135	EGFR_HUMAN	TGFA_HUMAN	curated	uniprot	TRUE	RVentoTormo
Q02223	Q9Y275	TNR17_HUMAN	TN13B_HUMAN	curated	uniprot	TRUE	RVentoTormo
Q12918	Q9UHP7	KLRB1_HUMAN	CLC2D_HUMAN	curated	Induces_NK_Cell_Inhibition._Reviewed_in_PMID:24223577	TRUE	RVentoTormo
P05019	P08069	IGF1_HUMAN	IGF1R_HUMAN	curated	uniprot	TRUE	RVentoTormo
O75144	Q9Y6W8	ICOSL_HUMAN	ICOS_HUMAN	curated	important_for_T_follicular_helper_cells_(Tfh)_and_type_2_T_helper_cell_(Th2)_responses._Reviewed_in_PMID:23954143	TRUE	RVentoTormo
P17948	P49763	VGFR1_HUMAN	PLGF_HUMAN	curated	uniprot	TRUE	RVentoTormo
O43921	P54764	EFNA2_HUMAN	EPHA4_HUMAN	curated	PMID:15114347	TRUE	RVentoTormo
P01375	P20333	TNFA_HUMAN	TNR1B_HUMAN	curated	uniprot	TRUE	RVentoTormo
P51677	P80075	CCR3_HUMAN	CCL8_HUMAN	curated	PMID:24218476	TRUE	RVentoTormo
Q08722	Q9P1W8	CD47_HUMAN	SIRPG_HUMAN	curated	PMID:15294972	TRUE	RVentoTormo
P05362	P20701	ICAM1_HUMAN	ITAL_HUMAN	curated	Reviewed_in_PMID:23602662	TRUE	RVentoTormo
O75610	P13385	LFTY1_HUMAN	TDGF1_HUMAN	curated	PMID:22710174	TRUE	RVentoTormo
P13501	P51679	CCL5_HUMAN	CCR4_HUMAN	curated	PMID:24218476	TRUE	RVentoTormo
P15813	Q8N423	CD1D_HUMAN	LIRB2_HUMAN	curated	PMID:19124746	TRUE	RVentoTormo
P14151	P28906	LYAM1_HUMAN	CD34_HUMAN	curated	PMID:7692600;PMID:8977216	TRUE	RVentoTormo
O43915	P35968	VEGFD_HUMAN	VGFR2_HUMAN	curated	uniprot	TRUE	RVentoTormo
P20827	P54764	EFNA1_HUMAN	EPHA4_HUMAN	curated	PMID:15114347	TRUE	RVentoTormo
O00585	Q9NPB9	CCL21_HUMAN	ACKR4_HUMAN	curated	PMID:24218476	TRUE	RVentoTormo
O14788	Q9Y6Q6	TNF11_HUMAN	TNR11_HUMAN	curated	uniprot	TRUE	RVentoTormo
P51677	Q99616	CCR3_HUMAN	CCL13_HUMAN	curated	PMID:24218476	TRUE	RVentoTormo
P01138	P08138	NGF_HUMAN	TNR16_HUMAN	curated	uniprot	TRUE	RVentoTormo
P51679	Q92583	CCR4_HUMAN	CCL17_HUMAN	curated	PMID:24218476	TRUE	RVentoTormo
P35070	Q15303	BTC_HUMAN	ERBB4_HUMAN	curated	uniprot	TRUE	RVentoTormo
O60462	Q13275	NRP2_HUMAN	SEM3F_HUMAN	curated	uniprot	TRUE	RVentoTormo
P15151	Q9NQS3	PVR_HUMAN	PVRL3_HUMAN	curated	PMID:19011627;PMID:12740392	TRUE	RVentoTormo
P54760	P98172	EPHB4_HUMAN	EFNB1_HUMAN	curated	PMID:15114347	TRUE	RVentoTormo
P51671	P51677	CCL11_HUMAN	CCR3_HUMAN	curated	PMID:24218476	TRUE	RVentoTormo
O15041	Q9Y4D7	SEM3E_HUMAN	PLXD1_HUMAN	curated	PMID:22325954	TRUE	RVentoTormo
P00533	P01133	EGFR_HUMAN	EGF_HUMAN	curated	uniprot	TRUE	RVentoTormo
P27487	Q07325	DPP4_HUMAN	CXCL9_HUMAN	curated	PMID:24218476	TRUE	RVentoTormo
P19875	P25025	CXCL2_HUMAN	CXCR2_HUMAN	curated	PMID:24218476	TRUE	RVentoTormo
Q15116	Q9BQ51	PDCD1_HUMAN	PD1L2_HUMAN	curated	antigen_stimulated_T_cells_become_anergic._PMID:23954143	TRUE	RVentoTormo
P13501	P51677	CCL5_HUMAN	CCR3_HUMAN	curated	PMID:24218476	TRUE	RVentoTormo
P52798	Q15375	EFNA4_HUMAN	EPHA7_HUMAN	curated	PMID:15114347	TRUE	RVentoTormo
P32246	P80075	CCR1_HUMAN	CCL8_HUMAN	curated	PMID:24218476	TRUE	RVentoTormo
O14931	Q68D85	NCTR3_HUMAN	NR3L1_HUMAN	curated	activating_interaction_from_uniprot	TRUE	RVentoTormo
P35916	P49767	VGFR3_HUMAN	VEGFC_HUMAN	curated	uniprot	TRUE	RVentoTormo
Q9BX67	Q9BX67	JAM3_HUMAN	JAM3_HUMAN	curated	PMID:16118203	TRUE	RVentoTormo
P51677	Q16627	CCR3_HUMAN	CCL14_HUMAN	curated	PMID:24218476	TRUE	RVentoTormo
P27487	P51671	DPP4_HUMAN	CCL11_HUMAN	curated	PMID:24218476	TRUE	RVentoTormo
O00548	Q99466	DLL1_HUMAN	NOTC4_HUMAN	curated	PMID:22353464	TRUE	RVentoTormo
P52803	P54764	EFNA5_HUMAN	EPHA4_HUMAN	curated	PMID:15114347	TRUE	RVentoTormo
O14944	Q15303	EREG_HUMAN	ERBB4_HUMAN	curated	uniprot	TRUE	RVentoTormo
P02778	P27487	CXL10_HUMAN	DPP4_HUMAN	curated	PMID:24218476	TRUE	RVentoTormo
P01127	P16234	PDGFB_HUMAN	PGFRA_HUMAN	curated	uniprot	TRUE	RVentoTormo
P20827	P21709	EFNA1_HUMAN	EPHA1_HUMAN	curated	PMID:15114347	TRUE	RVentoTormo
Q9UNG2	Q9Y5U5	TNF18_HUMAN	TNR18_HUMAN	curated	uniprot	TRUE	RVentoTormo
P54753	P98172	EPHB3_HUMAN	EFNB1_HUMAN	curated	PMID:15114347	TRUE	RVentoTormo
P0DMS8	P49961	AA3R_HUMAN	ENTP1_HUMAN	curated	uniprot	TRUE	RVentoTormo
O94907	O75197	DKK1_HUMAN	LRP5_HUMAN	curated	PMID:12775774	TRUE	RVentoTormo
O94907	O75581	DKK1_HUMAN	LRP6_HUMAN	curated	PMID:12775774	TRUE	RVentoTormo
Q9BXB1	Q2I0M5	LGR4_HUMAN	RSPO4_HUMAN	curated	PMID:24532711	TRUE	RVentoTormo
Q9BXB1	Q6UXX9	LGR4_HUMAN	RSPO2_HUMAN	curated	PMID:24532711	TRUE	RVentoTormo
Q9BXB1	Q9BXY4	LGR4_HUMAN	RSPO3_HUMAN	curated	PMID:24532711	TRUE	RVentoTormo
O75473	Q2I0M5	LGR5_HUMAN	RSPO4_HUMAN	curated	PMID:24532711	TRUE	RVentoTormo
O75473	Q6UXX9	LGR5_HUMAN	RSPO2_HUMAN	curated	PMID:24532711	TRUE	RVentoTormo
O75473	Q9BXY4	LGR5_HUMAN	RSPO3_HUMAN	curated	PMID:24532711	TRUE	RVentoTormo
Q9HBX8	Q2I0M5	LGR6_HUMAN	RSPO4_HUMAN	curated	PMID:24532711	TRUE	RVentoTormo
Q9HBX8	Q6UXX9	LGR6_HUMAN	RSPO2_HUMAN	curated	PMID:24532711	TRUE	RVentoTormo
Q9HBX8	Q9BXY4	LGR6_HUMAN	RSPO3_HUMAN	curated	PMID:24532711	TRUE	RVentoTormo
Q00604	FZD4_LRP5	NDP_HUMAN		curated	https:ghr.nlm.nih.govgeneNDP	TRUE	RVentoTormo
Q6X4U4	O75197	SOSD1_HUMAN	LRP5_HUMAN	curated	PMID:24532711	TRUE	RVentoTormo
Q6X4U4	O75581	SOSD1_HUMAN	LRP6_HUMAN	curated	PMID:24532711	TRUE	RVentoTormo
P04628	FZD1_LRP5	WNT1_HUMAN		curated	PMID:24032637	TRUE	RVentoTormo
P04628	FZD1_LRP6	WNT1_HUMAN		curated	PMID:24032637	TRUE	RVentoTormo
P04628	FZD10_LRP5	WNT1_HUMAN		curated	PMID:24532711	TRUE	RVentoTormo
P04628	FZD10_LRP6	WNT1_HUMAN		curated	PMID:24532711	TRUE	RVentoTormo
P04628	FZD2_LRP5	WNT1_HUMAN		curated	PMID:24532711	TRUE	RVentoTormo
P04628	FZD2_LRP6	WNT1_HUMAN		curated	PMID:24532711	TRUE	RVentoTormo
P04628	FZD3_LRP5	WNT1_HUMAN		curated	PMID:24532711	TRUE	RVentoTormo
P04628	FZD3_LRP6	WNT1_HUMAN		curated	PMID:24532711	TRUE	RVentoTormo
P04628	FZD4_LRP5	WNT1_HUMAN		curated	PMID:24532711	TRUE	RVentoTormo
P04628	FZD4_LRP6	WNT1_HUMAN		curated	PMID:24532711	TRUE	RVentoTormo
P04628	FZD5_LRP5	WNT1_HUMAN		curated	PMID:24532711	TRUE	RVentoTormo
P04628	FZD5_LRP6	WNT1_HUMAN		curated	PMID:24532711	TRUE	RVentoTormo
P04628	FZD6_LRP5	WNT1_HUMAN		curated	PMID:24532711	TRUE	RVentoTormo
P04628	FZD6_LRP6	WNT1_HUMAN		curated	PMID:24532711	TRUE	RVentoTormo
P04628	FZD7_LRP5	WNT1_HUMAN		curated	PMID:24532711	TRUE	RVentoTormo
P04628	FZD7_LRP6	WNT1_HUMAN		curated	PMID:24532711	TRUE	RVentoTormo
P04628	FZD8_LRP5	WNT1_HUMAN		curated	PMID:24532711	TRUE	RVentoTormo
P04628	FZD8_LRP6	WNT1_HUMAN		curated	PMID:24532711	TRUE	RVentoTormo
P04628	FZD9_LRP5	WNT1_HUMAN		curated	PMID:24532711	TRUE	RVentoTormo
P04628	FZD9_LRP6	WNT1_HUMAN		curated	PMID:24532711	TRUE	RVentoTormo
P04628	O95813	WNT1_HUMAN	CER1_HUMAN	curated	PMID:10067895	TRUE	RVentoTormo
P04628	Q5T4F7	WNT1_HUMAN	SFRP5_HUMAN	curated	PMID:12775774	TRUE	RVentoTormo
P04628	Q6FHJ7	WNT1_HUMAN	SFRP4_HUMAN	curated	PMID:12775774	TRUE	RVentoTormo
P04628	Q8N474	WNT1_HUMAN	SFRP1_HUMAN	curated	PMID:12775774	TRUE	RVentoTormo
P04628	Q92765	WNT1_HUMAN	SFRP3_HUMAN	curated	PMID:12775774	TRUE	RVentoTormo
P04628	Q96HF1	WNT1_HUMAN	SFRP2_HUMAN	curated	PMID:12775774	TRUE	RVentoTormo
P04628	Q9Y5W5	WNT1_HUMAN	WIF1_HUMAN	curated	PMID:12775774	TRUE	RVentoTormo
O96014	FZD1_LRP5	WNT11_HUMAN		curated	PMID:24532711	TRUE	RVentoTormo
O96014	FZD1_LRP6	WNT11_HUMAN		curated	PMID:24532711	TRUE	RVentoTormo
O96014	FZD10_LRP5	WNT11_HUMAN		curated	PMID:24532711	TRUE	RVentoTormo
O96014	FZD10_LRP6	WNT11_HUMAN		curated	PMID:24532711	TRUE	RVentoTormo
O96014	FZD2_LRP5	WNT11_HUMAN		curated	PMID:24532711	TRUE	RVentoTormo
O96014	FZD2_LRP6	WNT11_HUMAN		curated	PMID:24532711	TRUE	RVentoTormo
O96014	FZD3_LRP5	WNT11_HUMAN		curated	PMID:24532711	TRUE	RVentoTormo
O96014	FZD3_LRP6	WNT11_HUMAN		curated	PMID:24532711	TRUE	RVentoTormo
O96014	FZD4_LRP5	WNT11_HUMAN		curated	PMID:24532711	TRUE	RVentoTormo
O96014	FZD4_LRP6	WNT11_HUMAN		curated	PMID:24532711	TRUE	RVentoTormo
O96014	FZD5_LRP5	WNT11_HUMAN		curated	PMID:24532711	TRUE	RVentoTormo
O96014	FZD5_LRP6	WNT11_HUMAN		curated	PMID:24532711	TRUE	RVentoTormo
O96014	FZD6_LRP5	WNT11_HUMAN		curated	PMID:24532711	TRUE	RVentoTormo
O96014	FZD6_LRP6	WNT11_HUMAN		curated	PMID:24532711	TRUE	RVentoTormo
O96014	FZD7_LRP5	WNT11_HUMAN		curated	PMID:24532711	TRUE	RVentoTormo
O96014	FZD7_LRP6	WNT11_HUMAN		curated	PMID:24532711	TRUE	RVentoTormo
O96014	FZD8_LRP5	WNT11_HUMAN		curated	PMID:24532711	TRUE	RVentoTormo
O96014	FZD8_LRP6	WNT11_HUMAN		curated	PMID:24532711	TRUE	RVentoTormo
O96014	FZD9_LRP5	WNT11_HUMAN		curated	PMID:24532711	TRUE	RVentoTormo
O96014	FZD9_LRP6	WNT11_HUMAN		curated	PMID:24532711	TRUE	RVentoTormo
O96014	O95813	WNT11_HUMAN	CER1_HUMAN	curated	PMID:10067895	TRUE	RVentoTormo
O96014	Q5T4F7	WNT11_HUMAN	SFRP5_HUMAN	curated	PMID:12775774	TRUE	RVentoTormo
O96014	Q6FHJ7	WNT11_HUMAN	SFRP4_HUMAN	curated	PMID:12775774	TRUE	RVentoTormo
O96014	Q8N474	WNT11_HUMAN	SFRP1_HUMAN	curated	PMID:12775774	TRUE	RVentoTormo
O96014	Q92765	WNT11_HUMAN	SFRP3_HUMAN	curated	PMID:12775774	TRUE	RVentoTormo
O96014	Q96HF1	WNT11_HUMAN	SFRP2_HUMAN	curated	PMID:12775774	TRUE	RVentoTormo
O96014	Q9Y5W5	WNT11_HUMAN	WIF1_HUMAN	curated	PMID:12775774	TRUE	RVentoTormo
Q9UBV4	FZD1_LRP5	WNT16_HUMAN		curated	PMID:24532711	TRUE	RVentoTormo
Q9UBV4	FZD1_LRP6	WNT16_HUMAN		curated	PMID:24532711	TRUE	RVentoTormo
Q9UBV4	FZD10_LRP5	WNT16_HUMAN		curated	PMID:24532711	TRUE	RVentoTormo
Q9UBV4	FZD10_LRP6	WNT16_HUMAN		curated	PMID:24532711	TRUE	RVentoTormo
Q9UBV4	FZD2_LRP5	WNT16_HUMAN		curated	PMID:24532711	TRUE	RVentoTormo
Q9UBV4	FZD2_LRP6	WNT16_HUMAN		curated	PMID:24532711	TRUE	RVentoTormo
Q9UBV4	FZD3_LRP5	WNT16_HUMAN		curated	PMID:24532711	TRUE	RVentoTormo
Q9UBV4	FZD3_LRP6	WNT16_HUMAN		curated	PMID:24532711	TRUE	RVentoTormo
Q9UBV4	FZD4_LRP5	WNT16_HUMAN		curated	PMID:24532711	TRUE	RVentoTormo
Q9UBV4	FZD4_LRP6	WNT16_HUMAN		curated	PMID:24532711	TRUE	RVentoTormo
Q9UBV4	FZD5_LRP5	WNT16_HUMAN		curated	PMID:24532711	TRUE	RVentoTormo
Q9UBV4	FZD5_LRP6	WNT16_HUMAN		curated	PMID:24532711	TRUE	RVentoTormo
Q9UBV4	FZD6_LRP5	WNT16_HUMAN		curated	PMID:24532711	TRUE	RVentoTormo
Q9UBV4	FZD6_LRP6	WNT16_HUMAN		curated	PMID:24532711	TRUE	RVentoTormo
Q9UBV4	FZD7_LRP5	WNT16_HUMAN		curated	PMID:24532711	TRUE	RVentoTormo
Q9UBV4	FZD7_LRP6	WNT16_HUMAN		curated	PMID:24532711	TRUE	RVentoTormo
Q9UBV4	FZD8_LRP5	WNT16_HUMAN		curated	PMID:24532711	TRUE	RVentoTormo
Q9UBV4	FZD8_LRP6	WNT16_HUMAN		curated	PMID:24532711	TRUE	RVentoTormo
Q9UBV4	FZD9_LRP5	WNT16_HUMAN		curated	PMID:24532711	TRUE	RVentoTormo
Q9UBV4	FZD9_LRP6	WNT16_HUMAN		curated	PMID:24532711	TRUE	RVentoTormo
Q9UBV4	O95813	WNT16_HUMAN	CER1_HUMAN	curated	PMID:10067895	TRUE	RVentoTormo
Q9UBV4	Q5T4F7	WNT16_HUMAN	SFRP5_HUMAN	curated	PMID:12775774	TRUE	RVentoTormo
Q9UBV4	Q6FHJ7	WNT16_HUMAN	SFRP4_HUMAN	curated	PMID:12775774	TRUE	RVentoTormo
Q9UBV4	Q8N474	WNT16_HUMAN	SFRP1_HUMAN	curated	PMID:12775774	TRUE	RVentoTormo
Q9UBV4	Q92765	WNT16_HUMAN	SFRP3_HUMAN	curated	PMID:12775774	TRUE	RVentoTormo
Q9UBV4	Q96HF1	WNT16_HUMAN	SFRP2_HUMAN	curated	PMID:12775774	TRUE	RVentoTormo
Q9UBV4	Q9Y5W5	WNT16_HUMAN	WIF1_HUMAN	curated	PMID:12775774	TRUE	RVentoTormo
P09544	FZD1_LRP5	WNT2_HUMAN		curated	PMID:24532711	TRUE	RVentoTormo
P09544	FZD1_LRP6	WNT2_HUMAN		curated	PMID:24532711	TRUE	RVentoTormo
P09544	FZD10_LRP5	WNT2_HUMAN		curated	PMID:24532711	TRUE	RVentoTormo
P09544	FZD10_LRP6	WNT2_HUMAN		curated	PMID:24532711	TRUE	RVentoTormo
P09544	FZD2_LRP5	WNT2_HUMAN		curated	PMID:24032637	TRUE	RVentoTormo
P09544	FZD2_LRP6	WNT2_HUMAN		curated	PMID:24032637	TRUE	RVentoTormo
P09544	FZD3_LRP5	WNT2_HUMAN		curated	PMID:24032637	TRUE	RVentoTormo
P09544	FZD3_LRP6	WNT2_HUMAN		curated	PMID:24032637	TRUE	RVentoTormo
P09544	FZD4_LRP5	WNT2_HUMAN		curated	PMID:24032637	TRUE	RVentoTormo
P09544	FZD4_LRP6	WNT2_HUMAN		curated	PMID:24032637	TRUE	RVentoTormo
P09544	FZD5_LRP5	WNT2_HUMAN		curated	PMID:24532711	TRUE	RVentoTormo
P09544	FZD5_LRP6	WNT2_HUMAN		curated	PMID:24532711	TRUE	RVentoTormo
P09544	FZD6_LRP5	WNT2_HUMAN		curated	PMID:24532711	TRUE	RVentoTormo
P09544	FZD6_LRP6	WNT2_HUMAN		curated	PMID:24532711	TRUE	RVentoTormo
P09544	FZD7_LRP5	WNT2_HUMAN		curated	PMID:24532711	TRUE	RVentoTormo
P09544	FZD7_LRP6	WNT2_HUMAN		curated	PMID:24532711	TRUE	RVentoTormo
P09544	FZD8_LRP5	WNT2_HUMAN		curated	PMID:24532711	TRUE	RVentoTormo
P09544	FZD8_LRP6	WNT2_HUMAN		curated	PMID:24532711	TRUE	RVentoTormo
P09544	FZD9_LRP5	WNT2_HUMAN		curated	PMID:24532711	TRUE	RVentoTormo
P09544	FZD9_LRP6	WNT2_HUMAN		curated	PMID:24532711	TRUE	RVentoTormo
P09544	O95813	WNT2_HUMAN	CER1_HUMAN	curated	PMID:10067895	TRUE	RVentoTormo
P09544	Q5T4F7	WNT2_HUMAN	SFRP5_HUMAN	curated	PMID:12775774	TRUE	RVentoTormo
P09544	Q6FHJ7	WNT2_HUMAN	SFRP4_HUMAN	curated	PMID:12775774	TRUE	RVentoTormo
P09544	Q8N474	WNT2_HUMAN	SFRP1_HUMAN	curated	PMID:12775774	TRUE	RVentoTormo
P09544	Q92765	WNT2_HUMAN	SFRP3_HUMAN	curated	PMID:12775774	TRUE	RVentoTormo
P09544	Q96HF1	WNT2_HUMAN	SFRP2_HUMAN	curated	PMID:12775774	TRUE	RVentoTormo
P09544	Q9Y5W5	WNT2_HUMAN	WIF1_HUMAN	curated	PMID:12775774	TRUE	RVentoTormo
Q93097	FZD1_LRP5	WNT2B_HUMAN		curated	PMID:24532711	TRUE	RVentoTormo
Q93097	FZD1_LRP6	WNT2B_HUMAN		curated	PMID:24532711	TRUE	RVentoTormo
Q93097	FZD10_LRP5	WNT2B_HUMAN		curated	PMID:24532711	TRUE	RVentoTormo
Q93097	FZD10_LRP6	WNT2B_HUMAN		curated	PMID:24532711	TRUE	RVentoTormo
Q93097	FZD2_LRP5	WNT2B_HUMAN		curated	PMID:24532711	TRUE	RVentoTormo
Q93097	FZD2_LRP6	WNT2B_HUMAN		curated	PMID:24532711	TRUE	RVentoTormo
Q93097	FZD3_LRP5	WNT2B_HUMAN		curated	PMID:24532711	TRUE	RVentoTormo
Q93097	FZD3_LRP6	WNT2B_HUMAN		curated	PMID:24532711	TRUE	RVentoTormo
Q93097	FZD4_LRP5	WNT2B_HUMAN		curated	PMID:24032637	TRUE	RVentoTormo
Q93097	FZD4_LRP6	WNT2B_HUMAN		curated	PMID:24032637	TRUE	RVentoTormo
Q93097	FZD5_LRP5	WNT2B_HUMAN		curated	PMID:24532711	TRUE	RVentoTormo
Q93097	FZD5_LRP6	WNT2B_HUMAN		curated	PMID:24532711	TRUE	RVentoTormo
Q93097	FZD6_LRP5	WNT2B_HUMAN		curated	PMID:24532711	TRUE	RVentoTormo
Q93097	FZD6_LRP6	WNT2B_HUMAN		curated	PMID:24532711	TRUE	RVentoTormo
Q93097	FZD7_LRP5	WNT2B_HUMAN		curated	PMID:24532711	TRUE	RVentoTormo
Q93097	FZD7_LRP6	WNT2B_HUMAN		curated	PMID:24532711	TRUE	RVentoTormo
Q93097	FZD8_LRP5	WNT2B_HUMAN		curated	PMID:24532711	TRUE	RVentoTormo
Q93097	FZD8_LRP6	WNT2B_HUMAN		curated	PMID:24532711	TRUE	RVentoTormo
Q93097	FZD9_LRP5	WNT2B_HUMAN		curated	PMID:24532711	TRUE	RVentoTormo
Q93097	FZD9_LRP6	WNT2B_HUMAN		curated	PMID:24532711	TRUE	RVentoTormo
Q93097	O95813	WNT2B_HUMAN	CER1_HUMAN	curated	PMID:10067895	TRUE	RVentoTormo
Q93097	Q5T4F7	WNT2B_HUMAN	SFRP5_HUMAN	curated	PMID:12775774	TRUE	RVentoTormo
Q93097	Q6FHJ7	WNT2B_HUMAN	SFRP4_HUMAN	curated	PMID:12775774	TRUE	RVentoTormo
Q93097	Q8N474	WNT2B_HUMAN	SFRP1_HUMAN	curated	PMID:12775774	TRUE	RVentoTormo
Q93097	Q92765	WNT2B_HUMAN	SFRP3_HUMAN	curated	PMID:12775774	TRUE	RVentoTormo
Q93097	Q96HF1	WNT2B_HUMAN	SFRP2_HUMAN	curated	PMID:12775774	TRUE	RVentoTormo
Q93097	Q9Y5W5	WNT2B_HUMAN	WIF1_HUMAN	curated	PMID:12775774	TRUE	RVentoTormo
P56703	FZD1_LRP5	WNT3_HUMAN		curated	PMID:24532711	TRUE	RVentoTormo
P56703	FZD1_LRP6	WNT3_HUMAN		curated	PMID:24532711	TRUE	RVentoTormo
P56703	FZD10_LRP5	WNT3_HUMAN		curated	PMID:24532711	TRUE	RVentoTormo
P56703	FZD10_LRP6	WNT3_HUMAN		curated	PMID:24532711	TRUE	RVentoTormo
P56703	FZD2_LRP5	WNT3_HUMAN		curated	PMID:24532711	TRUE	RVentoTormo
P56703	FZD2_LRP6	WNT3_HUMAN		curated	PMID:24532711	TRUE	RVentoTormo
P56703	FZD3_LRP5	WNT3_HUMAN		curated	PMID:24532711	TRUE	RVentoTormo
P56703	FZD3_LRP6	WNT3_HUMAN		curated	PMID:24532711	TRUE	RVentoTormo
P56703	FZD4_LRP5	WNT3_HUMAN		curated	PMID:24532711	TRUE	RVentoTormo
P56703	FZD4_LRP6	WNT3_HUMAN		curated	PMID:24532711	TRUE	RVentoTormo
P56703	FZD5_LRP5	WNT3_HUMAN		curated	PMID:24532711	TRUE	RVentoTormo
P56703	FZD5_LRP6	WNT3_HUMAN		curated	PMID:24532711	TRUE	RVentoTormo
P56703	FZD6_LRP5	WNT3_HUMAN		curated	PMID:24532711	TRUE	RVentoTormo
P56703	FZD6_LRP6	WNT3_HUMAN		curated	PMID:24532711	TRUE	RVentoTormo
P56703	FZD7_LRP5	WNT3_HUMAN		curated	PMID:24532711	TRUE	RVentoTormo
P56703	FZD7_LRP6	WNT3_HUMAN		curated	PMID:24532711	TRUE	RVentoTormo
P56703	FZD8_LRP5	WNT3_HUMAN		curated	PMID:24532711	TRUE	RVentoTormo
P56703	FZD8_LRP6	WNT3_HUMAN		curated	PMID:24532711	TRUE	RVentoTormo
P56703	FZD9_LRP5	WNT3_HUMAN		curated	PMID:24532711	TRUE	RVentoTormo
P56703	FZD9_LRP6	WNT3_HUMAN		curated	PMID:24532711	TRUE	RVentoTormo
P56703	O95813	WNT3_HUMAN	CER1_HUMAN	curated	PMID:10067895	TRUE	RVentoTormo
P56703	Q5T4F7	WNT3_HUMAN	SFRP5_HUMAN	curated	PMID:12775774	TRUE	RVentoTormo
P56703	Q6FHJ7	WNT3_HUMAN	SFRP4_HUMAN	curated	PMID:12775774	TRUE	RVentoTormo
P56703	Q8N474	WNT3_HUMAN	SFRP1_HUMAN	curated	PMID:12775774	TRUE	RVentoTormo
P56703	Q92765	WNT3_HUMAN	SFRP3_HUMAN	curated	PMID:12775774	TRUE	RVentoTormo
P56703	Q96HF1	WNT3_HUMAN	SFRP2_HUMAN	curated	PMID:12775774	TRUE	RVentoTormo
P56703	Q9Y5W5	WNT3_HUMAN	WIF1_HUMAN	curated	PMID:12775774	TRUE	RVentoTormo
P56704	FZD1_LRP5	WNT3A_HUMAN		curated	PMID:24532711	TRUE	RVentoTormo
P56704	FZD1_LRP6	WNT3A_HUMAN		curated	PMID:24532711	TRUE	RVentoTormo
P56704	FZD10_LRP5	WNT3A_HUMAN		curated	PMID:24532711	TRUE	RVentoTormo
P56704	FZD10_LRP6	WNT3A_HUMAN		curated	PMID:24532711	TRUE	RVentoTormo
P56704	FZD2_LRP5	WNT3A_HUMAN		curated	PMID:24532711	TRUE	RVentoTormo
P56704	FZD2_LRP6	WNT3A_HUMAN		curated	PMID:24532711	TRUE	RVentoTormo
P56704	FZD3_LRP5	WNT3A_HUMAN		curated	PMID:24532711	TRUE	RVentoTormo
P56704	FZD3_LRP6	WNT3A_HUMAN		curated	PMID:24532711	TRUE	RVentoTormo
P56704	FZD4_LRP5	WNT3A_HUMAN		curated	PMID:24532711	TRUE	RVentoTormo
P56704	FZD4_LRP6	WNT3A_HUMAN		curated	PMID:24532711	TRUE	RVentoTormo
P56704	FZD5_LRP5	WNT3A_HUMAN		curated	PMID:24532711	TRUE	RVentoTormo
P56704	FZD5_LRP6	WNT3A_HUMAN		curated	PMID:24532711	TRUE	RVentoTormo
P56704	FZD6_LRP5	WNT3A_HUMAN		curated	PMID:24532711	TRUE	RVentoTormo
P56704	FZD6_LRP6	WNT3A_HUMAN		curated	PMID:24532711	TRUE	RVentoTormo
P56704	FZD7_LRP5	WNT3A_HUMAN		curated	PMID:24532711	TRUE	RVentoTormo
P56704	FZD7_LRP6	WNT3A_HUMAN		curated	PMID:24532711	TRUE	RVentoTormo
P56704	FZD8_LRP5	WNT3A_HUMAN		curated	PMID:24532711	TRUE	RVentoTormo
P56704	FZD8_LRP6	WNT3A_HUMAN		curated	PMID:24532711	TRUE	RVentoTormo
P56704	FZD9_LRP5	WNT3A_HUMAN		curated	PMID:24532711	TRUE	RVentoTormo
P56704	FZD9_LRP6	WNT3A_HUMAN		curated	PMID:24532711	TRUE	RVentoTormo
P56704	O95813	WNT3A_HUMAN	CER1_HUMAN	curated	PMID:10067895	TRUE	RVentoTormo
P56704	Q5T4F7	WNT3A_HUMAN	SFRP5_HUMAN	curated	PMID:12775774	TRUE	RVentoTormo
P56704	Q6FHJ7	WNT3A_HUMAN	SFRP4_HUMAN	curated	PMID:12775774	TRUE	RVentoTormo
P56704	Q8N474	WNT3A_HUMAN	SFRP1_HUMAN	curated	PMID:12775774	TRUE	RVentoTormo
P56704	Q92765	WNT3A_HUMAN	SFRP3_HUMAN	curated	PMID:12775774	TRUE	RVentoTormo
P56704	Q96HF1	WNT3A_HUMAN	SFRP2_HUMAN	curated	PMID:12775774	TRUE	RVentoTormo
P56704	Q9Y5W5	WNT3A_HUMAN	WIF1_HUMAN	curated	PMID:12775774	TRUE	RVentoTormo
P56705	FZD1_LRP5	WNT4_HUMAN		curated	PMID:24532711	TRUE	RVentoTormo
P56705	FZD1_LRP6	WNT4_HUMAN		curated	PMID:24532711	TRUE	RVentoTormo
P56705	FZD10_LRP5	WNT4_HUMAN		curated	PMID:24532711	TRUE	RVentoTormo
P56705	FZD10_LRP6	WNT4_HUMAN		curated	PMID:24532711	TRUE	RVentoTormo
P56705	FZD2_LRP5	WNT4_HUMAN		curated	PMID:24532711	TRUE	RVentoTormo
P56705	FZD2_LRP6	WNT4_HUMAN		curated	PMID:24532711	TRUE	RVentoTormo
P56705	FZD3_LRP5	WNT4_HUMAN		curated	PMID:24532711	TRUE	RVentoTormo
P56705	FZD3_LRP6	WNT4_HUMAN		curated	PMID:24532711	TRUE	RVentoTormo
P56705	FZD4_LRP5	WNT4_HUMAN		curated	PMID:24532711	TRUE	RVentoTormo
P56705	FZD4_LRP6	WNT4_HUMAN		curated	PMID:24532711	TRUE	RVentoTormo
P56705	FZD5_LRP5	WNT4_HUMAN		curated	PMID:24532711	TRUE	RVentoTormo
P56705	FZD5_LRP6	WNT4_HUMAN		curated	PMID:24532711	TRUE	RVentoTormo
P56705	FZD6_LRP5	WNT4_HUMAN		curated	PMID:24532711	TRUE	RVentoTormo
P56705	FZD6_LRP6	WNT4_HUMAN		curated	PMID:24532711	TRUE	RVentoTormo
P56705	FZD7_LRP5	WNT4_HUMAN		curated	PMID:24532711	TRUE	RVentoTormo
P56705	FZD7_LRP6	WNT4_HUMAN		curated	PMID:24532711	TRUE	RVentoTormo
P56705	FZD8_LRP5	WNT4_HUMAN		curated	PMID:24532711	TRUE	RVentoTormo
P56705	FZD8_LRP6	WNT4_HUMAN		curated	PMID:24532711	TRUE	RVentoTormo
P56705	FZD9_LRP5	WNT4_HUMAN		curated	PMID:24532711	TRUE	RVentoTormo
P56705	FZD9_LRP6	WNT4_HUMAN		curated	PMID:24532711	TRUE	RVentoTormo
P56705	O95813	WNT4_HUMAN	CER1_HUMAN	curated	PMID:10067895	TRUE	RVentoTormo
P56705	Q5T4F7	WNT4_HUMAN	SFRP5_HUMAN	curated	PMID:12775774	TRUE	RVentoTormo
P56705	Q6FHJ7	WNT4_HUMAN	SFRP4_HUMAN	curated	PMID:12775774	TRUE	RVentoTormo
P56705	Q8N474	WNT4_HUMAN	SFRP1_HUMAN	curated	PMID:12775774	TRUE	RVentoTormo
P56705	Q92765	WNT4_HUMAN	SFRP3_HUMAN	curated	PMID:12775774	TRUE	RVentoTormo
P56705	Q96HF1	WNT4_HUMAN	SFRP2_HUMAN	curated	PMID:12775774	TRUE	RVentoTormo
P56705	Q9Y5W5	WNT4_HUMAN	WIF1_HUMAN	curated	PMID:12775774	TRUE	RVentoTormo
P41221	FZD10_LRP5	WNT5A_HUMAN		curated	PMID:24532711	TRUE	RVentoTormo
P41221	FZD10_LRP6	WNT5A_HUMAN		curated	PMID:24532711	TRUE	RVentoTormo
P41221	FZD2_LRP5	WNT5A_HUMAN		curated	PMID:24032637	TRUE	RVentoTormo
P41221	FZD2_LRP6	WNT5A_HUMAN		curated	PMID:24032637	TRUE	RVentoTormo
P41221	FZD3_LRP5	WNT5A_HUMAN		curated	PMID:24032637	TRUE	RVentoTormo
P41221	FZD3_LRP6	WNT5A_HUMAN		curated	PMID:24032637	TRUE	RVentoTormo
P41221	FZD4_LRP5	WNT5A_HUMAN		curated	PMID:24532711	TRUE	RVentoTormo
P41221	FZD4_LRP6	WNT5A_HUMAN		curated	PMID:24532711	TRUE	RVentoTormo
P41221	FZD5_LRP5	WNT5A_HUMAN		curated	PMID:24032637	TRUE	RVentoTormo
P41221	FZD5_LRP6	WNT5A_HUMAN		curated	PMID:24532711	TRUE	RVentoTormo
P41221	FZD6_LRP5	WNT5A_HUMAN		curated	PMID:24532711	TRUE	RVentoTormo
P41221	FZD6_LRP6	WNT5A_HUMAN		curated	PMID:24532711	TRUE	RVentoTormo
P41221	FZD7_LRP5	WNT5A_HUMAN		curated	PMID:24532711	TRUE	RVentoTormo
P41221	FZD7_LRP6	WNT5A_HUMAN		curated	PMID:24532711	TRUE	RVentoTormo
P41221	FZD8_LRP5	WNT5A_HUMAN		curated	PMID:24532711	TRUE	RVentoTormo
P41221	FZD8_LRP6	WNT5A_HUMAN		curated	PMID:24532711	TRUE	RVentoTormo
P41221	FZD9_LRP5	WNT5A_HUMAN		curated	PMID:24532711	TRUE	RVentoTormo
P41221	FZD9_LRP6	WNT5A_HUMAN		curated	PMID:24532711	TRUE	RVentoTormo
P41221	O95813	WNT5A_HUMAN	CER1_HUMAN	curated	PMID:10067895	TRUE	RVentoTormo
P41221	Q5T4F7	WNT5A_HUMAN	SFRP5_HUMAN	curated	PMID:12775774	TRUE	RVentoTormo
P41221	Q6FHJ7	WNT5A_HUMAN	SFRP4_HUMAN	curated	PMID:12775774	TRUE	RVentoTormo
P41221	Q8N474	WNT5A_HUMAN	SFRP1_HUMAN	curated	PMID:12775774	TRUE	RVentoTormo
P41221	Q92765	WNT5A_HUMAN	SFRP3_HUMAN	curated	PMID:12775774	TRUE	RVentoTormo
P41221	Q96HF1	WNT5A_HUMAN	SFRP2_HUMAN	curated	PMID:12775774	TRUE	RVentoTormo
P41221	Q9Y5W5	WNT5A_HUMAN	WIF1_HUMAN	curated	PMID:12775774	TRUE	RVentoTormo
Q9H1J7	FZD1_LRP5	WNT5B_HUMAN		curated	PMID:24532711	TRUE	RVentoTormo
Q9H1J7	FZD1_LRP6	WNT5B_HUMAN		curated	PMID:24532711	TRUE	RVentoTormo
Q9H1J7	FZD10_LRP5	WNT5B_HUMAN		curated	PMID:24532711	TRUE	RVentoTormo
Q9H1J7	FZD10_LRP6	WNT5B_HUMAN		curated	PMID:24532711	TRUE	RVentoTormo
Q9H1J7	FZD2_LRP5	WNT5B_HUMAN		curated	PMID:24532711	TRUE	RVentoTormo
Q9H1J7	FZD2_LRP6	WNT5B_HUMAN		curated	PMID:24532711	TRUE	RVentoTormo
Q9H1J7	FZD3_LRP5	WNT5B_HUMAN		curated	PMID:24532711	TRUE	RVentoTormo
Q9H1J7	FZD3_LRP6	WNT5B_HUMAN		curated	PMID:24532711	TRUE	RVentoTormo
Q9H1J7	FZD4_LRP5	WNT5B_HUMAN		curated	PMID:24532711	TRUE	RVentoTormo
Q9H1J7	FZD4_LRP6	WNT5B_HUMAN		curated	PMID:24532711	TRUE	RVentoTormo
Q9H1J7	FZD5_LRP5	WNT5B_HUMAN		curated	PMID:24532711	TRUE	RVentoTormo
Q9H1J7	FZD5_LRP6	WNT5B_HUMAN		curated	PMID:24532711	TRUE	RVentoTormo
Q9H1J7	FZD6_LRP5	WNT5B_HUMAN		curated	PMID:24532711	TRUE	RVentoTormo
Q9H1J7	FZD6_LRP6	WNT5B_HUMAN		curated	PMID:24532711	TRUE	RVentoTormo
Q9H1J7	FZD7_LRP5	WNT5B_HUMAN		curated	PMID:24532711	TRUE	RVentoTormo
Q9H1J7	FZD7_LRP6	WNT5B_HUMAN		curated	PMID:24532711	TRUE	RVentoTormo
Q9H1J7	FZD8_LRP5	WNT5B_HUMAN		curated	PMID:24532711	TRUE	RVentoTormo
Q9H1J7	FZD8_LRP6	WNT5B_HUMAN		curated	PMID:24532711	TRUE	RVentoTormo
Q9H1J7	FZD9_LRP5	WNT5B_HUMAN		curated	PMID:24532711	TRUE	RVentoTormo
Q9H1J7	FZD9_LRP6	WNT5B_HUMAN		curated	PMID:24532711	TRUE	RVentoTormo
Q9H1J7	O95813	WNT5B_HUMAN	CER1_HUMAN	curated	PMID:10067895	TRUE	RVentoTormo
Q9H1J7	Q5T4F7	WNT5B_HUMAN	SFRP5_HUMAN	curated	PMID:12775774	TRUE	RVentoTormo
Q9H1J7	Q6FHJ7	WNT5B_HUMAN	SFRP4_HUMAN	curated	PMID:12775774	TRUE	RVentoTormo
Q9H1J7	Q8N474	WNT5B_HUMAN	SFRP1_HUMAN	curated	PMID:12775774	TRUE	RVentoTormo
Q9H1J7	Q92765	WNT5B_HUMAN	SFRP3_HUMAN	curated	PMID:12775774	TRUE	RVentoTormo
Q9H1J7	Q96HF1	WNT5B_HUMAN	SFRP2_HUMAN	curated	PMID:12775774	TRUE	RVentoTormo
Q9H1J7	Q9Y5W5	WNT5B_HUMAN	WIF1_HUMAN	curated	PMID:12775774	TRUE	RVentoTormo
Q9Y6F9	FZD1_LRP5	WNT6_HUMAN		curated	PMID:24532711	TRUE	RVentoTormo
Q9Y6F9	FZD1_LRP6	WNT6_HUMAN		curated	PMID:24532711	TRUE	RVentoTormo
Q9Y6F9	FZD10_LRP5	WNT6_HUMAN		curated	PMID:24532711	TRUE	RVentoTormo
Q9Y6F9	FZD10_LRP6	WNT6_HUMAN		curated	PMID:24532711	TRUE	RVentoTormo
Q9Y6F9	FZD2_LRP5	WNT6_HUMAN		curated	PMID:24532711	TRUE	RVentoTormo
Q9Y6F9	FZD2_LRP6	WNT6_HUMAN		curated	PMID:24532711	TRUE	RVentoTormo
Q9Y6F9	FZD3_LRP5	WNT6_HUMAN		curated	PMID:24532711	TRUE	RVentoTormo
Q9Y6F9	FZD3_LRP6	WNT6_HUMAN		curated	PMID:24532711	TRUE	RVentoTormo
Q9Y6F9	FZD4_LRP5	WNT6_HUMAN		curated	PMID:24532711	TRUE	RVentoTormo
Q9Y6F9	FZD4_LRP6	WNT6_HUMAN		curated	PMID:24532711	TRUE	RVentoTormo
Q9Y6F9	FZD5_LRP5	WNT6_HUMAN		curated	PMID:24532711	TRUE	RVentoTormo
Q9Y6F9	FZD5_LRP6	WNT6_HUMAN		curated	PMID:24532711	TRUE	RVentoTormo
Q9Y6F9	FZD6_LRP5	WNT6_HUMAN		curated	PMID:24532711	TRUE	RVentoTormo
Q9Y6F9	FZD6_LRP6	WNT6_HUMAN		curated	PMID:24532711	TRUE	RVentoTormo
Q9Y6F9	FZD7_LRP5	WNT6_HUMAN		curated	PMID:24532711	TRUE	RVentoTormo
Q9Y6F9	FZD7_LRP6	WNT6_HUMAN		curated	PMID:24532711	TRUE	RVentoTormo
Q9Y6F9	FZD8_LRP5	WNT6_HUMAN		curated	PMID:24532711	TRUE	RVentoTormo
Q9Y6F9	FZD8_LRP6	WNT6_HUMAN		curated	PMID:24532711	TRUE	RVentoTormo
Q9Y6F9	FZD9_LRP5	WNT6_HUMAN		curated	PMID:24532711	TRUE	RVentoTormo
Q9Y6F9	FZD9_LRP6	WNT6_HUMAN		curated	PMID:24532711	TRUE	RVentoTormo
Q9Y6F9	O95813	WNT6_HUMAN	CER1_HUMAN	curated	PMID:10067895	TRUE	RVentoTormo
Q9Y6F9	Q5T4F7	WNT6_HUMAN	SFRP5_HUMAN	curated	PMID:12775774	TRUE	RVentoTormo
Q9Y6F9	Q6FHJ7	WNT6_HUMAN	SFRP4_HUMAN	curated	PMID:12775774	TRUE	RVentoTormo
Q9Y6F9	Q8N474	WNT6_HUMAN	SFRP1_HUMAN	curated	PMID:12775774	TRUE	RVentoTormo
Q9Y6F9	Q92765	WNT6_HUMAN	SFRP3_HUMAN	curated	PMID:12775774	TRUE	RVentoTormo
Q9Y6F9	Q96HF1	WNT6_HUMAN	SFRP2_HUMAN	curated	PMID:12775774	TRUE	RVentoTormo
Q9Y6F9	Q9Y5W5	WNT6_HUMAN	WIF1_HUMAN	curated	PMID:12775774	TRUE	RVentoTormo
O00755	FZD1_LRP5	WNT7A_HUMAN		curated	PMID:24532711	TRUE	RVentoTormo
O00755	FZD1_LRP6	WNT7A_HUMAN		curated	PMID:24532711	TRUE	RVentoTormo
O00755	FZD10_LRP5	WNT7A_HUMAN		curated	PMID:24532711	TRUE	RVentoTormo
O00755	FZD10_LRP6	WNT7A_HUMAN		curated	PMID:24532711	TRUE	RVentoTormo
O00755	FZD2_LRP5	WNT7A_HUMAN		curated	PMID:24532711	TRUE	RVentoTormo
O00755	FZD2_LRP6	WNT7A_HUMAN		curated	PMID:24532711	TRUE	RVentoTormo
O00755	FZD3_LRP5	WNT7A_HUMAN		curated	PMID:24532711	TRUE	RVentoTormo
O00755	FZD3_LRP6	WNT7A_HUMAN		curated	PMID:24532711	TRUE	RVentoTormo
O00755	FZD4_LRP5	WNT7A_HUMAN		curated	PMID:24532711	TRUE	RVentoTormo
O00755	FZD4_LRP6	WNT7A_HUMAN		curated	PMID:24532711	TRUE	RVentoTormo
O00755	FZD5_LRP5	WNT7A_HUMAN		curated	PMID:24032637	TRUE	RVentoTormo
O00755	FZD5_LRP6	WNT7A_HUMAN		curated	PMID:24032637	TRUE	RVentoTormo
O00755	FZD6_LRP5	WNT7A_HUMAN		curated	PMID:24532711	TRUE	RVentoTormo
O00755	FZD6_LRP6	WNT7A_HUMAN		curated	PMID:24532711	TRUE	RVentoTormo
O00755	FZD7_LRP5	WNT7A_HUMAN		curated	PMID:24532711	TRUE	RVentoTormo
O00755	FZD7_LRP6	WNT7A_HUMAN		curated	PMID:24532711	TRUE	RVentoTormo
O00755	FZD8_LRP5	WNT7A_HUMAN		curated	PMID:24532711	TRUE	RVentoTormo
O00755	FZD8_LRP6	WNT7A_HUMAN		curated	PMID:24532711	TRUE	RVentoTormo
O00755	FZD9_LRP5	WNT7A_HUMAN		curated	PMID:24532711	TRUE	RVentoTormo
O00755	FZD9_LRP6	WNT7A_HUMAN		curated	PMID:24532711	TRUE	RVentoTormo
O00755	O95813	WNT7A_HUMAN	CER1_HUMAN	curated	PMID:10067895	TRUE	RVentoTormo
O00755	Q5T4F7	WNT7A_HUMAN	SFRP5_HUMAN	curated	PMID:12775774	TRUE	RVentoTormo
O00755	Q6FHJ7	WNT7A_HUMAN	SFRP4_HUMAN	curated	PMID:12775774	TRUE	RVentoTormo
O00755	Q8N474	WNT7A_HUMAN	SFRP1_HUMAN	curated	PMID:12775774	TRUE	RVentoTormo
O00755	Q92765	WNT7A_HUMAN	SFRP3_HUMAN	curated	PMID:12775774	TRUE	RVentoTormo
O00755	Q96HF1	WNT7A_HUMAN	SFRP2_HUMAN	curated	PMID:12775774	TRUE	RVentoTormo
O00755	Q9Y5W5	WNT7A_HUMAN	WIF1_HUMAN	curated	PMID:12775774	TRUE	RVentoTormo
P56706	FZD1_LRP5	WNT7B_HUMAN		curated	PMID:24032637	TRUE	RVentoTormo
P56706	FZD1_LRP6	WNT7B_HUMAN		curated	PMID:24032637	TRUE	RVentoTormo
P56706	FZD10_LRP5	WNT7B_HUMAN		curated	PMID:24032637	TRUE	RVentoTormo
P56706	FZD10_LRP6	WNT7B_HUMAN		curated	PMID:24032637	TRUE	RVentoTormo
P56706	FZD2_LRP5	WNT7B_HUMAN		curated	PMID:24532711	TRUE	RVentoTormo
P56706	FZD2_LRP6	WNT7B_HUMAN		curated	PMID:24532711	TRUE	RVentoTormo
P56706	FZD3_LRP5	WNT7B_HUMAN		curated	PMID:24532711	TRUE	RVentoTormo
P56706	FZD3_LRP6	WNT7B_HUMAN		curated	PMID:24532711	TRUE	RVentoTormo
P56706	FZD4_LRP5	WNT7B_HUMAN		curated	PMID:24032637	TRUE	RVentoTormo
P56706	FZD4_LRP6	WNT7B_HUMAN		curated	PMID:24032637	TRUE	RVentoTormo
P56706	FZD5_LRP5	WNT7B_HUMAN		curated	PMID:24532711	TRUE	RVentoTormo
P56706	FZD5_LRP6	WNT7B_HUMAN		curated	PMID:24532711	TRUE	RVentoTormo
P56706	FZD6_LRP5	WNT7B_HUMAN		curated	PMID:24532711	TRUE	RVentoTormo
P56706	FZD6_LRP6	WNT7B_HUMAN		curated	PMID:24532711	TRUE	RVentoTormo
P56706	FZD7_LRP5	WNT7B_HUMAN		curated	PMID:24532711	TRUE	RVentoTormo
P56706	FZD7_LRP6	WNT7B_HUMAN		curated	PMID:24532711	TRUE	RVentoTormo
P56706	FZD8_LRP5	WNT7B_HUMAN		curated	PMID:24532711	TRUE	RVentoTormo
P56706	FZD8_LRP6	WNT7B_HUMAN		curated	PMID:24532711	TRUE	RVentoTormo
P56706	FZD9_LRP5	WNT7B_HUMAN		curated	PMID:24532711	TRUE	RVentoTormo
P56706	FZD9_LRP6	WNT7B_HUMAN		curated	PMID:24532711	TRUE	RVentoTormo
P56706	O95813	WNT7B_HUMAN	CER1_HUMAN	curated	PMID:10067895	TRUE	RVentoTormo
P56706	Q5T4F7	WNT7B_HUMAN	SFRP5_HUMAN	curated	PMID:12775774	TRUE	RVentoTormo
P56706	Q6FHJ7	WNT7B_HUMAN	SFRP4_HUMAN	curated	PMID:12775774	TRUE	RVentoTormo
P56706	Q8N474	WNT7B_HUMAN	SFRP1_HUMAN	curated	PMID:12775774	TRUE	RVentoTormo
P56706	Q92765	WNT7B_HUMAN	SFRP3_HUMAN	curated	PMID:12775774	TRUE	RVentoTormo
P56706	Q96HF1	WNT7B_HUMAN	SFRP2_HUMAN	curated	PMID:12775774	TRUE	RVentoTormo
P56706	Q9Y5W5	WNT7B_HUMAN	WIF1_HUMAN	curated	PMID:12775774	TRUE	RVentoTormo
Q9H1J5	FZD1_LRP5	WNT8A_HUMAN		curated	PMID:24532711	TRUE	RVentoTormo
Q9H1J5	FZD1_LRP6	WNT8A_HUMAN		curated	PMID:24532711	TRUE	RVentoTormo
Q9H1J5	FZD10_LRP5	WNT8A_HUMAN		curated	PMID:24532711	TRUE	RVentoTormo
Q9H1J5	FZD10_LRP6	WNT8A_HUMAN		curated	PMID:24532711	TRUE	RVentoTormo
Q9H1J5	FZD2_LRP5	WNT8A_HUMAN		curated	PMID:24532711	TRUE	RVentoTormo
Q9H1J5	FZD2_LRP6	WNT8A_HUMAN		curated	PMID:24532711	TRUE	RVentoTormo
Q9H1J5	FZD3_LRP5	WNT8A_HUMAN		curated	PMID:24532711	TRUE	RVentoTormo
Q9H1J5	FZD3_LRP6	WNT8A_HUMAN		curated	PMID:24532711	TRUE	RVentoTormo
Q9H1J5	FZD4_LRP5	WNT8A_HUMAN		curated	PMID:24532711	TRUE	RVentoTormo
Q9H1J5	FZD4_LRP6	WNT8A_HUMAN		curated	PMID:24532711	TRUE	RVentoTormo
Q9H1J5	FZD5_LRP5	WNT8A_HUMAN		curated	PMID:24532711	TRUE	RVentoTormo
Q9H1J5	FZD5_LRP6	WNT8A_HUMAN		curated	PMID:24532711	TRUE	RVentoTormo
Q9H1J5	FZD6_LRP5	WNT8A_HUMAN		curated	PMID:24532711	TRUE	RVentoTormo
Q9H1J5	FZD6_LRP6	WNT8A_HUMAN		curated	PMID:24532711	TRUE	RVentoTormo
Q9H1J5	FZD7_LRP5	WNT8A_HUMAN		curated	PMID:24532711	TRUE	RVentoTormo
Q9H1J5	FZD7_LRP6	WNT8A_HUMAN		curated	PMID:24532711	TRUE	RVentoTormo
Q9H1J5	FZD8_LRP5	WNT8A_HUMAN		curated	PMID:24532711	TRUE	RVentoTormo
Q9H1J5	FZD8_LRP6	WNT8A_HUMAN		curated	PMID:24532711	TRUE	RVentoTormo
Q9H1J5	FZD9_LRP5	WNT8A_HUMAN		curated	PMID:24532711	TRUE	RVentoTormo
Q9H1J5	FZD9_LRP6	WNT8A_HUMAN		curated	PMID:24532711	TRUE	RVentoTormo
Q9H1J5	O95813	WNT8A_HUMAN	CER1_HUMAN	curated	PMID:10067895	TRUE	RVentoTormo
Q9H1J5	Q5T4F7	WNT8A_HUMAN	SFRP5_HUMAN	curated	PMID:12775774	TRUE	RVentoTormo
Q9H1J5	Q6FHJ7	WNT8A_HUMAN	SFRP4_HUMAN	curated	PMID:12775774	TRUE	RVentoTormo
Q9H1J5	Q8N474	WNT8A_HUMAN	SFRP1_HUMAN	curated	PMID:12775774	TRUE	RVentoTormo
Q9H1J5	Q92765	WNT8A_HUMAN	SFRP3_HUMAN	curated	PMID:12775774	TRUE	RVentoTormo
Q9H1J5	Q96HF1	WNT8A_HUMAN	SFRP2_HUMAN	curated	PMID:12775774	TRUE	RVentoTormo
Q9H1J5	Q9Y5W5	WNT8A_HUMAN	WIF1_HUMAN	curated	PMID:12775774	TRUE	RVentoTormo
Q93098	FZD1_LRP5	WNT8B_HUMAN		curated	PMID:24532711	TRUE	RVentoTormo
Q93098	FZD1_LRP6	WNT8B_HUMAN		curated	PMID:24532711	TRUE	RVentoTormo
Q93098	FZD10_LRP5	WNT8B_HUMAN		curated	PMID:24532711	TRUE	RVentoTormo
Q93098	FZD10_LRP6	WNT8B_HUMAN		curated	PMID:24532711	TRUE	RVentoTormo
Q93098	FZD2_LRP5	WNT8B_HUMAN		curated	PMID:24532711	TRUE	RVentoTormo
Q93098	FZD2_LRP6	WNT8B_HUMAN		curated	PMID:24532711	TRUE	RVentoTormo
Q93098	FZD3_LRP5	WNT8B_HUMAN		curated	PMID:24532711	TRUE	RVentoTormo
Q93098	FZD3_LRP6	WNT8B_HUMAN		curated	PMID:24532711	TRUE	RVentoTormo
Q93098	FZD4_LRP5	WNT8B_HUMAN		curated	PMID:24532711	TRUE	RVentoTormo
Q93098	FZD4_LRP6	WNT8B_HUMAN		curated	PMID:24532711	TRUE	RVentoTormo
Q93098	FZD5_LRP5	WNT8B_HUMAN		curated	PMID:24532711	TRUE	RVentoTormo
Q93098	FZD5_LRP6	WNT8B_HUMAN		curated	PMID:24532711	TRUE	RVentoTormo
Q93098	FZD6_LRP5	WNT8B_HUMAN		curated	PMID:24532711	TRUE	RVentoTormo
Q93098	FZD6_LRP6	WNT8B_HUMAN		curated	PMID:24532711	TRUE	RVentoTormo
Q93098	FZD7_LRP5	WNT8B_HUMAN		curated	PMID:24532711	TRUE	RVentoTormo
Q93098	FZD7_LRP6	WNT8B_HUMAN		curated	PMID:24532711	TRUE	RVentoTormo
Q93098	FZD8_LRP5	WNT8B_HUMAN		curated	PMID:24532711	TRUE	RVentoTormo
Q93098	FZD8_LRP6	WNT8B_HUMAN		curated	PMID:24532711	TRUE	RVentoTormo
Q93098	FZD9_LRP5	WNT8B_HUMAN		curated	PMID:24532711	TRUE	RVentoTormo
Q93098	FZD9_LRP6	WNT8B_HUMAN		curated	PMID:24532711	TRUE	RVentoTormo
Q93098	O95813	WNT8B_HUMAN	CER1_HUMAN	curated	PMID:10067895	TRUE	RVentoTormo
Q93098	Q5T4F7	WNT8B_HUMAN	SFRP5_HUMAN	curated	PMID:12775774	TRUE	RVentoTormo
Q93098	Q6FHJ7	WNT8B_HUMAN	SFRP4_HUMAN	curated	PMID:12775774	TRUE	RVentoTormo
Q93098	Q8N474	WNT8B_HUMAN	SFRP1_HUMAN	curated	PMID:12775774	TRUE	RVentoTormo
Q93098	Q92765	WNT8B_HUMAN	SFRP3_HUMAN	curated	PMID:12775774	TRUE	RVentoTormo
Q93098	Q96HF1	WNT8B_HUMAN	SFRP2_HUMAN	curated	PMID:12775774	TRUE	RVentoTormo
Q93098	Q9Y5W5	WNT8B_HUMAN	WIF1_HUMAN	curated	PMID:12775774	TRUE	RVentoTormo
O14904	FZD1_LRP5	WNT9A_HUMAN		curated	PMID:24532711	TRUE	RVentoTormo
O14904	FZD1_LRP6	WNT9A_HUMAN		curated	PMID:24532711	TRUE	RVentoTormo
O14904	FZD10_LRP5	WNT9A_HUMAN		curated	PMID:24532711	TRUE	RVentoTormo
O14904	FZD10_LRP6	WNT9A_HUMAN		curated	PMID:24532711	TRUE	RVentoTormo
O14904	FZD2_LRP5	WNT9A_HUMAN		curated	PMID:24532711	TRUE	RVentoTormo
O14904	FZD2_LRP6	WNT9A_HUMAN		curated	PMID:24532711	TRUE	RVentoTormo
O14904	FZD3_LRP5	WNT9A_HUMAN		curated	PMID:24532711	TRUE	RVentoTormo
O14904	FZD3_LRP6	WNT9A_HUMAN		curated	PMID:24532711	TRUE	RVentoTormo
O14904	FZD4_LRP5	WNT9A_HUMAN		curated	PMID:24532711	TRUE	RVentoTormo
O14904	FZD4_LRP6	WNT9A_HUMAN		curated	PMID:24532711	TRUE	RVentoTormo
O14904	FZD5_LRP5	WNT9A_HUMAN		curated	PMID:24532711	TRUE	RVentoTormo
O14904	FZD5_LRP6	WNT9A_HUMAN		curated	PMID:24532711	TRUE	RVentoTormo
O14904	FZD6_LRP5	WNT9A_HUMAN		curated	PMID:24532711	TRUE	RVentoTormo
O14904	FZD6_LRP6	WNT9A_HUMAN		curated	PMID:24532711	TRUE	RVentoTormo
O14904	FZD7_LRP5	WNT9A_HUMAN		curated	PMID:24532711	TRUE	RVentoTormo
O14904	FZD7_LRP6	WNT9A_HUMAN		curated	PMID:24532711	TRUE	RVentoTormo
O14904	FZD8_LRP5	WNT9A_HUMAN		curated	PMID:24532711	TRUE	RVentoTormo
O14904	FZD8_LRP6	WNT9A_HUMAN		curated	PMID:24532711	TRUE	RVentoTormo
O14904	FZD9_LRP5	WNT9A_HUMAN		curated	PMID:24532711	TRUE	RVentoTormo
O14904	FZD9_LRP6	WNT9A_HUMAN		curated	PMID:24532711	TRUE	RVentoTormo
O14904	O95813	WNT9A_HUMAN	CER1_HUMAN	curated	PMID:10067895	TRUE	RVentoTormo
O14904	Q5T4F7	WNT9A_HUMAN	SFRP5_HUMAN	curated	PMID:12775774	TRUE	RVentoTormo
O14904	Q6FHJ7	WNT9A_HUMAN	SFRP4_HUMAN	curated	PMID:12775774	TRUE	RVentoTormo
O14904	Q8N474	WNT9A_HUMAN	SFRP1_HUMAN	curated	PMID:12775774	TRUE	RVentoTormo
O14904	Q92765	WNT9A_HUMAN	SFRP3_HUMAN	curated	PMID:12775774	TRUE	RVentoTormo
O14904	Q96HF1	WNT9A_HUMAN	SFRP2_HUMAN	curated	PMID:12775774	TRUE	RVentoTormo
O14904	Q9Y5W5	WNT9A_HUMAN	WIF1_HUMAN	curated	PMID:12775774	TRUE	RVentoTormo
O14905	FZD1_LRP5	WNT9B_HUMAN		curated	PMID:24532711	TRUE	RVentoTormo
O14905	FZD1_LRP6	WNT9B_HUMAN		curated	PMID:24532711	TRUE	RVentoTormo
O14905	FZD10_LRP5	WNT9B_HUMAN		curated	PMID:24532711	TRUE	RVentoTormo
O14905	FZD10_LRP6	WNT9B_HUMAN		curated	PMID:24532711	TRUE	RVentoTormo
O14905	FZD2_LRP5	WNT9B_HUMAN		curated	PMID:24532711	TRUE	RVentoTormo
O14905	FZD2_LRP6	WNT9B_HUMAN		curated	PMID:24532711	TRUE	RVentoTormo
O14905	FZD3_LRP5	WNT9B_HUMAN		curated	PMID:24532711	TRUE	RVentoTormo
O14905	FZD3_LRP6	WNT9B_HUMAN		curated	PMID:24532711	TRUE	RVentoTormo
O14905	FZD4_LRP5	WNT9B_HUMAN		curated	PMID:24532711	TRUE	RVentoTormo
O14905	FZD4_LRP6	WNT9B_HUMAN		curated	PMID:24532711	TRUE	RVentoTormo
O14905	FZD5_LRP5	WNT9B_HUMAN		curated	PMID:24532711	TRUE	RVentoTormo
O14905	FZD5_LRP6	WNT9B_HUMAN		curated	PMID:24532711	TRUE	RVentoTormo
O14905	FZD6_LRP5	WNT9B_HUMAN		curated	PMID:24532711	TRUE	RVentoTormo
O14905	FZD6_LRP6	WNT9B_HUMAN		curated	PMID:24532711	TRUE	RVentoTormo
O14905	FZD7_LRP5	WNT9B_HUMAN		curated	PMID:24532711	TRUE	RVentoTormo
O14905	FZD7_LRP6	WNT9B_HUMAN		curated	PMID:24532711	TRUE	RVentoTormo
O14905	FZD8_LRP5	WNT9B_HUMAN		curated	PMID:24532711	TRUE	RVentoTormo
O14905	FZD8_LRP6	WNT9B_HUMAN		curated	PMID:24532711	TRUE	RVentoTormo
O14905	FZD9_LRP5	WNT9B_HUMAN		curated	PMID:24532711	TRUE	RVentoTormo
O14905	FZD9_LRP6	WNT9B_HUMAN		curated	PMID:24532711	TRUE	RVentoTormo
O14905	O95813	WNT9B_HUMAN	CER1_HUMAN	curated	PMID:10067895	TRUE	RVentoTormo
O14905	Q5T4F7	WNT9B_HUMAN	SFRP5_HUMAN	curated	PMID:12775774	TRUE	RVentoTormo
O14905	Q6FHJ7	WNT9B_HUMAN	SFRP4_HUMAN	curated	PMID:12775774	TRUE	RVentoTormo
O14905	Q8N474	WNT9B_HUMAN	SFRP1_HUMAN	curated	PMID:12775774	TRUE	RVentoTormo
O14905	Q92765	WNT9B_HUMAN	SFRP3_HUMAN	curated	PMID:12775774	TRUE	RVentoTormo
O14905	Q96HF1	WNT9B_HUMAN	SFRP2_HUMAN	curated	PMID:12775774	TRUE	RVentoTormo
O14905	Q9Y5W5	WNT9B_HUMAN	WIF1_HUMAN	curated	PMID:12775774	TRUE	RVentoTormo

## Sheet: novel_complexes
complex_name	uniprot_1	uniprot_2	uniprot_3	uniprot_4	transmembrane	peripheral	secreted	secreted_desc	secreted_highlight	receptor	receptor_desc	integrin	other	other_desc	pdb_id	pdb_structure	stoichiometry	comments_complex	reactome_reaction	reactome_complex	complexPortal_complex	rhea_reaction	curator
12oxoLeukotrieneB4_byPTGR1	Q14914				FALSE	FALSE	TRUE	CHEBI:27814	TRUE	FALSE		FALSE	TRUE	biosynthesis_enzyme		FALSE			R-HSA-2161567			RHEA:50609	LGarciaAlonso
22Hydroxycholesterol_byCYP11A1	P05108				FALSE	FALSE	TRUE	CHEBI:67237	TRUE	FALSE		FALSE	TRUE	biosynthesis_enzyme		FALSE						RHEA:34340;RHEA:34335	LGarciaAlonso
22Hydroxycholesterol_byCYP3A4	P08684				FALSE	FALSE	TRUE	CHEBI:67237	TRUE	FALSE		FALSE	TRUE	biosynthesis_enzyme		FALSE						RHEA:46140	LGarciaAlonso
2arachidonoylglycerol_byDAGLA	Q9Y4D2				FALSE	FALSE	TRUE	CHEBI:52392	TRUE	FALSE		FALSE	TRUE	biosynthesis_enzyme		FALSE				R-HSA-426032			LGarciaAlonso
2arachidonoylglycerol_byDAGLB	Q8NCG7				FALSE	FALSE	TRUE	CHEBI:52392	TRUE	FALSE		FALSE	TRUE	biosynthesis_enzyme		FALSE				R-HSA-426032			LGarciaAlonso
5alphaDihydroprogesterone_byDHRS9	Q9BPW9				FALSE	FALSE	TRUE	CHEBI:28952	TRUE	FALSE		FALSE	TRUE	biosynthesis_enzyme		FALSE						RHEA:41988	LGarciaAlonso
5SHpETE_byALOX5	P09917	Q16873	P20292		FALSE	FALSE	TRUE	CHEBI:15632	TRUE	FALSE		FALSE	TRUE	biosynthesis_enzyme		FALSE			R-HSA-265296			RHEA:17486	LGarciaAlonso
Acetylcholine_byCHAT	P28329				FALSE	FALSE	TRUE	CHEBI:15355	TRUE	FALSE		FALSE	TRUE	biosynthesis_enzyme		FALSE			R-HSA-264622			RHEA:18822	LGarciaAlonso
AcetylcholineReceptor_a2b3	Q15822	Q05901			TRUE	FALSE	FALSE		FALSE	TRUE		FALSE	FALSE			FALSE				R-HSA-633846			LGarciaAlonso
AcetylcholineReceptor_a3b2a5	P32297	P17787	P30532		TRUE	FALSE	FALSE		FALSE	TRUE		FALSE	FALSE			FALSE				R-HSA-629584			LGarciaAlonso
AcetylcholineReceptor_a3b4	P32297	P30926			TRUE	FALSE	FALSE		FALSE	TRUE		FALSE	FALSE			FALSE				R-HSA-629575			LGarciaAlonso
AcetylcholineReceptor_a3b4a5	P32297	P30926	P30532		TRUE	FALSE	FALSE		FALSE	TRUE		FALSE	FALSE			FALSE				R-HSA-629582			LGarciaAlonso
AcetylcholineReceptor_a4b2	P43681	P17787			TRUE	FALSE	FALSE		FALSE	TRUE		FALSE	FALSE			FALSE				R-HSA-532625			LGarciaAlonso
AcetylcholineReceptor_a6a4b3	Q15825	P43681	Q05901		TRUE	FALSE	FALSE		FALSE	TRUE		FALSE	FALSE			FALSE				R-HSA-633773			LGarciaAlonso
AcetylcholineReceptor_a6b3b4	Q15825	Q05901	P30926		TRUE	FALSE	FALSE		FALSE	TRUE		FALSE	FALSE			FALSE				R-HSA-549002			LGarciaAlonso
Inhibin_ligand_A	P08476	P05111			FALSE	FALSE	TRUE	TGFb	TRUE	FALSE		FALSE	FALSE			FALSE							RVentoTormo
Inhibin_ligand_B	P09529	P05111			FALSE	FALSE	TRUE	TGFb	TRUE	FALSE		FALSE	FALSE			FALSE							RVentoTormo
ACVL1_ACVR2A	P37023	P27037			TRUE	FALSE	FALSE		FALSE	TRUE		FALSE	FALSE			FALSE							LGarciaAlonso
AldosteroneCorticosterone_byCYP11B2	P19099				FALSE	FALSE	TRUE	CHEBI:27584;CHEBI:16827	TRUE	FALSE		FALSE	TRUE	biosynthesis_enzyme		FALSE			R-HSA-193965			RHEA:50792	LGarciaAlonso
AMY1_receptor	P30988	O60894			TRUE	FALSE	FALSE		FALSE	TRUE		FALSE	FALSE			FALSE							LGarciaAlonso
AMY2_receptor	P30988	O60895			TRUE	FALSE	FALSE		FALSE	TRUE		FALSE	FALSE			FALSE							LGarciaAlonso
AMY3_receptor	P30988	O60896			TRUE	FALSE	FALSE		FALSE	TRUE		FALSE	FALSE			FALSE							LGarciaAlonso
Androstenedione_byCYP17A1	P05093				FALSE	FALSE	TRUE	CHEBI:16422	TRUE	FALSE		FALSE	TRUE	biosynthesis_enzyme		FALSE			R-HSA-193099			RHEA:14753	LGarciaAlonso
Androsterone_byHSD17B6	O14756				FALSE	FALSE	TRUE	CHEBI:16032	TRUE	FALSE		FALSE	TRUE	biosynthesis_enzyme		FALSE		uniprot;PMID:10896656;PMID:11360992					LGarciaAlonso
atRetinoicAcid_byALDH1A1	P00352				FALSE	FALSE	TRUE	CHEBI:15367	TRUE	FALSE		FALSE	TRUE	biosynthesis_enzyme		FALSE			R-HSA-5362522			RHEA:42081	LGarciaAlonso
atRetinoicAcid_byALDH1A2	O94788				FALSE	FALSE	TRUE	CHEBI:15367	TRUE	FALSE		FALSE	TRUE	biosynthesis_enzyme		FALSE			R-HSA-5362522			RHEA:42081	LGarciaAlonso
atRetinoicAcid_byALDH1A3	P47895				FALSE	FALSE	TRUE	CHEBI:15367	TRUE	FALSE		FALSE	TRUE	biosynthesis_enzyme		FALSE			R-HSA-5362522			RHEA:42081	LGarciaAlonso
BCR_CD45_CD22	P11274	P08575	P20273		TRUE	FALSE	FALSE		FALSE	TRUE		FALSE	FALSE			FALSE							LGarciaAlonso
BetaKlotho_FGFR4	P22455	Q86Z14			TRUE	FALSE	FALSE		FALSE	FALSE		FALSE	FALSE			FALSE							LGarciaAlonso
BMP9_BMP15	Q9UK05	O95972			FALSE	FALSE	TRUE		TRUE	FALSE		FALSE	FALSE			FALSE							LGarciaAlonso
BMPR1B_BMPR2_ACVR1B	O00238	Q13873	P36896		TRUE	FALSE	FALSE		FALSE	TRUE	TGFBeta_receptor_add	FALSE	FALSE			FALSE		Serine_threonine_kinase_heterodimer_upon_ligand_binding					LGarciaAlonso
Calcitriol_byCYP27B1	O15528				FALSE	FALSE	TRUE	CHEBI:17823	TRUE	FALSE		FALSE	TRUE	biosynthesis_enzyme		FALSE			R-HSA-209868			RHEA:20574	LGarciaAlonso
CatSperChannel1b	Q8NEC5	Q9H7T0			TRUE	FALSE	FALSE		FALSE	TRUE		FALSE	FALSE			FALSE				R-HSA-2534382			LGarciaAlonso
CatSperChannel1dg	Q8NEC5	Q86XM0			TRUE	FALSE	FALSE		FALSE	TRUE		FALSE	FALSE			FALSE				R-HSA-2534382			LGarciaAlonso
CatSperChannel2b	Q96P56	Q9H7T0			TRUE	FALSE	FALSE		FALSE	TRUE		FALSE	FALSE			FALSE				R-HSA-2534382			LGarciaAlonso
CatSperChannel2dg	Q96P56	Q86XM0			TRUE	FALSE	FALSE		FALSE	TRUE		FALSE	FALSE			FALSE				R-HSA-2534382			LGarciaAlonso
CatSperChannel3b	Q86XQ3	Q9H7T0			TRUE	FALSE	FALSE		FALSE	TRUE		FALSE	FALSE			FALSE				R-HSA-2534382			LGarciaAlonso
CatSperChannel3dg	Q86XQ3	Q86XM0			TRUE	FALSE	FALSE		FALSE	TRUE		FALSE	FALSE			FALSE				R-HSA-2534382			LGarciaAlonso
CatSperChannel4b	Q7RTX7	Q9H7T0			TRUE	FALSE	FALSE		FALSE	TRUE		FALSE	FALSE			FALSE				R-HSA-2534382			LGarciaAlonso
CatSperChannel4dg	Q7RTX7	Q86XM0			TRUE	FALSE	FALSE		FALSE	TRUE		FALSE	FALSE			FALSE				R-HSA-2534382			LGarciaAlonso
Cholesterol_byCEL	P19835				FALSE	FALSE	TRUE	CHEBI:16113	TRUE	FALSE		FALSE	TRUE	biosynthesis_enzyme		FALSE			R-HSA-192417			RHEA:33875	LGarciaAlonso
Cholesterol_byDHCR24	Q15392				FALSE	FALSE	TRUE	CHEBI:16113	TRUE	FALSE		FALSE	TRUE	biosynthesis_enzyme		FALSE			R-HSA-196417			RHEA:36393	LGarciaAlonso
Cholesterol_byDHCR7	Q9UBM7				FALSE	FALSE	TRUE	CHEBI:16113	TRUE	FALSE		FALSE	TRUE	biosynthesis_enzyme		FALSE			R-HSA-6807055			RHEA:23986	LGarciaAlonso
Cholesterol_byLIPA	P38571				FALSE	FALSE	TRUE	CHEBI:16113	TRUE	FALSE		FALSE	TRUE	biosynthesis_enzyme		FALSE			R-HSA-8865667			RHEA:10100	LGarciaAlonso
Corticosterone_byCYP11B1	P15538				FALSE	FALSE	TRUE	CHEBI:16827	TRUE	FALSE		FALSE	TRUE	biosynthesis_enzyme		FALSE			R-HSA-194017			RHEA:46104	LGarciaAlonso
Cortisone_byHSD11B1	P28845				FALSE	FALSE	TRUE	CHEBI:16962	TRUE	FALSE		FALSE	TRUE	biosynthesis_enzyme		FALSE			R-HSA-194023				LGarciaAlonso
CUBN_AMN_complex	Q9BXJ7	O60494			TRUE	FALSE	FALSE		FALSE	TRUE		FALSE	FALSE			FALSE				R-HSA-264830			LGarciaAlonso
Epinephrine_byPNMT	P11086				FALSE	FALSE	TRUE	CHEBI:28918	TRUE	FALSE		FALSE	TRUE	biosynthesis_enzyme		FALSE			R-HSA-209903				LGarciaAlonso
Estradiol_byCYP19A1	P11511				FALSE	FALSE	TRUE	CHEBI:16469	TRUE	FALSE		FALSE	TRUE	biosynthesis_enzyme		FALSE			R-HSA-193143			RHEA:38191	LGarciaAlonso
Estradiol_byHSD17B1	P14061				FALSE	FALSE	TRUE	CHEBI:16469	TRUE	FALSE		FALSE	TRUE	biosynthesis_enzyme		FALSE			R-HSA-804969				LGarciaAlonso
Estrone_byHSD17B2	P37059				FALSE	FALSE	TRUE	CHEBI:17263	TRUE	FALSE		FALSE	TRUE	biosynthesis_enzyme		FALSE			R-HSA-8862137			RHEA:24612;RHEA:24616	LGarciaAlonso
FDZ8_RYK	P34925	Q9H461			TRUE	FALSE	FALSE		FALSE	TRUE		FALSE	FALSE			FALSE							LGarciaAlonso
Follitropin	P01215	P01225			FALSE	FALSE	TRUE		TRUE	FALSE		FALSE	FALSE			FALSE				R-HSA-378947			LGarciaAlonso
FZD1_LRP5	O75197	Q9UP38			TRUE	FALSE	FALSE		FALSE	FALSE		FALSE	FALSE			FALSE							LGarciaAlonso
FZD1_LRP6	O75581	Q9UP38			TRUE	FALSE	FALSE		FALSE	FALSE		FALSE	FALSE			FALSE							LGarciaAlonso
FZD10_LRP5	O75197	Q9ULW2			TRUE	FALSE	FALSE		FALSE	FALSE		FALSE	FALSE			FALSE							LGarciaAlonso
FZD10_LRP6	O75581	Q9ULW2			TRUE	FALSE	FALSE		FALSE	FALSE		FALSE	FALSE			FALSE							LGarciaAlonso
FZD2_LRP5	O75197	Q14332			TRUE	FALSE	FALSE		FALSE	FALSE		FALSE	FALSE			FALSE							LGarciaAlonso
FZD2_LRP6	O75581	Q14332			TRUE	FALSE	FALSE		FALSE	FALSE		FALSE	FALSE			FALSE							LGarciaAlonso
FZD3_LRP5	O75197	Q9NPG1			TRUE	FALSE	FALSE		FALSE	FALSE		FALSE	FALSE			FALSE							LGarciaAlonso
FZD3_LRP6	O75581	Q9NPG1			TRUE	FALSE	FALSE		FALSE	FALSE		FALSE	FALSE			FALSE							LGarciaAlonso
FZD4_LRP5	O75197	Q9ULV1			TRUE	FALSE	FALSE		FALSE	FALSE		FALSE	FALSE			FALSE							LGarciaAlonso
FZD4_LRP6	O75581	Q9ULV1			TRUE	FALSE	FALSE		FALSE	FALSE		FALSE	FALSE			FALSE							LGarciaAlonso
FZD5_LRP5	O75197	Q13467			TRUE	FALSE	FALSE		FALSE	FALSE		FALSE	FALSE			FALSE							LGarciaAlonso
FZD5_LRP6	O75581	Q13467			TRUE	FALSE	FALSE		FALSE	FALSE		FALSE	FALSE			FALSE							LGarciaAlonso
FZD6_LRP5	O75197	O60353			TRUE	FALSE	FALSE		FALSE	FALSE		FALSE	FALSE			FALSE							LGarciaAlonso
FZD6_LRP6	O75581	O60353			TRUE	FALSE	FALSE		FALSE	FALSE		FALSE	FALSE			FALSE							LGarciaAlonso
FZD7_LRP5	O75197	O75084			TRUE	FALSE	FALSE		FALSE	FALSE		FALSE	FALSE			FALSE							LGarciaAlonso
FZD7_LRP6	O75581	O75084			TRUE	FALSE	FALSE		FALSE	FALSE		FALSE	FALSE			FALSE							LGarciaAlonso
FZD8_LRP5	O75197	Q9H461			TRUE	FALSE	FALSE		FALSE	FALSE		FALSE	FALSE			FALSE							LGarciaAlonso
FZD8_LRP6	O75581	Q9H461			TRUE	FALSE	FALSE		FALSE	FALSE		FALSE	FALSE			FALSE							LGarciaAlonso
FZD9_LRP5	O75197	O00144			TRUE	FALSE	FALSE		FALSE	FALSE		FALSE	FALSE			FALSE							LGarciaAlonso
FZD9_LRP6	O75581	O00144			TRUE	FALSE	FALSE		FALSE	FALSE		FALSE	FALSE			FALSE							LGarciaAlonso
GALR1	P47211	Q8TDV0			TRUE	FALSE	FALSE		FALSE	TRUE		FALSE	FALSE			FALSE							LGarciaAlonso
GALR2	O43603	Q8TDV0			TRUE	FALSE	FALSE		FALSE	TRUE		FALSE	FALSE			FALSE							LGarciaAlonso
GALR3	O60755	Q8TDV0			TRUE	FALSE	FALSE		FALSE	TRUE		FALSE	FALSE			FALSE							LGarciaAlonso
GammaSecretase_APH1A_PSEN1	Q92542	Q9NZ42	Q96BI3	P49768	TRUE	FALSE	FALSE		FALSE	TRUE		FALSE	FALSE			FALSE				R-HSA-157343	CPX_2176		LGarciaAlonso
GammaSecretase_APH1A_PSEN2	Q92542	Q9NZ42	Q96BI3	P49810	TRUE	FALSE	FALSE		FALSE	TRUE		FALSE	FALSE			FALSE				R-HSA-157343	CPX_4231		LGarciaAlonso
GammaSecretase_APH1B_PSEN1	Q92542	Q9NZ42	Q8WW43	P49768	TRUE	FALSE	FALSE		FALSE	TRUE		FALSE	FALSE			FALSE				R-HSA-157343	CPX_4233		LGarciaAlonso
GammaSecretase_APH1B_PSEN2	Q92542	Q9NZ42	Q8WW43	P49810	TRUE	FALSE	FALSE		FALSE	TRUE		FALSE	FALSE			FALSE				R-HSA-157343	CPX_4232		LGarciaAlonso
glyco_Lutropin	P01215	P01229			FALSE	FALSE	TRUE		TRUE	FALSE		FALSE	FALSE			FALSE				R-HSA-378969			LGarciaAlonso
Histamine_byHDC	P19113				FALSE	FALSE	TRUE	CHEBI:18295	TRUE	FALSE		FALSE	TRUE	biosynthesis_enzyme		FALSE			R-HSA-977301			RHEA:20841	LGarciaAlonso
IGF1R_enhancerComGPC3	P08069	P51654			TRUE	FALSE	FALSE		FALSE	TRUE		FALSE	FALSE			FALSE							LGarciaAlonso
Klotho_FGFR1	P11362	Q9UEF7			TRUE	FALSE	FALSE		FALSE	FALSE		FALSE	FALSE			FALSE							LGarciaAlonso
Kremen1_LRP6	Q96MU8	O75581			TRUE	FALSE	FALSE		FALSE	FALSE		FALSE	FALSE			FALSE							LGarciaAlonso
Kremen2_LRP6	Q8NCW0	O75581			TRUE	FALSE	FALSE		FALSE	FALSE		FALSE	FALSE			FALSE							LGarciaAlonso
LAT1_transporter	Q01650	P08195			TRUE	FALSE	FALSE		FALSE	FALSE		FALSE	FALSE			FALSE		Located_to_the_plasma_membrane_bySLC3A2_4F2hc					RVentoTormo
Ldopa_byTYR	P14679				FALSE	FALSE	TRUE	CHEBI:15765	TRUE	FALSE		FALSE	TRUE	biosynthesis_enzyme		FALSE						RHEA:34287	LGarciaAlonso
leucine_rich_complex	Q6PJG9	Q96NI6			TRUE	FALSE	FALSE		FALSE	FALSE		FALSE	TRUE	Others		FALSE		Can_form_heteromeric_complexes_with_LRFN1,_LRFN2,_LRFN3_and_LRFN5					RVentoTormo
LeukotrieneB4_byLTA4H	P09960				FALSE	FALSE	TRUE	CHEBI:15647	TRUE	FALSE		FALSE	TRUE	biosynthesis_enzyme		FALSE			R-HSA-266072			RHEA:22325	LGarciaAlonso
LeukotrieneC4_byLTC4S	P20292	P09917	Q16873		FALSE	FALSE	TRUE	CHEBI:16978	TRUE	FALSE		FALSE	TRUE	biosynthesis_enzyme		FALSE			R-HSA-266050			RHEA:17619	LGarciaAlonso
LeukotrieneD4_byGGT1	P19440	P36269			FALSE	FALSE	TRUE	CHEBI:28666	TRUE	FALSE		FALSE	TRUE	biosynthesis_enzyme		FALSE			R-HSA-266046			RHEA:31564	LGarciaAlonso
LeukotrieneE4_byDPEP1	P16444				FALSE	FALSE	TRUE	CHEBI:15650	TRUE	FALSE		FALSE	TRUE	biosynthesis_enzyme		FALSE			R-HSA-266012			RHEA:48617	LGarciaAlonso
LeukotrieneE4_byDPEP2	Q9H4A9				FALSE	FALSE	TRUE	CHEBI:15650	TRUE	FALSE		FALSE	TRUE	biosynthesis_enzyme		FALSE			R-HSA-266012			RHEA:48617	LGarciaAlonso
LeukotrieneE4_byDPEP3	Q9H4B8				FALSE	FALSE	TRUE	CHEBI:15650	TRUE	FALSE		FALSE	TRUE	biosynthesis_enzyme		FALSE			R-HSA-266012			RHEA:48617	LGarciaAlonso
LIFR	P42702	P40189			TRUE	FALSE	FALSE		FALSE	TRUE	Cytokine_receptor_IL6_family	FALSE	FALSE			FALSE		Heterodimer_composed_of_LIFR_and_IL6ST					RVentoTormo
LipoxinA4_byALOX12	P18054				FALSE	FALSE	TRUE	CHEBI:6498	TRUE	FALSE		FALSE	TRUE	biosynthesis_enzyme		FALSE			R-HSA-2161775			RHEA:48584	LGarciaAlonso
LipoxinA4_byALOX5	P09917	P20292	Q16873		FALSE	FALSE	TRUE	CHEBI:6498	TRUE	FALSE		FALSE	TRUE	biosynthesis_enzyme		FALSE			R-HSA-2161917				LGarciaAlonso
LRC52_complex	Q8N7C0	A8MYU2			TRUE	FALSE	FALSE		FALSE	TRUE		FALSE	FALSE			FALSE		Expression_at_the_cell_surface_may_require_the_presence_of_KCNU1					RVentoTormo
LRFN2LRFN3_complex	Q9ULH4	Q9BTN0			TRUE	FALSE	FALSE		FALSE	FALSE		FALSE	FALSE			FALSE		Forms_heteromeric_complexes_with_LRFN1,_LRFN3,_LRFN4_and_LRFN5					RVentoTormo
LRFN2LRFN4_complex	Q9ULH4	Q6PJG9			TRUE	FALSE	FALSE		FALSE	FALSE		FALSE	FALSE			FALSE		Forms_heteromeric_complexes_with_LRFN1,_LRFN3,_LRFN4_and_LRFN5					RVentoTormo
LRFN2LRFN5_complex	Q9ULH4	Q96NI6			TRUE	FALSE	FALSE		FALSE	FALSE		FALSE	FALSE			FALSE		Forms_heteromeric_complexes_with_LRFN1,_LRFN3,_LRFN4_and_LRFN5					RVentoTormo
LRFN3LRFN4_complex	Q9BTN0	Q6PJG9			TRUE	FALSE	FALSE		FALSE	FALSE		FALSE	FALSE			FALSE		Can_form_heteromeric_complexes_with_LRFN1,_LRFN2,_LRFN4_and_LRFN5					RVentoTormo
LRFN3LRFN5_complex	Q9BTN0	Q96NI6			TRUE	FALSE	FALSE		FALSE	FALSE		FALSE	FALSE			FALSE		Can_form_heteromeric_complexes_with_LRFN1,_LRFN2,_LRFN4_and_LRFN5					RVentoTormo
LRP4_MUSK_complex	O15146	O75096			TRUE	FALSE	FALSE		FALSE	TRUE		FALSE	FALSE		3ml4	partial	DOK7;DOK7;MUSK;MUSK	MUSK_Interacts_with_LRP4;_the_heterodimer_forms_an_AGRIN_receptor_complex_that_binds_AGRIN_resulting_in_activation_of_MUSK					RVentoTormo
Lthyroxine_byTPO	P07202				FALSE	FALSE	TRUE	CHEBI:18332	TRUE	FALSE		FALSE	TRUE	biosynthesis_enzyme		FALSE			R-HSA-209840				LGarciaAlonso
Melatonin_byASMT	P46597				FALSE	FALSE	TRUE	CHEBI:16796	TRUE	FALSE		FALSE	TRUE	biosynthesis_enzyme		FALSE			R-HSA-209821			RHEA:15573	LGarciaAlonso
MIS_receptor_1	Q16671	P36894			TRUE	FALSE	FALSE		FALSE	TRUE		FALSE	FALSE			FALSE							RVentoTormo
MIS_receptor_2	Q16671	O00238			TRUE	FALSE	FALSE		FALSE	TRUE		FALSE	FALSE			FALSE							RVentoTormo
MIS_receptor_3	Q16671	Q04771			TRUE	FALSE	FALSE		FALSE	TRUE		FALSE	FALSE			FALSE							RVentoTormo
MR1_complex	P61769	P61769	Q95460		TRUE	FALSE	FALSE		FALSE	TRUE		FALSE	FALSE		4gup	TRUE	B2M;MR1	Heterodimerizes_with_B2M,_this_interaction_is_required_for_surface_expression					RVentoTormo
NCR1_receptor	O76036	P20963	P30273		TRUE	FALSE	FALSE		FALSE	TRUE		FALSE	TRUE	NK_receptor_recognition		FALSE		Interacts_with_CD247_and_FCER1G					RVentoTormo
NCR2_receptor	O95944	O43914			TRUE	FALSE	FALSE		FALSE	TRUE		FALSE	TRUE	NK_receptor_recognition		FALSE		Interacts_with_TYROBP_DAP12					RVentoTormo
NCR3_receptor	O14931	P20963			TRUE	FALSE	FALSE		FALSE	TRUE		FALSE	TRUE	NK_receptor_recognition		FALSE		Interacts_with_CD3Z					RVentoTormo
NKG2D_II_receptor	P26718	Q9UBK5			TRUE	FALSE	FALSE		FALSE	TRUE	hematopoyetic_receptor	FALSE	FALSE			FALSE		Heterohexamer_composed_of_two_subunits_of_KLRK1_and_four_subunits_of_HCST_DAP10					RVentoTormo
NODAL_receptor_IbIIa_CFC1	P36896	P27037	P0CG37		TRUE	FALSE	FALSE		FALSE	TRUE		FALSE	FALSE			FALSE				R-HSA-1181125			LGarciaAlonso
NODAL_receptor_IbIIa_TDGF1	P36896	P27037	P13385		TRUE	FALSE	FALSE		FALSE	TRUE		FALSE	FALSE			FALSE				R-HSA-1181125			LGarciaAlonso
NODAL_receptor_IbIIb_CFC1	P36896	Q13705	P0CG37		TRUE	FALSE	FALSE		FALSE	TRUE		FALSE	FALSE			FALSE							LGarciaAlonso
NODAL_receptor_IbIIb_TDGF1	P36896	Q13705	P13385		TRUE	FALSE	FALSE		FALSE	TRUE		FALSE	FALSE			FALSE							RVentoTormo
NODAL_receptor_IcIIb_CFC1	Q8NER5	Q13705	P0CG37		TRUE	FALSE	FALSE		FALSE	TRUE		FALSE	FALSE			FALSE				R-HSA-1181125			LGarciaAlonso
NODAL_receptor_IcIIb_TDGF1	Q8NER5	Q13705	P13385		TRUE	FALSE	FALSE		FALSE	TRUE		FALSE	FALSE			FALSE				R-HSA-1181125			LGarciaAlonso
Noradrenaline_byDBH	P09172				FALSE	FALSE	TRUE	CHEBI:18357	TRUE	FALSE		FALSE	TRUE	biosynthesis_enzyme		FALSE			R-HSA-209891				LGarciaAlonso
opioid_receptor_A	P35372	P08913			TRUE	FALSE	FALSE		FALSE	TRUE		FALSE	FALSE			FALSE		Forms_homooligomers_and_heterooligomers_with_other_GPCRs,_such_as_ADRA2A_(probably_in_dimeric_forms)					RVentoTormo
opioid_receptor_C	P35372	P21554			TRUE	FALSE	FALSE		FALSE	TRUE		FALSE	FALSE			FALSE		Forms_homooligomers_and_heterooligomers_with_other_GPCRs,_such_as_CNR1_(probably_in_dimeric_forms)					RVentoTormo
opioid_receptor_CCR5	P35372	P51681			TRUE	FALSE	FALSE		FALSE	TRUE		FALSE	FALSE			FALSE		Forms_homooligomers_and_heterooligomers_with_other_GPCRs,_such_as_CCR5_(probably_in_dimeric_forms)					RVentoTormo
opioid_receptor_D_1	P35372	P41143	Q96DX8		TRUE	FALSE	FALSE		FALSE	TRUE		FALSE	FALSE			FALSE		Interacts_with_RTP4;_the_interaction_promotes_cell_surface_localization_of_the_OPRD1_OPRM1_heterodimer_(bysimilarity)					RVentoTormo
opioid_receptor_GMP6A	P35372	P51674			TRUE	FALSE	FALSE		FALSE	TRUE		FALSE	FALSE			FALSE		Interacts_with_OPRM1					RVentoTormo
opioid_receptor_K_1	P35372	P41145			TRUE	FALSE	FALSE		FALSE	TRUE		FALSE	FALSE			FALSE		Forms_homooligomers_and_heterooligomers_with_other_GPCRs,_such_as_OPRK1_(probably_in_dimeric_forms)					RVentoTormo
opioid_receptor_L_1	P35372	P41146			TRUE	FALSE	FALSE		FALSE	TRUE		FALSE	FALSE			FALSE		Forms_homooligomers_and_heterooligomers_with_other_GPCRs,_such_as_OPRL1_(probably_in_dimeric_forms)					RVentoTormo
opioid_receptor_N	P35372	Q9Y5X5			TRUE	FALSE	FALSE		FALSE	TRUE		FALSE	FALSE			FALSE		Forms_homooligomers_and_heterooligomers_with_other_GPCRs,_such_as_NPFFR2_(probably_in_dimeric_forms)					RVentoTormo
opioid_receptor_S	P35372	P30874			TRUE	FALSE	FALSE		FALSE	TRUE		FALSE	FALSE			FALSE		Forms_homooligomers_and_heterooligomers_with_other_GPCRs,_such_as_SSTR2_(probably_in_dimeric_forms)					RVentoTormo
OSMR	Q99650	P40189			TRUE	FALSE	FALSE		FALSE	TRUE	Cytokine_receptor_IL6_family	FALSE	FALSE			FALSE		Heterodimer_composed_of_OSMR_and_IL6ST_(type_II_OSM_receptor)					RVentoTormo
P2X7_receptor_Pannexin1_complex	Q96RD7	Q99572			TRUE	FALSE	FALSE		FALSE	TRUE		FALSE	FALSE			FALSE		PMID:_18596211					RVentoTormo
PCDH15_complex	Q96QU1	Q8TAF8			TRUE	FALSE	FALSE		FALSE	FALSE		FALSE	FALSE			FALSE		Efficient_localization_to_the_plasma_membrane_requires_the_presence_of_LHFPL5					RVentoTormo
PDGFR_complex	P16234	P09619			TRUE	FALSE	FALSE		FALSE	TRUE	growth_factor_receptor	FALSE	FALSE			FALSE		heterodimers_formed_byPDGFA_and_PDGFB					RVentoTormo
PK1L1PK2L1_complex	Q8TDX9	Q9P0L9			TRUE	FALSE	FALSE		FALSE	FALSE		FALSE	FALSE			FALSE		Forms_a_heterodimer_with_PKD2L1_in_primary_cilia_and_forms_a_calcium_permeant_ciliary_channel					RVentoTormo
PK1L1PKD2_complex	Q8TDX9	Q13563			TRUE	FALSE	FALSE		FALSE	FALSE		FALSE	FALSE			FALSE		forms_a_complex_with_PKD2_in_cilia_to_facilitate_flow_detection_in_left_right_patterning					RVentoTormo
pL1:Ezrin	P15311	P32004			TRUE	FALSE	FALSE		FALSE	TRUE		FALSE	FALSE			FALSE				R-HSA-374575			LGarciaAlonso
PlexinA1_complex1	Q9UIW2	P35968			TRUE	FALSE	FALSE		FALSE	TRUE		FALSE	FALSE			FALSE		PMID:_22325954					RVentoTormo
PlexinA1_complex2	Q9UIW2	Q9NZC2	O43914		TRUE	FALSE	FALSE		FALSE	TRUE		FALSE	FALSE			FALSE		PMID:_22325954					RVentoTormo
PlexinA1_complex3	O14786	Q9UIW2			TRUE	FALSE	FALSE		FALSE	TRUE		FALSE	FALSE			FALSE		PMID:_22325954					RVentoTormo
PlexinA2_complex1	O14786	O75051			TRUE	FALSE	FALSE		FALSE	TRUE		FALSE	FALSE			FALSE		PMID:_22325954					RVentoTormo
PlexinA3_complex1	O14786	P51805			TRUE	FALSE	FALSE		FALSE	TRUE		FALSE	FALSE			FALSE		PMID:_22325954					RVentoTormo
PlexinA4_complex1	O14786	Q9HCM2			TRUE	FALSE	FALSE		FALSE	TRUE		FALSE	FALSE			FALSE		PMID:_22325954					RVentoTormo
PODXL_complex	O00592	O14745			TRUE	FALSE	FALSE		FALSE	FALSE		FALSE	TRUE	Migration		FALSE		Interacts_(via_the_PDZ_1_domain)_with_PODXL_(via_the_C_terminal_PDZ_binding_motif_DTHL);_the_interaction_take_place_early_in_the_secretory_pathway_and_is_necessary_for_its_apical_membrane_sorting_(bysimilarity)					RVentoTormo
Polycistin_complex_I	P98161	Q13563			TRUE	FALSE	FALSE		FALSE	FALSE		FALSE	FALSE			FALSE		PKD1_localization_to_the_plasma_and_ciliary_membranes_requires_PKD2					RVentoTormo
Polycistin_complex_II	Q9P0L9	P98161			TRUE	FALSE	FALSE		FALSE	FALSE		FALSE	FALSE			FALSE		Interaction_with_PKD1_or_PKD1L3_is_required_for_localization_to_the_cell_membrane					RVentoTormo
Polycistin_complex_III	Q9P0L9	Q7Z443			TRUE	FALSE	FALSE		FALSE	FALSE		FALSE	FALSE			FALSE		Interaction_with_PKD1_or_PKD1L3_is_required_for_localization_to_the_cell_membrane					RVentoTormo
potasium_complex	O00180	O95069			TRUE	FALSE	FALSE		FALSE	FALSE		FALSE	FALSE			FALSE		The_heterodimer_with_KCNK2_is_detected_at_the_astrocyte_cell_membrane					RVentoTormo
potasium_transporter_complex	P54707	Q9NV96			TRUE	FALSE	FALSE		FALSE	FALSE		FALSE	FALSE			FALSE		Exit_from_the_endoplasmic_reticulum_requires_the_presence_of_TMEM30A,_but_not_that_of_TMEM30B					RVentoTormo
potassium_complex	P16389	P22459			TRUE	FALSE	FALSE		FALSE	FALSE		FALSE	FALSE			FALSE		Coexpression_with_KCNA4_or_with_beta_subunits_promotes_expression_at_the_cell_membrane					RVentoTormo
Pregnenolone_byCYP11A1	P05108	Q6P4F2	P10109	P22570	FALSE	FALSE	TRUE	CHEBI:16581	TRUE	FALSE		FALSE	TRUE	biosynthesis_enzyme		FALSE			R-HSA-193101			RHEA:35739	LGarciaAlonso
Progesterone_byHSD3B1	P14060				FALSE	FALSE	TRUE	CHEBI:17026;CHEBI:16422;CHEBI:17252	TRUE	FALSE		FALSE	TRUE	biosynthesis_enzyme		FALSE			R-HSA-193052			RHEA:43928	LGarciaAlonso
Prostacyclin_byPTGIS	Q16647				FALSE	FALSE	TRUE	CHEBI:15552	TRUE	FALSE		FALSE	TRUE	biosynthesis_enzyme		FALSE			R-HSA-76496				LGarciaAlonso
ProstaglandinD2_byAKR1C3	P42330				FALSE	FALSE	TRUE	CHEBI:57406	TRUE	FALSE		FALSE	TRUE	biosynthesis_enzyme		FALSE						RHEA:10140	LGarciaAlonso
ProstaglandinE2_byPTGES	O14684				FALSE	FALSE	TRUE	CHEBI:15551	TRUE	FALSE		FALSE	TRUE	biosynthesis_enzyme		FALSE			R-HSA-2161660			RHEA:12894	LGarciaAlonso
ProstaglandinE2_byPTGES2	Q9H7Z7				FALSE	FALSE	TRUE	CHEBI:15551	TRUE	FALSE		FALSE	TRUE	biosynthesis_enzyme		FALSE			R-HSA-265295			RHEA:12894	LGarciaAlonso
ProstaglandinE2_byPTGES3	Q15185				FALSE	FALSE	TRUE	CHEBI:15551	TRUE	FALSE		FALSE	TRUE	biosynthesis_enzyme		FALSE			R-HSA-265295			RHEA:12894	LGarciaAlonso
ProstaglandinF2a_byAKR1B1	P15121				FALSE	FALSE	TRUE	CHEBI:15553	TRUE	FALSE		FALSE	TRUE	biosynthesis_enzyme		FALSE			R-HSA-2161549			RHEA:45314	LGarciaAlonso
ProstaglandinF2a_byCBR1	P16152				FALSE	FALSE	TRUE	CHEBI:15553	TRUE	FALSE		FALSE	TRUE	biosynthesis_enzyme		FALSE			R-HSA-2161651			RHEA:24510	LGarciaAlonso
ProstaglandinF2a_byPRXL2B	Q8TBF2				FALSE	FALSE	TRUE	CHEBI:15553	TRUE	FALSE		FALSE	TRUE	biosynthesis_enzyme		FALSE			R-HSA-2161612			RHEA:28214	LGarciaAlonso
ProstaglandinH2_byPTGS1	P23219				FALSE	FALSE	TRUE	CHEBI:57405	TRUE	FALSE		FALSE	TRUE	biosynthesis_enzyme		FALSE						RHEA:23729	LGarciaAlonso
ProstaglandinH2_byPTGS2	P35354				FALSE	FALSE	TRUE	CHEBI:57405	TRUE	FALSE		FALSE	TRUE	biosynthesis_enzyme		FALSE						RHEA:23729	LGarciaAlonso
PTCH_BOC_transmembrane_receptor	Q13635	Q9BWV1			TRUE	FALSE	FALSE		FALSE	TRUE		FALSE	FALSE			FALSE				R-HSA-5632584			LGarciaAlonso
PTCH_CDON_transmembrane_receptor	Q13635	Q4KMG0			TRUE	FALSE	FALSE		FALSE	TRUE		FALSE	FALSE			FALSE			R-HSA-5632652				LGarciaAlonso
PTCH_GAS1_transmembrane_receptor	Q13635	P54826			TRUE	FALSE	FALSE		FALSE	TRUE		FALSE	FALSE			FALSE			R-HSA-5632649				LGarciaAlonso
PTCH2_BOC_transmembrane_receptor	Q9Y6C5	Q9BWV1			TRUE	FALSE	FALSE		FALSE	TRUE		FALSE	FALSE			FALSE		PMID:25448692					LGarciaAlonso
PTCH2_CDON_transmembrane_receptor	Q9Y6C5	Q4KMG0			TRUE	FALSE	FALSE		FALSE	TRUE		FALSE	FALSE			FALSE		PMID:25448692					LGarciaAlonso
PTCH2_GAS1_transmembrane_receptor	Q9Y6C5	P54826			TRUE	FALSE	FALSE		FALSE	TRUE		FALSE	FALSE			FALSE		PMID:25448692					LGarciaAlonso
RAreceptor_RXRA	P19793	P29373			TRUE	FALSE	FALSE	FALSE	FALSE	TRUE	nuclear_receptor;needs transporter	FALSE	TRUE			FALSE				R-HSA-5334826			LGarciaAlonso
RAreceptor_RXRB	P28702	P29373			TRUE	FALSE	FALSE	FALSE	FALSE	TRUE	nuclear_receptor;needs transporter	FALSE	TRUE			FALSE				R-HSA-5334826			LGarciaAlonso
RAreceptor_RXRG	P48443	P29373			TRUE	FALSE	FALSE	FALSE	FALSE	TRUE	nuclear_receptor;needs transporter	FALSE	TRUE			FALSE				R-HSA-5334826			LGarciaAlonso
RAreceptor_RARA	P10276	P29373			TRUE	FALSE	FALSE	FALSE	FALSE	TRUE	nuclear_receptor;needs transporter	FALSE	TRUE			FALSE				R-HSA-5334826			LGarciaAlonso
RAreceptor_RARB	P10826	P29373			TRUE	FALSE	FALSE	FALSE	FALSE	TRUE	nuclear_receptor;needs transporter	FALSE	TRUE			FALSE				R-HSA-5334826			LGarciaAlonso
RAreceptor_RARG	P13631	P29373			TRUE	FALSE	FALSE	FALSE	FALSE	TRUE	nuclear_receptor;needs transporter	FALSE	TRUE			FALSE				R-HSA-5334826			LGarciaAlonso
RAreceptor_RARA_RXRA	P10276	P19793	P29373		TRUE	FALSE	FALSE	FALSE	FALSE	TRUE	nuclear_receptor;needs transporter	FALSE	TRUE			FALSE				R-HSA-5334826			LGarciaAlonso
RAreceptor_RARB_RXRB	P10826	P28702	P29373		TRUE	FALSE	FALSE	FALSE	FALSE	TRUE	nuclear_receptor;needs transporter	FALSE	TRUE			FALSE				R-HSA-5334826			LGarciaAlonso
RAreceptor_RARG:RXRG	P13631	P48443	P29373		TRUE	FALSE	FALSE	FALSE	FALSE	TRUE	nuclear_receptor;needs transporter	FALSE	TRUE			FALSE				R-HSA-5334826			LGarciaAlonso
ROR2_VANGL2	Q01974	Q9ULK5			TRUE	FALSE	FALSE		FALSE	TRUE		FALSE	FALSE			FALSE							LGarciaAlonso
SerotoninDopamin_byDDC	P20711				FALSE	FALSE	TRUE	CHEBI:28790	TRUE	FALSE		FALSE	TRUE	biosynthesis_enzyme		FALSE			R-HSA-209859			RHEA:18534	LGarciaAlonso
Testosterone_byAKR1D1	P51857				FALSE	FALSE	TRUE	CHEBI:17347	TRUE	FALSE		FALSE	TRUE	biosynthesis_enzyme		FALSE						RHEA:14983	LGarciaAlonso
Testosterone_byHSD17B12	Q53GQ0				FALSE	FALSE	TRUE	RAreceptor_RARG_RXRG	TRUE	FALSE		FALSE	TRUE	biosynthesis_enzyme		FALSE			R-HSA-193064			RHEA:14983	LGarciaAlonso
Testosterone_byHSD17B3	P37058				FALSE	FALSE	TRUE	CHEBI:17347	TRUE	FALSE		FALSE	TRUE	biosynthesis_enzyme		FALSE			R-HSA-193064			RHEA:14983	LGarciaAlonso
ThromboxaneA2_byTBXAS1	P24557				FALSE	FALSE	TRUE	CHEBI:15627	TRUE	FALSE		FALSE	TRUE	biosynthesis_enzyme		FALSE			R-HSA-76500			RHEA:17138	LGarciaAlonso
Thyrostimulin	Q86YW7	Q96T91			FALSE	FALSE	TRUE		TRUE	FALSE		FALSE	FALSE			FALSE				R-HSA-8942418			LGarciaAlonso
Thyrotropin	P01215	P01222			FALSE	FALSE	TRUE		TRUE	FALSE		FALSE	FALSE			FALSE				R-HSA-8942418			LGarciaAlonso
Triiodothyronine_byDIO3	P55073	P01266			FALSE	FALSE	TRUE	CHEBI:18258	TRUE	FALSE		FALSE	TRUE	biosynthesis_enzyme		FALSE							LGarciaAlonso

## Sheet: CellSign_receptor_TF_links
partner_a	protein_name_a	receptor_symbol_a	partner_b	protein_name_b	TF_symbol_a	Effect	Source
ACVL1_ACVR2A		ACVL1_ACVR2A			SMAD1	1	Uniprot;PMID:25136781
ACVL1_ACVR2A		ACVL1_ACVR2A			SMAD5	1	Uniprot;PMID:25136781
ACVL1_ACVR2A		ACVL1_ACVR2A			SMAD8	1	Uniprot;PMID:25136781
ACVL1_BMPR2		ACVL1_BMPR2			SMAD1	1	Uniprot;PMID:25136781
ACVL1_BMPR2		ACVL1_BMPR2			SMAD5	1	Uniprot;PMID:25136781
ACVL1_BMPR2		ACVL1_BMPR2			SMAD8	1	Uniprot;PMID:25136781
ACVR_1A2A_receptor		ACVR_1A2A_receptor			SMAD1	1	Uniprot;PMID:25136781
ACVR_1A2A_receptor		ACVR_1A2A_receptor			SMAD5	1	Uniprot;PMID:25136781
ACVR_1A2A_receptor		ACVR_1A2A_receptor			SMAD8	1	Uniprot;PMID:25136781
ACVR_1A2B_receptor		ACVR_1A2B_receptor			SMAD1	1	Uniprot;PMID:25136781
ACVR_1A2B_receptor		ACVR_1A2B_receptor			SMAD5	1	Uniprot;PMID:25136781
ACVR_1A2B_receptor		ACVR_1A2B_receptor			SMAD8	1	Uniprot;PMID:25136781
ACVR_1B2B_receptor		ACVR_1B2B_receptor			SMAD2	1	Uniprot;PMID:25136781
ACVR_1B2B_receptor		ACVR_1B2B_receptor			SMAD3	1	Uniprot;PMID:25136781
ACVR1_BMPR2		ACVR1_BMPR2			SMAD1	1	Uniprot;PMID:25136781
ACVR1_BMPR2		ACVR1_BMPR2			SMAD5	1	Uniprot;PMID:25136781
ACVR1_BMPR2		ACVR1_BMPR2			SMAD8	1	Uniprot;PMID:25136781
P30556	AGTR1_HUMAN	AGTR1			STAT1	1
P30556	AGTR1_HUMAN	AGTR2			STAT3	1
P30556	AGTR1_HUMAN	AGTR3			STAT5A	1
P30556	AGTR1_HUMAN	AGTR3			STAT5B	1
P30556	AGTR1_HUMAN	AGTR4			STAT6	1
P30556	AGTR1_HUMAN	AGTR5			STAT2	1
P10275	ANDR_HUMAN	AR			AR	1	selfAssos
BMPR1A_BMPR2		BMPR1A_BMPR2			SMAD1	1	Uniprot;PMID:25136781
BMPR1A_BMPR2		BMPR1A_BMPR2			SMAD5	1	Uniprot;PMID:25136781
BMPR1A_BMPR2		BMPR1A_BMPR2			SMAD8	1	Uniprot;PMID:25136781
BMPR1B_BMPR2		BMPR1B_BMPR2			SMAD1	1	Uniprot;PMID:25136781
BMPR1B_BMPR2		BMPR1B_BMPR2			SMAD5	1	Uniprot;PMID:25136781
BMPR1B_BMPR2		BMPR1B_BMPR2			SMAD8	1	Uniprot;PMID:25136781
BMPR1B_BMPR2_ACVR1B		BMPR1B_BMPR2_ACVR1B			SMAD1	1	Uniprot;PMID:25136781
BMPR1B_BMPR2_ACVR1B		BMPR1B_BMPR2_ACVR1B			SMAD5	1	Uniprot;PMID:25136781
BMPR1B_BMPR2_ACVR1B		BMPR1B_BMPR2_ACVR1B			SMAD8	1	Uniprot;PMID:25136781
BMR1A_ACR2A		BMR1A_ACR2A			SMAD1	1	Uniprot;PMID:25136781
BMR1A_ACR2A		BMR1A_ACR2A			SMAD5	1	Uniprot;PMID:25136781
BMR1A_ACR2A		BMR1A_ACR2A			SMAD8	1	Uniprot;PMID:25136781
BMR1A_AVR2B		BMR1A_AVR2B			SMAD1	1	Uniprot;PMID:25136781
BMR1A_AVR2B		BMR1A_AVR2B			SMAD5	1	Uniprot;PMID:25136781
BMR1A_AVR2B		BMR1A_AVR2B			SMAD8	1	Uniprot;PMID:25136781
BMR1B_AVR2A		BMR1B_AVR2A			SMAD1	1	Uniprot;PMID:25136781
BMR1B_AVR2A		BMR1B_AVR2A			SMAD5	1	Uniprot;PMID:25136781
BMR1B_AVR2A		BMR1B_AVR2A			SMAD8	1	Uniprot;PMID:25136781
BMR1B_AVR2B		BMR1B_AVR2B			SMAD1	1	Uniprot;PMID:25136781
BMR1B_AVR2B		BMR1B_AVR2B			SMAD5	1	Uniprot;PMID:25136781
BMR1B_AVR2B		BMR1B_AVR2B			SMAD8	1	Uniprot;PMID:25136781
P61073	CXCR4_HUMAN	CXCR4			STAT1	1
P61073	CXCR4_HUMAN	CXCR4			STAT3	1
P61073	CXCR4_HUMAN	CXCR4			STAT4	1
P61073	CXCR4_HUMAN	CXCR4			STAT5A	1
P61073	CXCR4_HUMAN	CXCR4			STAT5B	1
P61073	CXCR4_HUMAN	CXCR4			STAT6	1
P00533	EGFR_HUMAN	EGFR			STAT1	1	Uniprot;PBMID: 8524316
P00533	EGFR_HUMAN	EGFR			STAT3	1	Uniprot;PBMID: 8524316
P00533	EGFR_HUMAN	EGFR			STAT5A	1	Uniprot;PBMID: 8524316
P00533	EGFR_HUMAN	EGFR			STAT5B	1	Uniprot
P19235	EPOR_HUMAN	EPOR			STAT1	1	Uniprot
P19235	EPOR_HUMAN	EPOR			STAT3	1	Uniprot
P19235	EPOR_HUMAN	EPOR			STAT5A	1	Uniprot;PMID: 8665851
P19235	EPOR_HUMAN	EPOR			STAT5B	1	Uniprot
Q15303	ERBB4_HUMAN	ERBB4			STAT5A	1	PMID: 15863494
P03372	ESR1_HUMAN	ESR1			ESR1	1	selfAssos
Q92731	ESR2_HUMAN	ESR2			ESR2	1	selfAssos
FGFR2	FGFR2_HUMAN	FGFR2			ESR1	-1	PMID: 29180470; PMID: 27236187
P23945	FSHR_HUMAN	FSHR			FOXO1	-1	PMID:11875118
P23945	FSHR_HUMAN	FSHR			FOXO3	-1	PMID:11875118
FZD7_LRP5		FZD7_LRP5			TBXT	1	PMID:27641648;https://doi.org/10.1016/C2015-0-05642-8
FZD7_LRP6		FZD7_LRP6			TBXT	1	PMID:27641648;https://doi.org/10.1016/C2015-0-05642-8
P41235	HNF4A_HUMAN	HNF4A			HNF4A	1	selfAssos
Q14541	HNF4G_HUMAN	HNF4G			HNF4G	1	selfAssos
IL1_receptor		IL1_receptor			NFKB1	1
IL10_receptor		IL10_receptor			STAT1	1	Uniprot
IL10_receptor		IL10_receptor			STAT3	1	Uniprot
IL10_receptor		IL10_receptor			STAT5A	1	Uniprot
IL10_receptor		IL10_receptor			STAT5B	1	Uniprot
IL12_receptor		IL12_receptor			STAT1	1	Uniprot
IL12_receptor		IL12_receptor			STAT3	1	Uniprot
IL12_receptor		IL12_receptor			STAT4	1	Uniprot
IL12_receptor		IL12_receptor			STAT5A	1	Uniprot
IL12_receptor		IL12_receptor			STAT5B	1	Uniprot
IL12_receptor		IL12_receptor			STAT6	1	Uniprot
IL2_receptor_I		IL2_receptor_I			STAT1	1	Uniprot
IL2_receptor_I		IL2_receptor_I			STAT3	1	Uniprot
IL2_receptor_I		IL2_receptor_I			STAT4	1	Uniprot
IL2_receptor_I		IL2_receptor_I			STAT5A	1	Uniprot;PMID: 9597132
IL2_receptor_I		IL2_receptor_I			STAT5B	1	Uniprot
IL2_receptor_I		IL2_receptor_I			STAT6	1	Uniprot
IL3_receptor		IL3_receptor			STAT1	1	Uniprot
IL3_receptor		IL3_receptor			STAT3	1	Uniprot
IL3_receptor		IL3_receptor			STAT5A	1	Uniprot
IL3_receptor		IL3_receptor			STAT5B	1	Uniprot
IL3_receptor		IL3_receptor			STAT6	1	Uniprot
IL4_receptor		IL4_receptor			STAT5A	1
IL4_receptor		IL4_receptor			STAT6	1	PMID: 8602263; PMID: 25145352
IL5_receptor		IL5_receptor			SOX4	1	PMID:11498591
IL6_receptor		IL6_receptor			STAT1	1	Uniprot
IL6_receptor		IL6_receptor			STAT3	1	Uniprot
IL7_receptor		IL7_receptor			STAT5A	1	PMID: 9597132
P06213	INSR_HUMAN	INSR			FOXO1	-1	Uniprot
P10721	KIT_HUMAN	KIT			STAT1	1	Uniprot;PMID:10358045;PMID: 9355737
P10721	KIT_HUMAN	KIT			STAT3	1	Uniprot
P10721	KIT_HUMAN	KIT			STAT5A	1	Uniprot;PMID:10358045
P10721	KIT_HUMAN	KIT			STAT5B	1	Uniprot;PMID:10358045
		LHCGR			FOXO1	-1	PMID:11875118
		LHCGR			FOXO3	-1	PMID:11875118
		MERTK			STAT1	1	Uniprot
		NOTCH1			EOMES	1	PMID:19265115
		NOTCH1			HES1	1	Uniprot;NetPath;PMID 10520600
		NOTCH2			HES1	1	Uniprot;NetPath;PMID 10520600
		NOTCH1			HES5	1	Uniprot;NetPath;PMID 10520600
		NOTCH1			HEY1	1	Uniprot;NetPath
		NOTCH1			HEY2	1	Uniprot;NetPath
		NOTCH1			RBPJ	1	Uniprot;signalink;PMID:10637481;PMID:8749394;NetPath;PMID: 22718343; PMID: 12039915; PMID: 16921404
		NOTCH2			RBPJ	1	PMID: 22718343; PMID: 12039915; PMID: 16921404
		NOTCH3			RBPJ	1	PMID: 22718343; PMID: 12039915; PMID: 16921405
		NOTCH4			RBPJ	1	PMID: 22718343; PMID: 12039915; PMID: 16921406
		NOTCH2			ID4	1	PMID:31390563
		NOTCH3			HES4	1	PMID:27791012
		NOTCH4			HEYL	1	PMID:27791013
		NOTCH5			HEY1	1	PMID:27791014
		NOTCH6			HEY2	1	PMID:27791015
		NR0B1			NR0B1	1	selfAssos
		NR0B2			NR0B2	1	selfAssos
		NR1D1			NR1D1	1	selfAssos
		NR1D2			NR1D2	1	selfAssos
		NR1H2			NR1H2	1	selfAssos
		NR1H3			NR1H3	1	selfAssos
		NR1H4			NR1H4	1	selfAssos
		NR1I2			NR1I2	1	selfAssos
		NR1I3			NR1I3	1	selfAssos
		NR2C1			NR2C1	1	selfAssos
		NR2C2			NR2C2	1	selfAssos
		NR2E1			NR2E1	1	selfAssos
		NR2E3			NR2E3	1	selfAssos
		NR2F1			NR2F1	1	selfAssos
		NR2F2			NR2F2	1	selfAssos
		NR2F6			NR2F6	1	selfAssos
		NR3C1			NR3C1	1	selfAssos
		NR3C2			NR3C2	1	selfAssos
		NR4A1			NR4A1	1	selfAssos
		NR4A2			NR4A2	1	selfAssos
		NR4A3			NR4A3	1	selfAssos
		NR5A1			NR5A1	1	selfAssos
		NR5A2			NR5A2	1	selfAssos
		NR6A1			NR6A1	1	selfAssos
		PDGFRA			STAT1	1	PMID: 9788278
		PDGFRA			STAT3	1	PMID: 9788278
		PDGFRA			STAT5A	1	PMID: 9484840
		PDGFRA			STAT5B	1	PMID: 9484840
		PDGFRB			STAT1	1	PMID:10207096;PMID:9484840
		PDGFRB			STAT3	1	PMID:10207096;PMID:9484840
		PDGFRB			STAT5A	1	PMID: 9813029
		PDGFRB			STAT5B	1	PMID: 9813029
		PGR			PGR	1	selfAssos
		PPARA			PPARA	1	selfAssos
		PPARD			PPARD	1	selfAssos
		PPARG			PPARG	1	selfAssos
PTCH_BOC_transmembrane_receptor		PTCH_BOC_transmembrane_receptor			GLI1	1	reactome;Uniprot;NetPath
PTCH_BOC_transmembrane_receptor		PTCH_BOC_transmembrane_receptor			GLI2	1	reactome;Uniprot;NetPath
PTCH_BOC_transmembrane_receptor		PTCH_BOC_transmembrane_receptor			GLI3	1	reactome;Uniprot;NetPath
PTCH_CDON_transmembrane_receptor		PTCH_CDON_transmembrane_receptor			GLI1	1	reactome;Uniprot;NetPath
PTCH_CDON_transmembrane_receptor		PTCH_CDON_transmembrane_receptor			GLI2	1	reactome;Uniprot;NetPath
PTCH_CDON_transmembrane_receptor		PTCH_CDON_transmembrane_receptor			GLI3	1	reactome;Uniprot;NetPath
PTCH_GAS1_transmembrane_receptor		PTCH_GAS1_transmembrane_receptor			GLI1	1	reactome;Uniprot;NetPath
PTCH_GAS1_transmembrane_receptor		PTCH_GAS1_transmembrane_receptor			GLI2	1	reactome;Uniprot;NetPath
PTCH_GAS1_transmembrane_receptor		PTCH_GAS1_transmembrane_receptor			GLI3	1	reactome;Uniprot;NetPath
		RORA			RORA	1	selfAssos
		RORB			RORB	1	selfAssos
		RORC			RORC	1	selfAssos
TGFbeta_receptor1		TGFbeta_receptor1			SMAD2	1	Uniprot;PMID:25136781
TGFbeta_receptor1		TGFbeta_receptor1			SMAD3	1	Uniprot;PMID:25136781
TGFbeta_receptor2		TGFbeta_receptor2			SMAD2	1	Uniprot;PMID:25136781
TGFbeta_receptor2		TGFbeta_receptor2			SMAD3	1	Uniprot;PMID:25136781
		THRA			THRA	1	selfAssos
		THRB			THRB	1	selfAssos
		TLR7			IRF5	1	PMID:15695821
		TLR8			IRF5	1	PMID:15695821
P19438	TNR1A_HUMAN	TNFRSF1A			NFKB1	1
P20333	TNR1B_HUMAN	TNFRSF1B			NFKB1	1
Type_I_IFNR		Type_I_IFNR			STAT1	1	Uniprot
Type_I_IFNR		Type_I_IFNR			STAT2	1	Uniprot
Type_II_IFNR		Type_II_IFNR			STAT1	1	Uniprot
Type_II_IFNR		Type_II_IFNR			STAT2	1	Uniprot
Type_III_IFNR		Type_III_IFNR			STAT1	1	Uniprot
Type_III_IFNR		Type_III_IFNR			STAT2	1	Uniprot
P11473	VDR_HUMAN	VDR			VDR	1	selfAssos
RAreceptor_RARA_RXRA		RAreceptor_RARA_RXRA			MEIOSIN	1	publication
RAreceptor_RARB_RXRB		RAreceptor_RARB_RXRB			MEIOSIN	1	publication
RAreceptor_RARG_RXRG		RAreceptor_RARG_RXRG			MEIOSIN	1	publication
RAreceptor_RXRA		RAreceptor_RXRA			RXRA	1	selfAssos
RAreceptor_RXRB		RAreceptor_RXRB			RXRB	1	selfAssos
RAreceptor_RXRG		RAreceptor_RXRG			RXRG	1	selfAssos
RAreceptor_RARA		RAreceptor_RARA			RARA	1	selfAssos
RAreceptor_RARB		RAreceptor_RARB			RARB	1	selfAssos
RAreceptor_RARG		RAreceptor_RARG			RARG	1	selfAssos
RAreceptor_RARA_RXRA		RAreceptor_RARA_RXRA			RARA	1	selfAssos
RAreceptor_RARB_RXRB		RAreceptor_RARB_RXRB			RARB	1	selfAssos
RAreceptor_RARG:RXRG		RAreceptor_RARG:RXRG			RARG	1	selfAssos
RAreceptor_RARA_RXRA		RAreceptor_RARA_RXRA			RXRA	1	selfAssos
RAreceptor_RARB_RXRB		RAreceptor_RARB_RXRB			RXRB	1	selfAssos
RAreceptor_RARG:RXRG		RAreceptor_RARG:RXRG			RXRG	1	selfAssos
P54760	EPHB4_HUMAN	EPHB4			ELK1	1	PMID:32299362
BMPR1A_BMPR2		BMPR1A_BMPR2			ZGLP1	1	PMID:32054698
BMPR1B_BMPR2		BMPR1B_BMPR2			ZGLP1	1	PMID:32054698
BMR1A_ACR2A		BMR1A_ACR2A			ZGLP1	1	PMID:32054698
BMR1A_AVR2B		BMR1A_AVR2B			ZGLP1	1	PMID:32054698
BMR1B_AVR2A		BMR1B_AVR2A			ZGLP1	1	PMID:32054698
BMR1B_AVR2B		BMR1B_AVR2B			ZGLP1	1	PMID:32054698
		DCC			OTX2	1	PMID:33195252
P29323	EPHB2_HUMAN	EPHB2			ELK1	1	PMID:12486127
P35367	HRH1_HUMAN	HRH1	P19838	NFKB1_HUMAN	NFKB1	1	PMID:23268457
Q03431	PTH1R_HUMAN	PTH1R	Q12948	FOXC1_HUMAN	FOXC1	1	PMID:32431614
Q03431	PTH1R_HUMAN	PTH1R			RUNX2	1	PMID:32431614
P43115	PE2R3_HUMAN	PTGER3			ELK1	1	PMID:12486127
P43115	PE2R3_HUMAN	PTGER3			ETS1	1	PMID:12486127
