# Supplementary material for: Single-cell roadmap of human gonadal development
Source: Nature. 2022 Jul 6;607(7919):540–7. doi: 10.1038/s41586-022-04918-4 (PMC9300467; doi:10.1038/s41586-022-04918-4)
Supplement: Supplementary file 3 — Supplementary Tables 1–11 and legends to the tables. [file 41586_2022_4918_MOESM3_ESM.zip › 2021-05-07278C-Supplementary_Table2.xlsx]

## Sheet: A_cellranger10x_RNA_library_sta
sample	number of cells	reads per cell	genes per cell	Cell Ranger
FCA_GND8047884	1325	137061	4111	Cell Ranger 3.1.0
FCA_GND8047885	9242	17193	2165	Cell Ranger 3.1.0
FCA_GND8103049	4457	35554	1646	Cell Ranger 3.1.0
FCA_GND8103050	11534	14063	1670	Cell Ranger 3.1.0
FCA_GND8103052	2863	37799	781	Cell Ranger 3.1.0
FCA_GND8103053	3481	60671	1153	Cell Ranger 3.1.0
FCA_GND8125922	4864	31789	2876	Cell Ranger 3.1.0
FCA_GND8125923	4213	34260	3134	Cell Ranger 3.1.0
FCA_GND8125924	3278	50689	2110	Cell Ranger 3.1.0
FCA_GND8125925	3229	55659	2319	Cell Ranger 3.1.0
FCA_GND8289579	4731	35955	1453	Cell Ranger 3.1.0
FCA_GND8289580	10913	14468	1530	Cell Ranger 3.1.0
FCA_GND8622625	1192	322824	1908	Cell Ranger 3.1.0
FCA_GND8622626	1081	378673	1920	Cell Ranger 3.1.0
FCA_GND8622627	2835	137499	3723	Cell Ranger 3.1.0
FCA_GND8622628	5353	80084	3105	Cell Ranger 3.1.0
FCA_GND8622629	3272	119638	2881	Cell Ranger 3.1.0
FCA_GND8622630	100	4042118	2558	Cell Ranger 3.1.0
FCA_GND8622631	3645	110793	3148	Cell Ranger 3.1.0
FCA_GND8715407	5121	123594	1672	Cell Ranger 3.1.0
FCA_GND8715408	3379	153841	1428	Cell Ranger 3.1.0
FCA_GND8715519	5840	104521	1468	Cell Ranger 3.1.0
FCA_GND8784458	8710	77947	2241	Cell Ranger 3.1.0
FCA_GND8784459	699	797198	2764	Cell Ranger 3.1.0
FCA_GND8784460	7006	75312	2496	Cell Ranger 3.1.0
FCA_GND8810844	3055	184993	2141	Cell Ranger 3.1.0
FCA_GND8810845	1764	317959	1514	Cell Ranger 3.1.0
FCA_GND8810846	2231	212760	794	Cell Ranger 3.1.0
FCA_GND8810848	2750	154760	2750	Cell Ranger 3.1.0
FCA_GND8810850	2202	294929	1076	Cell Ranger 3.1.0
FCA_GND8810851	11165	43329	2334	Cell Ranger 3.1.0
FCA_GND8810852	5296	80892	1484	Cell Ranger 3.1.0
FCA_GND9331965	10372	49583	2355	Cell Ranger 3.1.0
FCA_GND9331966	27684	20356	1140	Cell Ranger 3.1.0
FCA_GND9331967	14346	40066	1432	Cell Ranger 3.1.0
FCA_GND9331968	11162	53079	1534	Cell Ranger 3.1.0
FCA_GND9331969	870	569925	1574	Cell Ranger 3.1.0
FCA_GND9331970	12289	40606	1677	Cell Ranger 3.1.0
FCA_GND9295208	1570	352872	1574	Cell Ranger 3.1.0
FCA_GND9295209	1799	320228	1496	Cell Ranger 3.1.0
FCA_GND9295210	10000	53906	1989	Cell Ranger 3.1.0
FCA_GND9295212	10000	52923	2108	Cell Ranger 3.1.0
FCA_GND9332061	10674	61645	1092	Cell Ranger 3.1.0
FCA_GND9332062	21666	27888	1176	Cell Ranger 3.1.0
FCA_GND9332064	1598	392493	3668	Cell Ranger 3.1.0
FCA_GND9332065	2248	305660	1980	Cell Ranger 3.1.0
HD_F_GON9460406	10948	58411	2616	Cell Ranger 3.1.0
HD_F_GON9460407	10081	78798	2824	Cell Ranger 3.1.0
HD_F_GON9460408	10802	76027	2188	Cell Ranger 3.1.0
HD_F_GON9479968	1553	471475	1444	Cell Ranger 3.1.0
HD_F_GON9479969	5000	165953	1596	Cell Ranger 3.1.0
HD_F_GON9479970	6287	133969	2159	Cell Ranger 3.1.0
HD_F_GON9480063	8634	94629	2184	Cell Ranger 3.1.0
HD_F_GON9480064	8375	97614	2156	Cell Ranger 3.1.0
HD_F_GON9480066	5972	126248	3008	Cell Ranger 3.1.0
HD_F_GON9883862	7597	96289	2506	Cell Ranger 3.1.0
HD_F_GON9883863	8095	77963	2425	Cell Ranger 3.1.0
HD_F_GON9883868	5225	106594	1314	Cell Ranger 3.1.0
HD_F_GON9699334	8847	84937	1943	Cell Ranger 3.1.0
HD_F_GON9699332	8232	82782	2349	Cell Ranger 3.1.0
HD_F_GON9699337	2087	430214	1853	Cell Ranger 3.1.0
HD_F_GON9883867	7644	86999	1536	Cell Ranger 3.1.0
HD_F_GON9883866	2017	296574	1504	Cell Ranger 3.1.0
HD_F_GON9883859	4630	145000	1350	Cell Ranger 3.1.0
HD_F_GON9855674	5206	195077	2760	Cell Ranger 3.1.0
HD_F_GON9855673	7260	120784	3005	Cell Ranger 3.1.0
HD_F_GON9699427	5945	136313	1649	Cell Ranger 3.1.0
HD_F_GON9699428	4000	209443	2624	Cell Ranger 3.1.0
HD_F_GON9699338	6845	125746	1261	Cell Ranger 3.1.0
HD_F_GON9699336	6579	127379	1559	Cell Ranger 3.1.0
HD_F_GON9883865	7332	90016	1826	Cell Ranger 3.1.0
HD_F_GON9699429	5092	134291	1749	Cell Ranger 3.1.0
HCA_F_GON10828898	5159	133423	3078	Cell Ranger 3.1.0
HCA_F_GON10828899	5017	180611	3610	Cell Ranger 3.1.0
HCA_F_GON10828900	5150	162560	2592	Cell Ranger 3.1.0
HCA_F_GON10828901	12004	66878	3286	Cell Ranger 3.1.0
HCA_F_GON10828902	10638	76406	3561	Cell Ranger 3.1.0
HD_F_GON9525515	4921	156735	3128	Cell Ranger 3.1.0
HD_F_GON9525516	3715	178102	3478	Cell Ranger 3.1.0
FCA_GND10375779	4112	180376	2962	Cell Ranger 3.1.0
FCA_GND10375780	5046	125647	2447	Cell Ranger 3.1.0
HCA_F_GON10941968	6773	79077	3351	Cell Ranger 3.1.0
HCA_F_GON10941969	6323	72577	3205	Cell Ranger 3.1.0
HD_F_GON9525419	1415	-	3507	CellRanger ARC - multiomics
HD_F_GON9525420	1461	-	3477	CellRanger ARC - multiomics
FCA_GND10287600	3164	-	3968	CellRanger ARC - multiomics
FCA_GND10287601	3136	-	4527	CellRanger ARC - multiomics
FCA_GND10287602	1645	-	4374	CellRanger ARC - multiomics
FCA_GND10287603	2472	-	4728	CellRanger ARC - multiomics
FCA_GND10287604	5112	-	1761	CellRanger ARC - multiomics
HCA_F_GON10713284	4882	-	4868	CellRanger ARC - multiomics
HCA_F_GON10713285	6353	-	3654	CellRanger ARC - multiomics
HCA_F_GON10713286	6878	-	4402	CellRanger ARC - multiomics
HCA_F_GON10535495	12651	-	3728	CellRanger ARC - multiomics

## Sheet: B_cellranger10x_ATAC_library_st
sample	number of cells	Median fragments per cell	Fraction of fragments overlapping any targeted region	CellRanger
FCA_GND8046539	8668	29255	0.743	Cell Ranger ATAC 1.2.0
HD_F_GON9479873	8901	9515	0.807	Cell Ranger ATAC 1.2.0
HD_F_GON9479874	12913	7491	0.804	Cell Ranger ATAC 1.2.0
HD_F_GON9479872	5335	18171	0.775	Cell Ranger ATAC 1.2.0
FCA_GND8768485	4878	8946	0.823	Cell Ranger ATAC 1.2.0
HD_F_GON9479875	8394	11468	0.801	Cell Ranger ATAC 1.2.0
FCA_GND8795927	8513	10400	0.723	Cell Ranger ATAC 1.2.0
FCA_GND9332157	5427	13647	0.728	Cell Ranger ATAC 1.2.0
FCA_GND8795928	4628	19074	0.747	Cell Ranger ATAC 1.2.0
FCA_GND8768484	3458	16354	0.774	Cell Ranger ATAC 1.2.0
HD_F_GON9883959	5326	20827	0.801	Cell Ranger ATAC 1.2.0
FCA_GND8768482	2872	15478	0.72	Cell Ranger ATAC 1.2.0
HD_F_GON9883960	4974	22640	0.802	Cell Ranger ATAC 1.2.0
FCA_GND8768481	1111	34264	0.684	Cell Ranger ATAC 1.2.0
FCA_GND8768483	1172	33301	0.739	Cell Ranger ATAC 1.2.0
FCA_GND8768487	719	21599	0.618	Cell Ranger ATAC 1.2.0
HD_F_GON9883955	5731	14763	0.798	Cell Ranger ATAC 1.2.0
HD_F_GON9883958	5264	15779	0.71	Cell Ranger ATAC 1.2.0
HD_F_GON9525612	1461	45621	-	CellRanger ARC - multiomics
HD_F_GON9525611	1415	46583	-	CellRanger ARC - multiomics
FCA_GND10288176	3164	5728	-	CellRanger ARC - multiomics
FCA_GND10288177	3136	6205	-	CellRanger ARC - multiomics
FCA_GND10288178	1645	26713	-	CellRanger ARC - multiomics
FCA_GND10288179	2472	6585	-	CellRanger ARC - multiomics
FCA_GND10288180	5112	7808	-	CellRanger ARC - multiomics
HCA_F_GON10535399	12651	5718	-	CellRanger ARC - multiomics
HCA_F_GON10687818	4882	5760	-	CellRanger ARC - multiomics
HCA_F_GON10687819	6353	4965	-	CellRanger ARC - multiomics
HCA_F_GON10687820	6878	4680	-	CellRanger ARC - multiomics
