# Supplementary material for: Single-cell roadmap of human gonadal development
Source: Nature. 2022 Jul 6;607(7919):540–7. doi: 10.1038/s41586-022-04918-4 (PMC9300467; doi:10.1038/s41586-022-04918-4)
Supplement: Supplementary file 3 — Supplementary Tables 1–11 and legends to the tables. [file 41586_2022_4918_MOESM3_ESM.zip › 2021-05-07278C-Supplementary_Table3.xlsx]

## Sheet: A_human_scRNAseq_females
sample	GermCells	CoelEpi	Supporting	preGranulosa	Mesenchymal_GATA4/LHX9	SMCs	Mesenchymal_GATA2	PV	Immune	Endothelial	Epithelial	Erythroid	Neural	total_cells	PCW
FCA_GND9332065	4	155	0	1	2	0	504	4	22	68	857	50	24	1691	6
FCA_GND9332064	3	154	0	0	2	0	516	10	17	52	542	43	21	1360	6
HCA_F_GON10828901	3	3088	11	5	15	1	2301	207	197	692	1673	229	129	8551	6.5
HCA_F_GON10828902	1	2752	17	17	31	0	2062	191	200	607	1579	231	128	7816	6.5
FCA_GND8125923	1	743	1286	6	123	2	575	42	0	65	304	91	198	3436	7.5
HCA_F_GON10941969	6	919	1899	8	224	0	1101	35	144	152	852	20	42	5402	8
HCA_F_GON10941968	14	926	1978	17	278	0	1109	33	162	157	989	16	51	5730	8
FCA_GND8622625	6	162	187	11	108	0	106	11	22	46	98	31	2	790	8.4
FCA_GND8622626	2	122	206	18	99	0	86	4	31	42	90	29	5	734	8.4
HD_F_GON9480066	0	28	0	0	6	0	4667	14	33	66	61	1	108	4984	8.6
HCA_F_GON10828900	0	588	48	1	19	0	3215	18	42	131	666	31	0	4759	8.6
FCA_GND8784460	16	560	1963	678	1434	0	1543	54	7	68	186	15	0	6524	8.6
HCA_F_GON10828899	51	309	1806	30	156	0	262	31	28	42	78	19	34	2846	8.6
FCA_GND8810845	1	147	239	121	87	1	511	14	23	55	84	0	132	1415	8.6
HCA_F_GON10828898	83	632	3407	68	335	0	486	71	51	117	157	55	60	5522	8.6
FCA_GND8047885	18	379	3003	2837	2389	0	67	91	1	118	3	0	0	8906	8.8
HD_F_GON9479968	179	314	98	388	14	0	13	0	17	3	6	1	2	1035	9
FCA_GND8810848	5	188	349	425	223	0	832	30	44	44	91	0	8	2239	9
FCA_GND8103053	3	243	849	746	390	0	335	36	0	63	201	1	7	2874	9
HD_F_GON9460407	149	721	2059	1596	1118	0	1787	91	118	170	199	0	18	8026	10
HD_F_GON9460406	208	812	2197	1683	1297	0	1941	96	142	183	214	0	22	8795	10
FCA_GND8622628	2	449	515	1723	238	0	1586	70	0	41	167	0	3	4794	11
FCA_GND8125925	16	254	124	688	144	0	1098	30	1	19	128	0	1	2503	11
FCA_GND9331965	478	349	810	4557	2146	0	58	99	38	241	3	0	1	8780	12
HD_F_GON9480063	268	292	564	733	764	0	1612	173	60	260	154	0	82	4962	13
HD_F_GON9525516	268	238	218	1710	636	0	13	48	31	103	0	0	0	3265	13
HD_F_GON9525515	435	444	391	2281	444	0	14	59	12	115	0	0	0	4195	13
HD_F_GON9480064	247	306	584	741	693	1	1484	158	71	231	176	0	74	4766	13
FCA_GND8715408	3	245	24	441	120	0	750	42	2	17	127	0	2	1773	14
FCA_GND8810844	89	31	42	211	321	0	928	73	53	162	127	0	7	2044	14
HD_F_GON9699428	7	82	0	392	38	0	1579	349	23	212	1262	0	4	3948	14
HD_F_GON9699429	0	1	0	0	2	0	264	2376	62	409	841	0	592	4547	14
HD_F_GON9479969	214	226	201	475	1105	5	527	123	34	221	47	0	18	3196	14
FCA_GND9331968	171	186	806	916	2842	1	2127	340	95	504	173	0	28	8189	16
FCA_GND9332061	135	195	673	860	2825	0	2335	283	79	462	162	0	24	8033	16
FCA_GND10375780	394	1012	96	1500	1023	0	48	35	51	106	0	0	3	4268	16
FCA_GND10375779	279	749	155	1705	473	0	12	44	16	106	0	0	2	3541	16
HD_F_GON9883862	2636	646	14	3071	20	1	10	3	68	3	16	0	0	6488	17
HD_F_GON9883863	2848	718	10	3168	22	1	12	1	60	4	13	0	0	6857	17
FCA_GND8103050	419	799	496	3855	2724	0	1393	470	0	513	73	0	17	10759	17
HD_F_GON9883866	305	8	41	94	181	2	204	70	11	104	314	0	5	1339	18
HD_F_GON9699337	378	14	37	69	170	2	160	76	21	130	287	0	3	1347	18
HD_F_GON9699332	42	50	27	310	647	1076	1894	1089	78	408	213	0	115	5949	21
HD_F_GON9699334	271	57	24	72	346	5	1950	763	213	228	1774	0	70	5773	21
HD_F_GON9699336	36	24	16	293	506	1001	1386	894	56	311	117	0	107	4747	21
HD_F_GON9883865	33	41	19	310	576	940	1695	1028	69	352	115	0	92	5270	21
HD_F_GON9883867	165	53	9	50	260	5	1502	559	122	159	1276	0	23	4183	21

## Sheet: B_human_scRNAseq_males
sample	GermCells	CoelEpi	Supporting	Sertoli	Mesenchymal_LHX9	FetalLeydig	Mesenchymal_GATA2	PV	Immune	Endothelial	Epithelial	Erythroid	Neural	total_cells	PCW
FCA_GND8622630	0	3	23	0	1	0	5	2	0	2	6	0	2	44	6
FCA_GND8810850	0	8	10	2	9	0	22	13	4	545	76	18	0	707	7
FCA_GND8810851	3	358	1346	16	45	0	407	109	271	351	1826	471	1372	6575	7
HD_F_GON9460408	2	940	426	734	626	155	3531	102	342	498	779	18	5	8158	8.8
FCA_GND9331969	11	7	85	130	54	4	193	16	42	20	81	0	0	643	9
FCA_GND8289580	93	353	379	3275	3226	96	1801	129	1	373	26	0	5	9757	11
FCA_GND8784458	14	38	229	907	468	36	2743	138	115	327	63	0	5	5083	11
FCA_GND9331966	68	60	242	5346	1392	148	5761	289	305	515	124	0	6	14256	12
FCA_GND8810852	5	42	45	1109	426	39	1418	60	141	112	45	1	15	3458	12
FCA_GND8810846	0	16	0	37	62	9	720	38	40	44	34	0	20	1020	12
FCA_GND9295212	1	28	328	1633	2865	252	1379	302	115	1162	0	0	5	8070	14
FCA_GND9331970	13	34	520	571	5074	73	1325	181	151	511	2	0	0	8455	14
FCA_GND9332062	1730	524	40	6028	7111	209	1069	2	379	53	36	0	0	17181	15
HD_F_GON9479970	97	89	48	2339	929	25	1090	32	76	62	18	0	7	4812	15
FCA_GND9331967	47	72	60	2588	2421	90	4631	220	129	448	252	0	10	10968	15
FCA_GND9295208	31	77	0	276	327	54	219	1	38	20	6	0	1	1050	16
FCA_GND9295209	45	91	2	280	332	44	265	3	20	20	5	0	1	1108	16
FCA_GND9295210	12	20	28	1384	1578	215	4608	182	98	314	65	0	15	8519	17
HD_F_GON9855673	59	11	23	693	2348	214	1056	146	129	147	33	0	9	4868	17
HD_F_GON9855674	18	7	31	1188	1254	214	1163	82	68	142	35	0	18	4220	17
HD_F_GON9883859	19	11	18	928	1259	234	922	68	84	117	27	0	16	3703	17
FCA_GND8715519	851	40	6	835	647	12	284	64	206	89	91	0	2	3127	19
HD_F_GON9699427	12	55	6	1956	1201	22	183	25	73	116	1	0	1	3651	19
HD_F_GON9699338	281	2	27	1645	833	149	411	80	42	69	60	0	3	3602	21
HD_F_GON9883868	212	0	34	1069	643	132	363	57	37	65	36	0	1	2649	21

## Sheet: C_mouse_scRNAseq_females
sample	GermCells	CoelEpi_Lhx9	CoelEpi_Gata2	Supporting	preGranulosa	Mesenchymal_Lhx9	Mesenchymal_Gata2	Mesenchymal_Crabp1	PV	Muscoskeletal	Epithelial_Wnt7a	Epithelial	Endothelial	Immune	Erythroid	Neural	total_cells	stage	dataset
HCA_Mou_10828703	30	905	222	0	0	2	1633	13	0	42	3	1200	114	37	38	115	4354	E10.5	Sanger
HCA_Mou_10828704	1	35	398	0	0	1	2264	167	0	510	0	786	134	15	11	191	4513	E10.5	Sanger
GSM4643732	40	305	455	250	23	162	1582	1300	0	274	4	386	72	136	229	226	5444	E11.5	Niu2020
HCA_Mou_10828701	206	1043	270	1810	174	1197	1084	0	1	0	47	352	162	51	249	33	6679	E11.5	Sanger
HCA_Mou_10828702	1	166	1212	0	3	77	3638	8	0	6	203	1760	217	61	149	77	7578	E11.5	Sanger
GSM4643733	342	488	245	1077	287	761	561	0	7	0	64	92	38	58	47	27	4094	E12.5	Niu2020
HCA_Mou_10828699	655	756	27	2145	341	1220	167	2	8	2	30	80	162	40	16	1	5652	E12.5	Sanger
HCA_Mou_10828700	0	6	533	4	6	415	1511	0	1	0	156	150	67	25	4	0	2878	E12.5	Sanger
GSM4643734	2363	619	1	308	4330	1515	3	1	9	0	0	0	111	39	44	0	9343	E14.5	Niu2020
GSM4643735	1010	699	0	49	3089	2325	8	0	110	0	1	0	168	124	60	0	7643	E16.5	Niu2020
GSM4643736	426	132	0	11	1513	870	2	0	17	0	0	0	49	30	9	1	3060	E18.5	Niu2020
GSM4643737	234	172	0	11	1410	1831	0	0	90	0	0	7	39	229	25	0	4048	P1	Niu2020
GSM4643738	65	222	0	2	2052	2452	4	0	93	0	0	1	38	134	30	0	5093	P5	Niu2020

## Sheet: D_mouse_scRNAseq_males
sample	GermCells	CoelEpi_Lhx9	CoelEpi_Gata2	Supporting	Sertoli	Mesenchymal_Lhx9	FetalLeydig	Mesenchymal_Gata2	Mesenchymal_Crabp1	PV	Muscoskeletal	Epithelial	Epithelial_Wnt7a	Endothelial	Immune	Erythroid	Neural	Neural_II	total_cells	stage
HCA_Mou_10827185	28	269	347	862	0	44	0	310	1981	79	7	1559	16	149	58	80	192	4	5985	E10.5
HCA_Mou_10827186	4	49	217	11	1	1	0	40	2659	59	612	296	21	124	35	36	264	627	5056	E10.5
HCA_Mou_10827183	193	931	414	1304	467	345	0	1339	272	0	0	221	103	119	43	131	8	0	5890	E11.5
HCA_Mou_10827184	10	53	951	57	0	12	0	1352	1051	53	1	730	217	166	58	91	202	1	5005	E11.5
HCA_Mou_10827181	601	585	33	118	1023	2071	166	652	49	0	0	37	15	182	27	15	1	0	5575	E12.5
HCA_Mou_10827182	0	12	1188	11	0	4	0	3443	14	0	0	234	331	98	36	7	0	0	5378	E12.5
