# Supplementary material for: Single-cell roadmap of human gonadal development
Source: Nature. 2022 Jul 6;607(7919):540–7. doi: 10.1038/s41586-022-04918-4 (PMC9300467; doi:10.1038/s41586-022-04918-4)
Supplement: Supplementary file 3 — Supplementary Tables 1–11 and legends to the tables. [file 41586_2022_4918_MOESM3_ESM.zip › 2021-05-07278C-Supplementary_Table4.xlsx]

## Sheet: human_germcells
sample	PGC	FGC	oogonia_STRA8	oogonia_meiotic	pre_oocyte	oocyte	pre_spermatogonia	total_cells	PCW	sex
FCA_GND9332064	2	0	0	0	0	0	0	2	6	female
FCA_GND9332065	4	0	0	0	0	0	0	4	6	female
HCA_F_GON10828901	1	0	0	0	0	0	0	1	6.5	female
FCA_GND8810851	2	0	0	0	0	0	0	2	7	male
HCA_F_GON10941969	2	0	0	0	0	0	0	2	8	female
HCA_F_GON10941968	6	0	0	0	0	0	0	6	8	female
FCA_GND8622626	2	0	0	0	0	0	0	2	8.4	female
HCA_F_GON10828899	43	0	0	0	0	0	0	43	8.6	female
HCA_F_GON10828898	68	0	1	0	0	0	0	69	8.6	female
FCA_GND8810845	1	0	0	0	0	0	0	1	8.6	female
FCA_GND8784460	11	0	0	0	0	0	0	11	8.6	female
FCA_GND8047885	13	0	0	0	0	0	0	13	8.8	female
HD_F_GON9460408	1	0	0	0	0	0	0	1	8.8	male
FCA_GND8810848	3	0	0	0	0	0	0	3	9	female
FCA_GND9331969	11	0	0	0	0	0	0	11	9	male
FCA_GND8103053	2	1	0	0	0	0	0	3	9	female
HD_F_GON9479968	160	0	1	0	0	0	1	162	9	female
HD_F_GON9460406	105	7	4	0	0	0	1	117	10	female
HD_F_GON9460407	93	4	3	2	0	0	1	103	10	female
FCA_GND8125925	8	2	2	0	0	0	0	12	11	female
FCA_GND8289580	58	1	0	0	0	0	0	59	11	male
FCA_GND8622628	0	0	1	0	0	0	0	1	11	female
FCA_GND8784458	6	0	1	0	0	0	0	7	11	male
FCA_GND9331965	99	7	247	47	10	1	19	430	12	female
FCA_GND9331966	41	5	1	0	0	0	3	50	12	male
HD_F_GON9480064	33	10	73	41	10	1	7	175	13	female
HD_F_GON9525515	156	26	73	56	13	1	0	325	13	female
HD_F_GON9480063	59	4	82	31	19	0	6	201	13	female
HD_F_GON9525516	54	3	109	55	6	0	1	228	13	female
HD_F_GON9699428	4	0	0	0	2	0	1	7	14	female
FCA_GND8715408	0	0	1	1	1	0	0	3	14	female
FCA_GND8810844	8	0	11	33	28	1	0	81	14	female
HD_F_GON9479969	128	0	28	18	13	11	0	198	14	female
FCA_GND9331970	11	1	0	0	0	0	0	12	14	male
FCA_GND9295212	0	0	0	0	0	0	1	1	14	male
HD_F_GON9479970	93	0	1	0	0	0	1	95	15	male
FCA_GND9331967	21	2	1	1	0	0	4	29	15	male
FCA_GND9332062	909	88	3	2	0	0	109	1111	15	male
FCA_GND10375780	66	8	67	113	25	11	1	291	16	female
FCA_GND10375779	37	10	56	72	13	8	6	202	16	female
FCA_GND9332061	9	1	25	29	19	17	5	105	16	female
FCA_GND9331968	18	1	32	54	24	8	1	138	16	female
FCA_GND9295209	29	1	1	0	0	0	1	32	16	male
FCA_GND9295208	20	0	1	0	0	0	2	23	16	male
FCA_GND9295210	6	0	0	0	0	0	2	8	17	male
HD_F_GON9883863	646	100	560	543	210	210	10	2279	17	female
HD_F_GON9883862	648	70	523	514	226	199	10	2190	17	female
HD_F_GON9883859	4	2	0	0	0	1	7	14	17	male
HD_F_GON9855674	4	1	1	0	0	0	6	12	17	male
HD_F_GON9855673	7	0	2	0	0	0	6	15	17	male
FCA_GND8103050	131	18	113	24	23	29	1	339	17	female
HD_F_GON9883866	32	6	57	64	48	24	7	238	18	female
HD_F_GON9699337	28	3	56	93	58	19	7	264	18	female
FCA_GND8715519	203	70	33	4	0	0	342	652	19	male
HD_F_GON9883867	0	0	1	24	20	52	0	97	21	female
HD_F_GON9699336	1	0	4	5	4	14	0	28	21	female
HD_F_GON9699334	11	0	24	39	36	97	4	211	21	female
HD_F_GON9699332	4	1	1	8	2	11	0	27	21	female
HD_F_GON9883865	5	1	2	2	2	8	0	20	21	female
HD_F_GON9699338	73	14	1	0	0	0	31	119	21	male
HD_F_GON9883868	74	17	0	0	0	0	17	108	21	male

## Sheet: mouse_germcells
sample	PGC	FGC_female	FGC_male	oogonia_STRA8	oogonia_meiotic	pre_oocyte	oocyte	pre_spermatogonia	total_cells	stage	sex	dataset
170828	32	0	0	0	0	0	0	0	32	E10	female	Mayere2021
170830	9	0	0	0	0	0	0	0	9	E10	female	Mayere2021
HCA_Mou_10828704	1	0	0	0	0	0	0	0	1	E10.5	female	Sanger
HCA_Mou_10827186	4	0	0	0	0	0	0	0	4	E10.5	male	Sanger
HCA_Mou_10827185	25	0	0	0	0	0	0	0	25	E10.5	male	Sanger
HCA_Mou_10828703	27	0	0	0	0	0	0	0	27	E10.5	female	Sanger
170814	155	15	3	5	0	0	0	0	178	E11	female	Mayere2021
170823	170	8	0	2	0	0	0	0	180	E11	female	Mayere2021
HCA_Mou_10828702	1	0	0	0	0	0	0	0	1	E11.5	female	Sanger
HCA_Mou_10828701	119	28	6	14	0	0	0	0	167	E11.5	female	Sanger
HCA_Mou_10827184	10	0	0	0	0	0	0	0	10	E11.5	male	Sanger
HCA_Mou_10827183	169	1	3	0	0	0	0	0	173	E11.5	male	Sanger
GSM4643732	35	0	0	0	0	0	0	0	35	E11.5	female	Niu2020
180425	3	10	5	38	0	0	0	0	56	E12	female	Mayere2021
170724	25	321	109	111	2	0	0	0	568	E12	female	Mayere2021
170816	40	20	186	284	0	0	0	0	530	E12	female	Mayere2021
GSM4643733	64	225	22	11	0	0	0	0	322	E12.5	female	Niu2020
HCA_Mou_10828699	32	57	0	469	1	0	0	0	559	E12.5	female	Sanger
HCA_Mou_10827181	12	1	526	3	0	0	0	0	542	E12.5	male	Sanger
180410	4	5	0	414	121	0	0	0	544	E13	female	Mayere2021
180222	2	7	0	499	102	0	0	0	610	E13	female	Mayere2021
170726	4	0	530	18	7	0	0	1	560	E13	female	Mayere2021
170802	1	0	187	17	9	0	0	0	214	E13	female	Mayere2021
GSM4643734	24	708	0	1323	205	0	0	0	2260	E14.5	female	Niu2020
180305	0	0	0	0	2	0	0	0	2	E16	female	Mayere2021
170712	0	0	1	5	564	389	2	197	1158	E16	female	Mayere2021
170313	0	0	0	0	70	115	11	83	279	E16	female	Mayere2021
170807	0	0	0	0	2	0	0	0	2	E16	female	Mayere2021
GSM4643735	0	0	0	1	775	13	0	0	789	E16.5	female	Niu2020
180227	0	0	0	0	0	1	0	0	1	E18	female	Mayere2021
GSM4643736	0	0	0	0	201	125	10	0	336	E18.5	female	Niu2020
GSM4643737	0	0	0	0	14	40	123	0	177	P1	female	Niu2020
GSM4643738	0	0	0	0	0	0	60	0	60	P5	female	Niu2020
