# Supplementary material for: Single-cell roadmap of human gonadal development
Source: Nature. 2022 Jul 6;607(7919):540–7. doi: 10.1038/s41586-022-04918-4 (PMC9300467; doi:10.1038/s41586-022-04918-4)
Supplement: Supplementary file 3 — Supplementary Tables 1–11 and legends to the tables. [file 41586_2022_4918_MOESM3_ESM.zip › 2021-05-07278C-Supplementary_Table5.xlsx]

## Sheet: Supplementary_Table5
TF	cluster	HUMAN	N_agreement	ATAC_PWM	RNA_DEGs.p_val	RNA_DEGs.avg_logFC	RNA_DEGs.pct.1	RNA_DEGs.pct.2	RNA_DEGs.p_val_adj	RNA_DEGs	RNA_TFact.p_val	RNA_TFact.avg_logFC	RNA_TFact.p_val_adj	RNA_TFact.Dorothea_score	RNA_TFact	ATAC_TFact.p_val	ATAC_TFact.avg_logFC	ATAC_TFact.p_val_adj	ATAC_TFact	cross-specie	mouse.p_val	mouse.avg_logFC	mouse.pct.1	mouse.pct.2	mouse.p_val_adj	orthologous_gene_mouse	mouse_DEG	macaque.p_val	macaque.avg_logFC	macaque.pct.1	macaque.pct.2	macaque.p_val_adj	macaque._DEG	N_agreement_non-human_species
SOX4	GC		3	SOX4.MA0867.1.1	9.26364e-40	0.433477	0.941	0.654	1.64689e-35	1	5.96641e-21	0.330705	8.25154e-18	E	1	6.63223e-09	0.267101	1.27339e-05	1		1.74569e-07	0.156972	0.636	0.474	0.00255744	Sox4	1	NA	NA	NA	NA	NA	0	1
BARX2	oocyte		3	BARX2-HUMAN.H10MO.D.5	2.40786e-07	0.180969	0.116	0.047	0.00428069	1	6.06619e-81	0.886368	8.38955e-78	E	1	1.91931e-19	1.15993	3.68507e-16	1		NA	NA	NA	NA	NA	NA	0	0.160527	0.0529086	0.027	0.011	1	0	0
FIGLA	oocyte		3	FIGLA.MA0820.1.5	1.00096e-194	1.3789	0.859	0.14	1.77951e-190	1	7.40033e-153	1.80395	1.02347e-149	B	1	0	16.8569	0	1		1.48943e-97	1.52904	1	0.413	2.18201e-93	Figla	1	5.87048e-36	1.00765	0.701	0.169	6.28963e-32	1	2
HEY2	oocyte		3	HEY2.MA0649.1.5	1.03117e-11	0.409287	0.409	0.273	1.83322e-07	1	1.04907e-42	0.5778	1.45087e-39	E	1	1.22089e-25	0.669942	2.3441e-22	1		NA	NA	NA	NA	NA	NA	0	1.14364e-11	0.325778	0.156	0.019	1.22529e-07	1	1
RORA	oocyte		3	RORA-HUMAN.H10MO.B.5	2.04003e-07	0.238175	0.212	0.116	0.00362677	1	1.56204e-12	0.365625	2.1603e-09	D	1	1.79841e-20	0.754082	3.45294e-17	1		NA	NA	NA	NA	NA	NA	0	0.773867	0.0253749	0.014	0.017	1	0	0
STAT1	oocyte		3	STAT1.SwissRegulon.5	1.128e-07	0.369429	0.347	0.242	0.00200535	1	9.03561e-15	0.305918	1.24962e-11	AA	1	5.24105e-09	0.402596	1.00628e-05	1		NA	NA	NA	NA	NA	NA	0	3.66696e-05	0.298816	0.259	0.121	0.392878	0	0
TBX5	oocyte		3	TBX5.MA0807.1.5	1.53574e-18	0.279057	0.178	0.05	2.73023e-14	1	3.43232e-09	0.468517	4.7469e-06	E	1	3.42612e-207	6.41314	6.57815e-204	1		NA	NA	NA	NA	NA	NA	0	NA	NA	NA	NA	NA	0	0
TCF4	oocyte		3	TCF4.MA0830.1.5	1.89502e-08	0.380854	0.4	0.3	0.000336896	1	4.72535e-20	0.366314	6.53516e-17	B	1	0	17.8836	0	1		8.27023e-29	0.264901	0.892	0.477	1.21159e-24	Tcf4	1	NA	NA	NA	NA	NA	0	1
TP63	oocyte		3	TP63.SwissRegulon.5	3.28863e-134	0.899362	0.434	0.034	5.84653e-130	1	6.67222e-43	0.746411	9.22767e-40	B	1	6.23363e-07	0.273776	0.00119686	1		1.95351e-176	0.400014	0.727	0.035	2.86189e-172	Trp63	1	2.96332e-07	0.204597	0.122	0.023	0.0031749	1	2
HOXD8	oogonia_meiotic		3	HOXD8.SwissRegulon.3	1.17461e-15	0.320838	0.372	0.192	2.08822e-11	1	3.77743e-07	0.378007	0.000522419	E	1	1.5726e-33	0.484761	3.01938e-30	1		1.23373e-21	0.142674	0.288	0.081	1.80741e-17	Hoxd8	1	NA	NA	NA	NA	NA	0	1
MYBL1	oogonia_meiotic		3	MYBL1.SwissRegulon.3	2.16154e-23	0.379485	0.331	0.129	3.84278e-19	1	6.68061e-15	0.466854	9.23929e-12	E	1	2.18328e-35	0.654572	4.1919e-32	1		2.61912e-37	0.449311	0.616	0.289	3.83701e-33	Mybl1	1	2.04745e-09	0.37281	0.247	0.073	2.19364e-05	1	2
POU2F2	oogonia_meiotic		3	POU2F2.SwissRegulon.3	4.66905e-17	0.347676	0.319	0.146	8.30064e-13	1	1.75995e-08	0.171954	2.43401e-05	B	1	1.50965e-51	0.789709	2.89852e-48	1		NA	NA	NA	NA	NA	NA	0	6.60854e-05	0.357175	0.213	0.096	0.708039	0	0
SOX30	oogonia_meiotic		3	SOX30.SwissRegulon.3	7.28151e-09	0.291024	0.303	0.175	0.000129451	1	1.4956e-51	0.704144	2.06842e-48	E	1	8.39669e-61	0.708979	1.61217e-57	1		5.4762e-43	0.339982	0.512	0.152	8.02263e-39	Sox30	1	0.000503302	0.232553	0.113	0.04	1	0	1
ZNF382	oogonia_meiotic		3	ZNF382.HOMER.3	1.41439e-07	0.165527	0.247	0.136	0.00251449	1	7.54339e-18	0.381713	1.04325e-14	B	1	1.11127e-204	1.81562	2.13365e-201	1		NA	NA	NA	NA	NA	NA	0	0.801431	0.0333177	0.047	0.042	1	0	0
ZNF711	oogonia_meiotic		3	ZNF711.HOMER.3	4.29995e-54	0.800838	0.653	0.333	7.64445e-50	1	1.07267e-10	0.253115	1.48351e-07	E	1	4.91045e-162	1.43522	9.42807e-159	1		8.60517e-33	0.37354	0.532	0.208	1.26066e-28	Zfp711	1	9.02394e-25	0.955129	0.547	0.166	9.66825e-21	1	2
HOXA3	oogonia_STRA8		3	HOXA3.SwissRegulon.2	5.07058e-12	0.240038	0.378	0.208	9.01448e-08	1	1.02886e-36	0.716781	1.42292e-33	E	1	3.72008e-15	0.126289	7.14256e-12	1		NA	NA	NA	NA	NA	NA	0	0.0115664	0.175594	0.147	0.079	1	0	0
IRF3	oogonia_STRA8		3	IRF3.MA1418.1.2	1.05272e-07	0.184964	0.391	0.255	0.00187153	1	1.10296e-18	0.592624	1.5254e-15	C	1	7.2155e-50	0.563066	1.38538e-46	1		NA	NA	NA	NA	NA	NA	0	NA	NA	NA	NA	NA	0	0
ZIC1	oogonia_STRA8		3	ZIC1.SwissRegulon.2	1.53535e-13	0.218358	0.341	0.173	2.72955e-09	1	6.34531e-10	0.275945	8.77557e-07	E	1	1.29053e-25	0.27544	2.47782e-22	1		NA	NA	NA	NA	NA	NA	0	NA	NA	NA	NA	NA	0	0
CTCF	PGC		3	CTCF.MA0139.1	8.50566e-26	0.32427	0.706	0.41	1.51214e-21	1	2.88021e-25	0.387565	3.98333e-22	AA	1	2.96176e-237	7.43461	5.68658e-234	1		9.96117e-06	0.084348	0.844	0.62	0.145931	Ctcf	0	1.29735e-08	0.422022	0.512	0.199	0.000138998	1	1
ETV4	PGC		3	ETV4-HUMAN.H10MO.B	4.66076e-228	1.03561	0.759	0.08	8.28591e-224	1	3.49936e-25	0.543625	4.83961e-22	A	1	2.36788e-105	0.758622	4.54633e-102	1		1.62132e-83	0.398537	0.704	0.149	2.37523e-79	Etv4	1	1.29823e-26	0.514805	0.384	0.038	1.39092e-22	1	2
GATA4	PGC		3	GATA4-HUMAN.H10MO.B	8.48893e-24	0.247762	0.372	0.148	1.50916e-19	1	1.50828e-37	0.616109	2.08596e-34	B	1	3.00738e-166	0.989103	5.77416e-163	1		NA	NA	NA	NA	NA	NA	0	NA	NA	NA	NA	NA	0	0
NANOG	PGC		3	NANOG-HUMAN.H10MO.A	0	1.47008	0.866	0.055	0	1	9.12349e-97	1.17668	1.26178e-93	A	1	7.90228e-50	0.774225	1.51724e-46	1		4.12256e-134	0.518748	0.816	0.127	6.03956e-130	Nanog	1	8.53949e-70	1.1957	0.674	0.029	9.14921e-66	1	2
POU5F1	PGC		3	POU5F1.MA1115.1	2.19715e-207	1.47824	0.934	0.237	3.90609e-203	1	2.88963e-117	1.42704	3.99636e-114	A	1	0	4.26508	0	1		8.30448e-92	1.32262	0.972	0.48	1.21661e-87	Pou5f1	1	NA	NA	NA	NA	NA	0	1
SOX13	PGC		3	SOX13.MA1120.1	6.22137e-35	0.213351	0.259	0.057	1.10604e-30	1	1.08782e-27	0.442852	1.50446e-24	C	1	0	3.80191	0	1		2.41342e-39	0.181581	0.568	0.175	3.53566e-35	Sox13	1	NA	NA	NA	NA	NA	0	1
STAT3	PGC		3	STAT3.MA0144.2	7.54383e-21	0.241392	0.588	0.322	1.34114e-16	1	3.22977e-46	0.950337	4.46677e-43	AA	1	5.70057e-238	1.26318	1.09451e-234	1		NA	NA	NA	NA	NA	NA	0	3.39494e-18	0.350018	0.337	0.048	3.63734e-14	1	1
TEAD2	PGC		3	TEAD2.HOMER	3.44554e-89	0.575584	0.597	0.145	6.12549e-85	1	3.9142e-28	0.66852	5.41334e-25	C	1	9.71258e-185	1.15315	1.86482e-181	1		0.000892787	0.0231535	0.304	0.196	1	Tead2	0	0.241311	0.0184309	0.047	0.024	1	0	0
AR	pre_spermatogonia		3	AR.SwissRegulon.6	2.90513e-36	0.153023	0.131	0.011	5.16473e-32	1	1.46334e-19	0.629317	2.0238e-16	AA	1	1.94566e-70	2.20496	3.73567e-67	1		2.40744e-19	0.104654	0.152	0.026	3.52691e-15	Ar	1	NA	NA	NA	NA	NA	0	1
E2F6	pre_spermatogonia		3	E2F6.HOMER.6	1.28124e-09	0.250674	0.475	0.347	2.2778e-05	1	1.25724e-31	0.544578	1.73876e-28	B	1	3.60849e-27	1.7918	6.92831e-24	1		NA	NA	NA	NA	NA	NA	0	NA	NA	NA	NA	NA	0	0
EGR4	pre_spermatogonia		3	EGR4.MA0733.1.6	7.1813e-107	0.490831	0.316	0.018	1.27669e-102	1	1.09829e-34	0.993477	1.51894e-31	E	1	9.4072e-198	3.54058	1.80618e-194	1		1.13058e-249	0.987392	0.872	0.039	1.6563e-245	Egr4	1	NA	NA	NA	NA	NA	0	1
ESX1	pre_spermatogonia		3	ESX1.SwissRegulon.6	4.9784e-17	0.280561	0.694	0.425	8.8506e-13	1	6.47257e-12	0.290698	8.95157e-09	E	1	4.23324e-228	16.1655	8.12782e-225	1		1.15835e-53	0.259139	0.36	0.051	1.69698e-49	Esx1	1	NA	NA	NA	NA	NA	0	1
ETV6	pre_spermatogonia		3	ETV6.SwissRegulon.6	1.00754e-23	0.21108	0.197	0.048	1.79121e-19	1	8.23171e-21	0.423874	1.13845e-17	C	1	3.88825e-45	1.64099	7.46544e-42	1		0.356604	0.0744548	0.204	0.193	1	Etv6	0	NA	NA	NA	NA	NA	0	0
FOXD1	pre_spermatogonia		3	FOXD1.MA0031.1.6	2.64473e-17	0.181413	0.169	0.049	4.7018e-13	1	1.76601e-38	0.9358	2.44239e-35	E	1	1.44417e-257	8.32229	2.77281e-254	1		1.1348e-40	0.130908	0.168	0.008	1.66248e-36	Foxd1	1	NA	NA	NA	NA	NA	0	1
HEY2	pre_spermatogonia		3	HEY2-HUMAN.H10MO.D.6	4.01936e-17	0.203174	0.491	0.261	7.14562e-13	1	8.45462e-24	0.701953	1.16927e-20	E	1	2.62403e-110	3.58983	5.03813e-107	1		1.02738e-07	0.0371707	0.056	0.01	0.00150511	Hey2	1	NA	NA	NA	NA	NA	0	1
HSF2	pre_spermatogonia		3	HSF2.MA0770.1.6	6.03599e-17	0.203316	0.847	0.72	1.07308e-12	1	1.6319e-07	0.199113	0.000225692	E	1	3.49289e-09	0.784555	6.70636e-06	1		0.951693	0.0919762	0.524	0.578	1	Hsf2	0	NA	NA	NA	NA	NA	0	0
ID4	pre_spermatogonia		3	ID4.SwissRegulon.6	7.85891e-75	0.720911	0.812	0.398	1.39716e-70	1	3.32036e-45	0.676991	4.59205e-42	E	1	6.96472e-69	1.72145	1.33723e-65	1		NA	NA	NA	NA	NA	NA	0	NA	NA	NA	NA	NA	0	0
KLF10	pre_spermatogonia		3	KLF10.HOMER.6	7.91748e-10	0.208977	0.634	0.504	1.40757e-05	1	1.41142e-06	0.125221	0.001952	D	1	3.53485e-205	4.92782	6.78691e-202	1		NA	NA	NA	NA	NA	NA	0	NA	NA	NA	NA	NA	0	0
KLF7	pre_spermatogonia		3	KLF7.SwissRegulon.6	4.03542e-34	0.427437	0.497	0.211	7.17417e-30	1	6.52743e-18	0.681608	9.02744e-15	E	1	2.25239e-10	0.78775	4.3246e-07	1		1.10337e-82	0.839142	0.864	0.443	1.61643e-78	Klf7	1	NA	NA	NA	NA	NA	0	1
LHX6	pre_spermatogonia		3	LHX6-HUMAN.H10MO.D.6	6.87381e-09	0.163161	0.284	0.16	0.000122203	1	5.85189e-29	0.598086	8.09317e-26	E	1	5.11132e-193	10.7658	9.81373e-190	1		8.84488e-06	0.0402856	0.072	0.021	0.129577	Lhx6	0	NA	NA	NA	NA	NA	0	0
MSX2	pre_spermatogonia		3	MSX2.SwissRegulon.6	7.68573e-24	0.356523	0.447	0.215	1.36637e-19	1	1.96486e-06	0.377722	0.0027174	E	1	4.20615e-255	11.236	8.0758e-252	1		NA	NA	NA	NA	NA	NA	0	NA	NA	NA	NA	NA	0	0
SOX4	pre_spermatogonia		3	SOX4-HUMAN.H10MO.C.6	4.75263e-21	0.317917	0.869	0.664	8.44922e-17	1	3.60297e-20	0.536715	4.98291e-17	E	1	3.34346e-58	1.6507	6.41945e-55	1		6.84234e-16	0.410375	0.648	0.472	1.0024e-11	Sox4	1	NA	NA	NA	NA	NA	0	1
TBX1	pre_spermatogonia		3	TBX1-HUMAN.H10MO.D.6	4.23237e-14	0.219895	0.222	0.088	7.5243e-10	1	5.1922e-22	0.585155	7.18082e-19	E	1	1.41916e-30	0.835927	2.72479e-27	1		1.24938e-25	0.175956	0.236	0.051	1.83033e-21	Tbx1	1	NA	NA	NA	NA	NA	0	1
ZNF410	pre_spermatogonia		3	ZNF410.SwissRegulon.6	5.58512e-09	0.198577	0.35	0.221	9.92922e-05	1	5.52814e-18	0.461548	7.64542e-15	E	1	5.68085e-16	0.504387	1.09072e-12	1		NA	NA	NA	NA	NA	NA	0	NA	NA	NA	NA	NA	0	0
ZNF652	pre_spermatogonia		3	ZNF652.SwissRegulon.6	4.27902e-12	0.241073	0.456	0.288	7.60724e-08	1	1.31476e-09	0.157479	1.81831e-06	E	1	1.08144e-140	3.79403	2.07637e-137	1		NA	NA	NA	NA	NA	NA	0	NA	NA	NA	NA	NA	0	0
CEBPD	GC		2	CEBPD-HUMAN.H10MO.B.1	NA	0	NA	NA	1	0	3.27199e-21	0.401139	4.52516e-18	A	1	2.95036e-12	0.303874	5.66469e-09	1		NA	NA	NA	NA	NA	NA	0	NA	NA	NA	NA	NA	0	0
CTCF	GC		2	CTCF.SwissRegulon.1	0.000280776	0.0972353	0.544	0.433	1	0	1.17955e-29	0.554417	1.63131e-26	AA	1	1.44478e-16	0.236089	2.77397e-13	1		NA	NA	NA	NA	NA	NA	0	NA	NA	NA	NA	NA	0	0
ETV5	GC		2	ETV5-HUMAN.H10MO.D.1	7.00659e-14	0.232346	0.55	0.317	1.24563e-09	1	7.53822e-10	0.191394	1.04254e-06	E	1	1.02112e-05	-0.390232	0.0196055	0		2.52646e-34	0.299808	0.692	0.276	3.70127e-30	Etv5	1	NA	NA	NA	NA	NA	0	1
HOXA2	GC		2	HOXA2.MA0900.1.1	NA	0	NA	NA	1	0	6.81344e-09	0.40784	9.42299e-06	E	1	3.82399e-15	4.77227	7.34206e-12	1		NA	NA	NA	NA	NA	NA	0	NA	NA	NA	NA	NA	0	0
HOXB2	GC		2	HOXB2.MA0902.1.1	1.05689e-06	0.154042	0.325	0.214	0.0187894	0	2.33153e-08	0.137255	3.2245e-05	E	1	2.35896e-34	5.5551	4.52921e-31	1		NA	NA	NA	NA	NA	NA	0	NA	NA	NA	NA	NA	0	0
PBX1	GC		2	PBX1-HUMAN.H10MO.B.1	4.62799e-23	0.323859	0.65	0.388	8.22764e-19	1	7.68163e-07	0.104706	0.00106237	E	1	1.22028e-10	-0.565033	2.34294e-07	0		0.00126466	0.0547674	0.236	0.159	1	Pbx1	0	NA	NA	NA	NA	NA	0	0
POU5F1	GC		2	POU5F1.SwissRegulon.1	2.86708e-33	0.418768	0.644	0.279	5.0971e-29	1	1.26741e-10	0.231601	1.75283e-07	A	1	1.04012e-74	-2.50413	1.99702e-71	0		1.80133e-34	0.47619	0.86	0.499	2.63894e-30	Pou5f1	1	NA	NA	NA	NA	NA	0	1
RAD21	GC		2	RAD21.SwissRegulon.1	4.02241e-08	0.161827	0.863	0.716	0.000715103	1	NA	0	1	NA	0	1.00379e-22	0.900644	1.92728e-19	1		NA	NA	NA	NA	NA	NA	0	NA	NA	NA	NA	NA	0	0
RARB	GC		2	RARB-HUMAN.H10MO.D.1	2.54009e-09	0.172786	0.366	0.222	4.51577e-05	1	1.28454e-15	0.363511	1.77652e-12	D	1	0.79457	-0.467582	1	0		NA	NA	NA	NA	NA	NA	0	NA	NA	NA	NA	NA	0	0
TEAD4	GC		2	TEAD4.SwissRegulon.1	9.36912e-13	0.203372	0.497	0.297	1.66564e-08	1	6.38771e-10	0.178701	8.8342e-07	C	1	0.0111832	-0.0508846	1	0		NA	NA	NA	NA	NA	NA	0	NA	NA	NA	NA	NA	0	0
ZNF134	GC		2	NA	7.7687e-08	0.188944	0.4	0.276	0.00138112	1	1.60519e-06	0.150049	0.00221998	E	1	NA	0	1	0		NA	NA	NA	NA	NA	NA	0	NA	NA	NA	NA	NA	0	0
ZNF577	GC		2	NA	2.58085e-10	0.229333	0.472	0.325	4.58824e-06	1	5.01921e-08	0.202835	6.94156e-05	E	1	NA	0	1	0		NA	NA	NA	NA	NA	NA	0	NA	NA	NA	NA	NA	0	0
ZNF880	GC		2	NA	1.94997e-07	0.167682	0.35	0.229	0.00346666	1	2.8156e-07	0.258583	0.000389398	E	1	NA	0	1	0		NA	NA	NA	NA	NA	NA	0	NA	NA	NA	NA	NA	0	0
EMX1	GC_mitotic		2	NA	1.86696e-15	0.150503	0.497	0.256	3.31909e-11	1	3.27909e-09	0.180418	4.53498e-06	E	1	NA	0	1	0		NA	NA	NA	NA	NA	NA	0	NA	NA	NA	NA	NA	0	0
ESX1	GC_mitotic		2	NA	6.97836e-61	0.559482	0.866	0.4	1.24061e-56	1	1.83302e-14	0.330964	2.53507e-11	E	1	NA	0	1	0		NA	NA	NA	NA	NA	NA	0	NA	NA	NA	NA	NA	0	0
FOXM1	GC_mitotic		2	NA	4.64574e-36	0.275076	0.456	0.159	8.25919e-32	1	3.59037e-75	1.12153	4.96548e-72	B	1	NA	0	1	0		NA	NA	NA	NA	NA	NA	0	NA	NA	NA	NA	NA	0	0
HOXA2	GC_mitotic		2	NA	3.68059e-26	0.161368	0.234	0.059	6.54336e-22	1	4.11412e-22	0.446394	5.68982e-19	E	1	NA	0	1	0		NA	NA	NA	NA	NA	NA	0	NA	NA	NA	NA	NA	0	0
HOXA5	GC_mitotic		2	NA	7.44692e-49	0.315228	0.506	0.145	1.32391e-44	1	1.09893e-36	0.594823	1.51982e-33	E	1	NA	0	1	0		NA	NA	NA	NA	NA	NA	0	NA	NA	NA	NA	NA	0	0
HOXA7	GC_mitotic		2	NA	1.17159e-30	0.293153	0.738	0.369	2.08286e-26	1	5.55751e-49	0.847521	7.68604e-46	E	1	NA	0	1	0		NA	NA	NA	NA	NA	NA	0	NA	NA	NA	NA	NA	0	0
MEIS2	GC_mitotic		2	NA	1.21348e-36	0.298298	0.537	0.199	2.15733e-32	1	3.11748e-15	0.587736	4.31148e-12	C	1	NA	0	1	0		NA	NA	NA	NA	NA	NA	0	NA	NA	NA	NA	NA	0	0
MYBL2	GC_mitotic		2	NA	1.54073e-37	0.398174	0.866	0.492	2.7391e-33	1	1.762e-61	0.977407	2.43684e-58	C	1	NA	0	1	0		NA	NA	NA	NA	NA	NA	0	NA	NA	NA	NA	NA	0	0
NONO	GC_mitotic		2	NA	1.12849e-11	0.151591	0.969	0.775	2.00623e-07	1	1.05777e-28	0.510678	1.4629e-25	C	1	NA	0	1	0		NA	NA	NA	NA	NA	NA	0	NA	NA	NA	NA	NA	0	0
NR6A1	GC_mitotic		2	NA	5.09549e-41	0.373095	0.956	0.6	9.05876e-37	1	2.20154e-12	0.367715	3.04473e-09	B	1	NA	0	1	0		NA	NA	NA	NA	NA	NA	0	NA	NA	NA	NA	NA	0	0
PBX1	GC_mitotic		2	NA	4.94015e-31	0.284262	0.756	0.373	8.78261e-27	1	1.46422e-25	0.558536	2.02502e-22	E	1	NA	0	1	0		NA	NA	NA	NA	NA	NA	0	NA	NA	NA	NA	NA	0	0
PRRX2	GC_mitotic		2	NA	5.84441e-43	0.317808	0.409	0.114	1.03902e-38	1	3.12107e-07	0.105122	0.000431645	E	1	NA	0	1	0		NA	NA	NA	NA	NA	NA	0	NA	NA	NA	NA	NA	0	0
RARB	GC_mitotic		2	NA	2.54184e-49	0.3423	0.578	0.192	4.51889e-45	1	9.53774e-19	0.394875	1.31907e-15	D	1	NA	0	1	0		NA	NA	NA	NA	NA	NA	0	NA	NA	NA	NA	NA	0	0
SFPQ	GC_mitotic		2	NA	2.44979e-42	0.367788	0.975	0.722	4.35523e-38	1	1.19783e-49	0.621951	1.6566e-46	E	1	NA	0	1	0		NA	NA	NA	NA	NA	NA	0	NA	NA	NA	NA	NA	0	0
SMARCE1	GC_mitotic		2	NA	4.58825e-17	0.186894	0.938	0.629	8.157e-13	1	8.84108e-66	0.720626	1.22272e-62	E	1	NA	0	1	0		NA	NA	NA	NA	NA	NA	0	NA	NA	NA	NA	NA	0	0
TFAM	GC_mitotic		2	NA	9.17102e-25	0.248372	0.912	0.604	1.63042e-20	1	1.81506e-72	0.781347	2.51023e-69	E	1	NA	0	1	0		NA	NA	NA	NA	NA	NA	0	NA	NA	NA	NA	NA	0	0
UBTF	GC_mitotic		2	NA	5.94835e-14	0.156093	0.644	0.388	1.0575e-09	1	1.11224e-07	0.644657	0.000153823	C	1	NA	0	1	0		NA	NA	NA	NA	NA	NA	0	NA	NA	NA	NA	NA	0	0
ZBTB44	GC_mitotic		2	NA	1.72123e-14	0.163613	0.769	0.479	3.06e-10	1	5.20823e-28	0.415191	7.20299e-25	E	1	NA	0	1	0		NA	NA	NA	NA	NA	NA	0	NA	NA	NA	NA	NA	0	0
ZNF124	GC_mitotic		2	NA	1.73368e-29	0.233653	0.575	0.252	3.08214e-25	1	7.89427e-17	0.374899	1.09178e-13	E	1	NA	0	1	0		NA	NA	NA	NA	NA	NA	0	NA	NA	NA	NA	NA	0	0
ALX4	oocyte		2	ALX4-HUMAN.H10MO.D.5	NA	0	NA	NA	1	0	5.61629e-09	0.604782	7.76733e-06	E	1	1.10039e-64	1.92022	2.11274e-61	1		NA	NA	NA	NA	NA	NA	0	NA	NA	NA	NA	NA	0	0
ARX	oocyte		2	ARX-HUMAN.H10MO.D.5	0.988798	0.000475467	0.022	0.022	1	0	3.77925e-25	0.773465	5.2267e-22	E	1	6.26873e-82	2.51376	1.2036e-78	1		NA	NA	NA	NA	NA	NA	0	NA	NA	NA	NA	NA	0	0
ASCL1	oocyte		2	ASCL1.MA1100.1.5	NA	0	NA	NA	1	0	3.22957e-72	1.00157	4.4665e-69	C	1	4.103e-119	4.05271	7.87777e-116	1		NA	NA	NA	NA	NA	NA	0	NA	NA	NA	NA	NA	0	0
ASCL2	oocyte		2	ASCL2.SwissRegulon.5	NA	0	NA	NA	1	0	2.07493e-21	0.434346	2.86962e-18	E	1	3.80306e-72	1.40399	7.30187e-69	1		3.97116e-19	0.125752	0.351	0.108	5.81775e-15	Ascl2	1	NA	NA	NA	NA	NA	0	1
ATOH1	oocyte		2	ATOH1.SwissRegulon.5	NA	0	NA	NA	1	0	8.3296e-19	0.253414	1.15198e-15	E	1	5.45782e-13	1.01761	1.0479e-09	1		NA	NA	NA	NA	NA	NA	0	NA	NA	NA	NA	NA	0	0
BCL11A	oocyte		2	BCL11A.SwissRegulon.5	NA	0	NA	NA	1	0	8.98031e-25	0.293335	1.24198e-21	C	1	1.51661e-18	0.671114	2.91189e-15	1		NA	NA	NA	NA	NA	NA	0	NA	NA	NA	NA	NA	0	0
BHLHE41	oocyte		2	BHLHE41.SwissRegulon.5	0.801923	0.0145948	0.019	0.017	1	0	5.40506e-25	0.506677	7.4752e-22	E	1	1.02718e-11	0.607353	1.97218e-08	1		8.71649e-99	0.513158	0.856	0.148	1.27697e-94	Bhlhe41	1	NA	NA	NA	NA	NA	0	1
CDX2	oocyte		2	CDX2.SwissRegulon.5	NA	0	NA	NA	1	0	6.72242e-26	0.579207	9.2971e-23	A	1	1.69793e-13	0.339226	3.26003e-10	1		NA	NA	NA	NA	NA	NA	0	NA	NA	NA	NA	NA	0	0
CEBPA	oocyte		2	CEBPA.SwissRegulon.5	NA	0	NA	NA	1	0	4.35288e-07	0.220397	0.000602003	AA	1	5.73662e-13	0.439951	1.10143e-09	1		NA	NA	NA	NA	NA	NA	0	NA	NA	NA	NA	NA	0	0
CLOCK	oocyte		2	CLOCK.SwissRegulon.5	0.630301	0.134367	0.478	0.57	1	0	2.22968e-09	0.194888	3.08365e-06	B	1	1.39111e-09	0.48883	2.67093e-06	1		9.43304e-07	0.0550605	0.856	0.507	0.0138194	Clock	1	NA	NA	NA	NA	NA	0	1
CREB1	oocyte		2	CREB1-HUMAN.H10MO.A.5	NA	0	NA	NA	1	0	4.41167e-53	1.00233	6.10134e-50	AA	1	5.09437e-07	0.474948	0.000978118	1		NA	NA	NA	NA	NA	NA	0	NA	NA	NA	NA	NA	0	0
DLX1	oocyte		2	DLX1.SwissRegulon.5	NA	0	NA	NA	1	0	2.26955e-41	0.708744	3.13878e-38	E	1	3.48856e-52	1.69328	6.69803e-49	1		1.08378e-08	0.0183068	0.108	0.026	0.000158774	Dlx1	1	0.530093	0.0643522	0.041	0.031	1	0	1
DLX5	oocyte		2	DLX5-HUMAN.H10MO.D.5	NA	0	NA	NA	1	0	3.3405e-35	0.576209	4.61991e-32	E	1	4.0221e-27	0.901699	7.72244e-24	1		NA	NA	NA	NA	NA	NA	0	NA	NA	NA	NA	NA	0	0
DMBX1	oocyte		2	DMBX1-HUMAN.H10MO.D.5	0.772075	0.00306203	0.016	0.018	1	0	1.44136e-14	0.342487	1.9934e-11	E	1	9.03437e-48	1.33403	1.7346e-44	1		NA	NA	NA	NA	NA	NA	0	NA	NA	NA	NA	NA	0	0
EBF2	oocyte		2	NA	1.34693e-24	0.15531	0.072	0.004	2.39458e-20	1	6.87917e-48	0.728803	9.51389e-45	E	1	NA	0	1	0		NA	NA	NA	NA	NA	NA	0	NA	NA	NA	NA	NA	0	0
EHF	oocyte		2	EHF.HOMER.5	NA	0	NA	NA	1	0	9.57778e-24	0.69988	1.32461e-20	C	1	2.86646e-31	0.35336	5.50361e-28	1		4.30389e-61	0.0867917	0.273	0.014	6.3052e-57	Ehf	1	NA	NA	NA	NA	NA	0	1
EMX2	oocyte		2	EMX2-HUMAN.H10MO.D.5	0.765935	0.0155314	0.038	0.034	1	0	4.27738e-49	0.693027	5.91561e-46	E	1	7.36852e-99	3.12551	1.41476e-95	1		NA	NA	NA	NA	NA	NA	0	0.549539	0.080898	0.068	0.056	1	0	0
EOMES	oocyte		2	EOMES.MA0800.1.5	NA	0	NA	NA	1	0	7.0864e-90	1.16559	9.80049e-87	C	1	5.90749e-45	1.28797	1.13424e-41	1		NA	NA	NA	NA	NA	NA	0	NA	NA	NA	NA	NA	0	0
EPAS1	oocyte		2	EPAS1-HUMAN.H10MO.D.5	3.38067e-23	0.33228	0.172	0.039	6.01016e-19	1	1.30343e-14	0.243358	1.80264e-11	B	1	1.89136e-20	-1.7357	3.63142e-17	0		1.17542e-05	0.00587506	0.149	0.059	0.172199	Epas1	0	0.0295536	0.103302	0.061	0.025	1	0	0
ESR2	oocyte		2	ESR2-HUMAN.H10MO.S.5	6.23112e-45	0.374852	0.212	0.029	1.10777e-40	1	1.94585e-25	0.527489	2.69111e-22	A	1	3.77558e-05	0.0808599	0.0724912	0		3.76292e-09	0.0148997	0.057	0.007	5.51267e-05	Esr2	1	6.36843e-06	0.148969	0.068	0.008	0.0682314	0	1
ESRRB	oocyte		2	ESRRB.MA0141.3.5	NA	0	NA	NA	1	0	1.7329e-13	0.58449	2.39661e-10	E	1	3.05039e-07	0.655878	0.000585675	1		NA	NA	NA	NA	NA	NA	0	NA	NA	NA	NA	NA	0	0
ETV3	oocyte		2	ETV3-HUMAN.H10MO.D.5	NA	0	NA	NA	1	0	8.3282e-34	0.60655	1.15179e-30	E	1	7.66623e-14	0.665774	1.47192e-10	1		NA	NA	NA	NA	NA	NA	0	NA	NA	NA	NA	NA	0	0
EVX1	oocyte		2	EVX1.MA0887.1.5	NA	0	NA	NA	1	0	4.06632e-10	0.651159	5.62372e-07	E	1	3.81214e-117	3.42399	7.31931e-114	1		NA	NA	NA	NA	NA	NA	0	NA	NA	NA	NA	NA	0	0
FOS	oocyte		2	FOS.MA0476.1.5	NA	0	NA	NA	1	0	1.00944e-17	0.32814	1.39606e-14	AA	1	8.8961e-22	3.38922	1.70805e-18	1		NA	NA	NA	NA	NA	NA	0	NA	NA	NA	NA	NA	0	0
FOXP3	oocyte		2	FOXP3-HUMAN.H10MO.D.5	NA	0	NA	NA	1	0	6.23027e-15	0.23687	8.61646e-12	D	1	3.73112e-07	0.259905	0.000716375	1		NA	NA	NA	NA	NA	NA	0	NA	NA	NA	NA	NA	0	0
GBX2	oocyte		2	GBX2.MA0890.1.5	NA	0	NA	NA	1	0	1.94078e-07	0.418428	0.000268411	E	1	6.37404e-189	5.06643	1.22381e-185	1		NA	NA	NA	NA	NA	NA	0	NA	NA	NA	NA	NA	0	0
GFY	oocyte		2	GFY.HOMER.5	4.25244e-59	0.607393	0.262	0.034	7.55998e-55	1	NA	0	1	NA	0	1.44659e-20	0.677327	2.77745e-17	1		NA	NA	NA	NA	NA	NA	0	NA	NA	NA	NA	NA	0	0
GLI3	oocyte		2	GLI3.SwissRegulon.5	NA	0	NA	NA	1	0	1.62146e-06	0.126332	0.00224248	D	1	1.38785e-07	0.240411	0.000266466	1		NA	NA	NA	NA	NA	NA	0	NA	NA	NA	NA	NA	0	0
GRHL2	oocyte		2	GRHL2.HOMER.5	1.55678e-13	0.104373	0.072	0.012	2.76765e-09	0	1.46075e-44	0.857856	2.02022e-41	C	1	4.67666e-15	0.623747	8.97919e-12	1		NA	NA	NA	NA	NA	NA	0	NA	NA	NA	NA	NA	0	0
HAND1	oocyte		2	HAND1-HUMAN.H10MO.D.5	NA	0	NA	NA	1	0	2.39392e-47	0.674823	3.31079e-44	E	1	6.33473e-35	0.928135	1.21627e-31	1		NA	NA	NA	NA	NA	NA	0	NA	NA	NA	NA	NA	0	0
HES5	oocyte		2	HES5.SwissRegulon.5	NA	0	NA	NA	1	0	2.12256e-10	0.168801	2.93549e-07	E	1	1.06558e-24	0.733569	2.04591e-21	1		NA	NA	NA	NA	NA	NA	0	NA	NA	NA	NA	NA	0	0
HES7	oocyte		2	HES7-HUMAN.H10MO.D.5	NA	0	NA	NA	1	0	8.47377e-09	0.153633	1.17192e-05	E	1	2.87641e-42	1.04869	5.5227e-39	1		NA	NA	NA	NA	NA	NA	0	NA	NA	NA	NA	NA	0	0
HEY1	oocyte		2	HEY1.MA0823.1.5	NA	0	NA	NA	1	0	2.56221e-07	0.40979	0.000354353	B	1	2.38433e-35	1.17421	4.57791e-32	1		NA	NA	NA	NA	NA	NA	0	0.543466	0.0174908	0.034	0.025	1	0	0
HLX	oocyte		2	HLX.SwissRegulon.5	NA	0	NA	NA	1	0	6.0729e-22	0.467124	8.39882e-19	E	1	2.59369e-21	0.75639	4.97989e-18	1		0.374002	0.00129323	0.021	0.013	1	Hlx	0	NA	NA	NA	NA	NA	0	0
HMBOX1	oocyte		2	HMBOX1.MA0895.1.5	0.0677982	0.0452541	0.25	0.32	1	0	4.71951e-19	0.420517	6.52709e-16	C	1	1.08953e-28	0.965174	2.0919e-25	1		NA	NA	NA	NA	NA	NA	0	NA	NA	NA	NA	NA	0	0
HMGA2	oocyte		2	HMGA2-HUMAN.H10MO.D.5	NA	0	NA	NA	1	0	4.36848e-09	0.154375	6.04161e-06	E	1	2.78386e-06	0.332491	0.00534501	1		5.9364e-14	0.0660468	0.407	0.155	8.69683e-10	Hmga2	1	NA	NA	NA	NA	NA	0	1
HNF1B	oocyte		2	HNF1B.MA0153.2.5	NA	0	NA	NA	1	0	6.82421e-80	1.2047	9.43789e-77	C	1	8.85559e-12	0.554565	1.70027e-08	1		2.73878e-07	0.0121051	0.098	0.025	0.00401232	Hnf1b	1	NA	NA	NA	NA	NA	0	1
HOXB13	oocyte		2	HOXB13.MA0901.1.5	0.0242193	0.110173	0.169	0.129	1	0	1.02015e-18	0.632932	1.41086e-15	C	1	2.22833e-60	1.37724	4.2784e-57	1		NA	NA	NA	NA	NA	NA	0	0.151113	0.0249294	0.034	0.015	1	0	0
HOXB2	oocyte		2	HOXB2.SwissRegulon.5	NA	0	NA	NA	1	0	1.54149e-08	0.237947	2.13188e-05	E	1	5.32482e-124	3.85738	1.02236e-120	1		NA	NA	NA	NA	NA	NA	0	NA	NA	NA	NA	NA	0	0
HOXB3	oocyte		2	HOXB3.MA0903.1.5	NA	0	NA	NA	1	0	2.47797e-09	0.159041	3.42703e-06	E	1	3.76687e-106	2.45194	7.23238e-103	1		NA	NA	NA	NA	NA	NA	0	NA	NA	NA	NA	NA	0	0
HOXB6	oocyte		2	HOXB6.SwissRegulon.5	NA	0	NA	NA	1	0	1.19769e-08	0.164969	1.6564e-05	E	1	7.38778e-68	0.975837	1.41845e-64	1		NA	NA	NA	NA	NA	NA	0	NA	NA	NA	NA	NA	0	0
HOXC8	oocyte		2	HOXC8.SwissRegulon.5	NA	0	NA	NA	1	0	1.16479e-17	0.295227	1.6109e-14	E	1	8.6114e-21	0.882547	1.65339e-17	1		0.121356	0.00251418	0.031	0.015	1	Hoxc8	0	NA	NA	NA	NA	NA	0	0
ID4	oocyte		2	ID4.MA0824.1.5	NA	0	NA	NA	1	0	6.1578e-29	0.60056	8.51623e-26	E	1	8.67018e-305	14.3965	1.66467e-301	1		NA	NA	NA	NA	NA	NA	0	0.628284	0.0100842	0.088	0.105	1	0	0
IRF6	oocyte		2	IRF6.SwissRegulon.5	8.08471e-08	0.344268	0.238	0.136	0.0014373	1	5.90861e-84	0.914051	8.17161e-81	E	1	0.716423	-0.0987086	1	0		NA	NA	NA	NA	NA	NA	0	NA	NA	NA	NA	NA	0	0
ISX	oocyte		2	ISX.MA0654.1.5	NA	0	NA	NA	1	0	4.50417e-30	0.47866	6.22927e-27	E	1	1.46847e-183	7.43171	2.81947e-180	1		NA	NA	NA	NA	NA	NA	0	NA	NA	NA	NA	NA	0	0
KLF12	oocyte		2	KLF12-HUMAN.H10MO.D.5	NA	0	NA	NA	1	0	2.2369e-13	0.198894	3.09363e-10	E	1	1.44164e-23	0.264006	2.76794e-20	1		NA	NA	NA	NA	NA	NA	0	NA	NA	NA	NA	NA	0	0
KLF3	oocyte		2	KLF3-HUMAN.H10MO.D.5	NA	0	NA	NA	1	0	1.11366e-23	0.543231	1.54019e-20	C	1	1.54123e-17	0.605953	2.95916e-14	1		NA	NA	NA	NA	NA	NA	0	NA	NA	NA	NA	NA	0	0
KLF4	oocyte		2	KLF4.MA0039.3.5	NA	0	NA	NA	1	0	4.71321e-34	0.72348	6.51837e-31	A	1	1.53857e-18	0.635393	2.95405e-15	1		NA	NA	NA	NA	NA	NA	0	NA	NA	NA	NA	NA	0	0
LHX1	oocyte		2	LHX1.SwissRegulon.5	NA	0	NA	NA	1	0	2.76906e-31	0.450054	3.82961e-28	E	1	3.89042e-32	1.12417	7.4696e-29	1		NA	NA	NA	NA	NA	NA	0	NA	NA	NA	NA	NA	0	0
LHX4	oocyte		2	LHX4.SwissRegulon.5	5.70232e-35	0.279511	0.15	0.017	1.01376e-30	1	1.65194e-15	-0.738638	2.28463e-12	E	0	1.73556e-155	5.73453	3.33228e-152	1		NA	NA	NA	NA	NA	NA	0	NA	NA	NA	NA	NA	0	0
LHX6	oocyte		2	LHX6.MA0658.1.5	NA	0	NA	NA	1	0	2.76348e-38	0.600331	3.82189e-35	E	1	1.50858e-75	1.59132	2.89648e-72	1		NA	NA	NA	NA	NA	NA	0	0.469084	0.0116032	0.034	0.023	1	0	0
LHX8	oocyte		2	LHX8.SwissRegulon.5	2.40899e-46	0.615114	0.434	0.125	4.28271e-42	1	0.366318	0.206954	1	E	0	2.34039e-173	4.22036	4.49355e-170	1		1.10015e-116	0.984589	0.995	0.208	1.61173e-112	Lhx8	1	3.06359e-12	0.399566	0.252	0.057	3.28233e-08	1	2
LMX1B	oocyte		2	LMX1B.MA0703.1.5	NA	0	NA	NA	1	0	2.3484e-16	0.313756	3.24784e-13	E	1	3.67265e-109	4.67216	7.05149e-106	1		NA	NA	NA	NA	NA	NA	0	NA	NA	NA	NA	NA	0	0
MAFF	oocyte		2	MAFF.MA0495.2.5	NA	0	NA	NA	1	0	1.33507e-11	0.44369	1.8464e-08	C	1	3.6938e-46	1.38283	7.09209e-43	1		NA	NA	NA	NA	NA	NA	0	NA	NA	NA	NA	NA	0	0
MAFG	oocyte		2	MAFG.MA0659.1.5	NA	0	NA	NA	1	0	5.3827e-15	0.403206	7.44427e-12	C	1	3.65733e-09	0.419782	7.02208e-06	1		NA	NA	NA	NA	NA	NA	0	NA	NA	NA	NA	NA	0	0
MAFK	oocyte		2	MAFK.MA0496.2.5	0.752989	0.0141269	0.022	0.019	1	0	3.07514e-36	0.885915	4.25292e-33	C	1	7.29578e-36	1.18201	1.40079e-32	1		NA	NA	NA	NA	NA	NA	0	NA	NA	NA	NA	NA	0	0
MAX	oocyte		2	MAX.MA0058.3.5	5.19266e-11	0.424708	0.578	0.535	9.23151e-07	1	1.46807e-05	0.0288091	0.0203034	C	0	3.45652e-42	0.991585	6.63651e-39	1		NA	NA	NA	NA	NA	NA	0	0.649818	0.0289971	0.027	0.021	1	0	0
MEIS1	oocyte		2	MEIS1-HUMAN.H10MO.C.5	NA	0	NA	NA	1	0	1.93462e-29	0.653733	2.67559e-26	C	1	1.42287e-34	0.85452	2.7319e-31	1		0.00860113	0.00876745	0.139	0.078	1	Meis1	0	NA	NA	NA	NA	NA	0	0
MEOX1	oocyte		2	MEOX1.SwissRegulon.5	NA	0	NA	NA	1	0	8.83094e-25	0.529696	1.22132e-21	E	1	8.82496e-45	1.65163	1.69439e-41	1		NA	NA	NA	NA	NA	NA	0	NA	NA	NA	NA	NA	0	0
MEOX2	oocyte		2	MEOX2-HUMAN.H10MO.D.5	NA	0	NA	NA	1	0	2.13654e-51	0.832735	2.95484e-48	E	1	6.85453e-77	1.78013	1.31607e-73	1		NA	NA	NA	NA	NA	NA	0	NA	NA	NA	NA	NA	0	0
MESP1	oocyte		2	MESP1.SwissRegulon.5	9.03067e-21	0.530508	0.55	0.381	1.60547e-16	1	0.00095334	-0.27246	1	E	0	4.43406e-187	5.38025	8.51339e-184	1		NA	NA	NA	NA	NA	NA	0	5.33701e-05	0.209901	0.245	0.111	0.571807	0	0
MITF	oocyte		2	MITF.SwissRegulon.5	0.941013	0.0642429	0.119	0.123	1	0	3.4427e-38	0.64766	4.76126e-35	AA	1	2.77603e-25	0.344219	5.32997e-22	1		4.28238e-18	0.0373022	0.278	0.071	6.27369e-14	Mitf	1	NA	NA	NA	NA	NA	0	1
MIXL1	oocyte		2	MIXL1.MA0662.1.5	1.29858e-15	0.426728	0.241	0.099	2.30861e-11	1	0.0792182	0.0555762	1	E	0	1.98473e-160	5.28556	3.81069e-157	1		NA	NA	NA	NA	NA	NA	0	NA	NA	NA	NA	NA	0	0
MLXIPL	oocyte		2	MLXIPL.SwissRegulon.5	0.0170206	0.0229166	0.028	0.012	1	0	4.41602e-06	0.113717	0.00610736	E	1	9.74262e-37	0.338678	1.87058e-33	1		NA	NA	NA	NA	NA	NA	0	NA	NA	NA	NA	NA	0	0
MSC	oocyte		2	MSC.SwissRegulon.5	NA	0	NA	NA	1	0	2.88509e-25	0.317095	3.99008e-22	B	1	4.99724e-233	9.60931	9.59471e-230	1		NA	NA	NA	NA	NA	NA	0	NA	NA	NA	NA	NA	0	0
MXI1	oocyte		2	MXI1.SwissRegulon.5	NA	0	NA	NA	1	0	4.29941e-12	0.313406	5.94609e-09	C	1	1.7041e-56	1.31092	3.27186e-53	1		2.0553e-07	0.0526985	0.67	0.38	0.00301101	Mxi1	1	NA	NA	NA	NA	NA	0	1
MYOD1	oocyte		2	MYOD1-HUMAN.H10MO.C.5	NA	0	NA	NA	1	0	1.1955e-44	0.761714	1.65337e-41	C	1	4.31331e-164	6.6685	8.28155e-161	1		NA	NA	NA	NA	NA	NA	0	NA	NA	NA	NA	NA	0	0
NFATC1	oocyte		2	NFATC1.SwissRegulon.5	1.43648e-08	0.328802	0.281	0.169	0.000255377	1	5.87154e-11	0.164675	8.12034e-08	B	1	0.132055	-0.253755	1	0		NA	NA	NA	NA	NA	NA	0	2.41019e-11	0.469872	0.224	0.05	2.58228e-07	1	1
NFATC2	oocyte		2	NFATC2.MA0152.1.5	5.85315e-27	0.207157	0.156	0.027	1.04057e-22	1	2.12801e-65	1.01223	2.94304e-62	B	1	0.746601	-0.0233477	1	0		0.000962591	0.0023122	0.113	0.051	1	Nfatc2	0	NA	NA	NA	NA	NA	0	0
NFE2	oocyte		2	NFE2.MA0841.1.5	NA	0	NA	NA	1	0	9.85313e-37	0.604019	1.36269e-33	C	1	1.34187e-11	10.8641	2.5764e-08	1		0.0090239	0.0116346	0.036	0.012	1	Nfe2	0	NA	NA	NA	NA	NA	0	0
NFE2L2	oocyte		2	NFE2L2.SwissRegulon.5	0.605593	0.138148	0.353	0.382	1	0	1.95653e-16	0.460575	2.70588e-13	A	1	1.41666e-11	0.432387	2.71998e-08	1		NA	NA	NA	NA	NA	NA	0	NA	NA	NA	NA	NA	0	0
NFIA	oocyte		2	NFIA.MA0670.1.5	NA	0	NA	NA	1	0	7.30649e-11	0.260993	1.01049e-07	D	1	1.60647e-28	0.560205	3.08443e-25	1		NA	NA	NA	NA	NA	NA	0	NA	NA	NA	NA	NA	0	0
NFIB	oocyte		2	NFIB.SwissRegulon.5	NA	0	NA	NA	1	0	8.34693e-37	0.868593	1.15438e-33	E	1	3.09156e-09	0.137908	5.9358e-06	1		NA	NA	NA	NA	NA	NA	0	NA	NA	NA	NA	NA	0	0
NFIC	oocyte		2	NFIC-HUMAN.H10MO.A.5	0.0325096	0.0532588	0.262	0.342	1	0	1.34928e-12	0.328417	1.86605e-09	A	1	2.55438e-29	0.739563	4.90441e-26	1		NA	NA	NA	NA	NA	NA	0	NA	NA	NA	NA	NA	0	0
NFKB2	oocyte		2	NFKB2.SwissRegulon.5	4.46881e-40	0.706268	0.466	0.191	7.94465e-36	1	1.445e-06	-0.531843	0.00199844	B	0	1.72382e-21	0.947463	3.30974e-18	1		4.44815e-36	0.0693634	0.284	0.039	6.51653e-32	Nfkb2	1	0.000831912	0.146263	0.095	0.031	1	0	1
NOBOX	oocyte		2	NOBOX-HUMAN.H10MO.C.5	3.70396e-152	1.04668	0.741	0.109	6.5849e-148	1	0.000570138	0.131094	0.788501	E	0	8.38763e-224	6.43134	1.61043e-220	1		8.77877e-150	0.969374	0.964	0.143	1.28609e-145	Nobox	1	1.26348e-07	0.25203	0.122	0.021	0.0013537	1	2
NPAS1	oocyte		2	NA	2.53932e-39	0.540921	0.281	0.065	4.5144e-35	1	2.60686e-32	0.523495	3.60529e-29	E	1	NA	0	1	0		NA	NA	NA	NA	NA	NA	0	4.64761e-13	0.327886	0.17	0.019	4.97945e-09	1	1
NPAS2	oocyte		2	NPAS2.HOMER.5	0.305533	0.0970837	0.088	0.073	1	0	2.8877e-12	0.25623	3.9937e-09	D	1	1.15102e-31	0.663791	2.20996e-28	1		9.4965e-10	0.0149237	0.077	0.012	1.39124e-05	Npas2	1	NA	NA	NA	NA	NA	0	1
NR1H4	oocyte		2	NR1H4.MA1110.1.5	0.316931	0.0238219	0.019	0.012	1	0	2.47429e-09	0.298957	3.42194e-06	A	1	5.9179e-13	0.582852	1.13624e-09	1		NA	NA	NA	NA	NA	NA	0	NA	NA	NA	NA	NA	0	0
NR1I2	oocyte		2	NR1I2-HUMAN.H10MO.S.5	NA	0	NA	NA	1	0	4.41412e-07	0.185235	0.000610472	B	1	1.38169e-06	0.129603	0.00265284	1		NA	NA	NA	NA	NA	NA	0	NA	NA	NA	NA	NA	0	0
NR2E1	oocyte		2	NR2E1-HUMAN.H10MO.D.5	1.9014e-53	0.426408	0.194	0.017	3.38031e-49	1	0.154847	-0.163239	1	E	0	6.88143e-13	0.556334	1.32123e-09	1		3.80304e-08	0.005913	0.082	0.017	0.000557146	Nr2e1	1	NA	NA	NA	NA	NA	0	1
NR2E3	oocyte		2	NR2E3.SwissRegulon.5	2.8447e-34	0.218631	0.131	0.013	5.0573e-30	1	2.86959e-09	-0.261102	3.96865e-06	E	0	2.30511e-16	0.696338	4.4258e-13	1		2.94641e-34	0.0325934	0.134	0.005	4.31649e-30	Nr2e3	1	NA	NA	NA	NA	NA	0	1
NR5A2	oocyte		2	NR5A2-HUMAN.H10MO.C.5	0.189607	0.0421716	0.028	0.045	1	0	5.59563e-22	0.49031	7.73876e-19	B	1	1.17357e-13	0.57919	2.25325e-10	1		NA	NA	NA	NA	NA	NA	0	NA	NA	NA	NA	NA	0	0
OLIG2	oocyte		2	OLIG2.SwissRegulon.5	NA	0	NA	NA	1	0	1.64978e-15	0.376123	2.28165e-12	E	1	6.75027e-32	0.92711	1.29605e-28	1		NA	NA	NA	NA	NA	NA	0	NA	NA	NA	NA	NA	0	0
OTX2	oocyte		2	OTX2-HUMAN.H10MO.C.5	0.0551913	0.118234	0.056	0.035	1	0	1.31567e-36	0.814942	1.81957e-33	C	1	1.8953e-24	0.694828	3.63898e-21	1		NA	NA	NA	NA	NA	NA	0	8.09137e-06	0.116511	0.054	0.004	0.086691	0	0
PAX8	oocyte		2	PAX8.SwissRegulon.5	NA	0	NA	NA	1	0	1.89829e-35	0.685198	2.62533e-32	A	1	1.1029e-10	0.520678	2.11756e-07	1		NA	NA	NA	NA	NA	NA	0	NA	NA	NA	NA	NA	0	0
PBX3	oocyte		2	PBX3-HUMAN.H10MO.B.5	NA	0	NA	NA	1	0	6.12968e-12	0.237664	8.47735e-09	C	1	9.079e-08	0.415857	0.000174317	1		NA	NA	NA	NA	NA	NA	0	NA	NA	NA	NA	NA	0	0
PDX1	oocyte		2	PDX1-HUMAN.H10MO.C.5	NA	0	NA	NA	1	0	7.51367e-36	0.653075	1.03914e-32	C	1	9.88289e-121	3.86414	1.89752e-117	1		NA	NA	NA	NA	NA	NA	0	NA	NA	NA	NA	NA	0	0
PKNOX2	oocyte		2	PKNOX2.MA0783.1.5	2.13714e-06	0.0632454	0.038	0.008	0.037994	0	6.60534e-44	0.704045	9.13518e-41	E	1	1.59176e-128	3.04718	3.05619e-125	1		NA	NA	NA	NA	NA	NA	0	NA	NA	NA	NA	NA	0	0
POU3F3	oocyte		2	POU3F3.SwissRegulon.5	NA	0	NA	NA	1	0	4.9069e-11	0.132935	6.78624e-08	E	1	6.76802e-15	0.357198	1.29946e-11	1		NA	NA	NA	NA	NA	NA	0	NA	NA	NA	NA	NA	0	0
POU3F4	oocyte		2	POU3F4.SwissRegulon.5	NA	0	NA	NA	1	0	2.75072e-23	0.359998	3.80424e-20	E	1	4.19298e-13	0.430955	8.05052e-10	1		NA	NA	NA	NA	NA	NA	0	NA	NA	NA	NA	NA	0	0
POU4F2	oocyte		2	POU4F2.SwissRegulon.5	NA	0	NA	NA	1	0	1.46226e-19	0.362496	2.0223e-16	C	1	3.27271e-54	2.16658	6.28361e-51	1		NA	NA	NA	NA	NA	NA	0	NA	NA	NA	NA	NA	0	0
PRRX1	oocyte		2	PRRX1.MA0716.1.5	0.591199	0.0135851	0.013	0.009	1	0	1.19896e-15	0.653316	1.65816e-12	E	1	2.21471e-166	6.16577	4.25224e-163	1		NA	NA	NA	NA	NA	NA	0	NA	NA	NA	NA	NA	0	0
RAX2	oocyte		2	RAX2.MA0717.1.5	1.7015e-118	0.507728	0.256	0.003	3.02492e-114	1	0.0164809	-0.0258227	1	E	0	2.21471e-166	6.16577	4.25224e-163	1		NA	NA	NA	NA	NA	NA	0	NA	NA	NA	NA	NA	0	0
RBPJ	oocyte		2	RBPJ.MA1116.1.5	0.390865	0.0649858	0.662	0.807	1	0	5.69077e-82	0.896375	7.87033e-79	B	1	2.05066e-06	0.25044	0.00393726	1		0.00618433	0.00281058	0.778	0.536	1	Rbpj	0	NA	NA	NA	NA	NA	0	0
RORC	oocyte		2	RORC.MA1151.1.5	NA	0	NA	NA	1	0	6.11777e-32	0.699885	8.46088e-29	E	1	2.021e-15	0.627394	3.88032e-12	1		1.16748e-16	0.0420247	0.464	0.163	1.71036e-12	Rorc	1	NA	NA	NA	NA	NA	0	1
RUNX1	oocyte		2	RUNX1-HUMAN.H10MO.A.5	NA	0	NA	NA	1	0	4.47146e-51	0.725475	6.18403e-48	AA	1	1.34041e-09	0.413086	2.57359e-06	1		NA	NA	NA	NA	NA	NA	0	NA	NA	NA	NA	NA	0	0
RUNX2	oocyte		2	RUNX2.MA0511.2.5	NA	0	NA	NA	1	0	3.68266e-32	0.839512	5.09311e-29	A	1	5.87328e-07	0.270296	0.00112767	1		NA	NA	NA	NA	NA	NA	0	NA	NA	NA	NA	NA	0	0
RXRB	oocyte		2	RXRB-HUMAN.H10MO.C.5	0.80016	0.0568214	0.184	0.187	1	0	9.81022e-13	0.353164	1.35675e-09	D	1	3.19783e-08	0.173148	6.13983e-05	1		NA	NA	NA	NA	NA	NA	0	NA	NA	NA	NA	NA	0	0
SMAD2	oocyte		2	SMAD2-HUMAN.H10MO.C.5	0.842471	0.182893	0.438	0.527	1	0	1.38779e-23	0.525839	1.91931e-20	B	1	1.20708e-17	0.68814	2.31759e-14	1		0.000560752	0.0689747	0.809	0.611	1	Smad2	0	0.445002	0.134403	0.027	0.017	1	0	0
SMARCC1	oocyte		2	SMARCC1.SwissRegulon.5	NA	0	NA	NA	1	0	6.77678e-42	0.418986	9.37229e-39	D	1	2.00419e-35	5.284	3.84805e-32	1		2.79988e-10	0.251912	0.964	0.867	4.10183e-06	Smarcc1	1	0.575955	0.0209241	0.551	0.584	1	0	1
SOHLH1	oocyte		2	NA	1.29648e-43	0.659547	0.588	0.252	2.30487e-39	1	6.26095e-43	0.619655	8.6589e-40	E	1	NA	0	1	0		9.56998e-104	1.2291	0.995	0.334	1.402e-99	Sohlh1	1	2.33782e-12	0.453879	0.218	0.04	2.50474e-08	1	2
SOX17	oocyte		2	SOX17-HUMAN.H10MO.D.5	NA	0	NA	NA	1	0	1.82164e-20	0.498396	2.51932e-17	B	1	1.85066e-18	0.687398	3.55326e-15	1		NA	NA	NA	NA	NA	NA	0	NA	NA	NA	NA	NA	0	0
SOX30	oocyte		2	SOX30.SwissRegulon.5	0.127689	0.144392	0.212	0.188	1	0	2.00576e-53	0.575042	2.77396e-50	E	1	1.22119e-11	0.350159	2.34468e-08	1		NA	NA	NA	NA	NA	NA	0	NA	NA	NA	NA	NA	0	0
SREBF2	oocyte		2	SREBF2.SwissRegulon.5	7.86627e-09	0.37595	0.325	0.215	0.000139847	1	0.0183144	0.188021	1	A	0	7.05772e-13	0.473976	1.35508e-09	1		NA	NA	NA	NA	NA	NA	0	0.511325	0.0599411	0.088	0.073	1	0	0
TBR1	oocyte		2	TBR1.MA0802.1.5	NA	0	NA	NA	1	0	4.97057e-17	0.283288	6.8743e-14	E	1	3.93304e-159	3.38916	7.55144e-156	1		0.0094258	0.0104845	0.036	0.012	1	Tbr1	0	NA	NA	NA	NA	NA	0	0
TBX1	oocyte		2	TBX1.MA0805.1.5	NA	0	NA	NA	1	0	1.65672e-27	0.496043	2.29124e-24	E	1	1.30652e-123	2.55675	2.50852e-120	1		NA	NA	NA	NA	NA	NA	0	NA	NA	NA	NA	NA	0	0
TBX15	oocyte		2	TBX15.MA0803.1.5	NA	0	NA	NA	1	0	4.53094e-20	0.571626	6.26629e-17	E	1	4.51628e-159	3.74591	8.67126e-156	1		NA	NA	NA	NA	NA	NA	0	NA	NA	NA	NA	NA	0	0
TBX2	oocyte		2	TBX2.MA0688.1.5	NA	0	NA	NA	1	0	3.46003e-18	0.415335	4.78523e-15	E	1	2.97102e-27	0.881621	5.70436e-24	1		NA	NA	NA	NA	NA	NA	0	NA	NA	NA	NA	NA	0	0
TBX3	oocyte		2	TBX3-HUMAN.H10MO.D.5	2.85523e-15	0.463375	0.316	0.162	5.07602e-11	1	0.500095	-0.212551	1	E	0	1.07451e-45	1.17307	2.06306e-42	1		NA	NA	NA	NA	NA	NA	0	NA	NA	NA	NA	NA	0	0
TCF12	oocyte		2	TCF12.SwissRegulon.5	NA	0	NA	NA	1	0	8.36382e-10	0.105826	1.15672e-06	C	1	2.09881e-174	7.14335	4.02971e-171	1		6.71151e-11	0.167883	0.918	0.662	9.83236e-07	Tcf12	1	NA	NA	NA	NA	NA	0	1
TCF21	oocyte		2	TCF21.SwissRegulon.5	NA	0	NA	NA	1	0	3.11727e-48	0.779848	4.31119e-45	E	1	8.24975e-66	1.54331	1.58395e-62	1		NA	NA	NA	NA	NA	NA	0	0.376469	0.00158406	0.034	0.021	1	0	0
TCF3	oocyte		2	TCF3.MA0522.2.5	NA	0	NA	NA	1	0	3.71678e-31	0.719881	5.14031e-28	B	1	0	16.9812	0	1		NA	NA	NA	NA	NA	NA	0	0.0351572	0.179682	0.265	0.186	1	0	0
TEAD4	oocyte		2	TEAD4-HUMAN.H10MO.A.5	NA	0	NA	NA	1	0	3.14614e-12	0.378164	4.35111e-09	C	1	9.93001e-15	0.577325	1.90656e-11	1		NA	NA	NA	NA	NA	NA	0	NA	NA	NA	NA	NA	0	0
TGIF2	oocyte		2	TGIF2.MA0797.1.5	0.0194217	0.0321031	0.256	0.347	1	0	2.33129e-12	0.323563	3.22417e-09	C	1	3.66053e-66	1.59221	7.02821e-63	1		NA	NA	NA	NA	NA	NA	0	NA	NA	NA	NA	NA	0	0
THRA	oocyte		2	THRA.SwissRegulon.5	NA	0	NA	NA	1	0	1.10792e-20	0.320703	1.53225e-17	B	1	2.94927e-35	0.858916	5.66259e-32	1		8.21531e-96	0.445189	0.835	0.169	1.20354e-91	Thra	1	0.000257289	0.190921	0.19	0.084	1	0	1
TP73	oocyte		2	TP73.MA0861.1.5	0.0013606	0.097838	0.056	0.025	1	0	6.5207e-11	0.718116	9.01813e-08	C	1	5.98917e-26	0.943865	1.14992e-22	1		NA	NA	NA	NA	NA	NA	0	NA	NA	NA	NA	NA	0	0
VENTX	oocyte		2	VENTX.MA0724.1.5	NA	0	NA	NA	1	0	4.29205e-35	0.608691	5.93591e-32	E	1	2.80474e-110	3.56986	5.3851e-107	1		NA	NA	NA	NA	NA	NA	0	NA	NA	NA	NA	NA	0	0
XBP1	oocyte		2	XBP1.SwissRegulon.5	NA	0	NA	NA	1	0	5.83352e-07	0.154591	0.000806775	C	1	4.23373e-08	0.437718	8.12876e-05	1		4.82599e-19	0.135354	0.732	0.333	7.07008e-15	Xbp1	1	NA	NA	NA	NA	NA	0	1
YBX2	oocyte		2	NA	3.43809e-19	0.512866	0.428	0.242	6.11224e-15	1	2.25235e-06	0.102185	0.003115	E	1	NA	0	1	0		2.21185e-89	1.02615	1	0.509	3.24036e-85	Ybx2	1	0.121991	0.109706	0.122	0.08	1	0	1
ZBTB33	oocyte		2	ZBTB33.HOMER.5	1.98631e-21	0.495595	0.344	0.152	3.53126e-17	1	1.29866e-06	-0.386363	0.00179605	B	0	8.6724e-15	0.1178	1.6651e-11	1		NA	NA	NA	NA	NA	NA	0	0.0843088	0.0400793	0.048	0.021	1	0	0
ZFPM2	oocyte		2	NA	4.53178e-47	0.702443	0.353	0.09	8.0566e-43	1	7.79073e-28	0.672169	1.07746e-24	E	1	NA	0	1	0		NA	NA	NA	NA	NA	NA	0	NA	NA	NA	NA	NA	0	0
ZHX3	oocyte		2	NA	1.20731e-10	0.444394	0.347	0.223	2.14635e-06	1	9.89952e-10	0.226238	1.3691e-06	E	1	NA	0	1	0		2.9166e-13	0.0160222	0.289	0.091	4.27282e-09	Zhx3	1	4.12806e-08	0.405852	0.252	0.086	0.00044228	1	2
ZIC2	oocyte		2	ZIC2-HUMAN.H10MO.C.5	NA	0	NA	NA	1	0	2.24338e-30	0.571533	3.10259e-27	E	1	3.18679e-20	0.229483	6.11864e-17	1		NA	NA	NA	NA	NA	NA	0	NA	NA	NA	NA	NA	0	0
ZNF274	oocyte		2	ZNF274.SwissRegulon.5	NA	0	NA	NA	1	0	4.31096e-11	0.171204	5.96205e-08	C	1	1.65884e-31	0.878469	3.18497e-28	1		NA	NA	NA	NA	NA	NA	0	0.50509	0.00849002	0.054	0.071	1	0	0
ZNF354C	oocyte		2	ZNF354C.MA0130.1.5	NA	0	NA	NA	1	0	9.77112e-27	0.414693	1.35135e-23	E	1	2.70679e-58	0.704784	5.19704e-55	1		NA	NA	NA	NA	NA	NA	0	NA	NA	NA	NA	NA	0	0
ALX3	oogonia_meiotic		2	ALX3-HUMAN.H10MO.D.3	3.51369e-27	0.185	0.188	0.038	6.24664e-23	1	0.450377	0.0352292	1	E	0	7.97911e-68	0.588675	1.53199e-64	1		NA	NA	NA	NA	NA	NA	0	0.119416	0.0435533	0.067	0.037	1	0	0
ARID5A	oogonia_meiotic		2	ARID5A.SwissRegulon.3	0.027261	0.182519	0.328	0.295	1	0	5.83055e-21	0.467795	8.06366e-18	E	1	3.0837e-82	0.636281	5.9207e-79	1		0.179824	0.0202547	0.096	0.073	1	Arid5a	0	NA	NA	NA	NA	NA	0	0
ATF3	oogonia_meiotic		2	ATF3-HUMAN.H10MO.A.3	NA	0	NA	NA	1	0	1.26733e-07	0.164588	0.000175271	A	1	4.02723e-60	0.595045	7.73228e-57	1		NA	NA	NA	NA	NA	NA	0	0.236919	0.0173449	0.047	0.077	1	0	0
BHLHE40	oogonia_meiotic		2	BHLHE40.MA0464.2.3	NA	0	NA	NA	1	0	1.82554e-26	0.672501	2.52472e-23	C	1	1.55988e-155	1.49523	2.99498e-152	1		NA	NA	NA	NA	NA	NA	0	NA	NA	NA	NA	NA	0	0
BHLHE41	oogonia_meiotic		2	BHLHE41.MA0636.1.3	0.000604873	0.0155486	0.041	0.014	1	0	4.14818e-08	0.308039	5.73693e-05	E	1	6.41118e-203	1.92602	1.23095e-199	1		NA	NA	NA	NA	NA	NA	0	NA	NA	NA	NA	NA	0	0
BRCA1	oogonia_meiotic		2	BRCA1-HUMAN.H10MO.D.3	2.11284e-09	0.373055	0.512	0.42	3.7562e-05	1	NA	0	1	NA	0	5.6859e-12	0.271064	1.09169e-08	1		3.26981e-12	0.272441	0.588	0.46	4.79027e-08	Brca1	1	8.16001e-05	0.418169	0.467	0.339	0.874263	0	1
CLOCK	oogonia_meiotic		2	CLOCK.SwissRegulon.3	0.0290627	0.00421376	0.478	0.57	1	0	3.72474e-07	0.256511	0.000515132	B	1	7.1778e-18	0.308942	1.37814e-14	1		4.5033e-19	0.35214	0.668	0.526	6.59733e-15	Clock	1	0.0610923	0.176447	0.133	0.087	1	0	1
CREB1	oogonia_meiotic		2	CREB1-HUMAN.H10MO.A.3	0.427368	0.100846	0.441	0.449	1	0	9.35422e-11	0.212801	1.29369e-07	AA	1	3.58821e-50	0.801138	6.88936e-47	1		0.0194196	0.102624	0.404	0.376	1	Creb1	0	0.000182169	0.258756	0.127	0.044	1	0	0
CREB5	oogonia_meiotic		2	CREB5-HUMAN.H10MO.D.3	NA	0	NA	NA	1	0	9.95464e-17	0.288861	1.37673e-13	A	1	2.76451e-22	0.480786	5.30787e-19	1		NA	NA	NA	NA	NA	NA	0	NA	NA	NA	NA	NA	0	0
CREM	oogonia_meiotic		2	CREM.SwissRegulon.3	1.90083e-14	0.321853	0.731	0.721	3.3793e-10	1	0.003965	-0.0918305	1	B	0	9.05059e-30	0.514988	1.73771e-26	1		9.18143e-15	0.146334	0.352	0.162	1.34508e-10	Crem	1	0.830326	0.0524268	0.247	0.25	1	0	1
CTCFL	oogonia_meiotic		2	CTCFL.SwissRegulon.3	5.69444e-08	0.231361	0.369	0.235	0.00101236	1	3.29917e-13	-0.523216	4.56275e-10	C	0	1.40989e-16	1.01466	2.70699e-13	1		NA	NA	NA	NA	NA	NA	0	7.44807e-06	0.288895	0.2	0.075	0.0797986	0	0
DMRTB1	oogonia_meiotic		2	NA	7.45701e-54	0.740025	0.716	0.382	1.32571e-49	1	5.1764e-83	0.92383	7.15896e-80	E	1	NA	0	1	0		NA	NA	NA	NA	NA	NA	0	0.120846	0.153919	0.3	0.249	1	0	0
DMRTC2	oogonia_meiotic		2	NA	3.9478e-66	0.758416	0.613	0.195	7.0184e-62	1	8.87493e-82	0.895633	1.2274e-78	E	1	NA	0	1	0		1.30839e-71	0.756699	0.8	0.288	1.91679e-67	Dmrtc2	1	0.000246782	0.25404	0.193	0.089	1	0	1
E2F1	oogonia_meiotic		2	E2F1.MA0024.3.3	NA	0	NA	NA	1	0	2.42053e-12	0.339249	3.34759e-09	AA	1	1.87222e-101	0.742429	3.59467e-98	1		NA	NA	NA	NA	NA	NA	0	0.457576	0.0384132	0.133	0.164	1	0	0
ELK3	oogonia_meiotic		2	ELK3.MA0759.1.3	NA	0	NA	NA	1	0	9.28369e-48	0.659236	1.28393e-44	E	1	8.69463e-318	4.24382	1.66937e-314	1		NA	NA	NA	NA	NA	NA	0	NA	NA	NA	NA	NA	0	0
ERF	oogonia_meiotic		2	ERF.MA0760.1.3	NA	0	NA	NA	1	0	1.0565e-08	0.269617	1.46114e-05	E	1	3.53542e-273	2.97138	6.78801e-270	1		NA	NA	NA	NA	NA	NA	0	NA	NA	NA	NA	NA	0	0
ETS2	oogonia_meiotic		2	ETS2-HUMAN.H10MO.C.3	NA	0	NA	NA	1	0	2.33804e-12	0.345282	3.23351e-09	A	1	5.61056e-114	1.13768	1.07723e-110	1		NA	NA	NA	NA	NA	NA	0	0.761916	0.000875989	0.04	0.046	1	0	0
EZH2	oogonia_meiotic		2	EZH2.SwissRegulon.3	4.62656e-15	0.428905	0.575	0.454	8.2251e-11	1	NA	0	1	NA	0	2.52133e-22	0.61259	4.84095e-19	1		0.000515691	0.123951	0.8	0.753	1	Ezh2	0	0.00163563	0.345161	0.447	0.355	1	0	0
FEV	oogonia_meiotic		2	FEV.MA0156.2.3	NA	0	NA	NA	1	0	2.44457e-06	0.383232	0.00338084	E	1	2.02406e-311	3.48324	3.8862e-308	1		NA	NA	NA	NA	NA	NA	0	NA	NA	NA	NA	NA	0	0
FLI1	oogonia_meiotic		2	FLI1.MA0475.2.3	NA	0	NA	NA	1	0	4.81593e-16	0.173303	6.66043e-13	A	1	1.31988e-263	3.18868	2.53417e-260	1		NA	NA	NA	NA	NA	NA	0	NA	NA	NA	NA	NA	0	0
FOS	oogonia_meiotic		2	FOS.SwissRegulon.3	NA	0	NA	NA	1	0	4.17446e-19	0.328421	5.77328e-16	AA	1	0	11.3573	0	1		NA	NA	NA	NA	NA	NA	0	NA	NA	NA	NA	NA	0	0
FOXD1	oogonia_meiotic		2	FOXD1-HUMAN.H10MO.D.3	0.904126	0.022389	0.062	0.064	1	0	8.1064e-16	0.554091	1.12111e-12	E	1	1.96063e-39	0.371456	3.76441e-36	1		NA	NA	NA	NA	NA	NA	0	NA	NA	NA	NA	NA	0	0
FOXG1	oogonia_meiotic		2	FOXG1-HUMAN.H10MO.D.3	0.000334641	0.0424349	0.088	0.042	1	0	3.04385e-36	0.686825	4.20964e-33	E	1	3.83842e-33	0.272978	7.36976e-30	1		NA	NA	NA	NA	NA	NA	0	NA	NA	NA	NA	NA	0	0
FOXJ1	oogonia_meiotic		2	FOXJ1.SwissRegulon.3	0.297239	0.0196325	0.016	0.009	1	0	4.09873e-59	0.896493	5.66855e-56	E	1	4.11861e-25	0.182908	7.90773e-22	1		0.669709	0.0134521	0.024	0.02	1	Foxj1	0	NA	NA	NA	NA	NA	0	0
GLI2	oogonia_meiotic		2	GLI2-HUMAN.H10MO.B.3	NA	0	NA	NA	1	0	2.87857e-16	0.33607	3.98107e-13	A	1	1.4376e-130	1.20921	2.76019e-127	1		NA	NA	NA	NA	NA	NA	0	NA	NA	NA	NA	NA	0	0
HAND1	oogonia_meiotic		2	HAND1-HUMAN.H10MO.D.3	NA	0	NA	NA	1	0	1.01637e-09	0.303442	1.40564e-06	E	1	3.1982e-46	0.447038	6.14055e-43	1		NA	NA	NA	NA	NA	NA	0	NA	NA	NA	NA	NA	0	0
HES5	oogonia_meiotic		2	HES5.MA0821.1.3	NA	0	NA	NA	1	0	3.70107e-53	0.767589	5.11858e-50	E	1	9.53845e-72	0.715644	1.83138e-68	1		NA	NA	NA	NA	NA	NA	0	NA	NA	NA	NA	NA	0	0
HES7	oogonia_meiotic		2	HES7.SwissRegulon.3	NA	0	NA	NA	1	0	9.68951e-39	0.680958	1.34006e-35	E	1	6.57463e-67	0.699951	1.26233e-63	1		0.472894	0.0034087	0.032	0.024	1	Hes7	0	NA	NA	NA	NA	NA	0	0
HESX1	oogonia_meiotic		2	HESX1-HUMAN.H10MO.D.3	5.57798e-92	0.662405	0.434	0.064	9.91654e-88	1	2.35194e-11	-0.65011	3.25273e-08	E	0	1.10574e-197	1.5177	2.12303e-194	1		NA	NA	NA	NA	NA	NA	0	0.00913534	0.0695535	0.06	0.019	1	0	0
HIC2	oogonia_meiotic		2	HIC2.MA0738.1.3	NA	0	NA	NA	1	0	2.17793e-10	0.310313	3.01208e-07	E	1	3.02313e-203	1.75403	5.80442e-200	1		0.34707	0.0664808	0.58	0.607	1	Hic2	0	NA	NA	NA	NA	NA	0	0
HINFP	oogonia_meiotic		2	HINFP-HUMAN.H10MO.C.3	1.1041e-27	0.564316	0.575	0.354	1.96287e-23	1	0.000822769	-0.279914	1	C	0	9.5992e-89	0.610791	1.84305e-85	1		0.0812522	0.0569744	0.384	0.361	1	Hinfp	0	8.1827e-07	0.370802	0.193	0.064	0.00876694	1	1
HLTF	oogonia_meiotic		2	HLTF-HUMAN.H10MO.D.3	2.63751e-45	0.494746	0.841	0.77	4.68897e-41	1	NA	0	1	NA	0	3.76092e-17	0.365309	7.22097e-14	1		0.0569915	0.0776069	0.376	0.343	1	Hltf	0	9.84674e-26	0.878856	0.847	0.58	1.05498e-21	1	1
HOXA10	oogonia_meiotic		2	HOXA10.SwissRegulon.3	NA	0	NA	NA	1	0	6.48962e-09	0.178644	8.97515e-06	B	1	1.63725e-44	0.69207	3.14352e-41	1		NA	NA	NA	NA	NA	NA	0	NA	NA	NA	NA	NA	0	0
HOXC8	oogonia_meiotic		2	HOXC8.SwissRegulon.3	2.81851e-15	0.124294	0.153	0.043	5.01074e-11	0	8.03488e-24	0.497627	1.11122e-20	E	1	2.73644e-14	0.329865	5.25397e-11	1		NA	NA	NA	NA	NA	NA	0	NA	NA	NA	NA	NA	0	0
HOXD1	oogonia_meiotic		2	HOXD1.SwissRegulon.3	4.86703e-26	0.473601	0.4	0.164	8.6526e-22	1	NA	0	1	NA	0	7.08954e-14	0.318357	1.36119e-10	1		0.000367584	0.0296717	0.072	0.028	1	Hoxd1	0	0.359163	0.0187581	0.027	0.015	1	0	0
HOXD13	oogonia_meiotic		2	HOXD13.HOMER.3	0.0359138	0.0131126	0.028	0.013	1	0	4.07577e-20	0.452187	5.63679e-17	E	1	2.06205e-95	0.561739	3.95913e-92	1		NA	NA	NA	NA	NA	NA	0	NA	NA	NA	NA	NA	0	0
HSF2	oogonia_meiotic		2	HSF2.MA0770.1.3	2.12744e-32	0.466945	0.816	0.724	3.78217e-28	1	0.000161633	0.566954	0.223539	E	0	2.11033e-30	0.757163	4.05184e-27	1		NA	NA	NA	NA	NA	NA	0	1.54984e-05	0.3882	0.567	0.41	0.16605	0	0
IKZF3	oogonia_meiotic		2	NA	5.08545e-13	0.178001	0.178	0.064	9.04092e-09	1	4.04532e-10	0.43029	5.59468e-07	E	1	NA	0	1	0		NA	NA	NA	NA	NA	NA	0	0.814428	0.0256689	0.02	0.017	1	0	0
IRF1	oogonia_meiotic		2	IRF1.MA0050.2.3	NA	0	NA	NA	1	0	4.04664e-12	0.284992	5.5965e-09	AA	1	3.17635e-105	1.27777	6.0986e-102	1		NA	NA	NA	NA	NA	NA	0	NA	NA	NA	NA	NA	0	0
KLF12	oogonia_meiotic		2	KLF12.SwissRegulon.3	NA	0	NA	NA	1	0	3.58141e-32	0.634034	4.95309e-29	E	1	5.18572e-167	1.63202	9.95658e-164	1		NA	NA	NA	NA	NA	NA	0	NA	NA	NA	NA	NA	0	0
KLF13	oogonia_meiotic		2	KLF13.SwissRegulon.3	NA	0	NA	NA	1	0	1.13087e-64	0.814513	1.56399e-61	C	1	1.79431e-33	0.58532	3.44507e-30	1		NA	NA	NA	NA	NA	NA	0	NA	NA	NA	NA	NA	0	0
KLF6	oogonia_meiotic		2	KLF6-HUMAN.H10MO.D.3	NA	0	NA	NA	1	0	5.6379e-11	0.185575	7.79722e-08	B	1	6.02551e-07	0.349718	0.0011569	1		NA	NA	NA	NA	NA	NA	0	NA	NA	NA	NA	NA	0	0
LHX1	oogonia_meiotic		2	LHX1.SwissRegulon.3	0.902688	0.0268582	0.05	0.052	1	0	3.40314e-38	0.578931	4.70654e-35	E	1	5.36491e-21	0.268601	1.03006e-17	1		NA	NA	NA	NA	NA	NA	0	0.000909616	0.0873124	0.073	0.019	1	0	0
LMX1A	oogonia_meiotic		2	LMX1A-HUMAN.H10MO.D.3	4.68887e-05	0.0615804	0.047	0.014	0.833587	0	1.12414e-07	0.326805	0.000155469	E	1	2.55797e-103	0.814116	4.9113e-100	1		NA	NA	NA	NA	NA	NA	0	NA	NA	NA	NA	NA	0	0
MLXIPL	oogonia_meiotic		2	MLXIPL.MA0664.1.3	0.74519	0.0148894	0.016	0.013	1	0	2.56204e-32	0.595084	3.5433e-29	E	1	1.00211e-223	2.48265	1.92406e-220	1		NA	NA	NA	NA	NA	NA	0	NA	NA	NA	NA	NA	0	0
MNT	oogonia_meiotic		2	MNT-HUMAN.H10MO.D.3	NA	0	NA	NA	1	0	3.46447e-21	0.404331	4.79137e-18	C	1	1.03091e-25	1.0037	1.97935e-22	1		NA	NA	NA	NA	NA	NA	0	NA	NA	NA	NA	NA	0	0
MSX1	oogonia_meiotic		2	MSX1.SwissRegulon.3	NA	0	NA	NA	1	0	3.9986e-74	1.11569	5.53007e-71	E	1	1.87003e-52	0.363604	3.59045e-49	1		NA	NA	NA	NA	NA	NA	0	0.877487	0.00644878	0.107	0.112	1	0	0
MXI1	oogonia_meiotic		2	MXI1.SwissRegulon.3	0.216392	0.0599978	0.219	0.191	1	0	1.19206e-26	0.424779	1.64862e-23	C	1	1.24116e-172	1.63045	2.38303e-169	1		NA	NA	NA	NA	NA	NA	0	0.205086	0.153879	0.14	0.108	1	0	0
MYB	oogonia_meiotic		2	MYB.HOMER.3	NA	0	NA	NA	1	0	3.45563e-24	0.454048	4.77913e-21	A	1	3.59767e-151	1.58099	6.90753e-148	1		NA	NA	NA	NA	NA	NA	0	NA	NA	NA	NA	NA	0	0
NFIX	oogonia_meiotic		2	NFIX.MA0671.1.3	8.49597e-13	0.274414	0.266	0.125	1.51041e-08	1	1.29329e-78	-0.894184	1.78863e-75	E	0	3.51188e-40	0.580465	6.7428e-37	1		0.440155	0.0112281	0.172	0.154	1	Nfix	0	0.108591	0.0857446	0.053	0.027	1	0	0
NPAS2	oogonia_meiotic		2	NPAS2.HOMER.3	NA	0	NA	NA	1	0	3.07373e-13	0.255533	4.25097e-10	D	1	2.022e-144	1.68944	3.88223e-141	1		NA	NA	NA	NA	NA	NA	0	NA	NA	NA	NA	NA	0	0
NR1H4	oogonia_meiotic		2	NR1H4.SwissRegulon.3	0.0401847	0.0175056	0.025	0.011	1	0	1.48272e-23	0.264626	2.05061e-20	A	1	8.98546e-69	0.67781	1.72521e-65	1		NA	NA	NA	NA	NA	NA	0	NA	NA	NA	NA	NA	0	0
NR2E1	oogonia_meiotic		2	NR2E1-HUMAN.H10MO.D.3	NA	0	NA	NA	1	0	1.05773e-11	0.607358	1.46284e-08	E	1	2.88916e-32	0.442723	5.54718e-29	1		NA	NA	NA	NA	NA	NA	0	NA	NA	NA	NA	NA	0	0
OLIG2	oogonia_meiotic		2	OLIG2-HUMAN.H10MO.D.3	NA	0	NA	NA	1	0	2.13656e-13	0.219324	2.95486e-10	E	1	4.69722e-11	0.413891	9.01865e-08	1		NA	NA	NA	NA	NA	NA	0	NA	NA	NA	NA	NA	0	0
PATZ1	oogonia_meiotic		2	PATZ1.SwissRegulon.3	NA	0	NA	NA	1	0	1.46258e-36	0.580667	2.02275e-33	E	1	1.42061e-18	0.51672	2.72757e-15	1		NA	NA	NA	NA	NA	NA	0	NA	NA	NA	NA	NA	0	0
PAX6	oogonia_meiotic		2	PAX6.SwissRegulon.3	2.9754e-10	0.313073	0.475	0.307	5.28967e-06	1	4.51869e-32	-0.808239	6.24934e-29	B	0	5.52051e-35	0.57696	1.05994e-31	1		NA	NA	NA	NA	NA	NA	0	NA	NA	NA	NA	NA	0	0
PAX7	oogonia_meiotic		2	PAX7.SwissRegulon.3	NA	0	NA	NA	1	0	6.1471e-12	0.546159	8.50143e-09	E	1	8.3832e-81	0.725695	1.60957e-77	1		NA	NA	NA	NA	NA	NA	0	NA	NA	NA	NA	NA	0	0
PAX9	oogonia_meiotic		2	PAX9.MA0781.1.3	1.308e-21	0.257989	0.225	0.067	2.32536e-17	1	0.0010545	-0.375801	1	E	0	7.15391e-68	0.769498	1.37355e-64	1		0.308544	0.00499269	0.036	0.025	1	Pax9	0	NA	NA	NA	NA	NA	0	0
PBX3	oogonia_meiotic		2	PBX3-HUMAN.H10MO.B.3	3.75935e-21	0.401244	0.412	0.203	6.68337e-17	1	5.87164e-40	-1.063	8.12048e-37	C	0	2.83076e-256	2.98978	5.43505e-253	1		2.67181e-67	0.744777	0.752	0.309	3.9142e-63	Pbx3	1	3.04554e-06	0.454467	0.387	0.225	0.03263	1	2
PGR	oogonia_meiotic		2	PGR.SwissRegulon.3	3.64203e-07	0.246951	0.191	0.099	0.00647481	1	1.87227e-08	0.198439	2.58935e-05	A	1	0.177034	0.145409	1	0		0.011855	0.00930121	0.052	0.024	1	Pgr	0	0.677302	0.0317556	0.027	0.021	1	0	0
PLAG1	oogonia_meiotic		2	PLAG1.MA0163.1.3	0.634279	0.129362	0.241	0.24	1	0	4.05188e-07	0.465082	0.000560374	E	1	4.13113e-07	1.90225	0.000793178	1		5.07141e-20	0.158116	0.284	0.089	7.42961e-16	Plag1	1	0.0612508	0.0606548	0.067	0.033	1	0	1
PRDM1	oogonia_meiotic		2	PRDM1.SwissRegulon.3	NA	0	NA	NA	1	0	2.49359e-10	0.174818	3.44864e-07	C	1	6.57522e-40	0.71788	1.26244e-36	1		NA	NA	NA	NA	NA	NA	0	NA	NA	NA	NA	NA	0	0
PRDM9	oogonia_meiotic		2	PRDM9.HOMER.3	4.17657e-117	0.874997	0.481	0.06	7.42511e-113	1	NA	0	1	NA	0	7.79573e-29	0.216764	1.49678e-25	1		NA	NA	NA	NA	NA	NA	0	1.55588e-18	0.391057	0.153	0.002	1.66697e-14	1	1
RFX4	oogonia_meiotic		2	RFX4-HUMAN.H10MO.D.3	NA	0	NA	NA	1	0	4.81092e-30	0.738397	6.6535e-27	E	1	1.25197e-57	1.22631	2.40378e-54	1		NA	NA	NA	NA	NA	NA	0	0.358071	0.0449277	0.027	0.015	1	0	0
RUNX3	oogonia_meiotic		2	RUNX3-HUMAN.H10MO.C.3	NA	0	NA	NA	1	0	1.93906e-06	0.152767	0.00268172	A	1	1.10042e-97	0.90566	2.11281e-94	1		NA	NA	NA	NA	NA	NA	0	NA	NA	NA	NA	NA	0	0
SIX6	oogonia_meiotic		2	SIX6.SwissRegulon.3	NA	0	NA	NA	1	0	6.6892e-34	0.608474	9.25116e-31	E	1	4.4153e-14	0.427574	8.47739e-11	1		NA	NA	NA	NA	NA	NA	0	NA	NA	NA	NA	NA	0	0
SOX21	oogonia_meiotic		2	SOX21.SwissRegulon.3	NA	0	NA	NA	1	0	5.78763e-08	0.21951	8.00429e-05	E	1	3.86561e-14	0.371272	7.42197e-11	1		NA	NA	NA	NA	NA	NA	0	NA	NA	NA	NA	NA	0	0
SOX6	oogonia_meiotic		2	SOX6.SwissRegulon.3	8.1443e-27	0.387438	0.369	0.143	1.44789e-22	1	0.626425	-0.131489	1	B	0	3.6269e-136	0.372481	6.96365e-133	1		1.81419e-14	0.118237	0.252	0.091	2.65779e-10	Sox6	1	NA	NA	NA	NA	NA	0	1
SOX9	oogonia_meiotic		2	SOX9-HUMAN.H10MO.B.3	NA	0	NA	NA	1	0	7.06202e-08	0.289346	9.76677e-05	A	1	2.87854e-67	0.747288	5.52681e-64	1		NA	NA	NA	NA	NA	NA	0	NA	NA	NA	NA	NA	0	0
SPI1	oogonia_meiotic		2	SPI1.SwissRegulon.3	NA	0	NA	NA	1	0	4.11598e-15	0.413631	5.6924e-12	AA	1	3.43845e-102	1.42254	6.60182e-99	1		NA	NA	NA	NA	NA	NA	0	NA	NA	NA	NA	NA	0	0
TBR1	oogonia_meiotic		2	TBR1.SwissRegulon.3	1.32217e-05	0.0324348	0.053	0.016	0.235056	0	4.92381e-14	0.305766	6.80962e-11	E	1	1.40049e-30	0.542207	2.68895e-27	1		0.0578089	0.0184014	0.028	0.012	1	Tbr1	0	NA	NA	NA	NA	NA	0	0
TBX3	oogonia_meiotic		2	TBX3-HUMAN.H10MO.D.3	NA	0	NA	NA	1	0	6.68321e-33	0.690852	9.24288e-30	E	1	9.74772e-63	0.803672	1.87156e-59	1		NA	NA	NA	NA	NA	NA	0	NA	NA	NA	NA	NA	0	0
TCF7L2	oogonia_meiotic		2	TCF7L2.SwissRegulon.3	0.0887804	0.0155559	0.141	0.177	1	0	3.87175e-18	0.259218	5.35464e-15	A	1	1.30857e-103	0.494663	2.51246e-100	1		NA	NA	NA	NA	NA	NA	0	NA	NA	NA	NA	NA	0	0
TFDP1	oogonia_meiotic		2	TFDP1-HUMAN.H10MO.D.3	0.0433615	0.221602	0.406	0.381	1	0	1.04984e-09	0.243225	1.45192e-06	B	1	6.72349e-149	0.879111	1.29091e-145	1		NA	NA	NA	NA	NA	NA	0	0.230128	0.083633	0.16	0.123	1	0	0
TGIF2	oogonia_meiotic		2	TGIF2.MA0797.1.3	NA	0	NA	NA	1	0	5.23145e-31	0.511726	7.23509e-28	C	1	4.61531e-194	1.30835	8.86139e-191	1		NA	NA	NA	NA	NA	NA	0	NA	NA	NA	NA	NA	0	0
THRA	oogonia_meiotic		2	THRA.SwissRegulon.3	NA	0	NA	NA	1	0	7.51098e-30	0.446586	1.03877e-26	B	1	6.0088e-19	0.303701	1.15369e-15	1		NA	NA	NA	NA	NA	NA	0	NA	NA	NA	NA	NA	0	0
TLX1	oogonia_meiotic		2	TLX1.SwissRegulon.3	0.245611	0.0165994	0.006	0.014	1	0	9.82234e-40	0.686875	1.35843e-36	E	1	8.42638e-23	0.385763	1.61786e-19	1		NA	NA	NA	NA	NA	NA	0	NA	NA	NA	NA	NA	0	0
YBX1	oogonia_meiotic		2	YBX1.SwissRegulon.3	NA	0	NA	NA	1	0	3.32549e-17	0.46733	4.59915e-14	A	1	1.25831e-171	2.32022	2.41596e-168	1		NA	NA	NA	NA	NA	NA	0	NA	NA	NA	NA	NA	0	0
ZBTB33	oogonia_meiotic		2	ZBTB33.SwissRegulon.3	NA	0	NA	NA	1	0	5.31523e-13	0.623122	7.35097e-10	B	1	9.44136e-225	2.48715	1.81274e-221	1		0.709523	0.0226594	0.212	0.211	1	Zbtb33	0	NA	NA	NA	NA	NA	0	0
ZBTB4	oogonia_meiotic		2	ZBTB4.SwissRegulon.3	0.277412	0.0308288	0.069	0.054	1	0	2.08229e-51	0.763072	2.87981e-48	E	1	1.65836e-159	2.26404	3.18405e-156	1		9.8028e-28	0.0921458	0.184	0.024	1.43611e-23	Zbtb4	1	0.0343567	0.135194	0.047	0.017	1	0	1
ZBTB7A	oogonia_meiotic		2	ZBTB7A.MA0750.2.3	NA	0	NA	NA	1	0	1.6051e-54	0.951433	2.21986e-51	C	1	0	3.15304	0	1		0.229238	0.0541596	0.188	0.171	1	Zbtb7a	0	NA	NA	NA	NA	NA	0	0
ZBTB7B	oogonia_meiotic		2	ZBTB7B.SwissRegulon.3	0.160306	0.0238965	0.044	0.029	1	0	1.54069e-75	0.831453	2.13077e-72	E	1	1.42192e-137	0.647712	2.73009e-134	1		0.48428	0.000855516	0.048	0.06	1	Zbtb7b	0	NA	NA	NA	NA	NA	0	0
ZHX1	oogonia_meiotic		2	NA	2.33709e-07	0.2756	0.522	0.438	0.00415488	1	7.21516e-103	1.15078	9.97856e-100	D	1	NA	0	1	0		2.3198e-71	0.710308	0.488	0.087	3.3985e-67	Zhx1	1	0.559207	0.0266942	0.113	0.098	1	0	1
ZIC2	oogonia_meiotic		2	ZIC2.SwissRegulon.3	0.000233856	0.0274312	0.05	0.018	1	0	3.60918e-10	0.370103	4.99149e-07	E	1	1.38279e-180	1.10875	2.65495e-177	1		0.000616857	0.0191799	0.044	0.013	1	Zic2	0	NA	NA	NA	NA	NA	0	0
ZIC4	oogonia_meiotic		2	ZIC4.SwissRegulon.3	2.54461e-19	0.22924	0.159	0.039	4.5238e-15	1	1.03206e-14	-0.5227	1.42734e-11	E	0	3.50669e-38	0.703119	6.73285e-35	1		NA	NA	NA	NA	NA	NA	0	NA	NA	NA	NA	NA	0	0
ZKSCAN3	oogonia_meiotic		2	ZKSCAN3.SwissRegulon.3	NA	0	NA	NA	1	0	5.18406e-38	0.820658	7.16955e-35	E	1	4.53085e-29	0.279733	8.69923e-26	1		3.81549e-51	0.654991	0.688	0.346	5.5897e-47	Zkscan3	1	NA	NA	NA	NA	NA	0	1
ZNF274	oogonia_meiotic		2	ZNF274.SwissRegulon.3	0.126661	0.118564	0.247	0.211	1	0	6.75182e-14	0.314669	9.33776e-11	C	1	3.71549e-64	0.665763	7.13375e-61	1		NA	NA	NA	NA	NA	NA	0	NA	NA	NA	NA	NA	0	0
ZNF43	oogonia_meiotic		2	NA	2.82247e-12	0.345386	0.419	0.263	5.01778e-08	1	5.42693e-13	0.927215	7.50545e-10	E	1	NA	0	1	0		NA	NA	NA	NA	NA	NA	0	0.0166582	0.209813	0.167	0.1	1	0	0
ZNF441	oogonia_meiotic		2	NA	7.8898e-08	0.178948	0.159	0.072	0.00140265	1	1.4662e-09	0.796651	2.02775e-06	E	1	NA	0	1	0		NA	NA	NA	NA	NA	NA	0	0.00288363	0.150917	0.087	0.031	1	0	0
ZNF519	oogonia_meiotic		2	ZNF519.HOMER.3	0.00036205	0.154352	0.312	0.234	1	0	2.73523e-24	1.27429	3.78282e-21	E	1	1.21682e-78	0.643311	2.3363e-75	1		0.943182	0.00422748	0.04	0.042	1	Zfp85	0	NA	NA	NA	NA	NA	0	0
ZNF567	oogonia_meiotic		2	NA	3.6405e-07	0.252403	0.294	0.183	0.00647209	1	2.46405e-06	0.873064	0.00340778	E	1	NA	0	1	0		NA	NA	NA	NA	NA	NA	0	0.298222	0.0575863	0.113	0.085	1	0	0
ZNF624	oogonia_meiotic		2	NA	4.71021e-11	0.358266	0.353	0.21	8.37381e-07	1	4.29245e-07	0.605394	0.000593647	E	1	NA	0	1	0		NA	NA	NA	NA	NA	NA	0	3.08472e-05	0.211338	0.113	0.031	0.330497	0	0
ASCL2	oogonia_STRA8		2	ASCL2-HUMAN.H10MO.D.2	0.878403	0.0143753	0.144	0.144	1	0	1.1785e-14	0.349995	1.62986e-11	E	1	1.55426e-36	0.132093	2.98417e-33	1		0.0428505	0.0152847	0.176	0.129	1	Ascl2	0	NA	NA	NA	NA	NA	0	0
ATF1	oogonia_STRA8		2	ATF1.SwissRegulon.2	NA	0	NA	NA	1	0	1.18526e-08	0.278345	1.63921e-05	A	1	6.09092e-12	0.249614	1.16946e-08	1		0.000635474	0.157185	0.68	0.672	1	Atf1	0	NA	NA	NA	NA	NA	0	0
ATF4	oogonia_STRA8		2	ATF4.MA0833.1.2	0.804425	0.0346839	0.428	0.411	1	0	1.13353e-08	0.344573	1.56767e-05	AA	1	3.26017e-39	0.576062	6.25953e-36	1		NA	NA	NA	NA	NA	NA	0	0.056533	0.157283	0.54	0.47	1	0	0
BHLHE40	oogonia_STRA8		2	BHLHE40.SwissRegulon.2	NA	0	NA	NA	1	0	5.97116e-08	0.406383	8.25812e-05	C	1	2.24445e-78	0.443898	4.30935e-75	1		NA	NA	NA	NA	NA	NA	0	0.322529	0.0603949	0.04	0.025	1	0	0
CREB3L1	oogonia_STRA8		2	CREB3L1.SwissRegulon.2	NA	0	NA	NA	1	0	8.98191e-07	0.292066	0.0012422	C	1	3.02676e-25	0.23874	5.81137e-22	1		NA	NA	NA	NA	NA	NA	0	NA	NA	NA	NA	NA	0	0
DBP	oogonia_STRA8		2	DBP-HUMAN.H10MO.B.2	0.0151932	0.0892016	0.172	0.124	1	0	6.52043e-12	0.354657	9.01775e-09	E	1	5.81799e-62	0.779165	1.11705e-58	1		0.315455	0.0214663	0.204	0.184	1	Dbp	0	NA	NA	NA	NA	NA	0	0
DMRT1	oogonia_STRA8		2	DMRT1.HOMER.2	3.61946e-19	0.319661	0.734	0.45	6.43467e-15	1	4.50759e-06	-0.390207	0.006234	E	0	0	4.83382	0	1		6.85816e-25	0.278891	0.584	0.296	1.00472e-20	Dmrt1	1	1.95177e-08	0.362463	0.247	0.081	0.000209113	1	2
DNMT1	oogonia_STRA8		2	NA	1.40358e-14	0.248139	0.75	0.53	2.49529e-10	1	2.43706e-07	0.369828	0.000337046	B	1	NA	0	1	0		2.36944e-16	0.295659	0.86	0.744	3.47123e-12	Dnmt1	1	4.22172e-09	0.443595	0.507	0.276	4.52315e-05	1	2
E2F1	oogonia_STRA8		2	E2F1-HUMAN.H10MO.A.2	1.43888e-15	0.218391	0.359	0.175	2.55804e-11	1	6.46521e-19	0.166344	8.94138e-16	AA	1	2.1737e-08	-0.108588	4.17351e-05	0		0.000301847	0.151588	0.596	0.55	1	E2f1	0	2.20989e-06	0.330971	0.28	0.121	0.0236768	1	1
E4F1	oogonia_STRA8		2	E4F1-HUMAN.H10MO.D.2	NA	0	NA	NA	1	0	7.14384e-24	0.560909	9.87994e-21	E	1	1.30936e-13	0.119641	2.51396e-10	1		NA	NA	NA	NA	NA	NA	0	NA	NA	NA	NA	NA	0	0
EGR4	oogonia_STRA8		2	EGR4.SwissRegulon.2	NA	0	NA	NA	1	0	3.17093e-07	0.239534	0.000438539	E	1	1.73537e-20	0.263845	3.33192e-17	1		NA	NA	NA	NA	NA	NA	0	NA	NA	NA	NA	NA	0	0
ETV2	oogonia_STRA8		2	ETV2-HUMAN.H10MO.D.2	0.014101	0.0175703	0.053	0.028	1	0	3.47569e-30	0.606295	4.80687e-27	E	1	4.37513e-38	0.279316	8.40026e-35	1		NA	NA	NA	NA	NA	NA	0	NA	NA	NA	NA	NA	0	0
FOXI1	oogonia_STRA8		2	FOXI1.SwissRegulon.2	NA	0	NA	NA	1	0	1.98227e-13	0.428584	2.74147e-10	E	1	9.19986e-15	0.227952	1.76637e-11	1		NA	NA	NA	NA	NA	NA	0	NA	NA	NA	NA	NA	0	0
FOXO1	oogonia_STRA8		2	FOXO1-HUMAN.H10MO.C.2	NA	0	NA	NA	1	0	2.3809e-40	0.623606	3.29278e-37	AA	1	5.71535e-196	1.3281	1.09735e-192	1		NA	NA	NA	NA	NA	NA	0	NA	NA	NA	NA	NA	0	0
FOXO6	oogonia_STRA8		2	FOXO6-HUMAN.H10MO.D.2	0.28698	0.0125703	0.028	0.019	1	0	5.595e-25	0.501157	7.73789e-22	D	1	1.78118e-09	0.116956	3.41987e-06	1		0.080221	0.00162266	0.112	0.077	1	Foxo6	0	NA	NA	NA	NA	NA	0	0
GCM2	oogonia_STRA8		2	GCM2.SwissRegulon.2	NA	0	NA	NA	1	0	4.44116e-15	0.228405	6.14212e-12	E	1	7.234e-14	0.103923	1.38893e-10	1		NA	NA	NA	NA	NA	NA	0	NA	NA	NA	NA	NA	0	0
GLI2	oogonia_STRA8		2	GLI2.SwissRegulon.2	0.144071	0.00490398	0.044	0.029	1	0	2.24724e-19	0.544111	3.10793e-16	A	1	9.65268e-19	0.162814	1.85332e-15	1		NA	NA	NA	NA	NA	NA	0	NA	NA	NA	NA	NA	0	0
HOXA10	oogonia_STRA8		2	HOXA10.SwissRegulon.2	4.79546e-16	0.248711	0.416	0.212	8.52538e-12	1	0.256024	-0.0478397	1	B	0	5.20349e-34	0.304268	9.9907e-31	1		NA	NA	NA	NA	NA	NA	0	0.740028	0.0619481	0.087	0.1	1	0	0
HOXB3	oogonia_STRA8		2	HOXB3.SwissRegulon.2	2.17233e-14	0.188441	0.284	0.126	3.86197e-10	1	0.00131843	-0.226329	1	E	0	6.31811e-119	0.979487	1.21308e-115	1		NA	NA	NA	NA	NA	NA	0	0.0287836	0.0712165	0.1	0.05	1	0	0
HOXC4	oogonia_STRA8		2	HOXC4.SwissRegulon.2	4.76233e-22	0.115328	0.153	0.032	8.46648e-18	0	4.85666e-06	0.182401	0.00671677	E	1	2.00294e-30	0.236355	3.84565e-27	1		NA	NA	NA	NA	NA	NA	0	0.259808	0.0433853	0.04	0.023	1	0	0
IRF7	oogonia_STRA8		2	IRF7-HUMAN.H10MO.C.2	9.68807e-10	0.203941	0.278	0.146	1.72234e-05	1	2.04933e-05	-0.122721	0.0283423	D	0	8.43041e-131	1.43885	1.61864e-127	1		0.772868	0.000606288	0.016	0.019	1	Irf7	0	NA	NA	NA	NA	NA	0	0
MEIS1	oogonia_STRA8		2	MEIS1-HUMAN.H10MO.C.2	1.05124e-24	0.291713	0.356	0.136	1.8689e-20	1	2.62331e-20	-0.673827	3.62804e-17	C	0	1.02418e-19	0.13188	1.96642e-16	1		NA	NA	NA	NA	NA	NA	0	2.43305e-14	0.410567	0.227	0.037	2.60676e-10	1	1
MEIS2	oogonia_STRA8		2	MEIS2-HUMAN.H10MO.B.2	1.11635e-61	0.516638	0.594	0.191	1.98464e-57	1	0.296153	-0.101514	1	C	0	1.01185e-17	0.317915	1.94276e-14	1		NA	NA	NA	NA	NA	NA	0	3.02422e-20	0.64809	0.36	0.071	3.24014e-16	1	1
MESP1	oogonia_STRA8		2	MESP1-HUMAN.H10MO.D.2	1.50627e-14	0.194997	0.619	0.371	2.67786e-10	1	5.88805e-43	0.750178	8.14317e-40	E	1	3.36577e-45	-2.07515	6.46229e-42	0		0.00404493	0.0124587	0.032	0.01	1	Mesp1	0	NA	NA	NA	NA	NA	0	0
MLX	oogonia_STRA8		2	MLX.SwissRegulon.2	0.0100745	0.0668638	0.528	0.442	1	0	2.65384e-10	0.247936	3.67026e-07	E	1	1.28148e-38	0.125278	2.46044e-35	1		NA	NA	NA	NA	NA	NA	0	0.234425	0.0843555	0.167	0.131	1	0	0
MSX1	oogonia_STRA8		2	MSX1-HUMAN.H10MO.D.2	9.16063e-21	0.25501	0.341	0.138	1.62858e-16	1	0.00092755	-0.0796342	1	E	0	7.91738e-246	1.68124	1.52014e-242	1		3.0675e-120	0.664806	0.704	0.107	4.49388e-116	Msx1	1	3.30499e-14	0.462624	0.28	0.062	3.54096e-10	1	2
MXD4	oogonia_STRA8		2	NA	4.54088e-17	0.311729	0.509	0.293	8.07278e-13	1	4.11593e-25	0.556396	5.69233e-22	E	1	NA	0	1	0		6.83449e-08	0.140063	0.712	0.514	0.00100125	Mxd4	1	2.45583e-05	0.327059	0.4	0.239	0.263117	0	1
MYCN	oogonia_STRA8		2	MYCN-HUMAN.H10MO.B.2	NA	0	NA	NA	1	0	3.04927e-23	0.429106	4.21714e-20	A	1	5.18252e-29	0.208732	9.95043e-26	1		5.0793e-13	0.17992	0.564	0.315	7.44117e-09	Mycn	1	NA	NA	NA	NA	NA	0	1
NFIA	oogonia_STRA8		2	NFIA.SwissRegulon.2	0.241588	0.00764011	0.403	0.359	1	0	2.31658e-24	0.372914	3.20383e-21	D	1	1.51537e-72	0.65996	2.90952e-69	1		NA	NA	NA	NA	NA	NA	0	NA	NA	NA	NA	NA	0	0
NR0B1	oogonia_STRA8		2	NR0B1-HUMAN.H10MO.D.2	NA	0	NA	NA	1	0	1.51513e-19	0.47141	2.09543e-16	B	1	3.66241e-20	0.250735	7.03182e-17	1		NA	NA	NA	NA	NA	NA	0	NA	NA	NA	NA	NA	0	0
NR2F2	oogonia_STRA8		2	NR2F2.MA1111.1.2	0.0425845	0.00677788	0.125	0.088	1	0	9.72483e-22	0.586603	1.34494e-18	B	1	4.69683e-38	0.490798	9.01792e-35	1		NA	NA	NA	NA	NA	NA	0	0.0338881	0.100745	0.1	0.052	1	0	0
NR4A2	oogonia_STRA8		2	NR4A2.SwissRegulon.2	0.145684	0.0227833	0.1	0.077	1	0	1.86642e-25	0.478787	2.58126e-22	B	1	1.27246e-34	0.413625	2.44311e-31	1		NA	NA	NA	NA	NA	NA	0	NA	NA	NA	NA	NA	0	0
NR6A1	oogonia_STRA8		2	NR6A1.SwissRegulon.2	7.07875e-07	0.171671	0.8	0.623	0.0125846	0	9.54277e-07	0.170482	0.00131977	B	1	1.08331e-52	0.621454	2.07995e-49	1		0.000342969	0.0742039	0.716	0.644	1	Nr6a1	0	NA	NA	NA	NA	NA	0	0
NRL	oogonia_STRA8		2	NRL.SwissRegulon.2	0.0108817	0.0434305	0.134	0.091	1	0	2.44925e-27	0.621819	3.38731e-24	E	1	3.32032e-14	0.28485	6.37501e-11	1		NA	NA	NA	NA	NA	NA	0	NA	NA	NA	NA	NA	0	0
PAX2	oogonia_STRA8		2	PAX2-HUMAN.H10MO.S.2	NA	0	NA	NA	1	0	1.16418e-07	0.379202	0.000161006	E	1	1.67839e-48	0.318507	3.2225e-45	1		NA	NA	NA	NA	NA	NA	0	NA	NA	NA	NA	NA	0	0
PBX1	oogonia_STRA8		2	PBX1-HUMAN.H10MO.B.2	2.14319e-12	0.232531	0.606	0.395	3.81016e-08	1	0.0646408	0.0969775	1	E	0	3.01775e-43	0.468461	5.79408e-40	1		NA	NA	NA	NA	NA	NA	0	0.000115128	0.314576	0.253	0.129	1	0	0
PITX1	oogonia_STRA8		2	PITX1.SwissRegulon.2	0.0026092	0.0509494	0.2	0.134	1	0	7.08104e-09	0.277403	9.79308e-06	B	1	0	4.39223	0	1		NA	NA	NA	NA	NA	NA	0	NA	NA	NA	NA	NA	0	0
RARB	oogonia_STRA8		2	RARB.SwissRegulon.2	6.71844e-15	0.257459	0.409	0.216	1.19441e-10	1	0.0553171	0.037317	1	D	0	0	2.24676	0	1		0.151274	0.00930693	0.04	0.024	1	Rarb	0	7.87587e-09	0.291961	0.193	0.048	8.4382e-05	1	1
RARG	oogonia_STRA8		2	RARG-HUMAN.H10MO.S.2	2.01484e-36	0.329383	0.341	0.097	3.58198e-32	1	0.000282336	0.12181	0.390471	D	0	8.65423e-310	2.13303	1.66161e-306	1		0.000332426	0.0420718	0.18	0.103	1	Rarg	0	0.01269	0.141222	0.053	0.017	1	0	0
RFX4	oogonia_STRA8		2	RFX4-HUMAN.H10MO.D.2	NA	0	NA	NA	1	0	1.92313e-26	0.558162	2.65969e-23	E	1	3.98472e-12	0.145145	7.65066e-09	1		NA	NA	NA	NA	NA	NA	0	NA	NA	NA	NA	NA	0	0
SIX1	oogonia_STRA8		2	SIX1.SwissRegulon.2	7.3155e-17	0.214515	0.534	0.285	1.30055e-12	1	1.11334e-05	-0.295095	0.0153975	E	0	5.11138e-194	1.47353	9.81385e-191	1		0.115376	0.027528	0.144	0.113	1	Six1	0	0.117173	0.130024	0.093	0.058	1	0	0
SOX15	oogonia_STRA8		2	SOX15-HUMAN.H10MO.D.2	7.03698e-06	0.0524565	0.462	0.3	0.125103	0	3.42288e-10	0.236632	4.73385e-07	E	1	1.50399e-120	1.57991	2.88767e-117	1		NA	NA	NA	NA	NA	NA	0	NA	NA	NA	NA	NA	0	0
SREBF1	oogonia_STRA8		2	SREBF1.MA0595.1.2	0.010527	0.0573885	0.091	0.054	1	0	3.88006e-19	0.691429	5.36612e-16	AA	1	1.51505e-14	0.298076	2.90889e-11	1		NA	NA	NA	NA	NA	NA	0	NA	NA	NA	NA	NA	0	0
SREBF2	oogonia_STRA8		2	SREBF2.SwissRegulon.2	4.09057e-10	0.161812	0.369	0.208	7.27221e-06	1	2.65178e-27	0.617996	3.66741e-24	A	1	0.00289933	0.198019	1	0		0.0582705	0.0146568	0.516	0.465	1	Srebf2	0	0.379801	0.0304459	0.093	0.071	1	0	0
SRY	oogonia_STRA8		2	SRY-HUMAN.H10MO.B.2	NA	0	NA	NA	1	0	3.77724e-06	0.241666	0.00522392	E	1	5.47897e-249	1.81022	1.05196e-245	1		NA	NA	NA	NA	NA	NA	0	NA	NA	NA	NA	NA	0	0
STAT5B	oogonia_STRA8		2	STAT5B.SwissRegulon.2	NA	0	NA	NA	1	0	3.87705e-10	0.454633	5.36197e-07	A	1	8.54467e-191	1.2414	1.64058e-187	1		NA	NA	NA	NA	NA	NA	0	NA	NA	NA	NA	NA	0	0
TEAD3	oogonia_STRA8		2	TEAD3-HUMAN.H10MO.D.2	7.30583e-10	0.165589	0.209	0.096	1.29883e-05	1	4.92563e-13	0.457227	6.81215e-10	D	1	0.241671	0.0194086	1	0		NA	NA	NA	NA	NA	NA	0	NA	NA	NA	NA	NA	0	0
THRB	oogonia_STRA8		2	THRB.SwissRegulon.2	NA	0	NA	NA	1	0	6.40369e-13	0.409401	8.8563e-10	D	1	4.32968e-15	0.280429	8.31298e-12	1		NA	NA	NA	NA	NA	NA	0	0.0973085	0.0442786	0.04	0.017	1	0	0
TLX2	oogonia_STRA8		2	TLX2.SwissRegulon.2	1.47894e-11	0.183095	0.331	0.174	2.62925e-07	1	NA	0	1	NA	0	9.63077e-11	0.209971	1.84911e-07	1		NA	NA	NA	NA	NA	NA	0	0.81929	0.0374719	0.02	0.017	1	0	0
ZGLP1	oogonia_STRA8		2	NA	7.60293e-116	0.909573	0.872	0.301	1.35165e-111	1	2.76477e-36	0.851512	3.82367e-33	E	1	NA	0	1	0		NA	NA	NA	NA	NA	NA	0	4.16793e-26	0.849331	0.413	0.075	4.46552e-22	1	1
ZNF446	oogonia_STRA8		2	NA	1.80654e-14	0.203932	0.412	0.217	3.21166e-10	1	2.28028e-24	0.647435	3.15363e-21	E	1	NA	0	1	0		NA	NA	NA	NA	NA	NA	0	NA	NA	NA	NA	NA	0	0
ZNF524	oogonia_STRA8		2	ZNF524.SwissRegulon.2	NA	0	NA	NA	1	0	2.94604e-32	0.67269	4.07438e-29	E	1	2.24753e-72	0.563492	4.31526e-69	1		NA	NA	NA	NA	NA	NA	0	NA	NA	NA	NA	NA	0	0
ZNF580	oogonia_STRA8		2	NA	3.2229e-10	0.157198	0.434	0.257	5.72967e-06	1	2.7818e-36	0.817874	3.84722e-33	E	1	NA	0	1	0		NA	NA	NA	NA	NA	NA	0	NA	NA	NA	NA	NA	0	0
ZNF672	oogonia_STRA8		2	NA	2.90222e-10	0.154246	0.475	0.293	5.15957e-06	1	8.80011e-10	0.188931	1.21705e-06	E	1	NA	0	1	0		NA	NA	NA	NA	NA	NA	0	NA	NA	NA	NA	NA	0	0
ATF5	PGC		2	ATF5.SwissRegulon	0.000275149	0.0645456	0.428	0.325	1	0	1.00499e-66	0.773288	1.3899e-63	E	1	1.61181e-66	0.469851	3.09468e-63	1		NA	NA	NA	NA	NA	NA	0	NA	NA	NA	NA	NA	0	0
BATF	PGC		2	BATF.SwissRegulon	NA	0	NA	NA	1	0	7.58165e-08	0.322403	0.000104854	C	1	6.61716e-29	0.341707	1.2705e-25	1		NA	NA	NA	NA	NA	NA	0	NA	NA	NA	NA	NA	0	0
BHLHE22	PGC		2	BHLHE22.SwissRegulon	NA	0	NA	NA	1	0	3.59533e-07	0.23975	0.000497234	C	1	5.73145e-07	0.202791	0.00110044	1		NA	NA	NA	NA	NA	NA	0	NA	NA	NA	NA	NA	0	0
CTCFL	PGC		2	CTCFL-HUMAN.H10MO.A	NA	0	NA	NA	1	0	1.94139e-06	0.316033	0.00268495	C	1	2.02234e-52	2.44435	3.88289e-49	1		NA	NA	NA	NA	NA	NA	0	NA	NA	NA	NA	NA	0	0
CUX1	PGC		2	CUX1.SwissRegulon	NA	0	NA	NA	1	0	2.1968e-48	0.74256	3.03817e-45	C	1	0	1.41451	0	1		NA	NA	NA	NA	NA	NA	0	NA	NA	NA	NA	NA	0	0
CXXC1	PGC		2	CXXC1-HUMAN.H10MO.D	1.72672e-11	0.161678	0.572	0.377	3.06976e-07	1	7.82014e-13	0.239935	1.08153e-09	E	1	1.4701e-142	-0.981002	2.82258e-139	0		NA	NA	NA	NA	NA	NA	0	0.0359848	0.0286889	0.174	0.093	1	0	0
DBP	PGC		2	DBP.SwissRegulon	0.0120799	0.0378942	0.175	0.123	1	0	5.62046e-13	0.168245	7.7731e-10	E	1	2.30575e-15	0.248025	4.42704e-12	1		NA	NA	NA	NA	NA	NA	0	0.000532825	0.101729	0.151	0.05	1	0	0
E2F1	PGC		2	E2F1.HOMER	3.81113e-08	0.162169	0.306	0.182	0.000677542	1	3.36867e-19	0.878648	4.65887e-16	AA	1	1.17099e-06	-0.378405	0.0022483	0		1.19382e-30	0.332207	0.852	0.506	1.74895e-26	E2f1	1	0.324334	0.00547936	0.198	0.151	1	0	1
EGR2	PGC		2	EGR2.SwissRegulon	NA	0	NA	NA	1	0	6.07127e-09	0.283429	8.39656e-06	D	1	5.10945e-72	0.452756	9.81014e-69	1		NA	NA	NA	NA	NA	NA	0	0.0610171	0.0141196	0.081	0.036	1	0	0
EHF	PGC		2	EHF-HUMAN.H10MO.C	NA	0	NA	NA	1	0	2.16446e-07	0.392424	0.000299345	C	1	1.20615e-54	0.413893	2.31582e-51	1		NA	NA	NA	NA	NA	NA	0	NA	NA	NA	NA	NA	0	0
ELF3	PGC		2	ELF3-HUMAN.H10MO.D	2.00331e-66	0.435091	0.338	0.051	3.56148e-62	1	1.22189e-21	-0.468117	1.68988e-18	B	0	2.65239e-14	0.230435	5.09259e-11	1		2.93618e-40	0.182835	0.444	0.113	4.3015e-36	Elf3	1	NA	NA	NA	NA	NA	0	1
ERG	PGC		2	ERG.HOMER	NA	0	NA	NA	1	0	1.00825e-69	0.873811	1.39441e-66	AA	1	2.17958e-36	0.397463	4.18479e-33	1		NA	NA	NA	NA	NA	NA	0	NA	NA	NA	NA	NA	0	0
ETV5	PGC		2	ETV5-HUMAN.H10MO.D	4.508e-127	0.874387	0.863	0.272	8.01433e-123	1	4.00376e-16	0.324045	5.5372e-13	E	1	1.04889e-91	-0.78533	2.01387e-88	0		6.17819e-138	0.835376	0.944	0.232	9.05104e-134	Etv5	1	1.15905e-14	0.208977	0.186	0.015	1.24181e-10	1	2
FOSB	PGC		2	FOSB-HUMAN.H10MO.C	NA	0	NA	NA	1	0	2.39426e-07	0.361441	0.000331126	D	1	1.38026e-40	0.398155	2.6501e-37	1		NA	NA	NA	NA	NA	NA	0	NA	NA	NA	NA	NA	0	0
FOXA1	PGC		2	FOXA1.MA0148.3	NA	0	NA	NA	1	0	2.46498e-13	1.34417	3.40907e-10	AA	1	8.92292e-45	0.868823	1.7132e-41	1		NA	NA	NA	NA	NA	NA	0	8.19613e-10	0.178642	0.186	0.029	8.78133e-06	1	1
FOXK1	PGC		2	FOXK1-HUMAN.H10MO.D	0.0736713	0.0152736	0.116	0.085	1	0	7.32776e-22	0.513102	1.01343e-18	D	1	1.77207e-143	0.824139	3.40238e-140	1		NA	NA	NA	NA	NA	NA	0	NA	NA	NA	NA	NA	0	0
FOXP2	PGC		2	FOXP2-HUMAN.H10MO.A	NA	0	NA	NA	1	0	6.85965e-20	0.535111	9.4869e-17	C	1	1.4909e-86	0.781748	2.86252e-83	1		NA	NA	NA	NA	NA	NA	0	0.782384	0.0213384	0.023	0.019	1	0	0
GSC	PGC		2	GSC.HOMER	NA	0	NA	NA	1	0	2.3717e-13	0.297927	3.28006e-10	E	1	1.56233e-238	1.2722	2.99968e-235	1		NA	NA	NA	NA	NA	NA	0	NA	NA	NA	NA	NA	0	0
GSC2	PGC		2	GSC2.MA0891.1	NA	0	NA	NA	1	0	1.14526e-07	0.151256	0.000158389	E	1	1.02437e-241	1.27697	1.96679e-238	1		0.000306539	0.00752123	0.12	0.055	1	Gsc2	0	NA	NA	NA	NA	NA	0	0
GTF2I	PGC		2	GTF2I.SwissRegulon	1.03382e-34	0.338052	0.894	0.581	1.83793e-30	1	NA	0	1	NA	0	0	1.97507	0	1		3.02486e-17	0.168359	0.752	0.43	4.43142e-13	Gtf2i	1	2.78682e-16	0.680665	0.826	0.376	2.9858e-12	1	2
HMG20B	PGC		2	NA	8.64158e-14	0.184138	0.469	0.271	1.5363e-09	1	9.66838e-16	0.162405	1.33714e-12	E	1	NA	0	1	0		1.59984e-11	0.0972971	0.444	0.222	2.34377e-07	Hmg20b	1	1.95296e-08	0.206607	0.233	0.053	0.000209241	1	2
INSM1	PGC		2	INSM1.MA0155.1	NA	0	NA	NA	1	0	3.96036e-19	0.323015	5.47718e-16	E	1	0	1.84894	0	1		NA	NA	NA	NA	NA	NA	0	NA	NA	NA	NA	NA	0	0
IRF4	PGC		2	IRF4-HUMAN.H10MO.C	NA	0	NA	NA	1	0	1.88512e-26	0.58552	2.60713e-23	B	1	5.83359e-269	1.16038	1.12005e-265	1		NA	NA	NA	NA	NA	NA	0	NA	NA	NA	NA	NA	0	0
IRF8	PGC		2	IRF8-HUMAN.H10MO.D	NA	0	NA	NA	1	0	1.39089e-21	0.425417	1.9236e-18	C	1	7.12859e-16	0.233976	1.36869e-12	1		NA	NA	NA	NA	NA	NA	0	0.0415461	0.0829537	0.116	0.057	1	0	0
JUNB	PGC		2	JUNB.MA0490.1	NA	0	NA	NA	1	0	3.67585e-17	0.297977	5.0837e-14	C	1	9.91474e-86	2.40067	1.90363e-82	1		NA	NA	NA	NA	NA	NA	0	NA	NA	NA	NA	NA	0	0
JUND	PGC		2	JUND.MA0491.1	NA	0	NA	NA	1	0	2.36488e-17	0.471644	3.27063e-14	A	1	9.16711e-91	1.08857	1.76008e-87	1		NA	NA	NA	NA	NA	NA	0	NA	NA	NA	NA	NA	0	0
KLF14	PGC		2	KLF14.SwissRegulon	NA	0	NA	NA	1	0	4.67599e-20	0.30086	6.46689e-17	E	1	1.5531e-62	0.558273	2.98195e-59	1		NA	NA	NA	NA	NA	NA	0	NA	NA	NA	NA	NA	0	0
KLF16	PGC		2	KLF16-HUMAN.H10MO.D	0.000139544	0.0510879	0.122	0.063	1	0	1.38837e-65	0.844073	1.92011e-62	E	1	9.12361e-312	1.06871	1.75173e-308	1		2.4474e-40	0.195644	0.584	0.179	3.58544e-36	Klf16	1	NA	NA	NA	NA	NA	0	1
KLF2	PGC		2	NA	1.5541e-16	0.170991	0.253	0.095	2.76289e-12	1	2.56885e-11	0.414349	3.55272e-08	B	1	NA	0	1	0		9.77758e-93	0.8477	0.868	0.316	1.43241e-88	Klf2	1	NA	NA	NA	NA	NA	0	1
KLF4	PGC		2	KLF4-HUMAN.H10MO.A	2.63135e-92	0.734862	0.734	0.246	4.67801e-88	1	9.47643e-05	0.194204	0.131059	A	0	1.6064e-165	0.742819	3.08428e-162	1		NA	NA	NA	NA	NA	NA	0	2.29979e-13	0.145547	0.116	0.003	2.464e-09	1	1
KLF5	PGC		2	KLF5.MA0599.1	NA	0	NA	NA	1	0	1.34058e-16	0.448787	1.85402e-13	B	1	4.26315e-270	1.12746	8.18526e-267	1		NA	NA	NA	NA	NA	NA	0	NA	NA	NA	NA	NA	0	0
KLF9	PGC		2	KLF9.MA1107.1	2.32097e-14	0.161341	0.162	0.052	4.12622e-10	1	6.15724e-07	0.198683	0.000851546	C	1	3.40602e-116	-2.39258	6.53957e-113	0		NA	NA	NA	NA	NA	NA	0	NA	NA	NA	NA	NA	0	0
MLX	PGC		2	MLX.SwissRegulon	1.69579e-10	0.159106	0.616	0.429	3.01478e-06	1	1.49928e-51	0.662981	2.0735e-48	E	1	0	-2.13882	0	0		3.51039e-07	0.0513925	0.544	0.314	0.00514272	Mlx	1	NA	NA	NA	NA	NA	0	1
MYCN	PGC		2	MYCN-HUMAN.H10MO.B	5.0126e-62	0.537347	0.428	0.102	8.9114e-58	1	3.1833e-18	0.657358	4.40251e-15	A	1	1.22475e-244	-1.42064	2.35152e-241	0		4.9436e-93	0.572897	0.892	0.258	7.24238e-89	Mycn	1	7.08242e-09	0.138928	0.105	0.009	7.5881e-05	1	2
NEUROD1	PGC		2	NEUROD1.MA1109.1	NA	0	NA	NA	1	0	4.27644e-22	0.651832	5.91432e-19	C	1	1.99967e-135	0.800618	3.83937e-132	1		NA	NA	NA	NA	NA	NA	0	NA	NA	NA	NA	NA	0	0
NFE2L2	PGC		2	NFE2L2.SwissRegulon	NA	0	NA	NA	1	0	5.47145e-08	0.227092	7.56701e-05	A	1	1.44745e-12	0.249334	2.7791e-09	1		1.3865e-05	0.0216128	0.56	0.35	0.203122	Nfe2l2	0	7.25228e-11	0.210079	0.36	0.089	7.77009e-07	1	1
NFE2L3	PGC		2	NA	1.09645e-93	0.699127	0.628	0.163	1.94927e-89	1	8.73861e-11	0.226215	1.20855e-07	E	1	NA	0	1	0		NA	NA	NA	NA	NA	NA	0	NA	NA	NA	NA	NA	0	0
NFKB1	PGC		2	NFKB1-HUMAN.H10MO.B	NA	0	NA	NA	1	0	3.43606e-35	0.853178	4.75207e-32	AA	1	3.06598e-280	1.37309	5.88668e-277	1		NA	NA	NA	NA	NA	NA	0	NA	NA	NA	NA	NA	0	0
NFKB2	PGC		2	NFKB2-HUMAN.H10MO.D	1.02056e-11	0.105429	0.384	0.202	1.81434e-07	0	8.40505e-09	0.255486	1.16242e-05	B	1	3.89409e-104	0.762856	7.47665e-101	1		NA	NA	NA	NA	NA	NA	0	NA	NA	NA	NA	NA	0	0
NFKBIB	PGC		2	NA	4.62029e-43	0.368857	0.512	0.183	8.21395e-39	1	2.46761e-70	0.82024	3.41271e-67	E	1	NA	0	1	0		5.28507e-07	0.0511324	0.68	0.418	0.00774263	Nfkbib	1	1.49454e-09	0.138671	0.163	0.022	1.60125e-05	1	2
NR1H2	PGC		2	NR1H2-HUMAN.H10MO.D	0.000943806	0.0267327	0.462	0.358	1	0	1.05854e-69	1.18773	1.46396e-66	B	1	1.26982e-61	0.506056	2.43806e-58	1		3.12675e-27	0.215436	0.756	0.382	4.58069e-23	Nr1h2	1	NA	NA	NA	NA	NA	0	1
NR2C2	PGC		2	NR2C2.MA0504.1	NA	0	NA	NA	1	0	3.66588e-85	1.09653	5.06991e-82	B	1	6.61313e-42	0.330786	1.26972e-38	1		NA	NA	NA	NA	NA	NA	0	NA	NA	NA	NA	NA	0	0
NR2F1	PGC		2	NR2F1.SwissRegulon	NA	0	NA	NA	1	0	2.07122e-11	0.382019	2.86449e-08	B	1	8.06269e-77	0.604621	1.54804e-73	1		NA	NA	NA	NA	NA	NA	0	NA	NA	NA	NA	NA	0	0
NR2F6	PGC		2	NR2F6-HUMAN.H10MO.D	1.54305e-30	0.356671	0.519	0.232	2.74323e-26	1	0.00757071	-0.122242	1	B	0	2.85498e-314	1.48459	5.48156e-311	1		3.4029e-09	0.195439	0.644	0.504	4.98525e-05	Nr2f6	1	7.66193e-27	0.491599	0.558	0.091	8.209e-23	1	2
OTX1	PGC		2	OTX1-HUMAN.H10MO.D	NA	0	NA	NA	1	0	1.34948e-41	0.660529	1.86633e-38	E	1	1.56481e-28	0.330626	3.00444e-25	1		NA	NA	NA	NA	NA	NA	0	NA	NA	NA	NA	NA	0	0
PHF5A	PGC		2	NA	7.12905e-24	0.258981	0.891	0.677	1.2674e-19	1	3.28138e-60	0.681462	4.53814e-57	E	1	NA	0	1	0		2.88151e-56	0.462007	0.992	0.863	4.22142e-52	Phf5a	1	0.0902985	0.0135277	0.709	0.503	1	0	1
PITX1	PGC		2	PITX1-HUMAN.H10MO.D	NA	0	NA	NA	1	0	2.6067e-06	0.19892	0.00360507	B	1	7.48314e-106	0.697681	1.43676e-102	1		NA	NA	NA	NA	NA	NA	0	NA	NA	NA	NA	NA	0	0
PPARD	PGC		2	PPARD.SwissRegulon	NA	0	NA	NA	1	0	1.94524e-62	0.935108	2.69026e-59	A	1	4.42378e-13	0.184184	8.49366e-10	1		NA	NA	NA	NA	NA	NA	0	0.0647308	0.0110145	0.07	0.029	1	0	0
PPARG	PGC		2	PPARG.MA0066.1	4.69848e-07	0.080396	0.462	0.306	0.00835297	0	1.14749e-19	0.664137	1.58698e-16	AA	1	1.09444e-36	0.37089	2.10132e-33	1		NA	NA	NA	NA	NA	NA	0	NA	NA	NA	NA	NA	0	0
PPP1R13L	PGC		2	NA	5.88013e-23	0.157485	0.191	0.046	1.04537e-18	1	1.9391e-07	0.33029	0.000268177	E	1	NA	0	1	0		NA	NA	NA	NA	NA	NA	0	2.69755e-09	0.122527	0.093	0.005	2.89016e-05	1	1
RAD21	PGC		2	RAD21.SwissRegulon	2.90126e-24	0.278806	0.941	0.705	5.15786e-20	1	NA	0	1	NA	0	1.06848e-306	3.20118	2.05148e-303	1		NA	NA	NA	NA	NA	NA	0	1.1926e-10	0.343007	0.907	0.432	1.27775e-06	1	1
REL	PGC		2	REL-HUMAN.H10MO.C	NA	0	NA	NA	1	0	1.45566e-12	1.08247	2.01317e-09	A	1	1.09693e-118	0.839737	2.10611e-115	1		NA	NA	NA	NA	NA	NA	0	NA	NA	NA	NA	NA	0	0
RELA	PGC		2	RELA.SwissRegulon	NA	0	NA	NA	1	0	3.07843e-63	1.06717	4.25747e-60	AA	1	8.79858e-180	1.02513	1.68933e-176	1		NA	NA	NA	NA	NA	NA	0	NA	NA	NA	NA	NA	0	0
RFX5	PGC		2	RFX5.MA0510.2	NA	0	NA	NA	1	0	1.94109e-15	1.03427	2.68453e-12	AA	1	1.731e-07	0.219205	0.000332351	1		NA	NA	NA	NA	NA	NA	0	0.124987	0.0331722	0.07	0.034	1	0	0
RHOXF1	PGC		2	RHOXF1.MA0719.1	NA	0	NA	NA	1	0	7.6568e-11	0.389085	1.05894e-07	E	1	7.26118e-29	0.348185	1.39415e-25	1		NA	NA	NA	NA	NA	NA	0	NA	NA	NA	NA	NA	0	0
SALL4	PGC		2	NA	5.57179e-46	0.423083	0.597	0.229	9.90553e-42	1	2.1004e-15	0.556603	2.90485e-12	E	1	NA	0	1	0		3.87149e-57	0.557701	0.952	0.477	5.67174e-53	Sall4	1	1.75923e-16	0.325997	0.302	0.043	1.88484e-12	1	2
SFPQ	PGC		2	NA	7.92638e-09	0.158396	0.922	0.73	0.000140915	1	7.87811e-17	0.329389	1.08954e-13	E	1	NA	0	1	0		2.47321e-23	0.67609	0.848	0.628	3.62325e-19	Sfpq	1	0.039026	0.0311948	0.779	0.556	1	0	1
SIX1	PGC		2	SIX1.MA1118.1	NA	0	NA	NA	1	0	2.32566e-21	0.355291	3.21639e-18	E	1	2.60267e-32	0.348726	4.99713e-29	1		NA	NA	NA	NA	NA	NA	0	NA	NA	NA	NA	NA	0	0
SOX15	PGC		2	SOX15.MA1152.1	6.63697e-169	1.10669	0.881	0.24	1.17992e-164	1	3.61427e-06	-0.361642	0.00499853	E	0	0	4.34988	0	1		3.20922e-55	0.258841	0.584	0.153	4.70151e-51	Sox15	1	1.86332e-45	0.678047	0.419	0.014	1.99636e-41	1	2
SOX2	PGC		2	SOX2-HUMAN.H10MO.B	NA	0	NA	NA	1	0	2.15863e-12	0.300173	2.98539e-09	A	1	0	2.07827	0	1		6.67517e-38	0.429803	0.5	0.156	9.77912e-34	Sox2	1	NA	NA	NA	NA	NA	0	1
SOX4	PGC		2	SOX4.SwissRegulon	2.403e-62	0.5289	0.978	0.648	4.27205e-58	1	1.40354e-09	0.00822683	1.9411e-06	E	0	3.73479e-89	0.629823	7.17081e-86	1		NA	NA	NA	NA	NA	NA	0	5.56936e-10	0.219746	0.291	0.067	5.96701e-06	1	1
SRY	PGC		2	SRY.SwissRegulon	NA	0	NA	NA	1	0	8.90193e-09	0.265057	1.23114e-05	E	1	2.16998e-68	0.79316	4.16636e-65	1		NA	NA	NA	NA	NA	NA	0	NA	NA	NA	NA	NA	0	0
STAT1	PGC		2	STAT1.MA0137.3	NA	0	NA	NA	1	0	7.15544e-35	0.791848	9.89597e-32	AA	1	2.47372e-164	1.05443	4.74954e-161	1		NA	NA	NA	NA	NA	NA	0	NA	NA	NA	NA	NA	0	0
STAT4	PGC		2	STAT4-HUMAN.H10MO.D	NA	0	NA	NA	1	0	1.34121e-49	0.798827	1.8549e-46	B	1	3.55939e-27	0.410669	6.83404e-24	1		4.35881e-23	0.0485563	0.132	0.014	6.38566e-19	Stat4	1	NA	NA	NA	NA	NA	0	1
TBP	PGC		2	TBP.SwissRegulon	NA	0	NA	NA	1	0	4.57467e-15	0.351719	6.32676e-12	B	1	2.39258e-08	0.159366	4.59375e-05	1		NA	NA	NA	NA	NA	NA	0	NA	NA	NA	NA	NA	0	0
TBX20	PGC		2	TBX20-HUMAN.H10MO.D	NA	0	NA	NA	1	0	7.73959e-09	0.242699	1.07039e-05	E	1	4.3601e-258	1.21046	8.37139e-255	1		NA	NA	NA	NA	NA	NA	0	NA	NA	NA	NA	NA	0	0
TEAD4	PGC		2	TEAD4.MA0809.1	1.68687e-93	0.644126	0.766	0.259	2.99891e-89	1	0.309275	-0.318694	1	C	0	1.9505e-95	0.883029	3.74495e-92	1		NA	NA	NA	NA	NA	NA	0	3.98732e-25	0.44622	0.349	0.033	4.27201e-21	1	1
TFAP2A	PGC		2	TFAP2A.MA0003.3	NA	0	NA	NA	1	0	7.11971e-28	0.570651	9.84656e-25	AA	1	0	13.9203	0	1		NA	NA	NA	NA	NA	NA	0	NA	NA	NA	NA	NA	0	0
TFAP2B	PGC		2	TFAP2B.MA0811.1	NA	0	NA	NA	1	0	7.3586e-28	0.796951	1.01769e-24	E	1	0	13.0847	0	1		NA	NA	NA	NA	NA	NA	0	NA	NA	NA	NA	NA	0	0
TFAP2C	PGC		2	TFAP2C.MA0524.2	4.37701e-132	0.766077	0.653	0.117	7.78145e-128	1	5.74731e-10	0.0413397	7.94852e-07	A	0	0	12.5514	0	1		4.19017e-133	0.714117	0.904	0.188	6.13861e-129	Tfap2c	1	3.24709e-67	0.848555	0.57	0.012	3.47893e-63	1	2
TP53	PGC		2	TP53.SwissRegulon	4.49967e-36	0.166818	0.191	0.029	7.9995e-32	1	1.28625e-75	1.28403	1.77888e-72	AA	1	1.63443e-23	-0.415263	3.13811e-20	0		5.03539e-124	0.985902	0.98	0.413	7.37685e-120	Trp53	1	4.01541e-16	0.286289	0.174	0.01	4.30211e-12	1	2
TWIST1	PGC		2	TWIST1.MA1123.1	0.334728	1.73892e-05	0.225	0.199	1	0	5.74743e-22	0.539812	7.94869e-19	A	1	5.61538e-129	0.719715	1.07815e-125	1		NA	NA	NA	NA	NA	NA	0	NA	NA	NA	NA	NA	0	0
ZFP42	PGC		2	NA	1.71048e-69	0.340073	0.328	0.045	3.04089e-65	1	1.82666e-21	0.348583	2.52627e-18	E	1	NA	0	1	0		8.71634e-82	0.691096	0.936	0.453	1.27694e-77	Zfp42	1	NA	NA	NA	NA	NA	0	1
ZFX	PGC		2	ZFX.HOMER	NA	0	NA	NA	1	0	2.94436e-25	0.454531	4.07205e-22	C	1	0	1.74164	0	1		NA	NA	NA	NA	NA	NA	0	0.000198888	0.0999968	0.279	0.111	1	0	0
ZIC1	PGC		2	ZIC1-HUMAN.H10MO.B	NA	0	NA	NA	1	0	1.61493e-06	0.149537	0.00223345	E	1	5.73573e-88	0.509207	1.10126e-84	1		NA	NA	NA	NA	NA	NA	0	NA	NA	NA	NA	NA	0	0
ZNF121	PGC		2	NA	4.52782e-14	0.18544	0.334	0.162	8.04956e-10	1	3.03528e-32	0.642405	4.19779e-29	E	1	NA	0	1	0		NA	NA	NA	NA	NA	NA	0	2.11376e-09	0.229711	0.209	0.039	2.26468e-05	1	1
ZNF134	PGC		2	NA	4.27884e-09	0.167667	0.425	0.273	7.60692e-05	1	1.84097e-09	0.14458	2.54606e-06	E	1	NA	0	1	0		NA	NA	NA	NA	NA	NA	0	NA	NA	NA	NA	NA	0	0
ZNF14	PGC		2	NA	4.15204e-17	0.171558	0.391	0.182	7.38149e-13	1	4.46936e-06	0.128008	0.00618113	E	1	NA	0	1	0		NA	NA	NA	NA	NA	NA	0	0.159868	0.0056717	0.035	0.014	1	0	0
ZNF146	PGC		2	NA	1.17856e-15	0.189886	0.441	0.236	2.09524e-11	1	1.0541e-21	0.358188	1.45783e-18	E	1	NA	0	1	0		5.95216e-12	0.0371189	0.172	0.05	8.71991e-08	Zfp146	1	NA	NA	NA	NA	NA	0	1
ZNF16	PGC		2	ZNF16.HOMER	0.0102911	0.0330952	0.359	0.281	1	0	4.33958e-50	0.66697	6.00164e-47	E	1	6.94143e-36	0.296778	1.33275e-32	1		NA	NA	NA	NA	NA	NA	0	6.27985e-09	0.192578	0.221	0.046	6.72823e-05	1	1
ZNF189	PGC		2	ZNF189.HOMER	NA	0	NA	NA	1	0	1.07286e-15	0.297271	1.48377e-12	E	1	9.77175e-39	0.344645	1.87618e-35	1		NA	NA	NA	NA	NA	NA	0	0.0351827	0.018599	0.07	0.026	1	0	0
ZNF205	PGC		2	NA	1.52907e-10	0.152715	0.231	0.109	2.71838e-06	1	2.91202e-13	0.142991	4.02733e-10	E	1	NA	0	1	0		NA	NA	NA	NA	NA	NA	0	NA	NA	NA	NA	NA	0	0
ZNF219	PGC		2	ZNF219.SwissRegulon	0.0233693	0.0285246	0.159	0.116	1	0	9.46757e-21	0.202364	1.30936e-17	E	1	3.07138e-29	0.287775	5.89705e-26	1		NA	NA	NA	NA	NA	NA	0	0.264184	0.00599546	0.081	0.05	1	0	0
ZNF263	PGC		2	ZNF263.SwissRegulon	7.02335e-15	0.178463	0.403	0.208	1.24861e-10	1	2.53753e-09	0.0572341	3.5094e-06	B	0	2.06502e-83	0.5903	3.96483e-80	1		NA	NA	NA	NA	NA	NA	0	1.40504e-08	0.324774	0.291	0.079	0.000150536	1	1
ZNF28	PGC		2	NA	5.6745e-22	0.233398	0.356	0.146	1.00881e-17	1	1.27018e-08	0.105961	1.75665e-05	E	1	NA	0	1	0		NA	NA	NA	NA	NA	NA	0	NA	NA	NA	NA	NA	0	0
ZNF282	PGC		2	ZNF282.SwissRegulon	NA	0	NA	NA	1	0	3.94645e-11	0.267078	5.45794e-08	E	1	7.59129e-48	0.377201	1.45753e-44	1		NA	NA	NA	NA	NA	NA	0	NA	NA	NA	NA	NA	0	0
ZNF296	PGC		2	NA	1.08682e-38	0.399991	0.584	0.248	1.93215e-34	1	4.55048e-64	1.14073	6.29332e-61	E	1	NA	0	1	0		1.69044e-94	0.334713	0.62	0.098	2.4765e-90	Zfp296	1	5.96285e-09	0.251098	0.174	0.029	6.3886e-05	1	2
ZNF467	PGC		2	ZNF467.HOMER	NA	0	NA	NA	1	0	4.91923e-30	0.531354	6.80329e-27	E	1	0	2.32944	0	1		NA	NA	NA	NA	NA	NA	0	NA	NA	NA	NA	NA	0	0
ZNF589	PGC		2	NA	1.0406e-22	0.182417	0.231	0.066	1.84998e-18	1	5.0964e-23	0.402108	7.04832e-20	D	1	NA	0	1	0		NA	NA	NA	NA	NA	NA	0	0.0243315	0.015249	0.07	0.024	1	0	0
ZNF682	PGC		2	NA	1.95354e-38	0.354448	0.444	0.155	3.47301e-34	1	5.21929e-15	0.244333	7.21828e-12	E	1	NA	0	1	0		NA	NA	NA	NA	NA	NA	0	1.67486e-11	0.297511	0.267	0.051	1.79445e-07	1	1
ZNF71	PGC		2	NA	7.00371e-17	0.195799	0.425	0.217	1.24512e-12	1	7.01858e-19	0.35299	9.7067e-16	E	1	NA	0	1	0		NA	NA	NA	NA	NA	NA	0	NA	NA	NA	NA	NA	0	0
ZNF766	PGC		2	NA	3.84371e-39	0.400378	0.741	0.396	6.83335e-35	1	2.59501e-25	0.528172	3.5889e-22	D	1	NA	0	1	0		NA	NA	NA	NA	NA	NA	0	0.000466817	0.0552935	0.058	0.009	1	0	0
BACH1	pre_oocyte		2	BACH1-HUMAN.H10MO.A.4	8.01019e-10	0.378815	0.45	0.325	1.42405e-05	1	1.96512e-21	-0.509093	2.71776e-18	B	0	1.80563e-18	0.759318	3.46682e-15	1		0.216512	0.0200793	0.204	0.265	1	Bach1	0	0.999705	0.0353761	0.176	0.184	1	0	0
BARX2	pre_oocyte		2	BARX2.SwissRegulon.4	NA	0	NA	NA	1	0	5.89238e-15	0.435653	8.14917e-12	E	1	3.65745e-37	0.105018	7.02231e-34	1		0.923367	0.00447531	0.092	0.096	1	Barx2	0	NA	NA	NA	NA	NA	0	0
BHLHE41	pre_oocyte		2	BHLHE41.MA0636.1.4	0.0387656	0.0254159	0.031	0.015	1	0	2.00285e-17	0.4733	2.76994e-14	E	1	9.06047e-18	1.75843	1.73961e-14	1		4.69078e-37	0.456332	0.512	0.18	6.87199e-33	Bhlhe41	1	NA	NA	NA	NA	NA	0	1
CDX2	pre_oocyte		2	CDX2.MA0465.1.4	NA	0	NA	NA	1	0	5.02209e-17	0.355757	6.94555e-14	A	1	2.00182e-09	1.18763	3.8435e-06	1		NA	NA	NA	NA	NA	NA	0	NA	NA	NA	NA	NA	0	0
DMRTB1	pre_oocyte		2	NA	1.86185e-13	0.444675	0.559	0.404	3.31e-09	1	9.97421e-68	0.790619	1.37943e-64	E	1	NA	0	1	0		4.00662e-30	0.290839	0.392	0.127	5.8697e-26	Dmrtb1	1	0.0896664	0.199765	0.301	0.25	1	0	1
DMRTC2	pre_oocyte		2	NA	1.64416e-55	0.736253	0.578	0.2	2.92298e-51	1	1.05978e-67	0.837155	1.46568e-64	E	1	NA	0	1	0		2.32467e-18	0.210215	0.604	0.322	3.40564e-14	Dmrtc2	1	6.10108e-07	0.286174	0.235	0.081	0.00653669	1	2
ELK3	pre_oocyte		2	ELK3.MA0759.1.4	NA	0	NA	NA	1	0	2.60715e-43	0.663555	3.60569e-40	E	1	3.48922e-16	0.411211	6.69931e-13	1		0.250925	0.0235636	0.056	0.041	1	Elk3	0	NA	NA	NA	NA	NA	0	0
ETV3	pre_oocyte		2	ETV3.MA0763.1.4	0.79349	0.0590537	0.216	0.225	1	0	1.37232e-13	0.517238	1.89792e-10	E	1	5.1707e-15	0.73471	9.92775e-12	1		NA	NA	NA	NA	NA	NA	0	NA	NA	NA	NA	NA	0	0
ETV6	pre_oocyte		2	ETV6.MA0645.1.4	NA	0	NA	NA	1	0	2.48022e-08	0.237165	3.43014e-05	C	1	1.91879e-13	0.874237	3.68408e-10	1		NA	NA	NA	NA	NA	NA	0	NA	NA	NA	NA	NA	0	0
FEV	pre_oocyte		2	FEV.MA0156.2.4	NA	0	NA	NA	1	0	2.22612e-13	0.522609	3.07872e-10	E	1	2.69646e-15	0.671502	5.17721e-12	1		NA	NA	NA	NA	NA	NA	0	NA	NA	NA	NA	NA	0	0
FIGLA	pre_oocyte		2	FIGLA.SwissRegulon.4	4.59514e-56	0.927918	0.553	0.184	8.16924e-52	1	2.18364e-43	0.543475	3.01998e-40	B	1	0.0137707	0.175694	1	0		6.78025e-115	1.441	1	0.391	9.93307e-111	Figla	1	1.01194e-11	0.655001	0.515	0.227	1.08419e-07	1	2
FLI1	pre_oocyte		2	FLI1.MA0475.2.4	NA	0	NA	NA	1	0	1.23676e-10	0.274925	1.71045e-07	A	1	3.01874e-11	0.768345	5.79597e-08	1		NA	NA	NA	NA	NA	NA	0	NA	NA	NA	NA	NA	0	0
FOXG1	pre_oocyte		2	FOXG1.SwissRegulon.4	0.00522404	0.0602914	0.078	0.043	1	0	3.97446e-16	0.357728	5.49668e-13	E	1	3.00809e-28	0.197452	5.77552e-25	1		NA	NA	NA	NA	NA	NA	0	NA	NA	NA	NA	NA	0	0
GATA2	pre_oocyte		2	GATA2.MA0036.3.4	0.330866	0.125583	0.103	0.089	1	0	4.48497e-06	0.103979	0.00620271	AA	1	1.32552e-34	1.63178	2.54499e-31	1		NA	NA	NA	NA	NA	NA	0	0.429063	0.00924477	0.044	0.03	1	0	0
GLI3	pre_oocyte		2	GLI3-HUMAN.H10MO.B.4	0.000356595	0.013755	0.031	0.092	1	0	1.00826e-07	0.251068	0.000139443	D	1	9.17092e-14	0.442654	1.76082e-10	1		NA	NA	NA	NA	NA	NA	0	NA	NA	NA	NA	NA	0	0
HAND1	pre_oocyte		2	HAND1-HUMAN.H10MO.D.4	NA	0	NA	NA	1	0	3.76813e-19	0.504104	5.21132e-16	E	1	4.88986e-10	0.722734	9.38854e-07	1		NA	NA	NA	NA	NA	NA	0	NA	NA	NA	NA	NA	0	0
HES5	pre_oocyte		2	HES5.SwissRegulon.4	NA	0	NA	NA	1	0	6.73953e-42	0.581553	9.32077e-39	E	1	5.69521e-09	0.648583	1.09348e-05	1		NA	NA	NA	NA	NA	NA	0	NA	NA	NA	NA	NA	0	0
HES7	pre_oocyte		2	HES7-HUMAN.H10MO.D.4	NA	0	NA	NA	1	0	5.78792e-39	0.636181	8.0047e-36	E	1	9.93331e-10	0.812671	1.9072e-06	1		NA	NA	NA	NA	NA	NA	0	NA	NA	NA	NA	NA	0	0
HEY2	pre_oocyte		2	HEY2.MA0649.1.4	3.03471e-13	0.547592	0.409	0.273	5.3951e-09	1	5.37559e-13	-0.535617	7.43443e-10	E	0	3.54873e-12	0.734285	6.81356e-09	1		0.950196	0.000454665	0.016	0.017	1	Hey2	0	NA	NA	NA	NA	NA	0	0
HIC2	pre_oocyte		2	HIC2-HUMAN.H10MO.D.4	NA	0	NA	NA	1	0	5.67399e-10	0.28358	7.84712e-07	E	1	2.52555e-22	1.14247	4.84906e-19	1		0.600839	0.0158948	0.512	0.618	1	Hic2	0	NA	NA	NA	NA	NA	0	0
HOXA10	pre_oocyte		2	HOXA10.MA0899.1.4	0.758352	0.0903595	0.222	0.24	1	0	1.13893e-21	0.549725	1.57514e-18	B	1	1.24062e-23	1.46755	2.38198e-20	1		NA	NA	NA	NA	NA	NA	0	NA	NA	NA	NA	NA	0	0
HOXA4	pre_oocyte		2	HOXA4.SwissRegulon.4	3.55657e-09	0.332908	0.294	0.168	6.32288e-05	1	0.994097	-0.0810337	1	E	0	3.35599e-09	0.471803	6.4435e-06	1		NA	NA	NA	NA	NA	NA	0	NA	NA	NA	NA	NA	0	0
HOXA6	pre_oocyte		2	HOXA6.SwissRegulon.4	0.751587	0.00548758	0.016	0.013	1	0	8.53485e-09	0.151945	1.18037e-05	E	1	1.85226e-09	0.324797	3.55634e-06	1		NA	NA	NA	NA	NA	NA	0	NA	NA	NA	NA	NA	0	0
HOXB6	pre_oocyte		2	HOXB6.SwissRegulon.4	NA	0	NA	NA	1	0	6.32949e-07	0.283592	0.000875368	E	1	1.85226e-09	0.324797	3.55634e-06	1		NA	NA	NA	NA	NA	NA	0	NA	NA	NA	NA	NA	0	0
HOXB9	pre_oocyte		2	HOXB9.SwissRegulon.4	2.0574e-08	0.357299	0.266	0.157	0.000365764	1	4.41472e-25	0.59876	6.10556e-22	E	1	0.00661939	0.193124	1	0		1.73372e-31	0.273824	0.276	0.057	2.53991e-27	Hoxb9	1	0.00575515	0.193042	0.125	0.058	1	0	1
HOXC10	pre_oocyte		2	HOXC10.MA0905.1.4	4.78874e-08	0.203292	0.169	0.078	0.000851343	1	3.09271e-09	-0.273011	4.27722e-06	E	0	1.73163e-16	1.46561	3.32474e-13	1		NA	NA	NA	NA	NA	NA	0	NA	NA	NA	NA	NA	0	0
HOXD13	pre_oocyte		2	HOXD13.HOMER.4	0.386603	0.00251596	0.009	0.016	1	0	2.31728e-14	0.328097	3.20479e-11	E	1	1.72154e-24	1.47102	3.30536e-21	1		NA	NA	NA	NA	NA	NA	0	NA	NA	NA	NA	NA	0	0
ID2	pre_oocyte		2	NA	1.84042e-32	0.755499	0.525	0.281	3.2719e-28	1	4.02663e-13	0.434757	5.56883e-10	E	1	NA	0	1	0		1.67451e-85	1.32919	0.944	0.62	2.45316e-81	Id2	1	0.000782477	0.340029	0.375	0.255	1	0	1
ISX	pre_oocyte		2	ISX.SwissRegulon.4	NA	0	NA	NA	1	0	1.92493e-17	0.371632	2.66218e-14	E	1	4.9646e-15	1.56691	9.53204e-12	1		NA	NA	NA	NA	NA	NA	0	NA	NA	NA	NA	NA	0	0
KLF10	pre_oocyte		2	KLF10.HOMER.4	0.00160369	0.262847	0.519	0.521	1	0	7.39358e-13	0.461982	1.02253e-09	D	1	1.50107e-06	0.279527	0.00288206	1		NA	NA	NA	NA	NA	NA	0	0.0780047	0.196597	0.243	0.191	1	0	0
KLF12	pre_oocyte		2	KLF12-HUMAN.H10MO.D.4	NA	0	NA	NA	1	0	6.16924e-55	0.754761	8.53206e-52	E	1	8.22142e-13	0.388255	1.57851e-09	1		NA	NA	NA	NA	NA	NA	0	NA	NA	NA	NA	NA	0	0
KLF4	pre_oocyte		2	KLF4.MA0039.3.4	NA	0	NA	NA	1	0	8.19821e-09	0.384693	1.13381e-05	A	1	4.31704e-09	1.23297	8.28871e-06	1		0.00219723	0.0563882	0.348	0.264	1	Klf4	0	0.303899	0.00956455	0.007	0.021	1	0	0
MESP1	pre_oocyte		2	MESP1.SwissRegulon.4	9.12573e-20	0.498321	0.559	0.379	1.62237e-15	1	3.91367e-37	-0.813297	5.41261e-34	E	0	1.94972e-35	0.425451	3.74346e-32	1		NA	NA	NA	NA	NA	NA	0	0.0646995	0.240929	0.184	0.129	1	0	0
MLXIPL	pre_oocyte		2	MLXIPL.MA0664.1.4	NA	0	NA	NA	1	0	1.49927e-52	0.798843	2.07348e-49	E	1	4.36409e-24	1.30842	8.37905e-21	1		NA	NA	NA	NA	NA	NA	0	NA	NA	NA	NA	NA	0	0
MNT	pre_oocyte		2	MNT.SwissRegulon.4	NA	0	NA	NA	1	0	1.08653e-12	0.256967	1.50268e-09	C	1	5.51443e-16	1.13985	1.05877e-12	1		0.260929	0.0442721	0.168	0.222	1	Mnt	0	NA	NA	NA	NA	NA	0	0
MSX1	pre_oocyte		2	MSX1.SwissRegulon.4	0.958522	0.075621	0.159	0.164	1	0	8.1704e-39	0.632571	1.12997e-35	E	1	2.45003e-07	0.200446	0.000470405	1		NA	NA	NA	NA	NA	NA	0	NA	NA	NA	NA	NA	0	0
MXI1	pre_oocyte		2	MXI1.SwissRegulon.4	NA	0	NA	NA	1	0	8.40237e-19	0.441652	1.16205e-15	C	1	1.31272e-17	0.82762	2.52043e-14	1		0.232467	0.0425653	0.324	0.429	1	Mxi1	0	0.496546	0.0244794	0.096	0.12	1	0	0
MYB	pre_oocyte		2	MYB.SwissRegulon.4	NA	0	NA	NA	1	0	7.04318e-06	0.400451	0.00974072	A	1	3.96432e-16	0.887788	7.6115e-13	1		NA	NA	NA	NA	NA	NA	0	NA	NA	NA	NA	NA	0	0
NPAS2	pre_oocyte		2	NPAS2.HOMER.4	NA	0	NA	NA	1	0	2.42439e-08	0.13583	3.35294e-05	D	1	8.33907e-17	0.846773	1.6011e-13	1		0.364717	0.0015544	0.012	0.021	1	Npas2	0	NA	NA	NA	NA	NA	0	0
NR3C1	pre_oocyte		2	NR3C1.SwissRegulon.4	0.036192	0.270935	0.431	0.431	1	0	6.06548e-10	0.229105	8.38855e-07	A	1	5.99383e-07	0.542415	0.00115081	1		8.15379e-09	0.212727	0.58	0.45	0.000119453	Nr3c1	1	0.285282	0.089683	0.191	0.158	1	0	1
PAX3	pre_oocyte		2	PAX3.SwissRegulon.4	NA	0	NA	NA	1	0	3.64191e-11	0.183138	5.03677e-08	B	1	3.20791e-14	0.784168	6.15919e-11	1		NA	NA	NA	NA	NA	NA	0	NA	NA	NA	NA	NA	0	0
PAX9	pre_oocyte		2	PAX9.MA0781.1.4	8.11201e-11	0.233578	0.181	0.073	1.44215e-06	1	6.58285e-07	-0.47407	0.000910409	E	0	2.66886e-06	0.266051	0.00512421	1		0.299556	0.0131719	0.036	0.025	1	Pax9	0	NA	NA	NA	NA	NA	0	0
PKNOX2	pre_oocyte		2	PKNOX2.SwissRegulon.4	0.827342	0.0139353	0.013	0.011	1	0	2.46711e-12	0.360474	3.41201e-09	E	1	2.80908e-08	0.482992	5.39344e-05	1		NA	NA	NA	NA	NA	NA	0	NA	NA	NA	NA	NA	0	0
RBPJL	pre_oocyte		2	NA	5.99968e-25	0.173308	0.112	0.014	1.06662e-20	1	2.8547e-20	0.468697	3.94805e-17	D	1	NA	0	1	0		NA	NA	NA	NA	NA	NA	0	NA	NA	NA	NA	NA	0	0
RUNX1	pre_oocyte		2	RUNX1.HOMER.4	NA	0	NA	NA	1	0	8.39018e-07	0.11543	0.00116036	AA	1	1.37659e-28	0.683625	2.64305e-25	1		NA	NA	NA	NA	NA	NA	0	NA	NA	NA	NA	NA	0	0
RUNX3	pre_oocyte		2	RUNX3.MA0684.1.4	NA	0	NA	NA	1	0	1.74333e-07	0.266882	0.000241103	A	1	4.56963e-08	0.411496	8.77369e-05	1		NA	NA	NA	NA	NA	NA	0	NA	NA	NA	NA	NA	0	0
SOHLH1	pre_oocyte		2	NA	1.09573e-56	0.824081	0.616	0.248	1.94799e-52	1	1.70805e-28	0.584868	2.36223e-25	E	1	NA	0	1	0		1.38512e-94	1.05271	0.964	0.314	2.02919e-90	Sohlh1	1	0.00935641	0.222778	0.132	0.066	1	0	1
SPDEF	pre_oocyte		2	SPDEF.MA0686.1.4	NA	0	NA	NA	1	0	2.01654e-07	0.423133	0.000278887	B	1	7.31598e-10	0.857265	1.40467e-06	1		NA	NA	NA	NA	NA	NA	0	NA	NA	NA	NA	NA	0	0
STAT2	pre_oocyte		2	STAT2-HUMAN.H10MO.B.4	NA	0	NA	NA	1	0	4.81346e-08	0.175586	6.65702e-05	B	1	1.12877e-12	0.185919	2.16724e-09	1		NA	NA	NA	NA	NA	NA	0	NA	NA	NA	NA	NA	0	0
TBX20	pre_oocyte		2	TBX20.MA0689.1.4	4.07495e-09	0.194469	0.156	0.065	7.24444e-05	1	1.78914e-17	-0.511811	2.47438e-14	E	0	7.23824e-31	0.147736	1.38974e-27	1		NA	NA	NA	NA	NA	NA	0	NA	NA	NA	NA	NA	0	0
TGIF2	pre_oocyte		2	TGIF2.MA0797.1.4	0.328128	0.0720292	0.303	0.341	1	0	2.0675e-09	0.276705	2.85935e-06	C	1	1.19944e-36	1.56861	2.30293e-33	1		NA	NA	NA	NA	NA	NA	0	0.711397	0.0764743	0.074	0.068	1	0	0
XBP1	pre_oocyte		2	XBP1.MA0844.1.4	NA	0	NA	NA	1	0	6.3239e-06	0.255359	0.00874596	C	1	1.28915e-06	0.637253	0.00247516	1		3.08383e-12	0.268874	0.496	0.359	4.51782e-08	Xbp1	1	NA	NA	NA	NA	NA	0	1
YBX1	pre_oocyte		2	YBX1.SwissRegulon.4	NA	0	NA	NA	1	0	1.58863e-08	0.288137	2.19708e-05	A	1	5.2876e-07	0.371852	0.00101522	1		NA	NA	NA	NA	NA	NA	0	NA	NA	NA	NA	NA	0	0
ZBTB7A	pre_oocyte		2	ZBTB7A.MA0750.2.4	NA	0	NA	NA	1	0	4.16545e-11	0.343052	5.76082e-08	C	1	4.46925e-17	0.72612	8.58095e-14	1		0.0952953	0.00506946	0.128	0.181	1	Zbtb7a	0	0.680419	0.0125636	0.022	0.017	1	0	0
ZIC2	pre_oocyte		2	ZIC2.SwissRegulon.4	0.999745	0.0104396	0.022	0.022	1	0	2.91953e-14	0.446255	4.03771e-11	E	1	6.28562e-18	0.883307	1.20684e-14	1		0.746201	0.0078632	0.02	0.017	1	Zic2	0	NA	NA	NA	NA	NA	0	0
ZIC3	pre_oocyte		2	ZIC3-HUMAN.H10MO.C.4	4.73692e-14	0.229963	0.188	0.066	8.4213e-10	1	0.131866	-0.0697583	1	E	0	6.38421e-16	0.866949	1.22577e-12	1		NA	NA	NA	NA	NA	NA	0	NA	NA	NA	NA	NA	0	0
ZNF354C	pre_oocyte		2	ZNF354C.MA0130.1.4	0.909697	0.0405493	0.053	0.052	1	0	5.81652e-08	0.258313	8.04424e-05	E	1	5.03315e-15	0.125016	9.66365e-12	1		NA	NA	NA	NA	NA	NA	0	NA	NA	NA	NA	NA	0	0
ARID3A	pre_spermatogonia		2	ARID3A.SwissRegulon.6	2.50343e-07	0.17727	0.234	0.132	0.0044506	1	1.67866e-06	0.484144	0.00232158	C	1	0.000147774	0.404059	0.283725	0		0.111193	0.0767501	0.38	0.368	1	Arid3a	0	NA	NA	NA	NA	NA	0	0
ARID3B	pre_spermatogonia		2	NA	1.22262e-18	0.306408	0.469	0.263	2.17357e-14	1	1.17119e-12	0.194863	1.61975e-09	E	1	NA	0	1	0		NA	NA	NA	NA	NA	NA	0	NA	NA	NA	NA	NA	0	0
ARNT2	pre_spermatogonia		2	ARNT2.SwissRegulon.6	5.44272e-07	0.0458677	0.069	0.021	0.00967607	0	1.0552e-54	1.13246	1.45934e-51	E	1	5.20371e-137	6.39784	9.99112e-134	1		3.82942e-14	0.128917	0.18	0.051	5.61009e-10	Arnt2	1	NA	NA	NA	NA	NA	0	1
ARX	pre_spermatogonia		2	ARX-HUMAN.H10MO.D.6	0.00101954	0.0299586	0.047	0.018	1	0	2.23297e-11	0.541623	3.0882e-08	E	1	5.73393e-40	1.02266	1.10091e-36	1		7.04461e-15	0.0924193	0.132	0.026	1.03204e-10	Arx	1	NA	NA	NA	NA	NA	0	1
ASCL1	pre_spermatogonia		2	ASCL1.MA1100.1.6	9.45352e-16	0.145329	0.122	0.029	1.68065e-11	0	2.74529e-17	0.686319	3.79674e-14	C	1	5.85923e-133	2.76163	1.12497e-129	1		NA	NA	NA	NA	NA	NA	0	NA	NA	NA	NA	NA	0	0
ASCL2	pre_spermatogonia		2	ASCL2.SwissRegulon.6	3.13037e-20	0.254406	0.309	0.12	5.56516e-16	1	0.00302506	-0.262676	1	E	0	1.15266e-131	3.50302	2.2131e-128	1		0.346271	0.0413321	0.152	0.133	1	Ascl2	0	NA	NA	NA	NA	NA	0	0
BACH1	pre_spermatogonia		2	BACH1-HUMAN.H10MO.A.6	NA	0	NA	NA	1	0	6.50198e-12	0.334597	8.99224e-09	B	1	8.96948e-196	4.34442	1.72214e-192	1		NA	NA	NA	NA	NA	NA	0	NA	NA	NA	NA	NA	0	0
BARX2	pre_spermatogonia		2	BARX2.SwissRegulon.6	1.39635e-37	0.182636	0.209	0.033	2.48243e-33	1	0.0338121	-0.0965542	1	E	0	6.41271e-200	4.65449	1.23124e-196	1		3.39849e-81	0.313795	0.416	0.039	4.97879e-77	Barx2	1	NA	NA	NA	NA	NA	0	1
BATF	pre_spermatogonia		2	BATF-HUMAN.H10MO.A.6	NA	0	NA	NA	1	0	3.81578e-16	0.865971	5.27723e-13	C	1	8.89943e-134	3.3689	1.70869e-130	1		5.01714e-58	0.17317	0.208	0.006	7.35011e-54	Batf	1	NA	NA	NA	NA	NA	0	1
BATF3	pre_spermatogonia		2	BATF3-HUMAN.H10MO.D.6	0.122278	0.0224153	0.066	0.046	1	0	9.61955e-12	0.501117	1.33038e-08	E	1	1.34188e-13	0.536502	2.57641e-10	1		1.89228e-50	0.284173	0.416	0.081	2.77218e-46	Batf3	1	NA	NA	NA	NA	NA	0	1
BBX	pre_spermatogonia		2	BBX.SwissRegulon.6	5.15264e-24	0.259286	0.897	0.759	9.16037e-20	1	0.000306043	0.0703406	0.423258	E	0	4.02938e-08	0.339057	7.73641e-05	1		NA	NA	NA	NA	NA	NA	0	NA	NA	NA	NA	NA	0	0
BCL11A	pre_spermatogonia		2	BCL11A.SwissRegulon.6	1.18057e-20	0.182691	0.15	0.033	2.09881e-16	1	4.0605e-29	0.959768	5.61567e-26	C	1	0.0416058	0.243236	1	0		5.85082e-08	0.0723185	0.14	0.051	0.000857145	Bcl11a	1	NA	NA	NA	NA	NA	0	1
BCL6B	pre_spermatogonia		2	BCL6B-HUMAN.H10MO.D.6	0.0604369	0.0404531	0.072	0.048	1	0	4.69871e-16	0.575665	6.49831e-13	E	1	2.17647e-13	0.581697	4.17883e-10	1		1.68273e-76	0.192745	0.264	0.006	2.46521e-72	Bcl6b	1	NA	NA	NA	NA	NA	0	1
BNC2	pre_spermatogonia		2	NA	3.58517e-10	0.236066	0.447	0.302	6.37372e-06	1	1.38949e-31	0.613401	1.92166e-28	E	1	NA	0	1	0		8.8407e-16	0.255611	0.524	0.306	1.29516e-11	Bnc2	1	NA	NA	NA	NA	NA	0	1
BPTF	pre_spermatogonia		2	BPTF-HUMAN.H10MO.D.6	6.38242e-08	0.161368	0.775	0.653	0.00113467	1	NA	0	1	NA	0	1.79071e-49	1.10663	3.43816e-46	1		5.5765e-71	0.821485	0.98	0.865	8.16958e-67	Bptf	1	NA	NA	NA	NA	NA	0	1
CIC	pre_spermatogonia		2	NA	3.17926e-23	0.350596	0.347	0.142	5.65209e-19	1	1.70132e-16	0.509512	2.35293e-13	E	1	NA	0	1	0		NA	NA	NA	NA	NA	NA	0	NA	NA	NA	NA	NA	0	0
CSRNP2	pre_spermatogonia		2	NA	7.77042e-14	0.193197	0.272	0.122	1.38143e-09	1	4.57511e-18	0.310997	6.32738e-15	E	1	NA	0	1	0		0.318057	0.0336057	0.28	0.263	1	Csrnp2	0	NA	NA	NA	NA	NA	0	0
CTCFL	pre_spermatogonia		2	CTCFL.SwissRegulon.6	NA	0	NA	NA	1	0	1.99584e-10	0.317608	2.76025e-07	C	1	3.8803e-112	2.91972	7.45019e-109	1		9.81467e-13	0.0584399	0.08	0.01	1.43785e-08	Ctcfl	1	NA	NA	NA	NA	NA	0	1
CUX1	pre_spermatogonia		2	CUX1-HUMAN.H10MO.C.6	6.55275e-07	0.154058	0.394	0.271	0.0116495	0	1.14205e-12	0.27617	1.57946e-09	C	1	7.86762e-213	5.36895	1.51058e-209	1		NA	NA	NA	NA	NA	NA	0	NA	NA	NA	NA	NA	0	0
DLX5	pre_spermatogonia		2	DLX5.SwissRegulon.6	NA	0	NA	NA	1	0	1.8461e-10	0.258417	2.55315e-07	E	1	1.07273e-07	0.326173	0.000205964	1		NA	NA	NA	NA	NA	NA	0	NA	NA	NA	NA	NA	0	0
EGR3	pre_spermatogonia		2	EGR3.MA0732.1.6	NA	0	NA	NA	1	0	5.04703e-50	1.07741	6.98004e-47	E	1	3.0916e-186	3.63346	5.93587e-183	1		1.19334e-07	0.0455458	0.076	0.018	0.00174824	Egr3	1	NA	NA	NA	NA	NA	0	1
ELF1	pre_spermatogonia		2	ELF1.SwissRegulon.6	NA	0	NA	NA	1	0	2.22085e-09	0.295314	3.07143e-06	C	1	6.22084e-156	3.06841	1.1944e-152	1		NA	NA	NA	NA	NA	NA	0	NA	NA	NA	NA	NA	0	0
ELMSAN1	pre_spermatogonia		2	NA	2.92251e-24	0.404809	0.434	0.213	5.19564e-20	1	1.19919e-11	0.283899	1.65849e-08	E	1	NA	0	1	0		NA	NA	NA	NA	NA	NA	0	NA	NA	NA	NA	NA	0	0
EMX1	pre_spermatogonia		2	EMX1.SwissRegulon.6	2.11202e-06	0.162019	0.381	0.272	0.0375474	0	7.93837e-38	0.743655	1.09788e-34	E	1	2.12128e-28	0.558131	4.07287e-25	1		0.000131739	0.0410181	0.068	0.024	1	Emx1	0	NA	NA	NA	NA	NA	0	0
EN1	pre_spermatogonia		2	EN1.SwissRegulon.6	8.56117e-18	0.0847949	0.1	0.017	1.52201e-13	0	1.47066e-23	0.626667	2.03393e-20	E	1	7.06597e-88	1.61498	1.35667e-84	1		2.92014e-156	0.420058	0.464	0.001	4.27801e-152	En1	1	NA	NA	NA	NA	NA	0	1
EN2	pre_spermatogonia		2	EN2.MA0642.1.6	0.428615	0.0259261	0.041	0.033	1	0	1.06488e-11	0.433831	1.47273e-08	E	1	2.40048e-114	2.67229	4.60892e-111	1		0.81991	0.00603812	0.036	0.039	1	En2	0	NA	NA	NA	NA	NA	0	0
EOMES	pre_spermatogonia		2	EOMES-HUMAN.H10MO.D.6	0.000331057	0.0383502	0.053	0.02	1	0	1.98406e-19	0.536489	2.74396e-16	C	1	6.55921e-186	4.10738	1.25937e-182	1		3.72588e-13	0.0557489	0.072	0.008	5.45842e-09	Eomes	1	NA	NA	NA	NA	NA	0	1
ESR1	pre_spermatogonia		2	ESR1-HUMAN.H10MO.S.6	0.0205457	0.0606231	0.072	0.043	1	0	3.73041e-14	0.568046	5.15916e-11	AA	1	1.69411e-08	0.45401	3.2527e-05	1		NA	NA	NA	NA	NA	NA	0	NA	NA	NA	NA	NA	0	0
ETS1	pre_spermatogonia		2	ETS1.SwissRegulon.6	2.73007e-07	0.0826132	0.041	0.008	0.00485351	0	9.25886e-19	0.481001	1.2805e-15	AA	1	3.42215e-196	6.10005	6.57053e-193	1		2.96858e-33	0.301106	0.464	0.167	4.34897e-29	Ets1	1	NA	NA	NA	NA	NA	0	1
ETV1	pre_spermatogonia		2	ETV1-HUMAN.H10MO.B.6	7.69666e-12	0.147561	0.203	0.082	1.36831e-07	0	8.26229e-10	0.381127	1.14267e-06	C	1	2.49567e-155	4.04295	4.79169e-152	1		NA	NA	NA	NA	NA	NA	0	NA	NA	NA	NA	NA	0	0
ETV5	pre_spermatogonia		2	ETV5-HUMAN.H10MO.D.6	1.79383e-16	0.280233	0.553	0.316	3.18908e-12	1	0.163758	0.197242	1	E	0	4.02787e-20	0.76516	7.73352e-17	1		NA	NA	NA	NA	NA	NA	0	NA	NA	NA	NA	NA	0	0
EVX1	pre_spermatogonia		2	EVX1.SwissRegulon.6	NA	0	NA	NA	1	0	7.96919e-13	0.322158	1.10214e-09	E	1	8.96508e-86	1.94648	1.7213e-82	1		0.434194	0.00146661	0.012	0.019	1	Evx1	0	NA	NA	NA	NA	NA	0	0
EVX2	pre_spermatogonia		2	EVX2-HUMAN.H10MO.A.6	NA	0	NA	NA	1	0	6.89952e-13	0.409718	9.54204e-10	E	1	4.23378e-49	1.15688	8.12885e-46	1		NA	NA	NA	NA	NA	NA	0	NA	NA	NA	NA	NA	0	0
FOXC2	pre_spermatogonia		2	FOXC2-HUMAN.H10MO.D.6	5.98272e-12	0.062378	0.041	0.004	1.06361e-07	0	3.03973e-41	0.774408	4.20395e-38	E	1	7.93624e-213	5.05121	1.52376e-209	1		NA	NA	NA	NA	NA	NA	0	NA	NA	NA	NA	NA	0	0
FOXD2	pre_spermatogonia		2	FOXD2.MA0847.1.6	0.386889	0.00637602	0.016	0.01	1	0	6.23894e-27	0.768607	8.62846e-24	E	1	8.45166e-256	8.57979	1.62272e-252	1		NA	NA	NA	NA	NA	NA	0	NA	NA	NA	NA	NA	0	0
FOXG1	pre_spermatogonia		2	FOXG1.MA0613.1.6	0.092864	0.0259054	0.066	0.045	1	0	7.95189e-19	0.415341	1.09975e-15	E	1	2.63342e-255	8.07748	5.05616e-252	1		NA	NA	NA	NA	NA	NA	0	NA	NA	NA	NA	NA	0	0
FOXH1	pre_spermatogonia		2	FOXH1.MA0479.1.6	NA	0	NA	NA	1	0	1.71376e-29	0.88385	2.37013e-26	E	1	4.816e-135	2.7211	9.24673e-132	1		NA	NA	NA	NA	NA	NA	0	NA	NA	NA	NA	NA	0	0
FOXK2	pre_spermatogonia		2	FOXK2.MA1103.1.6	0.519383	0.0349754	0.216	0.205	1	0	1.87635e-15	0.426393	2.59499e-12	C	1	5.53805e-250	7.43284	1.06331e-246	1		NA	NA	NA	NA	NA	NA	0	NA	NA	NA	NA	NA	0	0
FOXL1	pre_spermatogonia		2	FOXL1.SwissRegulon.6	NA	0	NA	NA	1	0	2.95205e-40	0.765523	4.08268e-37	E	1	2.11188e-246	10.392	4.05481e-243	1		NA	NA	NA	NA	NA	NA	0	NA	NA	NA	NA	NA	0	0
FOXO3	pre_spermatogonia		2	FOXO3.MA0157.2.6	0.603162	0.0381695	0.303	0.297	1	0	1.59116e-16	0.429769	2.20057e-13	AA	1	2.22392e-255	8.50568	4.26993e-252	1		NA	NA	NA	NA	NA	NA	0	NA	NA	NA	NA	NA	0	0
FOXP1	pre_spermatogonia		2	FOXP1.MA0481.2.6	1.04432e-09	0.191188	0.666	0.517	1.85659e-05	1	4.93293e-30	-0.618359	6.82225e-27	B	0	2.05759e-244	7.59112	3.95057e-241	1		NA	NA	NA	NA	NA	NA	0	NA	NA	NA	NA	NA	0	0
FOXQ1	pre_spermatogonia		2	FOXQ1-HUMAN.H10MO.C.6	NA	0	NA	NA	1	0	4.09319e-12	0.490843	5.66088e-09	E	1	4.90214e-25	0.876111	9.4121e-22	1		0.000208889	0.0567175	0.096	0.042	1	Foxq1	0	NA	NA	NA	NA	NA	0	0
GATA1	pre_spermatogonia		2	GATA1.SwissRegulon.6	NA	0	NA	NA	1	0	4.78965e-06	0.194039	0.00662408	A	1	3.04873e-264	10.1736	5.85355e-261	1		0.000491118	0.0158627	0.036	0.009	1	Gata1	0	NA	NA	NA	NA	NA	0	0
GATA2	pre_spermatogonia		2	GATA2.MA0036.3.6	1.63648e-21	0.235408	0.231	0.071	2.90934e-17	1	3.86402e-08	-0.265451	5.34394e-05	AA	0	7.54188e-258	7.41113	1.44804e-254	1		NA	NA	NA	NA	NA	NA	0	NA	NA	NA	NA	NA	0	0
GATA5	pre_spermatogonia		2	GATA5.MA0766.1.6	0.768574	0.00515291	0.038	0.042	1	0	2.43178e-09	0.400665	3.36315e-06	E	1	1.69773e-263	8.91112	3.25964e-260	1		NA	NA	NA	NA	NA	NA	0	NA	NA	NA	NA	NA	0	0
GATA6	pre_spermatogonia		2	GATA6.MA1104.1.6	8.15877e-21	0.101739	0.128	0.023	1.45047e-16	0	2.37979e-38	1.18708	3.29125e-35	B	1	4.63033e-253	7.6556	8.89024e-250	1		2.10283e-08	0.140857	0.192	0.084	0.000308064	Gata6	1	NA	NA	NA	NA	NA	0	1
GBX2	pre_spermatogonia		2	GBX2.SwissRegulon.6	NA	0	NA	NA	1	0	6.01257e-12	0.346707	8.31538e-09	E	1	1.96783e-228	11.3396	3.77823e-225	1		NA	NA	NA	NA	NA	NA	0	NA	NA	NA	NA	NA	0	0
GCM1	pre_spermatogonia		2	GCM1.MA0646.1.6	NA	0	NA	NA	1	0	4.21702e-08	0.221682	5.83213e-05	E	1	5.25251e-103	2.63311	1.00848e-99	1		0.769692	0.012077	0.036	0.041	1	Gcm1	0	NA	NA	NA	NA	NA	0	0
GCM2	pre_spermatogonia		2	GCM2-HUMAN.H10MO.D.6	NA	0	NA	NA	1	0	1.43137e-14	0.344427	1.97959e-11	E	1	5.92612e-265	12.7271	1.13782e-261	1		NA	NA	NA	NA	NA	NA	0	NA	NA	NA	NA	NA	0	0
GFI1B	pre_spermatogonia		2	GFI1B.SwissRegulon.6	0.654421	0.0102867	0.013	0.01	1	0	3.8457e-12	0.28452	5.3186e-09	C	1	2.01814e-87	2.09736	3.87483e-84	1		1.75453e-10	0.0332038	0.064	0.008	2.57039e-06	Gfi1b	1	NA	NA	NA	NA	NA	0	1
GLIS1	pre_spermatogonia		2	GLIS1.SwissRegulon.6	0.279091	0.0196579	0.056	0.043	1	0	2.2194e-06	0.474652	0.00306943	E	1	1.46005e-49	1.48047	2.8033e-46	1		3.7538e-39	0.198274	0.264	0.039	5.49932e-35	Glis1	1	NA	NA	NA	NA	NA	0	1
GLIS2	pre_spermatogonia		2	GLIS2.SwissRegulon.6	0.188086	0.0487205	0.097	0.077	1	0	2.91783e-30	0.720599	4.03536e-27	E	1	3.10705e-130	2.5318	5.96553e-127	1		NA	NA	NA	NA	NA	NA	0	NA	NA	NA	NA	NA	0	0
GLIS3	pre_spermatogonia		2	GLIS3.SwissRegulon.6	NA	0	NA	NA	1	0	5.62606e-12	0.368685	7.78084e-09	E	1	1.48453e-31	1.00142	2.85029e-28	1		NA	NA	NA	NA	NA	NA	0	NA	NA	NA	NA	NA	0	0
GSX2	pre_spermatogonia		2	GSX2.SwissRegulon.6	NA	0	NA	NA	1	0	1.58039e-19	0.55302	2.18567e-16	E	1	2.03961e-21	0.705779	3.91604e-18	1		NA	NA	NA	NA	NA	NA	0	NA	NA	NA	NA	NA	0	0
HES1	pre_spermatogonia		2	HES1.SwissRegulon.6	1.38411e-64	0.343836	0.225	0.018	2.46068e-60	1	2.83568e-27	-0.750847	3.92174e-24	B	0	3.0995e-141	4.03802	5.95104e-138	1		5.50637e-07	0.0620126	0.524	0.363	0.00806684	Hes1	1	NA	NA	NA	NA	NA	0	1
HES5	pre_spermatogonia		2	HES5-HUMAN.H10MO.D.6	1.43921e-66	0.317496	0.162	0.004	2.55864e-62	1	2.35015e-17	-0.504977	3.25026e-14	E	0	9.21149e-95	2.34156	1.76861e-91	1		0.172079	0.0380047	0.104	0.08	1	Hes5	0	NA	NA	NA	NA	NA	0	0
HESX1	pre_spermatogonia		2	HESX1-HUMAN.H10MO.D.6	NA	0	NA	NA	1	0	3.81659e-22	0.567288	5.27834e-19	E	1	1.1223e-126	3.10827	2.15482e-123	1		5.42491e-27	0.155406	0.32	0.082	7.9475e-23	Hesx1	1	NA	NA	NA	NA	NA	0	1
HEY1	pre_spermatogonia		2	HEY1.SwissRegulon.6	1.0301e-64	0.400592	0.319	0.046	1.83131e-60	1	9.719e-06	-0.404505	0.0134414	B	0	8.27008e-31	1.17356	1.58786e-27	1		NA	NA	NA	NA	NA	NA	0	NA	NA	NA	NA	NA	0	0
HMX1	pre_spermatogonia		2	HMX1-HUMAN.H10MO.D.6	1.28893e-05	0.0461496	0.053	0.016	0.229147	0	4.86053e-07	0.31522	0.000672211	E	1	4.22432e-64	1.09117	8.1107e-61	1		NA	NA	NA	NA	NA	NA	0	NA	NA	NA	NA	NA	0	0
HMX2	pre_spermatogonia		2	HMX2-HUMAN.H10MO.D.6	NA	0	NA	NA	1	0	1.22875e-08	0.245786	1.69936e-05	E	1	3.47392e-09	0.239559	6.66993e-06	1		NA	NA	NA	NA	NA	NA	0	NA	NA	NA	NA	NA	0	0
HMX3	pre_spermatogonia		2	HMX3-HUMAN.H10MO.D.6	NA	0	NA	NA	1	0	4.87356e-06	0.147323	0.00674013	E	1	3.08717e-129	3.05945	5.92736e-126	1		NA	NA	NA	NA	NA	NA	0	NA	NA	NA	NA	NA	0	0
HNF4G	pre_spermatogonia		2	HNF4G.SwissRegulon.6	NA	0	NA	NA	1	0	4.6938e-40	0.829446	6.49153e-37	C	1	3.64364e-49	1.23194	6.9958e-46	1		NA	NA	NA	NA	NA	NA	0	NA	NA	NA	NA	NA	0	0
HOPX	pre_spermatogonia		2	NA	1.35355e-11	0.239627	0.288	0.15	2.40634e-07	1	5.20891e-18	0.366373	7.20393e-15	E	1	NA	0	1	0		1.24243e-13	0.0857251	0.14	0.033	1.82015e-09	Hopx	1	NA	NA	NA	NA	NA	0	1
HOXC10	pre_spermatogonia		2	HOXC10.MA0905.1.6	5.08403e-16	0.190397	0.209	0.072	9.03838e-12	1	0.0010548	0.171396	1	E	0	9.40095e-89	1.77202	1.80498e-85	1		NA	NA	NA	NA	NA	NA	0	NA	NA	NA	NA	NA	0	0
HOXC13	pre_spermatogonia		2	HOXC13.MA0907.1.6	7.85463e-10	0.0662112	0.069	0.015	1.3964e-05	0	5.83669e-11	0.591626	8.07215e-08	E	1	1.43997e-112	2.36365	2.76475e-109	1		1.46919e-12	0.0546774	0.108	0.021	2.15237e-08	Hoxc13	1	NA	NA	NA	NA	NA	0	1
HOXC4	pre_spermatogonia		2	HOXC4.SwissRegulon.6	NA	0	NA	NA	1	0	8.84234e-11	0.514313	1.2229e-07	E	1	5.34365e-40	1.21349	1.02598e-36	1		NA	NA	NA	NA	NA	NA	0	NA	NA	NA	NA	NA	0	0
HOXC8	pre_spermatogonia		2	HOXC8.SwissRegulon.6	8.00771e-30	0.201682	0.194	0.038	1.42361e-25	1	1.08163e-09	0.21288	1.4959e-06	E	1	0.0586872	0.155577	1	0		4.08551e-13	0.0345656	0.072	0.008	5.98528e-09	Hoxc8	1	NA	NA	NA	NA	NA	0	1
HOXD13	pre_spermatogonia		2	HOXD13.MA0909.1.6	0.263136	0.00836071	0.022	0.014	1	0	4.88994e-10	0.387002	6.76278e-07	E	1	5.00423e-55	1.79752	9.60812e-52	1		NA	NA	NA	NA	NA	NA	0	NA	NA	NA	NA	NA	0	0
HOXD9	pre_spermatogonia		2	HOXD9.SwissRegulon.6	0.00600825	0.0514822	0.134	0.087	1	0	3.32369e-24	0.620368	4.59666e-21	E	1	1.63489e-179	4.5008	3.13898e-176	1		1.11686e-11	0.0918066	0.136	0.036	1.63621e-07	Hoxd9	1	NA	NA	NA	NA	NA	0	1
HSF1	pre_spermatogonia		2	HSF1.SwissRegulon.6	1.27295e-09	0.196504	0.669	0.546	2.26305e-05	1	0.203519	-0.0478427	1	B	0	4.24717e-58	1.82618	8.15458e-55	1		NA	NA	NA	NA	NA	NA	0	NA	NA	NA	NA	NA	0	0
IKZF2	pre_spermatogonia		2	IKZF2.SwissRegulon.6	4.73606e-08	0.146792	0.125	0.05	0.000841977	0	7.02505e-07	0.148422	0.000971564	E	1	8.86961e-17	1.11481	1.70297e-13	1		2.83476e-10	0.134767	0.24	0.106	4.15292e-06	Ikzf2	1	NA	NA	NA	NA	NA	0	1
IRF7	pre_spermatogonia		2	IRF7.MA0772.1.6	0.926387	0.0199197	0.159	0.163	1	0	4.48149e-06	0.261088	0.00619791	D	1	2.28191e-27	1.20653	4.38127e-24	1		1.34712e-05	0.0446006	0.052	0.012	0.197352	Irf7	0	NA	NA	NA	NA	NA	0	0
IRX3	pre_spermatogonia		2	IRX3.SwissRegulon.6	0.53219	0.015611	0.072	0.063	1	0	5.06504e-09	0.231672	7.00495e-06	E	1	5.66097e-14	0.532361	1.08691e-10	1		0.836621	0.00807699	0.092	0.089	1	Irx3	0	NA	NA	NA	NA	NA	0	0
ISL1	pre_spermatogonia		2	ISL1-HUMAN.H10MO.D.6	1.4328e-18	0.29159	0.375	0.181	2.54723e-14	1	3.96647e-10	0.551485	5.48563e-07	E	1	3.90958e-13	-0.740898	7.50639e-10	0		2.0841e-67	0.266974	0.352	0.034	3.0532e-63	Isl1	1	NA	NA	NA	NA	NA	0	1
ISL2	pre_spermatogonia		2	ISL2-HUMAN.H10MO.D.6	0.0516683	0.0584335	0.122	0.091	1	0	2.97767e-06	0.156994	0.00411811	E	1	1.42143e-183	5.86458	2.72914e-180	1		NA	NA	NA	NA	NA	NA	0	NA	NA	NA	NA	NA	0	0
ISX	pre_spermatogonia		2	ISX.SwissRegulon.6	NA	0	NA	NA	1	0	1.06852e-22	0.523868	1.47777e-19	E	1	1.32366e-76	1.80724	2.54143e-73	1		NA	NA	NA	NA	NA	NA	0	NA	NA	NA	NA	NA	0	0
KAT6B	pre_spermatogonia		2	NA	2.69912e-13	0.279748	0.641	0.495	4.7985e-09	1	1.8965e-07	0.208189	0.000262285	E	1	NA	0	1	0		NA	NA	NA	NA	NA	NA	0	NA	NA	NA	NA	NA	0	0
KLF6	pre_spermatogonia		2	KLF6-HUMAN.H10MO.D.6	7.28988e-64	0.680226	0.603	0.219	1.29599e-59	1	0.758572	0.0039096	1	B	0	3.91361e-72	1.55263	7.51414e-69	1		8.92243e-29	0.489961	0.492	0.224	1.30714e-24	Klf6	1	NA	NA	NA	NA	NA	0	1
KLF8	pre_spermatogonia		2	KLF8-HUMAN.H10MO.C.6	0.492026	0.00502967	0.075	0.088	1	0	1.47876e-09	0.43769	2.04512e-06	E	1	3.62817e-206	4.45023	6.96609e-203	1		0.0310774	0.000400695	0.112	0.177	1	Klf8	0	NA	NA	NA	NA	NA	0	0
KLF9	pre_spermatogonia		2	KLF9.MA1107.1.6	NA	0	NA	NA	1	0	6.96855e-22	0.921992	9.6375e-19	C	1	7.6545e-161	3.7859	1.46966e-157	1		1.44862e-06	0.0686169	0.12	0.045	0.0212223	Klf9	1	NA	NA	NA	NA	NA	0	1
LBX2	pre_spermatogonia		2	LBX2-HUMAN.H10MO.D.6	NA	0	NA	NA	1	0	3.57545e-07	0.279964	0.000494485	E	1	1.83724e-29	0.471507	3.52749e-26	1		0.991059	0.00541436	0.028	0.028	1	Lbx2	0	NA	NA	NA	NA	NA	0	0
LHX1	pre_spermatogonia		2	LHX1.SwissRegulon.6	0.000135525	0.110021	0.094	0.046	1	0	1.96287e-07	0.101765	0.000271466	E	1	3.28956e-13	0.574638	6.31595e-10	1		NA	NA	NA	NA	NA	NA	0	NA	NA	NA	NA	NA	0	0
LHX2	pre_spermatogonia		2	LHX2-HUMAN.H10MO.D.6	4.61257e-09	0.193539	0.216	0.108	8.20023e-05	1	1.54468e-09	0.488583	2.13629e-06	C	1	0.880501	-0.0546689	1	0		1.53664e-19	0.163634	0.248	0.069	2.25118e-15	Lhx2	1	NA	NA	NA	NA	NA	0	1
LHX9	pre_spermatogonia		2	LHX9-HUMAN.H10MO.D.6	NA	0	NA	NA	1	0	4.63692e-15	0.427879	6.41286e-12	E	1	2.20675e-24	0.807352	4.23695e-21	1		7.75304e-11	0.106156	0.156	0.049	1.13582e-06	Lhx9	1	NA	NA	NA	NA	NA	0	1
MAF	pre_spermatogonia		2	MAF.MAF-HUMAN.H10MO.B.6	1.5183e-09	0.0536347	0.062	0.013	2.69923e-05	0	4.7528e-06	0.205566	0.00657312	C	1	3.59532e-151	4.04146	6.90301e-148	1		0.000187156	0.0413156	0.076	0.029	1	Maf	0	NA	NA	NA	NA	NA	0	0
MAFB	pre_spermatogonia		2	MAFB.MAFB-HUMAN.H10MO.D.6	0.000878475	0.0539726	0.062	0.028	1	0	9.19805e-23	0.692087	1.27209e-19	C	1	1.76143e-108	2.3512	3.38195e-105	1		2.59162e-05	0.075275	0.088	0.033	0.379672	Mafb	0	NA	NA	NA	NA	NA	0	0
MAFF	pre_spermatogonia		2	MAFF.MAFF.SwissRegulon.6	0.753501	0.00124339	0.022	0.019	1	0	3.35713e-42	0.839684	4.64291e-39	C	1	8.51906e-44	1.13514	1.63566e-40	1		2.92332e-39	0.254822	0.332	0.068	4.28267e-35	Maff	1	NA	NA	NA	NA	NA	0	1
MAFG	pre_spermatogonia		2	MAFG.MA0659.1.6	1.9404e-16	0.320264	0.475	0.279	3.44965e-12	1	7.76057e-17	0.706838	1.07329e-13	C	1	8.91036e-05	0.224744	0.171079	0		NA	NA	NA	NA	NA	NA	0	NA	NA	NA	NA	NA	0	0
MAX	pre_spermatogonia		2	MAX.MAX-HUMAN.H10MO.A.6	NA	0	NA	NA	1	0	2.00412e-15	0.80351	2.77169e-12	C	1	1.0321e-25	0.558089	1.98164e-22	1		NA	NA	NA	NA	NA	NA	0	NA	NA	NA	NA	NA	0	0
MAZ	pre_spermatogonia		2	MAZ.MAZ-HUMAN.H10MO.A.6	NA	0	NA	NA	1	0	8.36591e-19	0.423064	1.157e-15	B	1	1.39577e-130	2.8246	2.67988e-127	1		NA	NA	NA	NA	NA	NA	0	NA	NA	NA	NA	NA	0	0
MEIS1	pre_spermatogonia		2	MEIS1.MA0498.2.6	NA	0	NA	NA	1	0	1.18366e-39	0.980701	1.637e-36	C	1	3.29032e-271	9.44814	6.31742e-268	1		1.43493e-12	0.112357	0.196	0.066	2.10217e-08	Meis1	1	NA	NA	NA	NA	NA	0	1
MEIS2	pre_spermatogonia		2	MEIS2.SwissRegulon.6	NA	0	NA	NA	1	0	6.73778e-20	0.640606	9.31836e-17	C	1	3.29032e-271	9.44814	6.31742e-268	1		2.768e-22	0.220712	0.312	0.101	4.05512e-18	Meis2	1	NA	NA	NA	NA	NA	0	1
MEIS3	pre_spermatogonia		2	MEIS3.MA0775.1.6	2.0567e-05	0.0732158	0.094	0.041	0.365639	0	1.6191e-25	0.574454	2.23922e-22	E	1	9.8746e-233	6.26175	1.89592e-229	1		3.4408e-11	0.10221	0.18	0.062	5.04077e-07	Meis3	1	NA	NA	NA	NA	NA	0	1
MEOX1	pre_spermatogonia		2	MEOX1-HUMAN.H10MO.D.6	NA	0	NA	NA	1	0	8.49278e-14	0.43718	1.17455e-10	E	1	9.26085e-191	4.17564	1.77808e-187	1		NA	NA	NA	NA	NA	NA	0	NA	NA	NA	NA	NA	0	0
MIER2	pre_spermatogonia		2	NA	5.07258e-10	0.226052	0.503	0.351	9.01803e-06	1	4.49192e-06	0.407104	0.00621232	E	1	NA	0	1	0		0.437235	0.0372937	0.436	0.449	1	Mier2	0	NA	NA	NA	NA	NA	0	0
MIXL1	pre_spermatogonia		2	MIXL1-HUMAN.H10MO.D.6	NA	0	NA	NA	1	0	5.64942e-16	0.384117	7.81315e-13	E	1	7.87259e-50	0.751911	1.51154e-46	1		2.16129e-16	0.0433297	0.092	0.01	3.1663e-12	Mixl1	1	NA	NA	NA	NA	NA	0	1
MNX1	pre_spermatogonia		2	MNX1-HUMAN.H10MO.D.6	NA	0	NA	NA	1	0	9.95281e-16	0.457557	1.37647e-12	E	1	4.17874e-153	3.47596	8.02319e-150	1		NA	NA	NA	NA	NA	NA	0	NA	NA	NA	NA	NA	0	0
MYBL1	pre_spermatogonia		2	MYBL1.SwissRegulon.6	NA	0	NA	NA	1	0	1.88943e-10	0.339853	2.61308e-07	E	1	1.3999e-16	0.784094	2.68782e-13	1		NA	NA	NA	NA	NA	NA	0	NA	NA	NA	NA	NA	0	0
MYF6	pre_spermatogonia		2	MYF6.SwissRegulon.6	0.000981856	0.0399524	0.028	0.008	1	0	3.06377e-28	0.740117	4.23719e-25	E	1	8.17609e-209	5.10081	1.56981e-205	1		NA	NA	NA	NA	NA	NA	0	NA	NA	NA	NA	NA	0	0
MZF1	pre_spermatogonia		2	MZF1.MA0056.1.6	0.0769838	0.0551078	0.156	0.123	1	0	4.32651e-12	0.409851	5.98357e-09	D	1	7.21417e-115	2.35746	1.38512e-111	1		NA	NA	NA	NA	NA	NA	0	NA	NA	NA	NA	NA	0	0
NFATC3	pre_spermatogonia		2	NFATC3.SwissRegulon.6	0.0772463	0.0707705	0.416	0.379	1	0	1.52089e-13	0.44418	2.10339e-10	D	1	4.30699e-262	13.3675	8.26941e-259	1		8.67102e-06	0.15815	0.584	0.498	0.12703	Nfatc3	0	NA	NA	NA	NA	NA	0	0
NFATC4	pre_spermatogonia		2	NFATC4.SwissRegulon.6	NA	0	NA	NA	1	0	1.91786e-19	0.856184	2.6524e-16	E	1	2.14653e-23	1.15843	4.12133e-20	1		NA	NA	NA	NA	NA	NA	0	NA	NA	NA	NA	NA	0	0
NFIA	pre_spermatogonia		2	NFIA.MA0670.1.6	3.73245e-07	0.198852	0.475	0.349	0.00663556	1	5.47015e-14	-0.480254	7.56521e-11	D	0	4.93566e-92	2.333	9.47647e-89	1		9.7189e-29	0.423561	0.48	0.195	1.42382e-24	Nfia	1	NA	NA	NA	NA	NA	0	1
NFIB	pre_spermatogonia		2	NFIB.SwissRegulon.6	7.16561e-06	0.148392	0.372	0.258	0.12739	0	2.46492e-16	0.691761	3.40899e-13	E	1	4.28206e-11	0.549071	8.22155e-08	1		1.91686e-36	0.425748	0.456	0.152	2.8082e-32	Nfib	1	NA	NA	NA	NA	NA	0	1
NFIC	pre_spermatogonia		2	NFIC-HUMAN.H10MO.A.6	6.23549e-33	0.428441	0.575	0.298	1.10855e-28	1	0.343201	0.0261832	1	A	0	1.83922e-85	1.85549	3.5313e-82	1		1.17692e-11	0.220742	0.428	0.259	1.72419e-07	Nfic	1	NA	NA	NA	NA	NA	0	1
NFIL3	pre_spermatogonia		2	NFIL3-HUMAN.H10MO.C.6	2.42005e-09	0.164305	0.203	0.097	4.30236e-05	1	3.89602e-08	0.609726	5.3882e-05	D	1	0.025158	0.181271	1	0		4.22877e-48	0.366268	0.452	0.116	6.19515e-44	Nfil3	1	NA	NA	NA	NA	NA	0	1
NFIX	pre_spermatogonia		2	NFIX.MA0671.1.6	0.00401475	0.0605114	0.194	0.135	1	0	1.29939e-16	0.468774	1.79706e-13	E	1	3.07326e-45	1.46854	5.90065e-42	1		NA	NA	NA	NA	NA	NA	0	NA	NA	NA	NA	NA	0	0
NHLH1	pre_spermatogonia		2	NHLH1.SwissRegulon.6	NA	0	NA	NA	1	0	1.38521e-12	0.524909	1.91575e-09	E	1	7.19006e-228	6.71573	1.38049e-224	1		NA	NA	NA	NA	NA	NA	0	NA	NA	NA	NA	NA	0	0
NKX6-2	pre_spermatogonia		2	NKX6-2.SwissRegulon.6	7.70191e-26	0.210983	0.159	0.03	1.36925e-21	1	NA	0	1	NA	0	1.93759e-13	0.578516	3.72017e-10	1		1.11489e-09	0.0725694	0.14	0.044	1.63332e-05	Nkx6-2	1	NA	NA	NA	NA	NA	0	1
NR2E3	pre_spermatogonia		2	NR2E3-HUMAN.H10MO.C.6	NA	0	NA	NA	1	0	1.6464e-22	0.723746	2.27697e-19	E	1	3.28813e-06	0.431931	0.0063132	1		0.917766	0.0111523	0.02	0.019	1	Nr2e3	0	NA	NA	NA	NA	NA	0	0
NR3C1	pre_spermatogonia		2	NR3C1.SwissRegulon.6	6.80744e-09	0.193922	0.556	0.413	0.000121023	1	1.01314e-15	-0.561811	1.40117e-12	A	0	1.30917e-90	2.19764	2.5136e-87	1		NA	NA	NA	NA	NA	NA	0	NA	NA	NA	NA	NA	0	0
OLIG2	pre_spermatogonia		2	OLIG2.SwissRegulon.6	NA	0	NA	NA	1	0	1.59834e-26	0.748867	2.21051e-23	E	1	1.75207e-120	3.06301	3.36397e-117	1		NA	NA	NA	NA	NA	NA	0	NA	NA	NA	NA	NA	0	0
OSR1	pre_spermatogonia		2	OSR1.SwissRegulon.6	0.00196238	0.0187427	0.025	0.007	1	0	2.87951e-09	0.239421	3.98237e-06	B	1	1.27989e-18	0.572613	2.45739e-15	1		3.72232e-11	0.0570456	0.064	0.008	5.4532e-07	Osr1	1	NA	NA	NA	NA	NA	0	1
OSR2	pre_spermatogonia		2	OSR2.SwissRegulon.6	6.59999e-15	0.190913	0.234	0.092	1.17335e-10	1	8.20607e-09	0.199287	1.1349e-05	E	1	3.53356e-05	0.297138	0.0678444	0		NA	NA	NA	NA	NA	NA	0	NA	NA	NA	NA	NA	0	0
PAX1	pre_spermatogonia		2	PAX1.SwissRegulon.6	NA	0	NA	NA	1	0	1.52988e-38	0.97719	2.11582e-35	E	1	1.65607e-68	1.90341	3.17966e-65	1		NA	NA	NA	NA	NA	NA	0	NA	NA	NA	NA	NA	0	0
PAX6	pre_spermatogonia		2	PAX6.SwissRegulon.6	NA	0	NA	NA	1	0	1.72664e-17	0.33125	2.38795e-14	B	1	1.20589e-19	0.731957	2.3153e-16	1		NA	NA	NA	NA	NA	NA	0	NA	NA	NA	NA	NA	0	0
PAX9	pre_spermatogonia		2	PAX9.SwissRegulon.6	NA	0	NA	NA	1	0	1.41786e-38	1.00001	1.9609e-35	E	1	1.5063e-37	1.53507	2.89209e-34	1		0.292355	0.025797	0.036	0.025	1	Pax9	0	NA	NA	NA	NA	NA	0	0
PBX1	pre_spermatogonia		2	PBX1.HOMER.6	0.814973	0.0103438	0.412	0.422	1	0	8.65475e-13	0.568833	1.19695e-09	E	1	3.8335e-168	3.59088	7.36032e-165	1		NA	NA	NA	NA	NA	NA	0	NA	NA	NA	NA	NA	0	0
PBX3	pre_spermatogonia		2	PBX3.SwissRegulon.6	NA	0	NA	NA	1	0	1.24479e-23	0.810896	1.72155e-20	C	1	4.76813e-123	2.25415	9.15482e-120	1		NA	NA	NA	NA	NA	NA	0	NA	NA	NA	NA	NA	0	0
PHOX2A	pre_spermatogonia		2	PHOX2A.MA0713.1.6	2.46447e-28	0.267555	0.256	0.069	4.38134e-24	1	1.68326e-11	0.278307	2.32795e-08	E	1	2.05866e-08	-1.50122	3.95262e-05	0		0.566482	0.0287185	0.056	0.049	1	Phox2a	0	NA	NA	NA	NA	NA	0	0
PHOX2B	pre_spermatogonia		2	PHOX2B.SwissRegulon.6	NA	0	NA	NA	1	0	1.21519e-12	0.359153	1.68061e-09	E	1	1.15377e-179	4.87965	2.21523e-176	1		NA	NA	NA	NA	NA	NA	0	NA	NA	NA	NA	NA	0	0
PKNOX1	pre_spermatogonia		2	PKNOX1.SwissRegulon.6	NA	0	NA	NA	1	0	3.56576e-27	0.538989	4.93145e-24	C	1	5.47418e-31	1.08946	1.05104e-27	1		0.532228	0.0123758	0.332	0.382	1	Pknox1	0	NA	NA	NA	NA	NA	0	0
PKNOX2	pre_spermatogonia		2	PKNOX2.SwissRegulon.6	NA	0	NA	NA	1	0	3.56557e-12	0.277444	4.93119e-09	E	1	5.71932e-21	0.794658	1.09811e-17	1		7.45257e-13	0.0539876	0.1	0.017	1.0918e-08	Pknox2	1	NA	NA	NA	NA	NA	0	1
PLAG1	pre_spermatogonia		2	PLAG1-HUMAN.H10MO.D.6	2.45365e-10	0.263105	0.356	0.223	4.3621e-06	1	4.27644e-22	0.578548	5.91432e-19	E	1	8.6484e-06	-0.427026	0.0166049	0		NA	NA	NA	NA	NA	NA	0	NA	NA	NA	NA	NA	0	0
PPARG	pre_spermatogonia		2	PPARG-HUMAN.H10MO.A.6	1.10818e-09	0.229527	0.447	0.308	1.97012e-05	1	0.00118251	-0.170151	1	AA	0	4.36605e-18	0.824535	8.38282e-15	1		NA	NA	NA	NA	NA	NA	0	NA	NA	NA	NA	NA	0	0
PRDM6	pre_spermatogonia		2	NA	4.23636e-15	0.218388	0.256	0.106	7.53139e-11	1	3.13977e-15	0.498994	4.3423e-12	E	1	NA	0	1	0		0.00802594	0.0490775	0.088	0.048	1	Prdm6	0	NA	NA	NA	NA	NA	0	0
RAX	pre_spermatogonia		2	RAX.SwissRegulon.6	NA	0	NA	NA	1	0	7.4284e-17	0.456403	1.02735e-13	E	1	1.46647e-202	7.1928	2.81562e-199	1		0.136098	0.0173244	0.032	0.018	1	Rax	0	NA	NA	NA	NA	NA	0	0
RFX1	pre_spermatogonia		2	RFX1-HUMAN.H10MO.C.6	2.77591e-09	0.223794	0.35	0.22	4.93502e-05	1	9.89491e-33	0.837661	1.36847e-29	C	1	0.00240576	-0.357008	1	0		8.30227e-25	0.296977	0.472	0.212	1.21628e-20	Rfx1	1	NA	NA	NA	NA	NA	0	1
RFX2	pre_spermatogonia		2	RFX2-HUMAN.H10MO.C.6	2.13757e-05	0.117332	0.241	0.149	0.380017	0	1.30388e-13	0.487708	1.80326e-10	C	1	7.13233e-135	4.12529	1.36941e-131	1		NA	NA	NA	NA	NA	NA	0	NA	NA	NA	NA	NA	0	0
RFX4	pre_spermatogonia		2	RFX4.SwissRegulon.6	NA	0	NA	NA	1	0	2.50999e-22	0.451516	3.47131e-19	E	1	1.08121e-36	1.09732	2.07592e-33	1		0.0152548	0.0140214	0.028	0.01	1	Rfx4	0	NA	NA	NA	NA	NA	0	0
RHOXF2	pre_spermatogonia		2	RHOXF2.SwissRegulon.6	4.41445e-107	0.674209	0.525	0.082	7.84801e-103	1	NA	0	1	NA	0	6.56432e-201	5.3326	1.26035e-197	1		NA	NA	NA	NA	NA	NA	0	NA	NA	NA	NA	NA	0	0
SCRT2	pre_spermatogonia		2	SCRT2-HUMAN.H10MO.D.6	NA	0	NA	NA	1	0	8.82979e-13	0.29597	1.22116e-09	E	1	5.42619e-133	2.73674	1.04183e-129	1		NA	NA	NA	NA	NA	NA	0	NA	NA	NA	NA	NA	0	0
SHOX	pre_spermatogonia		2	SHOX-HUMAN.H10MO.D.6	NA	0	NA	NA	1	0	1.25482e-14	0.40928	1.73542e-11	E	1	1.67034e-178	5.642	3.20705e-175	1		NA	NA	NA	NA	NA	NA	0	NA	NA	NA	NA	NA	0	0
SHOX2	pre_spermatogonia		2	SHOX2.SwissRegulon.6	7.35328e-12	0.145441	0.175	0.066	1.30727e-07	0	4.98863e-19	0.550049	6.89928e-16	E	1	1.01531e-254	8.62446	1.94939e-251	1		7.54807e-54	0.262102	0.324	0.039	1.10579e-49	Shox2	1	NA	NA	NA	NA	NA	0	1
SIX1	pre_spermatogonia		2	SIX1.SwissRegulon.6	5.22451e-26	0.396311	0.534	0.285	9.28813e-22	1	8.55725e-23	0.621277	1.18347e-19	E	1	0.697169	-0.415712	1	0		NA	NA	NA	NA	NA	NA	0	NA	NA	NA	NA	NA	0	0
SMAD4	pre_spermatogonia		2	SMAD4.SwissRegulon.6	0.148426	0.0539591	0.303	0.272	1	0	4.41883e-17	0.536127	6.11124e-14	AA	1	1.09945e-243	9.22373	2.11095e-240	1		NA	NA	NA	NA	NA	NA	0	NA	NA	NA	NA	NA	0	0
SMARCC1	pre_spermatogonia		2	SMARCC1.SwissRegulon.6	1.12544e-07	0.153016	0.803	0.686	0.00200081	1	1.0473e-23	0.749559	1.44842e-20	D	1	6.85922e-66	-3.28862	1.31697e-62	0		NA	NA	NA	NA	NA	NA	0	NA	NA	NA	NA	NA	0	0
SOX12	pre_spermatogonia		2	SOX12.SwissRegulon.6	0.0646178	0.0231621	0.097	0.068	1	0	1.58867e-11	0.992388	2.19714e-08	E	1	1.17536e-206	4.58277	2.25669e-203	1		8.93567e-08	0.177623	0.536	0.422	0.00130908	Sox12	1	NA	NA	NA	NA	NA	0	1
SOX13	pre_spermatogonia		2	SOX13.SwissRegulon.6	NA	0	NA	NA	1	0	7.80332e-19	0.609624	1.0792e-15	C	1	2.87167e-102	2.39855	5.51361e-99	1		NA	NA	NA	NA	NA	NA	0	NA	NA	NA	NA	NA	0	0
SOX18	pre_spermatogonia		2	SOX18-HUMAN.H10MO.D.6	0.00162275	0.0923526	0.091	0.05	1	0	4.6441e-10	0.307906	6.42279e-07	E	1	4.18096e-220	5.6536	8.02745e-217	1		NA	NA	NA	NA	NA	NA	0	NA	NA	NA	NA	NA	0	0
SOX6	pre_spermatogonia		2	SOX6.SwissRegulon.6	NA	0	NA	NA	1	0	1.21006e-10	0.24857	1.67351e-07	B	1	4.1844e-173	4.93386	8.03404e-170	1		0.50211	0.0275743	0.124	0.113	1	Sox6	0	NA	NA	NA	NA	NA	0	0
SOX8	pre_spermatogonia		2	SOX8.MA0868.1.6	5.29562e-09	0.0943629	0.112	0.038	9.41455e-05	0	4.41644e-45	1.04081	6.10794e-42	E	1	1.74144e-09	0.454283	3.34356e-06	1		5.32428e-09	0.0697967	0.096	0.024	7.80007e-05	Sox8	1	NA	NA	NA	NA	NA	0	1
SOX9	pre_spermatogonia		2	SOX9-HUMAN.H10MO.B.6	2.00571e-21	0.170306	0.147	0.03	3.56576e-17	1	2.25905e-05	0.130737	0.0312426	A	0	2.83937e-57	1.37821	5.4516e-54	1		2.53746e-103	0.532685	0.4	0.017	3.71738e-99	Sox9	1	NA	NA	NA	NA	NA	0	1
SP2	pre_spermatogonia		2	SP2-HUMAN.H10MO.C.6	NA	0	NA	NA	1	0	2.6543e-09	0.417821	3.6709e-06	C	1	3.01536e-149	2.9658	5.78949e-146	1		NA	NA	NA	NA	NA	NA	0	NA	NA	NA	NA	NA	0	0
SPIC	pre_spermatogonia		2	SPIC-HUMAN.H10MO.D.6	NA	0	NA	NA	1	0	2.29052e-17	0.559719	3.16778e-14	E	1	7.54752e-62	1.50258	1.44912e-58	1		NA	NA	NA	NA	NA	NA	0	NA	NA	NA	NA	NA	0	0
STAT1	pre_spermatogonia		2	STAT1.SwissRegulon.6	5.72255e-17	0.283322	0.428	0.23	1.01736e-12	1	0.0603075	-0.236803	1	AA	0	2.42137e-08	0.495755	4.64902e-05	1		0.044864	0.033739	0.148	0.108	1	Stat1	0	NA	NA	NA	NA	NA	0	0
STAT2	pre_spermatogonia		2	STAT2-HUMAN.H10MO.B.6	0.595191	0.000748452	0.094	0.104	1	0	8.05923e-20	0.551947	1.11459e-16	B	1	1.56469e-103	2.60687	3.0042e-100	1		0.000214392	0.0686037	0.132	0.069	1	Stat2	0	NA	NA	NA	NA	NA	0	0
STAT5B	pre_spermatogonia		2	STAT5B.SwissRegulon.6	6.81473e-08	0.170672	0.281	0.167	0.00121152	1	0.000450093	-0.15991	0.622479	A	0	2.60367e-15	0.704092	4.99904e-12	1		2.39765e-29	0.137668	0.212	0.032	3.51256e-25	Stat5b	1	NA	NA	NA	NA	NA	0	1
TAL1	pre_spermatogonia		2	TAL1.SwissRegulon.6	3.73283e-06	0.0423413	0.034	0.007	0.0663622	0	6.13667e-07	0.572244	0.000848701	AA	1	1.03123e-195	5.26731	1.97996e-192	1		1.00427e-40	0.109403	0.148	0.004	1.47126e-36	Tal1	1	NA	NA	NA	NA	NA	0	1
TBR1	pre_spermatogonia		2	TBR1.SwissRegulon.6	0.00679201	0.0325344	0.041	0.018	1	0	2.63033e-12	0.490961	3.63774e-09	E	1	6.83841e-29	0.795289	1.31297e-25	1		NA	NA	NA	NA	NA	NA	0	NA	NA	NA	NA	NA	0	0
TBX2	pre_spermatogonia		2	TBX2.SwissRegulon.6	0.546952	0.0107049	0.078	0.069	1	0	4.4106e-23	0.468519	6.09986e-20	E	1	4.65133e-18	0.915539	8.93056e-15	1		3.31639e-16	0.11082	0.168	0.039	4.85851e-12	Tbx2	1	NA	NA	NA	NA	NA	0	1
TBX20	pre_spermatogonia		2	TBX20.MA0689.1.6	0.218647	0.00932967	0.094	0.074	1	0	6.02995e-15	0.481105	8.33943e-12	E	1	2.25199e-225	5.73501	4.32383e-222	1		NA	NA	NA	NA	NA	NA	0	NA	NA	NA	NA	NA	0	0
TCF12	pre_spermatogonia		2	TCF12.SwissRegulon.6	NA	0	NA	NA	1	0	1.28735e-28	0.882046	1.7804e-25	C	1	1.51987e-190	1.01066	2.91816e-187	1		NA	NA	NA	NA	NA	NA	0	NA	NA	NA	NA	NA	0	0
TCF21	pre_spermatogonia		2	TCF21.SwissRegulon.6	NA	0	NA	NA	1	0	1.71061e-11	0.230195	2.36577e-08	E	1	2.72382e-198	4.37028	5.22973e-195	1		4.55103e-23	0.178322	0.172	0.028	6.66727e-19	Tcf21	1	NA	NA	NA	NA	NA	0	1
TCF7	pre_spermatogonia		2	TCF7-HUMAN.H10MO.C.6	9.68566e-09	0.193237	0.278	0.161	0.000172192	1	0.00116617	-0.272563	1	B	0	1.95965e-25	1.04639	3.76253e-22	1		NA	NA	NA	NA	NA	NA	0	NA	NA	NA	NA	NA	0	0
TCF7L2	pre_spermatogonia		2	TCF7L2.SwissRegulon.6	3.648e-12	0.227781	0.3	0.154	6.48542e-08	1	2.78728e-09	-0.306461	3.85481e-06	A	0	1.14768e-174	4.42062	2.20355e-171	1		3.60948e-20	0.146382	0.192	0.042	5.28789e-16	Tcf7l2	1	NA	NA	NA	NA	NA	0	1
TEAD4	pre_spermatogonia		2	TEAD4.HOMER.6	0.014776	0.0766908	0.381	0.314	1	0	4.85633e-25	0.927844	6.71631e-22	C	1	4.43669e-12	0.507046	8.51844e-09	1		NA	NA	NA	NA	NA	NA	0	NA	NA	NA	NA	NA	0	0
TFAP2A	pre_spermatogonia		2	TFAP2A.SwissRegulon.6	2.75626e-06	0.139016	0.388	0.273	0.0490008	0	8.35464e-17	0.329121	1.15545e-13	AA	1	1.46119e-38	1.60252	2.80548e-35	1		0.0882469	0.029626	0.148	0.112	1	Tfap2a	0	NA	NA	NA	NA	NA	0	0
TFAP4	pre_spermatogonia		2	TFAP4-HUMAN.H10MO.C.6	NA	0	NA	NA	1	0	1.08453e-31	0.802811	1.4999e-28	C	1	9.85956e-232	8.13027	1.89304e-228	1		NA	NA	NA	NA	NA	NA	0	NA	NA	NA	NA	NA	0	0
TGIF1	pre_spermatogonia		2	TGIF1.MA0796.1.6	0.169416	0.0196043	0.447	0.412	1	0	7.49568e-18	0.412249	1.03665e-14	E	1	4.79693e-113	2.19699	9.2101e-110	1		NA	NA	NA	NA	NA	NA	0	NA	NA	NA	NA	NA	0	0
THAP1	pre_spermatogonia		2	THAP1-HUMAN.H10MO.D.6	1.04492e-17	0.280661	0.675	0.483	1.85767e-13	1	5.54919e-05	0.458602	0.0767453	C	0	1.0305e-199	5.83362	1.97855e-196	1		7.20426e-07	0.181793	0.568	0.483	0.0105542	Thap1	1	NA	NA	NA	NA	NA	0	1
THAP11	pre_spermatogonia		2	NA	7.86954e-10	0.211554	0.569	0.412	1.39905e-05	1	1.24221e-11	0.217408	1.71798e-08	C	1	NA	0	1	0		NA	NA	NA	NA	NA	NA	0	NA	NA	NA	NA	NA	0	0
TP73	pre_spermatogonia		2	TP73.MA0861.1.6	NA	0	NA	NA	1	0	3.22679e-21	0.430919	4.46265e-18	C	1	1.43238e-08	0.267162	2.75016e-05	1		2.42398e-05	0.048585	0.08	0.028	0.355113	Trp73	0	NA	NA	NA	NA	NA	0	0
TWIST1	pre_spermatogonia		2	TWIST1.MA1123.1.6	1.05649e-21	0.36314	0.384	0.176	1.87823e-17	1	4.32623e-21	0.435638	5.98317e-18	A	1	6.22272e-05	0.39764	0.119476	0		6.42061e-33	0.168209	0.244	0.039	9.40619e-29	Twist1	1	NA	NA	NA	NA	NA	0	1
UBP1	pre_spermatogonia		2	UBP1.SwissRegulon.6	1.48284e-09	0.222029	0.3	0.174	2.63619e-05	1	0.629982	-0.189491	1	E	0	1.1273e-09	0.548458	2.16442e-06	1		NA	NA	NA	NA	NA	NA	0	NA	NA	NA	NA	NA	0	0
VAX2	pre_spermatogonia		2	VAX2.SwissRegulon.6	NA	0	NA	NA	1	0	2.59154e-24	0.588048	3.5841e-21	E	1	5.13659e-36	1.01037	9.86226e-33	1		NA	NA	NA	NA	NA	NA	0	NA	NA	NA	NA	NA	0	0
VSX1	pre_spermatogonia		2	VSX1.SwissRegulon.6	NA	0	NA	NA	1	0	7.8069e-07	0.253368	0.00107969	E	1	3.38643e-40	1.17242	6.50194e-37	1		NA	NA	NA	NA	NA	NA	0	NA	NA	NA	NA	NA	0	0
YBX1	pre_spermatogonia		2	YBX1.SwissRegulon.6	1.46751e-35	0.350452	0.938	0.811	2.60893e-31	1	2.39968e-05	0.0449021	0.0331875	A	0	4.21493e-22	0.481024	8.09266e-19	1		4.22496e-38	0.523009	0.992	0.95	6.18957e-34	Ybx1	1	NA	NA	NA	NA	NA	0	1
YY2	pre_spermatogonia		2	YY2.SwissRegulon.6	2.6266e-18	0.278157	0.578	0.346	4.66956e-14	1	0.783304	-0.145141	1	E	0	5.10264e-15	0.719635	9.79708e-12	1		NA	NA	NA	NA	NA	NA	0	NA	NA	NA	NA	NA	0	0
ZBTB20	pre_spermatogonia		2	NA	1.02709e-31	0.482204	0.503	0.234	1.82596e-27	1	6.13533e-08	0.128812	8.48516e-05	E	1	NA	0	1	0		9.3494e-22	0.424021	0.712	0.519	1.36969e-17	Zbtb20	1	NA	NA	NA	NA	NA	0	1
ZBTB43	pre_spermatogonia		2	NA	1.10807e-51	0.654112	0.784	0.493	1.96992e-47	1	3.56328e-07	0.144585	0.000492801	E	1	NA	0	1	0		6.56404e-104	0.954122	0.916	0.465	9.61631e-100	Zbtb43	1	NA	NA	NA	NA	NA	0	1
ZBTB49	pre_spermatogonia		2	ZBTB49.SwissRegulon.6	0.00457872	0.060066	0.194	0.136	1	0	8.45636e-07	0.102162	0.00116951	E	1	3.59923e-29	1.2412	6.91052e-26	1		NA	NA	NA	NA	NA	NA	0	NA	NA	NA	NA	NA	0	0
ZBTB5	pre_spermatogonia		2	NA	4.5151e-10	0.194198	0.234	0.114	8.02695e-06	1	3.136e-18	0.350946	4.33709e-15	E	1	NA	0	1	0		0.698871	0.0257647	0.148	0.169	1	Zbtb5	0	NA	NA	NA	NA	NA	0	0
ZBTB7C	pre_spermatogonia		2	ZBTB7C.MA0695.1.6	1.30057e-05	0.0436733	0.053	0.016	0.231216	0	1.90492e-50	1.0793	2.6345e-47	E	1	2.1967e-180	5.47569	4.21766e-177	1		3.05174e-07	0.0714773	0.152	0.062	0.00447079	Zbtb7c	1	NA	NA	NA	NA	NA	0	1
ZIC1	pre_spermatogonia		2	ZIC1.MA0696.1.6	NA	0	NA	NA	1	0	3.33896e-13	0.66068	4.61778e-10	E	1	4.71615e-78	2.43504	9.05502e-75	1		3.15658e-40	0.0828015	0.12	0	4.62438e-36	Zic1	1	NA	NA	NA	NA	NA	0	1
ZIC3	pre_spermatogonia		2	ZIC3-HUMAN.H10MO.C.6	NA	0	NA	NA	1	0	2.86585e-27	0.948419	3.96347e-24	E	1	2.58716e-152	3.64648	4.96735e-149	1		NA	NA	NA	NA	NA	NA	0	NA	NA	NA	NA	NA	0	0
ZIC4	pre_spermatogonia		2	ZIC4.MA0751.1.6	NA	0	NA	NA	1	0	3.03627e-45	1.1093	4.19916e-42	E	1	1.10838e-77	2.2429	2.1281e-74	1		NA	NA	NA	NA	NA	NA	0	NA	NA	NA	NA	NA	0	0
ZKSCAN1	pre_spermatogonia		2	ZKSCAN1.SwissRegulon.6	0.306329	0.07372	0.241	0.225	1	0	5.54809e-17	0.699921	7.67301e-14	C	1	1.14899e-89	2.49415	2.20605e-86	1		NA	NA	NA	NA	NA	NA	0	NA	NA	NA	NA	NA	0	0
ZNF136	pre_spermatogonia		2	ZNF136.HOMER.6	NA	0	NA	NA	1	0	1.62867e-06	0.119396	0.00225245	E	1	9.14e-45	1.12604	1.75488e-41	1		NA	NA	NA	NA	NA	NA	0	NA	NA	NA	NA	NA	0	0
ZNF165	pre_spermatogonia		2	ZNF165.HOMER.6	4.75176e-06	0.134011	0.253	0.155	0.0844768	0	6.85477e-13	0.288262	9.48015e-10	D	1	5.72648e-183	5.76076	1.09948e-179	1		NA	NA	NA	NA	NA	NA	0	NA	NA	NA	NA	NA	0	0
ZNF236	pre_spermatogonia		2	NA	5.53339e-07	0.209418	0.369	0.262	0.00983726	1	2.77587e-10	0.147189	3.83903e-07	E	1	NA	0	1	0		NA	NA	NA	NA	NA	NA	0	NA	NA	NA	NA	NA	0	0
ZNF516	pre_spermatogonia		2	NA	5.35613e-09	0.177577	0.297	0.171	9.52213e-05	1	2.20787e-21	0.468134	3.05348e-18	E	1	NA	0	1	0		6.73146e-58	0.616064	0.772	0.412	9.86158e-54	Zfp516	1	NA	NA	NA	NA	NA	0	1
ZNF521	pre_spermatogonia		2	NA	6.10882e-18	0.231076	0.222	0.076	1.08603e-13	1	2.23898e-19	0.353443	3.09651e-16	E	1	NA	0	1	0		NA	NA	NA	NA	NA	NA	0	NA	NA	NA	NA	NA	0	0
ZNF8	pre_spermatogonia		2	ZNF8.SwissRegulon.6	0.00557118	0.123646	0.184	0.132	1	0	1.00807e-14	0.344504	1.39416e-11	E	1	9.41586e-103	1.99159	1.80785e-99	1		0.0189829	0.0165556	0.04	0.017	1	Zfp128	0	NA	NA	NA	NA	NA	0	0
ZSCAN22	pre_spermatogonia		2	ZSCAN22.HOMER.6	NA	0	NA	NA	1	0	4.13175e-07	0.15218	0.000571422	E	1	5.12511e-90	1.58269	9.84021e-87	1		NA	NA	NA	NA	NA	NA	0	NA	NA	NA	NA	NA	0	0
ZSCAN4	pre_spermatogonia		2	ZSCAN4.MA1155.1.6	NA	0	NA	NA	1	0	1.18257e-40	0.886884	1.63549e-37	E	1	1.65413e-45	1.36862	3.17593e-42	1		NA	NA	NA	NA	NA	NA	0	NA	NA	NA	NA	NA	0	0
ADNP	GC		1	NA	0.000285529	0.100219	0.528	0.423	1	0	6.26894e-07	0.192923	0.000866994	D	1	NA	0	1	0		0.0017289	0.0505404	0.232	0.15	1	Adnp	0	NA	NA	NA	NA	NA	0	0
ALX3	GC		1	ALX3.MA0634.1.1	NA	0	NA	NA	1	0	0.0407582	-0.122306	1	E	0	1.82208e-37	3.93576	3.49839e-34	1		NA	NA	NA	NA	NA	NA	0	NA	NA	NA	NA	NA	0	0
AR	GC		1	AR.SwissRegulon.1	NA	0	NA	NA	1	0	4.19266e-12	0.242706	5.79845e-09	AA	1	0.366101	-0.289399	1	0		NA	NA	NA	NA	NA	NA	0	NA	NA	NA	NA	NA	0	0
ARID5B	GC		1	ARID5B.SwissRegulon.1	1.09791e-07	0.172041	0.306	0.189	0.00195186	1	0.000240449	-0.00579143	0.33254	E	0	8.69803e-19	-0.658765	1.67002e-15	0		4.57223e-10	0.111106	0.708	0.445	6.69831e-06	Arid5b	1	NA	NA	NA	NA	NA	0	1
ARNT	GC		1	ARNT.SwissRegulon.1	NA	0	NA	NA	1	0	9.93202e-13	0.303195	1.3736e-09	A	1	0.357272	-0.175573	1	0		NA	NA	NA	NA	NA	NA	0	NA	NA	NA	NA	NA	0	0
ARNTL2	GC		1	NA	NA	0	NA	NA	1	0	3.78314e-21	0.187829	5.23208e-18	E	1	NA	0	1	0		0.0149453	0.00805218	0.096	0.055	1	Arntl2	0	NA	NA	NA	NA	NA	0	0
ATF5	GC		1	ATF5.SwissRegulon.1	0.00388374	0.0618938	0.397	0.329	1	0	4.45243e-17	0.24298	6.15771e-14	E	1	0.00227062	-0.388606	1	0		NA	NA	NA	NA	NA	NA	0	NA	NA	NA	NA	NA	0	0
ATF6	GC		1	ATF6.SwissRegulon.1	NA	0	NA	NA	1	0	2.65736e-25	0.390842	3.67514e-22	A	1	7.38448e-10	-0.984504	1.41782e-06	0		NA	NA	NA	NA	NA	NA	0	NA	NA	NA	NA	NA	0	0
ATF7	GC		1	ATF7.SwissRegulon.1	0.079654	0.0307479	0.222	0.187	1	0	9.92364e-14	0.317599	1.37244e-10	C	1	0.119196	-0.13844	1	0		NA	NA	NA	NA	NA	NA	0	NA	NA	NA	NA	NA	0	0
ATOH1	GC		1	ATOH1-HUMAN.H10MO.D.1	NA	0	NA	NA	1	0	0.000397268	-0.248392	0.549422	E	0	8.8756e-11	0.618141	1.70411e-07	1		NA	NA	NA	NA	NA	NA	0	NA	NA	NA	NA	NA	0	0
ATRX	GC		1	NA	NA	0	NA	NA	1	0	1.87922e-07	0.166827	0.000259896	D	1	NA	0	1	0		2.56982e-18	0.304287	0.844	0.596	3.76478e-14	Atrx	1	NA	NA	NA	NA	NA	0	1
BACH1	GC		1	BACH1.SwissRegulon.1	NA	0	NA	NA	1	0	3.94379e-12	0.346454	5.45426e-09	B	1	6.88576e-09	-0.312709	1.32207e-05	0		NA	NA	NA	NA	NA	NA	0	NA	NA	NA	NA	NA	0	0
BACH2	GC		1	BACH2.MA1101.1.1	0.271812	0.0290906	0.191	0.171	1	0	1.20624e-08	0.209493	1.66823e-05	C	1	4.92353e-12	-0.49439	9.45317e-09	0		NA	NA	NA	NA	NA	NA	0	NA	NA	NA	NA	NA	0	0
BARX2	GC		1	BARX2-HUMAN.H10MO.D.1	NA	0	NA	NA	1	0	0.000903453	-0.419415	1	E	0	9.84934e-27	0.66501	1.89107e-23	1		NA	NA	NA	NA	NA	NA	0	NA	NA	NA	NA	NA	0	0
BATF2	GC		1	NA	NA	0	NA	NA	1	0	3.30671e-07	0.227193	0.000457319	E	1	NA	0	1	0		NA	NA	NA	NA	NA	NA	0	NA	NA	NA	NA	NA	0	0
BATF3	GC		1	BATF3.MA0835.1.1	NA	0	NA	NA	1	0	2.55416e-13	0.178853	3.53241e-10	E	1	0.230715	-0.15463	1	0		0.0407416	0.0215225	0.172	0.123	1	Batf3	0	NA	NA	NA	NA	NA	0	0
CEBPA	GC		1	CEBPA-HUMAN.H10MO.A.1	0.439024	0.00477435	0.044	0.035	1	0	0.0354815	0.118387	1	AA	0	1.87105e-17	0.170471	3.59241e-14	1		NA	NA	NA	NA	NA	NA	0	NA	NA	NA	NA	NA	0	0
CEBPB	GC		1	CEBPB.SwissRegulon.1	NA	0	NA	NA	1	0	0.00104129	0.218611	1	AA	0	1.17653e-09	0.167272	2.25893e-06	1		NA	NA	NA	NA	NA	NA	0	NA	NA	NA	NA	NA	0	0
CEBPE	GC		1	CEBPE-HUMAN.H10MO.A.1	NA	0	NA	NA	1	0	5.81558e-10	0.38837	8.04294e-07	C	1	0.369005	-0.211256	1	0		NA	NA	NA	NA	NA	NA	0	NA	NA	NA	NA	NA	0	0
CREBL2	GC		1	NA	NA	0	NA	NA	1	0	6.6379e-11	0.213477	9.18022e-08	E	1	NA	0	1	0		NA	NA	NA	NA	NA	NA	0	NA	NA	NA	NA	NA	0	0
CTCFL	GC		1	CTCFL.MA1102.1.1	NA	0	NA	NA	1	0	0.649465	0.0560265	1	C	0	5.96061e-17	2.40995	1.14444e-13	1		NA	NA	NA	NA	NA	NA	0	NA	NA	NA	NA	NA	0	0
CUX1	GC		1	CUX1.SwissRegulon.1	0.00155209	0.0420038	0.356	0.277	1	0	9.20443e-17	0.430582	1.27297e-13	C	1	1.22205e-06	-0.571047	0.00234634	0		NA	NA	NA	NA	NA	NA	0	NA	NA	NA	NA	NA	0	0
DBP	GC		1	DBP.SwissRegulon.1	0.460395	0.0193238	0.141	0.128	1	0	8.57128e-12	0.243952	1.18541e-08	E	1	0.234695	-0.00859078	1	0		NA	NA	NA	NA	NA	NA	0	NA	NA	NA	NA	NA	0	0
DEAF1	GC		1	NA	0.000247128	0.0943798	0.375	0.288	1	0	1.61939e-16	0.39541	2.23962e-13	D	1	NA	0	1	0		NA	NA	NA	NA	NA	NA	0	NA	NA	NA	NA	NA	0	0
DLX2	GC		1	DLX2.SwissRegulon.1	0.674731	0.00405343	0.1	0.094	1	0	0.859807	-0.191415	1	E	0	7.85721e-30	1.39957	1.50858e-26	1		NA	NA	NA	NA	NA	NA	0	NA	NA	NA	NA	NA	0	0
DLX3	GC		1	DLX3.SwissRegulon.1	0.039763	0.0349484	0.072	0.046	1	0	0.299078	-0.173214	1	E	0	8.59771e-14	2.85986	1.65076e-10	1		NA	NA	NA	NA	NA	NA	0	NA	NA	NA	NA	NA	0	0
DLX4	GC		1	DLX4.SwissRegulon.1	0.00526259	0.0759396	0.109	0.068	1	0	0.903184	-0.0880397	1	E	0	3.98593e-06	0.184271	0.00765299	1		NA	NA	NA	NA	NA	NA	0	NA	NA	NA	NA	NA	0	0
DLX6	GC		1	DLX6.SwissRegulon.1	NA	0	NA	NA	1	0	0.847377	-0.160135	1	E	0	4.16246e-09	0.37319	7.99192e-06	1		NA	NA	NA	NA	NA	NA	0	NA	NA	NA	NA	NA	0	0
DMRT1	GC		1	DMRT1.HOMER.1	3.87555e-32	0.403337	0.797	0.442	6.88996e-28	1	3.64125e-25	-0.81431	5.03585e-22	E	0	4.01052e-47	-1.19459	7.7002e-44	0		1.02176e-27	0.260551	0.64	0.287	1.49687e-23	Dmrt1	1	NA	NA	NA	NA	NA	0	1
DMRTA1	GC		1	NA	NA	0	NA	NA	1	0	3.23318e-19	0.420045	4.47148e-16	E	1	NA	0	1	0		NA	NA	NA	NA	NA	NA	0	NA	NA	NA	NA	NA	0	0
DNAJC1	GC		1	NA	4.22722e-06	0.107783	0.787	0.654	0.0751516	0	6.14935e-23	0.331297	8.50454e-20	E	1	NA	0	1	0		NA	NA	NA	NA	NA	NA	0	NA	NA	NA	NA	NA	0	0
DNMT3A	GC		1	NA	0.0249791	0.0410873	0.431	0.379	1	0	3.91582e-09	0.275155	5.41558e-06	D	1	NA	0	1	0		NA	NA	NA	NA	NA	NA	0	NA	NA	NA	NA	NA	0	0
E2F2	GC		1	E2F2.SwissRegulon.1	NA	0	NA	NA	1	0	0.000809675	-0.34209	1	A	0	5.52629e-07	0.193914	0.00106105	1		NA	NA	NA	NA	NA	NA	0	NA	NA	NA	NA	NA	0	0
E2F7	GC		1	E2F7.MA0758.1.1	NA	0	NA	NA	1	0	1.41401e-10	0.265358	1.95558e-07	C	1	0.910427	-0.20191	1	0		4.34761e-05	0.0541244	0.232	0.134	0.636925	E2f7	0	NA	NA	NA	NA	NA	0	0
EGR1	GC		1	EGR1.SwissRegulon.1	NA	0	NA	NA	1	0	4.41792e-11	0.313617	6.10999e-08	AA	1	0.0142344	-0.340248	1	0		NA	NA	NA	NA	NA	NA	0	NA	NA	NA	NA	NA	0	0
ELF3	GC		1	ELF3-HUMAN.H10MO.D.1	4.01796e-08	0.169836	0.166	0.075	0.000714313	1	2.98784e-05	-0.193026	0.0413218	B	0	0.299096	0.0677361	1	0		NA	NA	NA	NA	NA	NA	0	NA	NA	NA	NA	NA	0	0
ELF4	GC		1	ELF4.SwissRegulon.1	NA	0	NA	NA	1	0	1.30975e-27	0.307159	1.81139e-24	E	1	0.498926	-0.0563031	1	0		NA	NA	NA	NA	NA	NA	0	NA	NA	NA	NA	NA	0	0
ELF5	GC		1	ELF5-HUMAN.H10MO.D.1	NA	0	NA	NA	1	0	2.20638e-20	0.457684	3.05142e-17	C	1	0.155517	-0.104501	1	0		NA	NA	NA	NA	NA	NA	0	NA	NA	NA	NA	NA	0	0
EMX1	GC		1	EMX1.MA0612.1.1	NA	0	NA	NA	1	0	0.00338952	0.106095	1	E	0	5.28515e-34	4.64194	1.01475e-30	1		0.173723	0.00301769	0.044	0.028	1	Emx1	0	NA	NA	NA	NA	NA	0	0
EMX2	GC		1	EMX2.MA0886.1.1	NA	0	NA	NA	1	0	0.00123001	-0.00837627	1	E	0	9.23298e-20	5.34132	1.77273e-16	1		NA	NA	NA	NA	NA	NA	0	NA	NA	NA	NA	NA	0	0
EN1	GC		1	EN1.MA0027.2.1	NA	0	NA	NA	1	0	0.0284438	-0.0266175	1	E	0	1.36061e-19	3.19205	2.61237e-16	1		NA	NA	NA	NA	NA	NA	0	NA	NA	NA	NA	NA	0	0
EPAS1	GC		1	EPAS1-HUMAN.H10MO.D.1	NA	0	NA	NA	1	0	1.82871e-26	0.405312	2.52911e-23	B	1	9.78214e-33	-4.57202	1.87817e-29	0		0.0300036	0.0254369	0.1	0.064	1	Epas1	0	NA	NA	NA	NA	NA	0	0
ERG	GC		1	ERG.HOMER.1	NA	0	NA	NA	1	0	5.86624e-47	0.880704	8.11301e-44	AA	1	2.97961e-09	-0.337926	5.72086e-06	0		NA	NA	NA	NA	NA	NA	0	NA	NA	NA	NA	NA	0	0
ESX1	GC		1	ESX1.MA0644.1.1	NA	0	NA	NA	1	0	0.0174738	0.0502122	1	E	0	5.99647e-16	1.34116	1.15132e-12	1		NA	NA	NA	NA	NA	NA	0	NA	NA	NA	NA	NA	0	0
ETS1	GC		1	ETS1.HOMER.1	0.210251	0.00763559	0.019	0.011	1	0	5.85311e-07	0.213229	0.000809485	AA	1	4.08686e-14	-0.539444	7.84677e-11	0		NA	NA	NA	NA	NA	NA	0	NA	NA	NA	NA	NA	0	0
ETV2	GC		1	ETV2.SwissRegulon.1	0.78383	0.0022929	0.028	0.031	1	0	1.99239e-15	0.222244	2.75548e-12	E	1	0.0461392	-0.139729	1	0		NA	NA	NA	NA	NA	NA	0	NA	NA	NA	NA	NA	0	0
ETV4	GC		1	ETV4-HUMAN.H10MO.B.1	9.26064e-06	0.0855209	0.259	0.151	0.164636	0	1.27822e-09	0.345315	1.76778e-06	A	1	1.52904e-19	-0.739702	2.93575e-16	0		1.00976e-12	0.142676	0.404	0.201	1.4793e-08	Etv4	1	NA	NA	NA	NA	NA	0	1
EVX1	GC		1	EVX1.MA0887.1.1	5.18785e-06	0.0641469	0.069	0.024	0.0922296	0	0.245123	-0.129071	1	E	0	8.05741e-15	1.59773	1.54702e-11	1		0.0252912	0.0046453	0.036	0.015	1	Evx1	0	NA	NA	NA	NA	NA	0	0
EVX2	GC		1	EVX2.MA0888.1.1	NA	0	NA	NA	1	0	0.00188021	0.0490199	1	E	0	2.39301e-09	3.19664	4.59458e-06	1		NA	NA	NA	NA	NA	NA	0	NA	NA	NA	NA	NA	0	0
FOXF1	GC		1	FOXF1.SwissRegulon.1	NA	0	NA	NA	1	0	1.26115e-06	0.0860828	0.00174417	E	0	7.96097e-10	0.287012	1.52851e-06	1		NA	NA	NA	NA	NA	NA	0	NA	NA	NA	NA	NA	0	0
FOXN3	GC		1	NA	5.63728e-20	0.293267	0.488	0.259	1.00219e-15	1	4.03739e-12	-0.651194	5.58371e-09	E	0	NA	0	1	0		NA	NA	NA	NA	NA	NA	0	NA	NA	NA	NA	NA	0	0
FOXO3	GC		1	FOXO3.SwissRegulon.1	NA	0	NA	NA	1	0	0.00236667	-0.280589	1	AA	0	1.11896e-06	0.213693	0.00214841	1		NA	NA	NA	NA	NA	NA	0	NA	NA	NA	NA	NA	0	0
GATA4	GC		1	GATA4-HUMAN.H10MO.B.1	0.4156	0.0143119	0.188	0.174	1	0	8.95437e-31	0.660857	1.23839e-27	B	1	3.55084e-06	-0.324666	0.00681761	0		NA	NA	NA	NA	NA	NA	0	NA	NA	NA	NA	NA	0	0
GATA5	GC		1	GATA5-HUMAN.H10MO.D.1	NA	0	NA	NA	1	0	2.08386e-11	0.3939	2.88198e-08	E	1	0.0073875	-0.161884	1	0		NA	NA	NA	NA	NA	NA	0	NA	NA	NA	NA	NA	0	0
GATAD1	GC		1	NA	0.0431027	0.0877182	0.266	0.23	1	0	1.47576e-06	0.16502	0.00204097	C	1	NA	0	1	0		0.16375	0.0179893	0.492	0.425	1	Gatad1	0	NA	NA	NA	NA	NA	0	0
GBX1	GC		1	GBX1.MA0889.1.1	NA	0	NA	NA	1	0	0.0167852	0.122467	1	E	0	1.59649e-14	2.72997	3.06526e-11	1		NA	NA	NA	NA	NA	NA	0	NA	NA	NA	NA	NA	0	0
GBX2	GC		1	GBX2.MA0890.1.1	0.126159	0.0171682	0.075	0.054	1	0	0.145972	0.0188395	1	E	0	2.89908e-18	1.8684	5.56623e-15	1		0.851362	0.00686899	0.096	0.102	1	Gbx2	0	NA	NA	NA	NA	NA	0	0
GFI1B	GC		1	GFI1B.SwissRegulon.1	NA	0	NA	NA	1	0	1.73636e-14	0.442937	2.40138e-11	C	1	7.72912e-40	-4.14575	1.48399e-36	0		NA	NA	NA	NA	NA	NA	0	NA	NA	NA	NA	NA	0	0
GLI1	GC		1	GLI1-HUMAN.H10MO.C.1	NA	0	NA	NA	1	0	1.13707e-11	0.352593	1.57257e-08	B	1	7.59882e-26	-1.63749	1.45897e-22	0		NA	NA	NA	NA	NA	NA	0	NA	NA	NA	NA	NA	0	0
GLIS2	GC		1	GLIS2.MA0736.1.1	NA	0	NA	NA	1	0	1.71109e-08	0.162	2.36643e-05	E	1	0.000257962	-0.240143	0.495287	0		2.65497e-06	0.0654702	0.264	0.148	0.0388953	Glis2	1	NA	NA	NA	NA	NA	0	1
GLIS3	GC		1	GLIS3.MA0737.1.1	0.0746547	0.063291	0.144	0.115	1	0	1.43912e-40	0.496265	1.9903e-37	E	1	0.000488655	-0.235342	0.938219	0		3.54661e-06	0.0971862	0.324	0.202	0.0519579	Glis3	0	NA	NA	NA	NA	NA	0	0
GSC	GC		1	GSC.MA0648.1.1	0.000229571	0.106495	0.122	0.067	1	0	1.02675e-08	0.261396	1.41999e-05	E	1	0.000408466	-0.392757	0.784255	0		NA	NA	NA	NA	NA	NA	0	NA	NA	NA	NA	NA	0	0
GSX1	GC		1	GSX1.MA0892.1.1	NA	0	NA	NA	1	0	0.000103794	0.0503133	0.143547	E	0	2.54272e-20	2.4904	4.88202e-17	1		NA	NA	NA	NA	NA	NA	0	NA	NA	NA	NA	NA	0	0
GSX2	GC		1	GSX2.MA0893.1.1	NA	0	NA	NA	1	0	0.000295162	0.18802	0.40821	E	0	1.44546e-17	0.556123	2.77529e-14	1		NA	NA	NA	NA	NA	NA	0	NA	NA	NA	NA	NA	0	0
GTF2I	GC		1	GTF2I.SwissRegulon.1	1.52956e-20	0.278503	0.794	0.596	2.71926e-16	1	NA	0	1	NA	0	3.25756e-05	-0.775975	0.0625451	0		0.438287	0.000904928	0.516	0.471	1	Gtf2i	0	NA	NA	NA	NA	NA	0	0
GTF3A	GC		1	NA	0.29022	0.0118948	0.884	0.785	1	0	1.91346e-12	0.191635	2.64631e-09	E	1	NA	0	1	0		NA	NA	NA	NA	NA	NA	0	NA	NA	NA	NA	NA	0	0
HBP1	GC		1	HBP1.SwissRegulon.1	6.55124e-11	0.194641	0.672	0.521	1.16468e-06	1	NA	0	1	NA	0	0.00376949	-0.222579	1	0		2.92441e-09	0.167097	0.896	0.76	4.28427e-05	Hbp1	1	NA	NA	NA	NA	NA	0	1
HES2	GC		1	NA	NA	0	NA	NA	1	0	5.71228e-09	0.156398	7.90009e-06	E	1	NA	0	1	0		NA	NA	NA	NA	NA	NA	0	NA	NA	NA	NA	NA	0	0
HESX1	GC		1	HESX1.MA0894.1.1	NA	0	NA	NA	1	0	0.000987718	0.0611725	1	E	0	1.78341e-14	2.13948	3.42416e-11	1		1.21265e-32	0.291751	0.336	0.08	1.77654e-28	Hesx1	1	NA	NA	NA	NA	NA	0	1
HIF1A	GC		1	HIF1A.MA1106.1.1	NA	0	NA	NA	1	0	2.45768e-33	0.510402	3.39897e-30	AA	1	0.539901	-0.276621	1	0		0.00973905	0.0443461	0.464	0.367	1	Hif1a	0	NA	NA	NA	NA	NA	0	0
HMG20A	GC		1	NA	1.67155e-12	0.240391	0.603	0.428	2.97168e-08	1	6.98278e-05	-0.0137575	0.0965718	E	0	NA	0	1	0		NA	NA	NA	NA	NA	NA	0	NA	NA	NA	NA	NA	0	0
HMX1	GC		1	HMX1.SwissRegulon.1	0.50482	0.00166424	0.016	0.021	1	0	1.98867e-07	0.201348	0.000275032	E	1	0.00877214	-0.823418	1	0		NA	NA	NA	NA	NA	NA	0	NA	NA	NA	NA	NA	0	0
HNF1B	GC		1	HNF1B.MA0153.2.1	1.26546e-11	0.112352	0.106	0.029	2.24974e-07	0	3.61083e-12	-0.557792	4.99378e-09	C	0	3.09855e-07	0.412909	0.000594921	1		NA	NA	NA	NA	NA	NA	0	NA	NA	NA	NA	NA	0	0
HNF4A	GC		1	HNF4A-HUMAN.H10MO.A.1	NA	0	NA	NA	1	0	1.78132e-09	0.396804	2.46357e-06	AA	1	0.000379246	-0.221587	0.728153	0		NA	NA	NA	NA	NA	NA	0	NA	NA	NA	NA	NA	0	0
HNF4G	GC		1	HNF4G.MA0484.1.1	NA	0	NA	NA	1	0	4.53389e-12	0.345702	6.27037e-09	C	1	1.17509e-09	-0.348063	2.25616e-06	0		NA	NA	NA	NA	NA	NA	0	NA	NA	NA	NA	NA	0	0
HOXA3	GC		1	HOXA3.SwissRegulon.1	NA	0	NA	NA	1	0	6.08698e-06	0.230654	0.00841829	E	1	0.06457	-0.0234661	1	0		NA	NA	NA	NA	NA	NA	0	NA	NA	NA	NA	NA	0	0
HOXA5	GC		1	HOXA5.MA0158.1.1	0.0976177	0.0343898	0.222	0.186	1	0	0.000219237	-0.00761598	0.303205	E	0	5.94574e-11	0.920391	1.14158e-07	1		NA	NA	NA	NA	NA	NA	0	NA	NA	NA	NA	NA	0	0
HOXB3	GC		1	HOXB3.MA0903.1.1	0.00820511	0.0669564	0.191	0.139	1	0	0.588441	0.0783133	1	E	0	6.96099e-13	3.79158	1.33651e-09	1		NA	NA	NA	NA	NA	NA	0	NA	NA	NA	NA	NA	0	0
HOXC11	GC		1	HOXC11.SwissRegulon.1	NA	0	NA	NA	1	0	5.18147e-06	0.22394	0.00716597	D	1	0.0139028	0.102872	1	0		NA	NA	NA	NA	NA	NA	0	NA	NA	NA	NA	NA	0	0
HOXD3	GC		1	HOXD3.SwissRegulon.1	NA	0	NA	NA	1	0	0.192148	-0.165562	1	E	0	1.42199e-06	1.2384	0.00273023	1		NA	NA	NA	NA	NA	NA	0	NA	NA	NA	NA	NA	0	0
ID4	GC		1	ID4.SwissRegulon.1	1.36225e-09	0.213785	0.6	0.429	2.42181e-05	1	0.0782416	-0.0663616	1	E	0	3.35711e-24	-1.18071	6.44565e-21	0		NA	NA	NA	NA	NA	NA	0	NA	NA	NA	NA	NA	0	0
IRF3	GC		1	IRF3-HUMAN.H10MO.C.1	NA	0	NA	NA	1	0	0.0279273	-0.0691234	1	C	0	1.07195e-06	0.129709	0.00205814	1		NA	NA	NA	NA	NA	NA	0	NA	NA	NA	NA	NA	0	0
IRF5	GC		1	IRF5.MA1420.1.1	NA	0	NA	NA	1	0	2.04933e-05	0.0742316	0.0283423	E	0	1.22833e-09	0.279979	2.35839e-06	1		NA	NA	NA	NA	NA	NA	0	NA	NA	NA	NA	NA	0	0
IRF7	GC		1	IRF7.SwissRegulon.1	0.000149046	0.107935	0.231	0.153	1	0	0.800125	-0.073353	1	D	0	8.40018e-21	0.389156	1.61283e-17	1		NA	NA	NA	NA	NA	NA	0	NA	NA	NA	NA	NA	0	0
IRF8	GC		1	IRF8.SwissRegulon.1	NA	0	NA	NA	1	0	0.175435	0.0331777	1	C	0	4.3309e-15	0.311858	8.31533e-12	1		NA	NA	NA	NA	NA	NA	0	NA	NA	NA	NA	NA	0	0
IRF9	GC		1	IRF9-HUMAN.H10MO.C.1	0.385168	0.00315199	0.028	0.038	1	0	3.46772e-05	-0.119104	0.0479585	B	0	3.33324e-08	0.111882	6.39983e-05	1		NA	NA	NA	NA	NA	NA	0	NA	NA	NA	NA	NA	0	0
ISL2	GC		1	ISL2.MA0914.1.1	NA	0	NA	NA	1	0	0.0018254	0.0249789	1	E	0	1.1321e-17	0.500767	2.17363e-14	1		3.8861e-05	0.0527202	0.328	0.207	0.569314	Isl2	0	NA	NA	NA	NA	NA	0	0
JARID2	GC		1	NA	NA	0	NA	NA	1	0	6.7883e-20	0.226618	9.38822e-17	D	1	NA	0	1	0		0.653173	0.00320726	0.888	0.857	1	Jarid2	0	NA	NA	NA	NA	NA	0	0
JDP2	GC		1	JDP2-HUMAN.H10MO.D.1	NA	0	NA	NA	1	0	4.22412e-21	0.41852	5.84196e-18	E	1	0.910893	-0.0917041	1	0		NA	NA	NA	NA	NA	NA	0	NA	NA	NA	NA	NA	0	0
JUN	GC		1	JUN.MA0488.1.1	NA	0	NA	NA	1	0	2.61662e-10	0.28596	3.61879e-07	AA	1	0.00743111	-0.0475819	1	0		NA	NA	NA	NA	NA	NA	0	NA	NA	NA	NA	NA	0	0
JUNB	GC		1	JUNB-HUMAN.H10MO.C.1	NA	0	NA	NA	1	0	1.48868e-08	0.254143	2.05884e-05	C	1	0.000804706	-0.126858	1	0		NA	NA	NA	NA	NA	NA	0	NA	NA	NA	NA	NA	0	0
JUND	GC		1	JUND.SwissRegulon.1	NA	0	NA	NA	1	0	1.90187e-16	0.466282	2.63028e-13	A	1	0.985658	-0.00202612	1	0		NA	NA	NA	NA	NA	NA	0	NA	NA	NA	NA	NA	0	0
KAT5	GC		1	NA	NA	0	NA	NA	1	0	2.85125e-09	0.181326	3.94329e-06	E	1	NA	0	1	0		NA	NA	NA	NA	NA	NA	0	NA	NA	NA	NA	NA	0	0
KAT6B	GC		1	NA	2.26549e-12	0.221544	0.666	0.491	4.02758e-08	1	2.66019e-08	0.0725744	3.67905e-05	E	0	NA	0	1	0		NA	NA	NA	NA	NA	NA	0	NA	NA	NA	NA	NA	0	0
KLF1	GC		1	KLF1-HUMAN.H10MO.C.1	NA	0	NA	NA	1	0	9.54807e-14	0.351308	1.3205e-10	C	1	2.83274e-47	-0.733837	5.43887e-44	0		NA	NA	NA	NA	NA	NA	0	NA	NA	NA	NA	NA	0	0
KLF14	GC		1	KLF14.SwissRegulon.1	0.483914	1.36605e-05	0.009	0.014	1	0	2.00023e-11	0.177238	2.76632e-08	E	1	8.68883e-07	-0.306402	0.00166826	0		NA	NA	NA	NA	NA	NA	0	NA	NA	NA	NA	NA	0	0
KLF15	GC		1	KLF15-HUMAN.H10MO.D.1	NA	0	NA	NA	1	0	1.49995e-08	0.216309	2.07443e-05	E	1	2.68176e-09	-0.376626	5.14897e-06	0		NA	NA	NA	NA	NA	NA	0	NA	NA	NA	NA	NA	0	0
KLF2	GC		1	NA	3.93167e-05	0.128646	0.178	0.106	0.698972	0	3.89671e-09	0.317781	5.38916e-06	B	1	NA	0	1	0		3.74231e-06	0.0366734	0.548	0.371	0.0548249	Klf2	0	NA	NA	NA	NA	NA	0	0
LBX1	GC		1	LBX1.MA0618.1.1	NA	0	NA	NA	1	0	0.231731	-0.0758718	1	E	0	3.69699e-16	1.56297	7.09821e-13	1		NA	NA	NA	NA	NA	NA	0	NA	NA	NA	NA	NA	0	0
LHX2	GC		1	LHX2.MA0700.1.1	1.34137e-05	0.0996432	0.194	0.112	0.238468	0	0.0191943	0.284652	1	C	0	2.57783e-27	4.78648	4.94943e-24	1		NA	NA	NA	NA	NA	NA	0	NA	NA	NA	NA	NA	0	0
LHX6	GC		1	LHX6.MA0658.1.1	NA	0	NA	NA	1	0	0.0323407	0.0409481	1	E	0	2.79422e-30	4.33024	5.3649e-27	1		NA	NA	NA	NA	NA	NA	0	NA	NA	NA	NA	NA	0	0
LHX9	GC		1	LHX9.MA0701.1.1	NA	0	NA	NA	1	0	0.000184333	0.0876337	0.254932	E	0	6.27431e-15	0.864544	1.20467e-11	1		NA	NA	NA	NA	NA	NA	0	NA	NA	NA	NA	NA	0	0
LMX1A	GC		1	LMX1A.MA0702.1.1	NA	0	NA	NA	1	0	0.115587	-0.0455117	1	E	0	1.30353e-41	4.23669	2.50278e-38	1		NA	NA	NA	NA	NA	NA	0	NA	NA	NA	NA	NA	0	0
LMX1B	GC		1	LMX1B.MA0703.1.1	0.0902748	0.0310077	0.041	0.025	1	0	0.0668117	-0.0320632	1	E	0	1.92234e-27	1.69	3.69089e-24	1		NA	NA	NA	NA	NA	NA	0	NA	NA	NA	NA	NA	0	0
LYAR	GC		1	NA	NA	0	NA	NA	1	0	1.3976e-10	0.137546	1.93288e-07	E	1	NA	0	1	0		3.15743e-11	0.203556	0.984	0.898	4.62564e-07	Lyar	1	NA	NA	NA	NA	NA	0	1
MAF	GC		1	MAF.MAF-HUMAN.H10MO.B.1	NA	0	NA	NA	1	0	2.96348e-12	0.298661	4.09849e-09	C	1	2.97831e-22	-2.28702	5.71836e-19	0		NA	NA	NA	NA	NA	NA	0	NA	NA	NA	NA	NA	0	0
MEF2D	GC		1	MEF2D.SwissRegulon.1	NA	0	NA	NA	1	0	7.60936e-12	0.169789	1.05237e-08	E	1	0.628983	0.0339633	1	0		NA	NA	NA	NA	NA	NA	0	NA	NA	NA	NA	NA	0	0
MEIS3	GC		1	MEIS3-HUMAN.H10MO.D.1	NA	0	NA	NA	1	0	5.1908e-25	0.425048	7.17887e-22	E	1	8.99577e-08	-0.511121	0.000172719	0		NA	NA	NA	NA	NA	NA	0	NA	NA	NA	NA	NA	0	0
MEOX1	GC		1	MEOX1.MA0661.1.1	NA	0	NA	NA	1	0	0.00100144	0.0632085	1	E	0	4.42617e-31	5.48116	8.49825e-28	1		NA	NA	NA	NA	NA	NA	0	NA	NA	NA	NA	NA	0	0
MEOX2	GC		1	MEOX2.MA0706.1.1	NA	0	NA	NA	1	0	0.499838	-0.225206	1	E	0	3.77982e-39	6.61972	7.25726e-36	1		NA	NA	NA	NA	NA	NA	0	NA	NA	NA	NA	NA	0	0
MESP1	GC		1	MESP1-HUMAN.H10MO.D.1	NA	0	NA	NA	1	0	1.35612e-16	0.217682	1.87551e-13	E	1	1.06175e-56	-2.49895	2.03857e-53	0		NA	NA	NA	NA	NA	NA	0	NA	NA	NA	NA	NA	0	0
MITF	GC		1	MITF-HUMAN.H10MO.C.1	0.344259	0.0166717	0.138	0.121	1	0	2.95619e-08	0.285915	4.08841e-05	AA	1	1.46264e-14	-1.51161	2.80826e-11	0		NA	NA	NA	NA	NA	NA	0	NA	NA	NA	NA	NA	0	0
MIXL1	GC		1	MIXL1.MA0662.1.1	0.055217	0.012966	0.15	0.112	1	0	0.00201733	0.03683	1	E	0	1.51721e-24	1.81782	2.91304e-21	1		NA	NA	NA	NA	NA	NA	0	NA	NA	NA	NA	NA	0	0
MLX	GC		1	MLX.SwissRegulon.1	0.011907	0.0209206	0.522	0.442	1	0	1.4501e-09	0.132596	2.00549e-06	E	1	1.3764e-07	-1.24884	0.000264269	0		0.398835	0.00399722	0.368	0.345	1	Mlx	0	NA	NA	NA	NA	NA	0	0
MLXIP	GC		1	NA	2.04388e-08	0.198409	0.366	0.245	0.000363361	1	0.024104	-0.0386269	1	E	0	NA	0	1	0		NA	NA	NA	NA	NA	NA	0	NA	NA	NA	NA	NA	0	0
MNX1	GC		1	MNX1.MA0707.1.1	5.12885e-05	0.112277	0.194	0.117	0.911807	0	0.148408	-0.0955549	1	E	0	5.43135e-21	0.63149	1.04282e-17	1		NA	NA	NA	NA	NA	NA	0	NA	NA	NA	NA	NA	0	0
MSC	GC		1	MSC.MA0665.1.1	NA	0	NA	NA	1	0	3.20916e-07	0.332554	0.000443827	B	1	4.5031e-32	-4.00783	8.64595e-29	0		0.424858	0.016158	0.064	0.053	1	Msc	0	NA	NA	NA	NA	NA	0	0
MSX2	GC		1	MSX2-HUMAN.H10MO.D.1	NA	0	NA	NA	1	0	0.0380608	0.0358757	1	E	0	3.4147e-12	0.205362	6.55623e-09	1		0.271614	0.00763509	0.332	0.288	1	Msx2	0	NA	NA	NA	NA	NA	0	0
MTA2	GC		1	NA	0.00833466	0.0492347	0.275	0.217	1	0	1.95075e-06	0.166451	0.00269788	C	1	NA	0	1	0		NA	NA	NA	NA	NA	NA	0	NA	NA	NA	NA	NA	0	0
MTA3	GC		1	MTA3.SwissRegulon.1	1.22384e-14	0.224227	0.787	0.594	2.17574e-10	1	5.16878e-13	-0.414276	7.14843e-10	C	0	0.0592686	-0.273357	1	0		1.32886e-07	0.177779	0.624	0.46	0.00194677	Mta3	1	NA	NA	NA	NA	NA	0	1
MYC	GC		1	MYC-HUMAN.H10MO.A.1	0.000525143	0.0352853	0.053	0.021	1	0	4.60381e-19	0.165202	6.36707e-16	AA	1	0.796832	-0.699095	1	0		NA	NA	NA	NA	NA	NA	0	NA	NA	NA	NA	NA	0	0
NANOG	GC		1	NANOG-HUMAN.H10MO.S.1	NA	0	NA	NA	1	0	2.35066e-45	0.681801	3.25097e-42	A	1	0.0681652	-0.18316	1	0		3.82106e-21	0.170956	0.472	0.186	5.59786e-17	Nanog	1	NA	NA	NA	NA	NA	0	1
NFATC4	GC		1	NFATC4.SwissRegulon.1	0.421967	0.00808222	0.091	0.078	1	0	2.92764e-08	0.173262	4.04893e-05	E	1	0.000291195	-0.351717	0.559095	0		NA	NA	NA	NA	NA	NA	0	NA	NA	NA	NA	NA	0	0
NFE2L2	GC		1	NFE2L2.SwissRegulon.1	1.59135e-08	0.163583	0.506	0.36	0.000282911	1	1.77499e-05	0.120062	0.0245481	A	0	0.000362355	-0.172586	0.695722	0		0.306109	0.0258626	0.408	0.377	1	Nfe2l2	0	NA	NA	NA	NA	NA	0	0
NFIB	GC		1	NFIB.SwissRegulon.1	1.23785e-07	0.173183	0.381	0.256	0.00220064	1	0.167211	-0.394224	1	E	0	0.0226637	-0.438177	1	0		NA	NA	NA	NA	NA	NA	0	NA	NA	NA	NA	NA	0	0
NFIX	GC		1	NFIX.SwissRegulon.1	NA	0	NA	NA	1	0	1.60098e-23	0.435684	2.21416e-20	E	1	0.0226637	-0.438177	1	0		NA	NA	NA	NA	NA	NA	0	NA	NA	NA	NA	NA	0	0
NFKB2	GC		1	NFKB2.SwissRegulon.1	NA	0	NA	NA	1	0	3.403e-11	0.374726	4.70636e-08	B	1	0.831462	-0.104741	1	0		NA	NA	NA	NA	NA	NA	0	NA	NA	NA	NA	NA	0	0
NFKBIE	GC		1	NA	NA	0	NA	NA	1	0	4.82751e-19	0.137935	6.67644e-16	E	1	NA	0	1	0		NA	NA	NA	NA	NA	NA	0	NA	NA	NA	NA	NA	0	0
NFKBIL1	GC		1	NA	0.219279	0.050211	0.319	0.303	1	0	4.91281e-17	0.245495	6.79441e-14	E	1	NA	0	1	0		NA	NA	NA	NA	NA	NA	0	NA	NA	NA	NA	NA	0	0
NFKBIZ	GC		1	NA	0.0554354	0.020431	0.2	0.161	1	0	1.55945e-09	0.122461	2.15672e-06	E	1	NA	0	1	0		0.00835969	0.0280182	0.24	0.17	1	Nfkbiz	0	NA	NA	NA	NA	NA	0	0
NKX2	GC		1	NA	NA	0	NA	NA	1	0	4.27807e-17	0.386867	5.91658e-14	E	1	NA	0	1	0		NA	NA	NA	NA	NA	NA	0	NA	NA	NA	NA	NA	0	0
NKX6-1	GC		1	NKX6-1.MA0674.1.1	NA	0	NA	NA	1	0	NA	0	1	NA	0	8.08391e-36	3.38412	1.55211e-32	1		NA	NA	NA	NA	NA	NA	0	NA	NA	NA	NA	NA	0	0
NKX6-2	GC		1	NKX6-2.MA0675.1.1	NA	0	NA	NA	1	0	NA	0	1	NA	0	1.62277e-32	1.0156	3.11572e-29	1		NA	NA	NA	NA	NA	NA	0	NA	NA	NA	NA	NA	0	0
NONO	GC		1	NA	7.29908e-12	0.159022	0.903	0.784	1.29763e-07	1	3.72969e-05	0.142769	0.0515816	C	0	NA	0	1	0		NA	NA	NA	NA	NA	NA	0	NA	NA	NA	NA	NA	0	0
NOTO	GC		1	NOTO.MA0710.1.1	NA	0	NA	NA	1	0	0.353926	-0.0725257	1	E	0	1.70547e-36	5.18902	3.2745e-33	1		NA	NA	NA	NA	NA	NA	0	NA	NA	NA	NA	NA	0	0
NR0B1	GC		1	NR0B1-HUMAN.H10MO.D.1	0.369635	0.0141737	0.038	0.029	1	0	4.67771e-11	0.151291	6.46927e-08	B	1	0.0987783	-0.239704	1	0		NA	NA	NA	NA	NA	NA	0	NA	NA	NA	NA	NA	0	0
NR0B2	GC		1	NA	NA	0	NA	NA	1	0	1.06401e-06	0.247206	0.00147153	B	1	NA	0	1	0		NA	NA	NA	NA	NA	NA	0	NA	NA	NA	NA	NA	0	0
NR1H2	GC		1	NR1H2.SwissRegulon.1	NA	0	NA	NA	1	0	3.45849e-24	0.43695	4.78309e-21	B	1	0.00658229	0.0722252	1	0		NA	NA	NA	NA	NA	NA	0	NA	NA	NA	NA	NA	0	0
NR1H3	GC		1	NA	NA	0	NA	NA	1	0	1.69819e-25	0.485319	2.34859e-22	B	1	NA	0	1	0		NA	NA	NA	NA	NA	NA	0	NA	NA	NA	NA	NA	0	0
NR2C2	GC		1	NR2C2.MA0504.1.1	0.506754	0.00859623	0.231	0.223	1	0	2.10646e-37	0.589888	2.91324e-34	B	1	0.0105738	-0.203316	1	0		NA	NA	NA	NA	NA	NA	0	NA	NA	NA	NA	NA	0	0
NR2F6	GC		1	NR2F6.SwissRegulon.1	4.993e-11	0.216114	0.403	0.249	8.87656e-07	1	0.00593395	-0.193338	1	B	0	0.000278239	-0.282534	0.534218	0		0.0016252	0.0416468	0.644	0.504	1	Nr2f6	0	NA	NA	NA	NA	NA	0	0
NR6A1	GC		1	NR6A1.SwissRegulon.1	1.98066e-37	0.40715	0.875	0.612	3.52122e-33	1	0.00146455	-0.217258	1	B	0	0.0739284	-0.131025	1	0		NA	NA	NA	NA	NA	NA	0	NA	NA	NA	NA	NA	0	0
NRL	GC		1	NRL.SwissRegulon.1	0.424173	0.0109256	0.106	0.095	1	0	1.28573e-13	0.16975	1.77816e-10	E	1	0.260644	-0.0846517	1	0		NA	NA	NA	NA	NA	NA	0	NA	NA	NA	NA	NA	0	0
OTX1	GC		1	OTX1.SwissRegulon.1	NA	0	NA	NA	1	0	5.26639e-10	0.20939	7.28342e-07	E	1	2.44681e-05	-0.17343	0.0469788	0		NA	NA	NA	NA	NA	NA	0	NA	NA	NA	NA	NA	0	0
PAX4	GC		1	PAX4.MA0068.2.1	NA	0	NA	NA	1	0	0.0101184	0.0226266	1	E	0	2.11395e-59	6.52297	4.05878e-56	1		NA	NA	NA	NA	NA	NA	0	NA	NA	NA	NA	NA	0	0
PAX6	GC		1	PAX6-HUMAN.H10MO.D.1	NA	0	NA	NA	1	0	1.85411e-23	0.447554	2.56423e-20	B	1	0.780042	-0.035833	1	0		5.176e-07	0.0457455	0.148	0.059	0.00758285	Pax6	1	NA	NA	NA	NA	NA	0	1
PBX2	GC		1	PBX2-HUMAN.H10MO.C.1	2.12503e-17	0.24952	0.341	0.157	3.77789e-13	1	6.09425e-05	0.150049	0.0842835	C	0	5.22326e-05	-0.227425	0.100287	0		NA	NA	NA	NA	NA	NA	0	NA	NA	NA	NA	NA	0	0
PDX1	GC		1	PDX1.MA0132.2.1	NA	0	NA	NA	1	0	0.00258573	0.0427119	1	C	0	2.49407e-61	7.77247	4.78862e-58	1		NA	NA	NA	NA	NA	NA	0	NA	NA	NA	NA	NA	0	0
PHF5A	GC		1	NA	6.39037e-08	0.147192	0.85	0.683	0.00113608	0	7.08667e-10	0.144744	9.80087e-07	E	1	NA	0	1	0		7.9471e-11	0.178555	0.948	0.87	1.16425e-06	Phf5a	1	NA	NA	NA	NA	NA	0	1
PLAGL1	GC		1	PLAGL1.SwissRegulon.1	NA	0	NA	NA	1	0	1.49742e-06	0.125798	0.00207093	E	1	6.12307e-14	-0.503349	1.17563e-10	0		8.09258e-05	0.0514447	0.28	0.172	1	Plagl1	0	NA	NA	NA	NA	NA	0	0
POGZ	GC		1	NA	9.25479e-08	0.16038	0.659	0.511	0.00164532	1	1.10941e-06	0.0064288	0.00153431	E	0	NA	0	1	0		NA	NA	NA	NA	NA	NA	0	NA	NA	NA	NA	NA	0	0
POU1F1	GC		1	POU1F1.SwissRegulon.1	NA	0	NA	NA	1	0	2.09753e-09	0.220279	2.90088e-06	D	1	3.69866e-22	-3.44313	7.10142e-19	0		NA	NA	NA	NA	NA	NA	0	NA	NA	NA	NA	NA	0	0
POU4F2	GC		1	POU4F2.SwissRegulon.1	NA	0	NA	NA	1	0	0.00146332	-0.361132	1	C	0	3.05916e-12	0.489419	5.87359e-09	1		NA	NA	NA	NA	NA	NA	0	NA	NA	NA	NA	NA	0	0
POU5F1B	GC		1	POU5F1B.MA0792.1.1	NA	0	NA	NA	1	0	2.75399e-06	0.122329	0.00380877	E	1	1.61785e-99	-4.71441	3.10628e-96	0		NA	NA	NA	NA	NA	NA	0	NA	NA	NA	NA	NA	0	0
POU6F1	GC		1	POU6F1.MA0628.1.1	NA	0	NA	NA	1	0	0.000741159	-0.010068	1	E	0	2.17217e-47	2.40192	4.17057e-44	1		NA	NA	NA	NA	NA	NA	0	NA	NA	NA	NA	NA	0	0
POU6F2	GC		1	POU6F2.MA0793.1.1	0.0446999	0.0622158	0.188	0.149	1	0	1.05991e-05	0.173435	0.0146586	E	0	3.85134e-21	2.29577	7.39457e-18	1		NA	NA	NA	NA	NA	NA	0	NA	NA	NA	NA	NA	0	0
PPARA	GC		1	PPARA-HUMAN.H10MO.S.1	NA	0	NA	NA	1	0	1.10849e-08	0.444201	1.53305e-05	AA	1	0.0166507	-0.0845351	1	0		NA	NA	NA	NA	NA	NA	0	NA	NA	NA	NA	NA	0	0
PPARD	GC		1	PPARD-HUMAN.H10MO.D.1	NA	0	NA	NA	1	0	1.70158e-12	0.276628	2.35329e-09	A	1	0.0612404	-0.168229	1	0		NA	NA	NA	NA	NA	NA	0	NA	NA	NA	NA	NA	0	0
PRDM6	GC		1	NA	NA	0	NA	NA	1	0	3.37839e-12	0.272777	4.67231e-09	E	1	NA	0	1	0		NA	NA	NA	NA	NA	NA	0	NA	NA	NA	NA	NA	0	0
PRRX1	GC		1	PRRX1.MA0716.1.1	NA	0	NA	NA	1	0	9.80304e-06	0.0127487	0.0135576	E	0	6.27431e-15	0.864544	1.20467e-11	1		NA	NA	NA	NA	NA	NA	0	NA	NA	NA	NA	NA	0	0
PRRX2	GC		1	PRRX2.SwissRegulon.1	0.00720615	0.102133	0.197	0.145	1	0	2.86312e-33	0.399743	3.95969e-30	E	1	3.08306e-17	-0.435414	5.91948e-14	0		NA	NA	NA	NA	NA	NA	0	NA	NA	NA	NA	NA	0	0
RARG	GC		1	RARG-HUMAN.H10MO.C.1	NA	0	NA	NA	1	0	2.27667e-12	0.317731	3.14863e-09	D	1	0.000592516	-0.262336	1	0		0.610786	0.00176654	0.124	0.113	1	Rarg	0	NA	NA	NA	NA	NA	0	0
RAX2	GC		1	RAX2.MA0717.1.1	NA	0	NA	NA	1	0	0.000226464	0.0846491	0.313199	E	0	6.27431e-15	0.864544	1.20467e-11	1		NA	NA	NA	NA	NA	NA	0	NA	NA	NA	NA	NA	0	0
RELA	GC		1	RELA.MA0107.1.1	NA	0	NA	NA	1	0	3.0225e-13	0.326452	4.18011e-10	AA	1	0.0836724	0.0174456	1	0		NA	NA	NA	NA	NA	NA	0	NA	NA	NA	NA	NA	0	0
RERE	GC		1	NA	6.9939e-11	0.20004	0.747	0.58	1.24338e-06	1	0.000171217	-0.336959	0.236792	E	0	NA	0	1	0		NA	NA	NA	NA	NA	NA	0	NA	NA	NA	NA	NA	0	0
RFXANK	GC		1	NA	6.31639e-10	0.17112	0.488	0.333	1.12293e-05	1	0.000103863	-0.304762	0.143642	A	0	NA	0	1	0		0.139464	0.0230613	0.208	0.175	1	Rfxank	0	NA	NA	NA	NA	NA	0	0
RHOXF1	GC		1	RHOXF1.MA0719.1.1	NA	0	NA	NA	1	0	1.30766e-07	0.350215	0.00018085	E	1	1.00431e-08	-0.359385	1.92828e-05	0		NA	NA	NA	NA	NA	NA	0	NA	NA	NA	NA	NA	0	0
SALL2	GC		1	NA	NA	0	NA	NA	1	0	2.11756e-11	0.338578	2.92859e-08	E	1	NA	0	1	0		NA	NA	NA	NA	NA	NA	0	NA	NA	NA	NA	NA	0	0
SALL4	GC		1	NA	2.51759e-12	0.215142	0.428	0.253	4.47578e-08	1	0.0178566	0.131019	1	E	0	NA	0	1	0		1.13256e-29	0.329212	0.88	0.49	1.65919e-25	Sall4	1	NA	NA	NA	NA	NA	0	1
SATB1	GC		1	NA	NA	0	NA	NA	1	0	4.52349e-17	0.274937	6.25599e-14	B	1	NA	0	1	0		NA	NA	NA	NA	NA	NA	0	NA	NA	NA	NA	NA	0	0
SATB2	GC		1	NA	NA	0	NA	NA	1	0	4.22178e-06	0.321838	0.00583873	E	1	NA	0	1	0		NA	NA	NA	NA	NA	NA	0	NA	NA	NA	NA	NA	0	0
SCRT2	GC		1	SCRT2.SwissRegulon.1	NA	0	NA	NA	1	0	1.09152e-09	0.241263	1.50957e-06	E	1	0.141014	-0.558847	1	0		NA	NA	NA	NA	NA	NA	0	NA	NA	NA	NA	NA	0	0
SHOX	GC		1	SHOX.MA0630.1.1	NA	0	NA	NA	1	0	0.000112322	0.0931109	0.155341	E	0	6.27431e-15	0.864544	1.20467e-11	1		NA	NA	NA	NA	NA	NA	0	NA	NA	NA	NA	NA	0	0
SIX1	GC		1	SIX1.MA1118.1.1	NA	0	NA	NA	1	0	4.23463e-16	0.246387	5.85649e-13	E	1	0.131736	0.0816221	1	0		0.000510508	0.0281404	0.184	0.106	1	Six1	0	NA	NA	NA	NA	NA	0	0
SMAD4	GC		1	SMAD4-HUMAN.H10MO.C.1	0.410307	0.0214288	0.284	0.275	1	0	5.29697e-15	0.345056	7.32571e-12	AA	1	1.73805e-34	-2.18584	3.33705e-31	0		NA	NA	NA	NA	NA	NA	0	NA	NA	NA	NA	NA	0	0
SMAD7	GC		1	NA	0.796499	0.000734069	0.103	0.099	1	0	1.70207e-11	0.282474	2.35397e-08	B	1	NA	0	1	0		8.63845e-09	0.111923	0.508	0.318	0.000126553	Smad7	1	NA	NA	NA	NA	NA	0	1
SMARCA1	GC		1	NA	0.436399	0.0106583	0.269	0.251	1	0	3.50404e-20	0.336749	4.84608e-17	E	1	NA	0	1	0		NA	NA	NA	NA	NA	NA	0	NA	NA	NA	NA	NA	0	0
SMARCC1	GC		1	SMARCC1.SwissRegulon.1	8.52606e-18	0.242776	0.9	0.672	1.51576e-13	1	0.132718	-0.0295012	1	D	0	1.15927e-09	-0.700657	2.22579e-06	0		3.33525e-07	0.141009	0.956	0.864	0.00488614	Smarcc1	1	NA	NA	NA	NA	NA	0	1
SMARCC2	GC		1	SMARCC2.SwissRegulon.1	0.000414322	0.0847971	0.419	0.331	1	0	1.10038e-09	0.373888	1.52183e-06	C	1	9.35686e-10	-0.399752	1.79652e-06	0		NA	NA	NA	NA	NA	NA	0	NA	NA	NA	NA	NA	0	0
SMARCE1	GC		1	NA	9.56771e-23	0.258877	0.859	0.64	1.70095e-18	1	8.60457e-05	0.0418403	0.119001	E	0	NA	0	1	0		0.364241	0.00408211	0.844	0.74	1	Smarce1	0	NA	NA	NA	NA	NA	0	0
SNAI2	GC		1	SNAI2.SwissRegulon.1	NA	0	NA	NA	1	0	1.10317e-11	0.460809	1.52569e-08	B	1	2.8063e-11	-5.07197	5.38809e-08	0		NA	NA	NA	NA	NA	NA	0	NA	NA	NA	NA	NA	0	0
SOX15	GC		1	SOX15-HUMAN.H10MO.D.1	5.67789e-05	0.0445395	0.434	0.304	1	0	0.00316715	-0.0110362	1	E	0	1.76825e-22	0.350873	3.39504e-19	1		0.0109992	0.0299951	0.276	0.206	1	Sox15	0	NA	NA	NA	NA	NA	0	0
SOX17	GC		1	SOX17-HUMAN.H10MO.D.1	3.56782e-09	0.180822	0.553	0.392	6.34286e-05	1	2.01357e-11	-0.54983	2.78476e-08	B	0	3.34392e-10	-0.480349	6.42033e-07	0		NA	NA	NA	NA	NA	NA	0	NA	NA	NA	NA	NA	0	0
SOX3	GC		1	SOX3-HUMAN.H10MO.D.1	NA	0	NA	NA	1	0	1.15273e-13	0.242088	1.59422e-10	E	1	0.0619793	-0.127988	1	0		NA	NA	NA	NA	NA	NA	0	NA	NA	NA	NA	NA	0	0
SOX5	GC		1	SOX5-HUMAN.H10MO.C.1	NA	0	NA	NA	1	0	0.794195	-0.129087	1	E	0	7.88394e-22	0.414683	1.51372e-18	1		NA	NA	NA	NA	NA	NA	0	NA	NA	NA	NA	NA	0	0
SP1	GC		1	SP1-HUMAN.H10MO.C.1	NA	0	NA	NA	1	0	1.79614e-10	0.262953	2.48406e-07	AA	1	5.11776e-32	-0.596248	9.82609e-29	0		NA	NA	NA	NA	NA	NA	0	NA	NA	NA	NA	NA	0	0
SP100	GC		1	NA	0.664956	0.0246409	0.116	0.129	1	0	1.51272e-08	0.107387	2.09209e-05	E	1	NA	0	1	0		NA	NA	NA	NA	NA	NA	0	NA	NA	NA	NA	NA	0	0
SP2	GC		1	SP2.MA0516.1.1	NA	0	NA	NA	1	0	7.99632e-09	0.26032	1.10589e-05	C	1	1.3163e-18	-0.377504	2.52729e-15	0		0.0305711	0.031421	0.316	0.258	1	Sp2	0	NA	NA	NA	NA	NA	0	0
SP3	GC		1	SP3-HUMAN.H10MO.B.1	0.0032199	0.0694213	0.419	0.347	1	0	5.92551e-37	0.562598	8.19498e-34	AA	1	5.90652e-17	-0.901283	1.13405e-13	0		NA	NA	NA	NA	NA	NA	0	NA	NA	NA	NA	NA	0	0
SP8	GC		1	SP8.MA0747.1.1	NA	0	NA	NA	1	0	1.53222e-11	0.203224	2.11906e-08	E	1	2.31789e-61	-0.969655	4.45036e-58	0		NA	NA	NA	NA	NA	NA	0	NA	NA	NA	NA	NA	0	0
SRY	GC		1	SRY.MA0084.1.1	NA	0	NA	NA	1	0	0.0122881	-0.0189175	1	E	0	2.25127e-08	0.195143	4.32243e-05	1		NA	NA	NA	NA	NA	NA	0	NA	NA	NA	NA	NA	0	0
SSRP1	GC		1	NA	NA	0	NA	NA	1	0	1.12372e-33	0.457777	1.55411e-30	C	1	NA	0	1	0		1.05814e-05	0.128955	0.952	0.877	0.155018	Ssrp1	0	NA	NA	NA	NA	NA	0	0
STAT1	GC		1	STAT1.HOMER.1	NA	0	NA	NA	1	0	2.14e-08	0.187322	2.95963e-05	AA	1	0.900944	-0.059039	1	0		NA	NA	NA	NA	NA	NA	0	NA	NA	NA	NA	NA	0	0
STAT4	GC		1	STAT4.SwissRegulon.1	NA	0	NA	NA	1	0	3.22577e-10	0.36117	4.46124e-07	B	1	0.0760995	-0.0180107	1	0		NA	NA	NA	NA	NA	NA	0	NA	NA	NA	NA	NA	0	0
STAT6	GC		1	STAT6.HOMER.1	NA	0	NA	NA	1	0	6.1501e-06	0.209369	0.00850558	A	1	0.927129	-0.0913837	1	0		NA	NA	NA	NA	NA	NA	0	NA	NA	NA	NA	NA	0	0
TAL1	GC		1	TAL1-HUMAN.H10MO.S.1	NA	0	NA	NA	1	0	2.55975e-08	0.350964	3.54014e-05	AA	1	1.95135e-09	-0.931451	3.7466e-06	0		NA	NA	NA	NA	NA	NA	0	NA	NA	NA	NA	NA	0	0
TBP	GC		1	TBP.SwissRegulon.1	NA	0	NA	NA	1	0	1.52895e-18	0.419966	2.11453e-15	B	1	0.551901	-0.144615	1	0		NA	NA	NA	NA	NA	NA	0	NA	NA	NA	NA	NA	0	0
TBX19	GC		1	TBX19-HUMAN.H10MO.D.1	NA	0	NA	NA	1	0	6.88967e-06	0.125548	0.00952841	E	1	0.0290729	-0.0979928	1	0		NA	NA	NA	NA	NA	NA	0	NA	NA	NA	NA	NA	0	0
TBX20	GC		1	TBX20.SwissRegulon.1	NA	0	NA	NA	1	0	1.29561e-07	0.265833	0.000179182	E	1	0.107031	-0.120796	1	0		NA	NA	NA	NA	NA	NA	0	NA	NA	NA	NA	NA	0	0
TCF25	GC		1	NA	1.14523e-08	0.155264	0.794	0.646	0.0002036	1	3.98595e-13	-0.616628	5.51256e-10	C	0	NA	0	1	0		NA	NA	NA	NA	NA	NA	0	NA	NA	NA	NA	NA	0	0
TCFL5	GC		1	NA	NA	0	NA	NA	1	0	3.82681e-09	0.118044	5.29248e-06	E	1	NA	0	1	0		NA	NA	NA	NA	NA	NA	0	NA	NA	NA	NA	NA	0	0
TEAD2	GC		1	TEAD2.MA1121.1.1	0.000878044	0.0743433	0.269	0.192	1	0	9.29367e-13	0.317441	1.28531e-09	C	1	2.36352e-09	-0.505498	4.53796e-06	0		NA	NA	NA	NA	NA	NA	0	NA	NA	NA	NA	NA	0	0
TEF	GC		1	TEF-HUMAN.H10MO.D.1	NA	0	NA	NA	1	0	1.1534e-07	0.161351	0.000159516	E	1	0.0595355	0.130317	1	0		NA	NA	NA	NA	NA	NA	0	NA	NA	NA	NA	NA	0	0
TFAM	GC		1	NA	3.46189e-18	0.235285	0.819	0.617	6.15455e-14	1	0.00050957	0.0118747	0.704735	E	0	NA	0	1	0		NA	NA	NA	NA	NA	NA	0	NA	NA	NA	NA	NA	0	0
TFAP2C	GC		1	TFAP2C.SwissRegulon.1	4.83864e-09	0.186977	0.3	0.167	8.60214e-05	1	0.379021	0.310646	1	A	0	1.448e-27	-5.06028	2.78016e-24	0		4.24002e-18	0.150046	0.556	0.248	6.21163e-14	Tfap2c	1	NA	NA	NA	NA	NA	0	1
TFCP2L1	GC		1	TFCP2L1.SwissRegulon.1	1.77904e-13	0.244539	0.419	0.237	3.16278e-09	1	0.00188227	-0.233106	1	E	0	8.03035e-39	-0.886209	1.54183e-35	0		NA	NA	NA	NA	NA	NA	0	NA	NA	NA	NA	NA	0	0
TFDP2	GC		1	NA	3.74904e-08	0.134602	0.791	0.643	0.000666505	0	2.57673e-09	0.144679	3.56362e-06	E	1	NA	0	1	0		0.0137637	0.0943656	0.78	0.683	1	Tfdp2	0	NA	NA	NA	NA	NA	0	0
TFE3	GC		1	TFE3.MA0831.2.1	0.498226	0.0186791	0.072	0.063	1	0	5.04564e-16	0.206848	6.97812e-13	E	1	3.23017e-07	-3.23362	0.000620192	0		9.04637e-11	0.142635	0.512	0.31	1.32529e-06	Tfe3	1	NA	NA	NA	NA	NA	0	1
TGIF1	GC		1	TGIF1.SwissRegulon.1	8.0023e-06	0.126256	0.522	0.402	0.142265	0	2.53651e-11	0.136887	3.50799e-08	E	1	1.42821e-06	-0.450523	0.00274216	0		6.26221e-10	0.188505	0.452	0.293	9.17414e-06	Tgif1	1	NA	NA	NA	NA	NA	0	1
THAP3	GC		1	NA	4.49884e-07	0.178334	0.428	0.311	0.00799804	1	2.37849e-06	-0.00950293	0.00328946	E	0	NA	0	1	0		0.286737	0.0237339	0.216	0.192	1	Thap3	0	NA	NA	NA	NA	NA	0	0
THAP4	GC		1	NA	NA	0	NA	NA	1	0	8.60392e-13	0.199109	1.18992e-09	E	1	NA	0	1	0		NA	NA	NA	NA	NA	NA	0	NA	NA	NA	NA	NA	0	0
THAP8	GC		1	NA	NA	0	NA	NA	1	0	1.8948e-15	0.197308	2.62051e-12	E	1	NA	0	1	0		NA	NA	NA	NA	NA	NA	0	NA	NA	NA	NA	NA	0	0
TOX4	GC		1	NA	0.00525157	0.0246427	0.812	0.706	1	0	3.96262e-08	0.158565	5.4803e-05	E	1	NA	0	1	0		NA	NA	NA	NA	NA	NA	0	NA	NA	NA	NA	NA	0	0
TP53	GC		1	TP53.MA0106.3.1	NA	0	NA	NA	1	0	7.5477e-14	0.246681	1.04385e-10	AA	1	0.070426	-0.11848	1	0		2.4759e-32	0.364106	0.832	0.438	3.6272e-28	Trp53	1	NA	NA	NA	NA	NA	0	1
TSC22D4	GC		1	NA	6.88089e-12	0.152585	0.225	0.098	1.22328e-07	1	0.369717	-0.221114	1	D	0	NA	0	1	0		NA	NA	NA	NA	NA	NA	0	NA	NA	NA	NA	NA	0	0
TSHZ1	GC		1	NA	0.900187	0.0125319	0.078	0.082	1	0	3.86306e-19	0.222282	5.34262e-16	E	1	NA	0	1	0		NA	NA	NA	NA	NA	NA	0	NA	NA	NA	NA	NA	0	0
TSHZ3	GC		1	NA	0.00291018	0.0396608	0.059	0.028	1	0	6.15634e-10	0.12673	8.51422e-07	E	1	NA	0	1	0		NA	NA	NA	NA	NA	NA	0	NA	NA	NA	NA	NA	0	0
TWIST1	GC		1	TWIST1.MA1123.1.1	0.0125476	0.110396	0.247	0.196	1	0	9.90477e-08	0.269729	0.000136983	A	1	0.306436	-0.183284	1	0		NA	NA	NA	NA	NA	NA	0	NA	NA	NA	NA	NA	0	0
UNCX	GC		1	UNCX.MA0721.1.1	NA	0	NA	NA	1	0	4.65605e-08	-0.36193	6.43931e-05	E	0	6.27431e-15	0.864544	1.20467e-11	1		NA	NA	NA	NA	NA	NA	0	NA	NA	NA	NA	NA	0	0
VAX1	GC		1	VAX1.MA0722.1.1	NA	0	NA	NA	1	0	0.108632	-0.0940989	1	E	0	4.50477e-27	3.43481	8.64916e-24	1		NA	NA	NA	NA	NA	NA	0	NA	NA	NA	NA	NA	0	0
VAX2	GC		1	VAX2.MA0723.1.1	NA	0	NA	NA	1	0	0.108632	-0.0940989	1	E	0	6.02941e-32	3.81283	1.15765e-28	1		NA	NA	NA	NA	NA	NA	0	NA	NA	NA	NA	NA	0	0
VENTX	GC		1	VENTX-HUMAN.H10MO.D.1	0.00173463	0.0671304	0.1	0.056	1	0	1.92282e-06	0.101719	0.00265925	E	1	0.0351302	-0.289252	1	0		NA	NA	NA	NA	NA	NA	0	NA	NA	NA	NA	NA	0	0
VSX1	GC		1	VSX1.MA0725.1.1	NA	0	NA	NA	1	0	0.137213	-0.0747471	1	E	0	1.47245e-55	6.47312	2.8271e-52	1		NA	NA	NA	NA	NA	NA	0	NA	NA	NA	NA	NA	0	0
VSX2	GC		1	VSX2.MA0726.1.1	NA	0	NA	NA	1	0	0.0118732	0.0140844	1	E	0	1.47245e-55	6.47312	2.8271e-52	1		NA	NA	NA	NA	NA	NA	0	NA	NA	NA	NA	NA	0	0
XBP1	GC		1	XBP1.SwissRegulon.1	4.45723e-11	0.214526	0.666	0.495	7.92407e-07	1	0.332201	-0.16793	1	C	0	0.41302	-0.0599955	1	0		NA	NA	NA	NA	NA	NA	0	NA	NA	NA	NA	NA	0	0
YBX1	GC		1	YBX1.SwissRegulon.1	5.59451e-09	0.161655	0.95	0.809	9.94592e-05	1	0.0431629	-0.247395	1	A	0	8.48098e-38	-1.48073	1.62835e-34	0		2.04754e-06	0.110963	0.988	0.951	0.0299964	Ybx1	1	NA	NA	NA	NA	NA	0	1
YBX3	GC		1	NA	4.43441e-16	0.255626	0.891	0.678	7.8835e-12	1	1.30163e-25	-0.787808	1.80015e-22	E	0	NA	0	1	0		0.0507114	0.043114	0.8	0.726	1	Ybx3	0	NA	NA	NA	NA	NA	0	0
ZBED3	GC		1	NA	0.683515	0.00610724	0.062	0.07	1	0	1.73392e-18	0.275765	2.39801e-15	E	1	NA	0	1	0		NA	NA	NA	NA	NA	NA	0	NA	NA	NA	NA	NA	0	0
ZBTB12	GC		1	ZBTB12.SwissRegulon.1	0.00266798	0.0453254	0.062	0.03	1	0	2.11921e-10	0.107681	2.93087e-07	E	1	0.00246543	-0.280262	1	0		NA	NA	NA	NA	NA	NA	0	NA	NA	NA	NA	NA	0	0
ZBTB16	GC		1	ZBTB16.SwissRegulon.1	7.73135e-08	0.124277	0.256	0.144	0.00137448	0	5.13787e-10	0.38342	7.10567e-07	D	1	0.288575	-0.743153	1	0		NA	NA	NA	NA	NA	NA	0	NA	NA	NA	NA	NA	0	0
ZBTB22	GC		1	NA	NA	0	NA	NA	1	0	3.36274e-16	0.206221	4.65067e-13	E	1	NA	0	1	0		0.391577	0.0150994	0.112	0.098	1	Zbtb22	0	NA	NA	NA	NA	NA	0	0
ZBTB38	GC		1	NA	2.98154e-07	0.170118	0.391	0.271	0.00530057	1	0.000856244	-0.102353	1	E	0	NA	0	1	0		NA	NA	NA	NA	NA	NA	0	NA	NA	NA	NA	NA	0	0
ZBTB43	GC		1	NA	1.20246e-14	0.201032	0.713	0.503	2.13774e-10	1	0.0858172	-0.204908	1	E	0	NA	0	1	0		NA	NA	NA	NA	NA	NA	0	NA	NA	NA	NA	NA	0	0
ZBTB47	GC		1	NA	0.92885	0.00312183	0.009	0.009	1	0	2.18286e-18	0.150625	3.0189e-15	E	1	NA	0	1	0		NA	NA	NA	NA	NA	NA	0	NA	NA	NA	NA	NA	0	0
ZFAT	GC		1	NA	NA	0	NA	NA	1	0	7.42795e-14	0.274129	1.02728e-10	E	1	NA	0	1	0		NA	NA	NA	NA	NA	NA	0	NA	NA	NA	NA	NA	0	0
ZFHX3	GC		1	ZFHX3-HUMAN.H10MO.D.1	NA	0	NA	NA	1	0	4.5179e-09	0.0120135	6.24825e-06	E	0	2.02902e-14	0.313324	3.89572e-11	1		NA	NA	NA	NA	NA	NA	0	NA	NA	NA	NA	NA	0	0
ZFP42	GC		1	NA	0.481674	0.00701591	0.091	0.079	1	0	1.10487e-07	0.118472	0.000152803	E	1	NA	0	1	0		6.99085e-18	0.294118	0.748	0.485	1.02416e-13	Zfp42	1	NA	NA	NA	NA	NA	0	1
ZFP64	GC		1	NA	NA	0	NA	NA	1	0	2.77008e-10	0.139093	3.83102e-07	E	1	NA	0	1	0		0.00801547	0.0386787	0.276	0.202	1	Zfp64	0	NA	NA	NA	NA	NA	0	0
ZFP69B	GC		1	NA	0.00355713	0.0591578	0.184	0.129	1	0	2.74427e-11	0.133482	3.79533e-08	E	1	NA	0	1	0		NA	NA	NA	NA	NA	NA	0	NA	NA	NA	NA	NA	0	0
ZFPM1	GC		1	NA	0.751856	0.00740335	0.112	0.108	1	0	3.75604e-14	0.119453	5.1946e-11	E	1	NA	0	1	0		NA	NA	NA	NA	NA	NA	0	NA	NA	NA	NA	NA	0	0
ZNF124	GC		1	NA	7.55906e-10	0.199677	0.416	0.275	1.34385e-05	1	0.000317891	-0.029143	0.439643	E	0	NA	0	1	0		NA	NA	NA	NA	NA	NA	0	NA	NA	NA	NA	NA	0	0
ZNF154	GC		1	NA	0.952637	0.00666576	0.05	0.051	1	0	2.15176e-10	0.377315	2.97589e-07	E	1	NA	0	1	0		NA	NA	NA	NA	NA	NA	0	NA	NA	NA	NA	NA	0	0
ZNF16	GC		1	ZNF16.HOMER.1	2.28427e-06	0.146859	0.384	0.278	0.0406097	0	9.60823e-17	0.304342	1.32882e-13	E	1	0.000135668	-0.197239	0.260482	0		NA	NA	NA	NA	NA	NA	0	NA	NA	NA	NA	NA	0	0
ZNF165	GC		1	ZNF165.HOMER.1	NA	0	NA	NA	1	0	5.82612e-14	0.355853	8.05752e-11	D	1	2.06817e-11	-3.24961	3.97089e-08	0		NA	NA	NA	NA	NA	NA	0	NA	NA	NA	NA	NA	0	0
ZNF175	GC		1	NA	0.711374	0.00538948	0.025	0.029	1	0	2.08386e-11	0.2338	2.88198e-08	D	1	NA	0	1	0		NA	NA	NA	NA	NA	NA	0	NA	NA	NA	NA	NA	0	0
ZNF22	GC		1	NA	NA	0	NA	NA	1	0	3.99849e-11	0.167798	5.52991e-08	E	1	NA	0	1	0		0.0887577	0.0396932	0.228	0.192	1	Zfp422	0	NA	NA	NA	NA	NA	0	0
ZNF239	GC		1	NA	0.010676	0.058858	0.269	0.215	1	0	2.42022e-10	0.10483	3.34716e-07	E	1	NA	0	1	0		0.122015	0.00602396	0.048	0.029	1	Zfp239	0	NA	NA	NA	NA	NA	0	0
ZNF275	GC		1	NA	NA	0	NA	NA	1	0	1.20028e-07	0.12651	0.000165998	E	1	NA	0	1	0		NA	NA	NA	NA	NA	NA	0	NA	NA	NA	NA	NA	0	0
ZNF277	GC		1	NA	NA	0	NA	NA	1	0	2.39383e-11	0.2142	3.31067e-08	E	1	NA	0	1	0		0.256352	0.00227461	0.32	0.289	1	Zfp277	0	NA	NA	NA	NA	NA	0	0
ZNF32	GC		1	NA	NA	0	NA	NA	1	0	4.16604e-13	0.216428	5.76163e-10	E	1	NA	0	1	0		NA	NA	NA	NA	NA	NA	0	NA	NA	NA	NA	NA	0	0
ZNF331	GC		1	NA	4.13271e-07	0.15234	0.484	0.361	0.00734713	1	0.597949	-0.161373	1	E	0	NA	0	1	0		NA	NA	NA	NA	NA	NA	0	NA	NA	NA	NA	NA	0	0
ZNF33B	GC		1	NA	NA	0	NA	NA	1	0	6.74203e-08	0.154403	9.32423e-05	E	1	NA	0	1	0		NA	NA	NA	NA	NA	NA	0	NA	NA	NA	NA	NA	0	0
ZNF34	GC		1	NA	NA	0	NA	NA	1	0	2.12232e-14	0.252815	2.93517e-11	E	1	NA	0	1	0		NA	NA	NA	NA	NA	NA	0	NA	NA	NA	NA	NA	0	0
ZNF350	GC		1	ZNF350.SwissRegulon.1	0.573855	0.0125821	0.131	0.125	1	0	4.12776e-06	0.271858	0.00570869	E	1	0.00635673	-0.194193	1	0		NA	NA	NA	NA	NA	NA	0	NA	NA	NA	NA	NA	0	0
ZNF358	GC		1	NA	NA	0	NA	NA	1	0	1.50174e-19	0.256495	2.07691e-16	E	1	NA	0	1	0		NA	NA	NA	NA	NA	NA	0	NA	NA	NA	NA	NA	0	0
ZNF362	GC		1	NA	NA	0	NA	NA	1	0	1.62662e-19	0.281011	2.24962e-16	E	1	NA	0	1	0		NA	NA	NA	NA	NA	NA	0	NA	NA	NA	NA	NA	0	0
ZNF384	GC		1	ZNF384.SwissRegulon.1	NA	0	NA	NA	1	0	1.08111e-07	0.179943	0.000149517	C	1	0.0126594	0.0707591	1	0		0.190626	0.0073485	0.212	0.175	1	Zfp384	0	NA	NA	NA	NA	NA	0	0
ZNF407	GC		1	NA	0.037784	0.0599335	0.269	0.226	1	0	5.50379e-08	0.143134	7.61174e-05	E	1	NA	0	1	0		NA	NA	NA	NA	NA	NA	0	NA	NA	NA	NA	NA	0	0
ZNF426	GC		1	NA	0.0107416	0.0552902	0.262	0.209	1	0	2.89411e-07	0.230913	0.000400256	E	1	NA	0	1	0		NA	NA	NA	NA	NA	NA	0	NA	NA	NA	NA	NA	0	0
ZNF442	GC		1	NA	0.122052	0.0251798	0.159	0.131	1	0	6.68464e-11	0.243845	9.24485e-08	E	1	NA	0	1	0		NA	NA	NA	NA	NA	NA	0	NA	NA	NA	NA	NA	0	0
ZNF467	GC		1	ZNF467.HOMER.1	NA	0	NA	NA	1	0	5.76227e-09	0.22586	7.96923e-06	E	1	1.38341e-05	-1.01961	0.0265615	0		NA	NA	NA	NA	NA	NA	0	NA	NA	NA	NA	NA	0	0
ZNF469	GC		1	NA	NA	0	NA	NA	1	0	4.49516e-07	0.160306	0.000621681	E	1	NA	0	1	0		NA	NA	NA	NA	NA	NA	0	NA	NA	NA	NA	NA	0	0
ZNF483	GC		1	NA	7.61688e-08	0.164635	0.5	0.372	0.00135413	1	0.000561333	-0.0110208	0.776324	E	0	NA	0	1	0		0.414709	0.00143026	0.008	0.015	1	Zkscan16	0	NA	NA	NA	NA	NA	0	0
ZNF496	GC		1	NA	0.275327	0.0171367	0.381	0.365	1	0	1.09811e-06	0.154685	0.00151869	E	1	NA	0	1	0		NA	NA	NA	NA	NA	NA	0	NA	NA	NA	NA	NA	0	0
ZNF516	GC		1	NA	0.0159249	0.0684642	0.231	0.18	1	0	6.15634e-10	0.195603	8.51422e-07	E	1	NA	0	1	0		0.00102387	0.0274083	0.592	0.443	1	Zfp516	0	NA	NA	NA	NA	NA	0	0
ZNF518A	GC		1	NA	3.87736e-09	0.165596	0.822	0.666	6.89317e-05	1	0.00283964	-0.193854	1	E	0	NA	0	1	0		NA	NA	NA	NA	NA	NA	0	NA	NA	NA	NA	NA	0	0
ZNF524	GC		1	ZNF524.SwissRegulon.1	0.36136	0.013653	0.131	0.115	1	0	2.24139e-12	0.134102	3.09984e-09	E	1	1.51773e-07	-0.5539	0.000291404	0		NA	NA	NA	NA	NA	NA	0	NA	NA	NA	NA	NA	0	0
ZNF561	GC		1	NA	0.0325968	0.0765944	0.316	0.273	1	0	1.86436e-06	0.126789	0.00257841	E	1	NA	0	1	0		NA	NA	NA	NA	NA	NA	0	NA	NA	NA	NA	NA	0	0
ZNF575	GC		1	NA	0.0028981	0.0688239	0.097	0.056	1	0	9.51515e-20	0.23149	1.31595e-16	E	1	NA	0	1	0		NA	NA	NA	NA	NA	NA	0	NA	NA	NA	NA	NA	0	0
ZNF581	GC		1	NA	0.00242785	0.045721	0.541	0.469	1	0	4.08511e-26	0.349385	5.6497e-23	E	1	NA	0	1	0		NA	NA	NA	NA	NA	NA	0	NA	NA	NA	NA	NA	0	0
ZNF582	GC		1	NA	NA	0	NA	NA	1	0	4.88108e-06	0.242579	0.00675054	E	1	NA	0	1	0		0.278023	0.00553557	0.088	0.069	1	Gm3854	0	NA	NA	NA	NA	NA	0	0
ZNF584	GC		1	NA	NA	0	NA	NA	1	0	5.18069e-11	0.382304	7.16489e-08	D	1	NA	0	1	0		NA	NA	NA	NA	NA	NA	0	NA	NA	NA	NA	NA	0	0
ZNF589	GC		1	NA	0.00404587	0.0434621	0.128	0.081	1	0	5.86637e-09	0.195321	8.11319e-06	D	1	NA	0	1	0		NA	NA	NA	NA	NA	NA	0	NA	NA	NA	NA	NA	0	0
ZNF629	GC		1	NA	NA	0	NA	NA	1	0	4.7532e-10	0.107245	6.57367e-07	E	1	NA	0	1	0		NA	NA	NA	NA	NA	NA	0	NA	NA	NA	NA	NA	0	0
ZNF69	GC		1	NA	NA	0	NA	NA	1	0	9.70086e-10	0.245682	1.34163e-06	E	1	NA	0	1	0		NA	NA	NA	NA	NA	NA	0	NA	NA	NA	NA	NA	0	0
ZNF697	GC		1	NA	0.0017444	0.0922335	0.075	0.038	1	0	1.17668e-06	0.159152	0.00162734	E	1	NA	0	1	0		0.634819	0.00378989	0.044	0.038	1	Zfp697	0	NA	NA	NA	NA	NA	0	0
ZNF749	GC		1	NA	0.0226056	0.0482504	0.25	0.202	1	0	5.79303e-09	0.118405	8.01176e-06	E	1	NA	0	1	0		NA	NA	NA	NA	NA	NA	0	NA	NA	NA	NA	NA	0	0
ZNF763	GC		1	NA	0.0167757	0.0493225	0.088	0.055	1	0	1.59763e-08	0.232942	2.20952e-05	E	1	NA	0	1	0		NA	NA	NA	NA	NA	NA	0	NA	NA	NA	NA	NA	0	0
ZNF766	GC		1	NA	4.30885e-11	0.205113	0.591	0.418	7.66028e-07	1	0.000176036	0.156641	0.243458	D	0	NA	0	1	0		NA	NA	NA	NA	NA	NA	0	NA	NA	NA	NA	NA	0	0
ZNF781	GC		1	NA	NA	0	NA	NA	1	0	1.51754e-06	0.113083	0.00209876	E	1	NA	0	1	0		0.0334802	0.0303382	0.204	0.155	1	Zfp84	0	NA	NA	NA	NA	NA	0	0
ZNF784	GC		1	ZNF784.SwissRegulon.1	0.0107201	0.0292568	0.041	0.019	1	0	1.21236e-09	0.112095	1.67669e-06	E	1	0.0140905	-0.213822	1	0		NA	NA	NA	NA	NA	NA	0	NA	NA	NA	NA	NA	0	0
ZNF827	GC		1	NA	0.741771	0.00202507	0.109	0.119	1	0	2.30457e-16	0.209039	3.18722e-13	E	1	NA	0	1	0		NA	NA	NA	NA	NA	NA	0	NA	NA	NA	NA	NA	0	0
ZNF836	GC		1	NA	0.578949	0.00959784	0.062	0.056	1	0	4.32667e-19	0.431081	5.98378e-16	E	1	NA	0	1	0		NA	NA	NA	NA	NA	NA	0	NA	NA	NA	NA	NA	0	0
ZNF853	GC		1	NA	0.551338	0.0168645	0.031	0.026	1	0	9.03887e-11	0.180098	1.25008e-07	E	1	NA	0	1	0		NA	NA	NA	NA	NA	NA	0	NA	NA	NA	NA	NA	0	0
ZNF93	GC		1	NA	NA	0	NA	NA	1	0	1.91481e-08	0.170932	2.64818e-05	E	1	NA	0	1	0		NA	NA	NA	NA	NA	NA	0	NA	NA	NA	NA	NA	0	0
ZNFX1	GC		1	NA	NA	0	NA	NA	1	0	1.36938e-08	0.117906	1.89386e-05	E	1	NA	0	1	0		NA	NA	NA	NA	NA	NA	0	NA	NA	NA	NA	NA	0	0
ADNP2	GC_mitotic		1	NA	NA	0	NA	NA	1	0	4.94825e-31	0.494901	6.84343e-28	E	1	NA	0	1	0		NA	NA	NA	NA	NA	NA	0	NA	NA	NA	NA	NA	0	0
AEBP2	GC_mitotic		1	NA	4.22135e-10	0.0747452	0.556	0.336	7.50472e-06	0	6.17609e-40	0.536742	8.54154e-37	E	1	NA	0	1	0		NA	NA	NA	NA	NA	NA	0	NA	NA	NA	NA	NA	0	0
AHR	GC_mitotic		1	NA	0.000166041	0.0293642	0.172	0.1	1	0	1.52737e-13	0.385432	2.11235e-10	B	1	NA	0	1	0		NA	NA	NA	NA	NA	NA	0	NA	NA	NA	NA	NA	0	0
AIRE	GC_mitotic		1	NA	NA	0	NA	NA	1	0	6.57878e-15	0.2092	9.09845e-12	E	1	NA	0	1	0		NA	NA	NA	NA	NA	NA	0	NA	NA	NA	NA	NA	0	0
ALX3	GC_mitotic		1	NA	NA	0	NA	NA	1	0	2.45675e-22	0.370965	3.39769e-19	E	1	NA	0	1	0		NA	NA	NA	NA	NA	NA	0	NA	NA	NA	NA	NA	0	0
ARID1A	GC_mitotic		1	NA	2.40455e-07	0.0546115	0.55	0.358	0.0042748	0	1.37405e-10	0.449377	1.90032e-07	C	1	NA	0	1	0		NA	NA	NA	NA	NA	NA	0	NA	NA	NA	NA	NA	0	0
ARID1B	GC_mitotic		1	NA	8.22636e-08	0.0699093	0.547	0.344	0.00146248	0	4.71752e-16	0.552894	6.52433e-13	C	1	NA	0	1	0		NA	NA	NA	NA	NA	NA	0	NA	NA	NA	NA	NA	0	0
ARID2	GC_mitotic		1	NA	NA	0	NA	NA	1	0	1.16687e-23	0.418244	1.61378e-20	C	1	NA	0	1	0		NA	NA	NA	NA	NA	NA	0	NA	NA	NA	NA	NA	0	0
ARID3B	GC_mitotic		1	NA	NA	0	NA	NA	1	0	3.90626e-09	0.261799	5.40235e-06	E	1	NA	0	1	0		NA	NA	NA	NA	NA	NA	0	NA	NA	NA	NA	NA	0	0
ARID4A	GC_mitotic		1	NA	1.54342e-08	0.0798983	0.787	0.534	0.000274389	0	4.64356e-38	0.562565	6.42204e-35	E	1	NA	0	1	0		NA	NA	NA	NA	NA	NA	0	NA	NA	NA	NA	NA	0	0
ARID4B	GC_mitotic		1	NA	NA	0	NA	NA	1	0	9.3494e-30	0.399185	1.29302e-26	E	1	NA	0	1	0		NA	NA	NA	NA	NA	NA	0	NA	NA	NA	NA	NA	0	0
ARID5B	GC_mitotic		1	NA	3.25351e-11	0.124816	0.359	0.182	5.78409e-07	0	1.70543e-25	0.665009	2.35861e-22	E	1	NA	0	1	0		NA	NA	NA	NA	NA	NA	0	NA	NA	NA	NA	NA	0	0
ARNT	GC_mitotic		1	NA	1.20612e-05	0.00198755	0.425	0.271	0.214424	0	1.45399e-08	0.412007	2.01087e-05	A	1	NA	0	1	0		NA	NA	NA	NA	NA	NA	0	NA	NA	NA	NA	NA	0	0
ARNTL2	GC_mitotic		1	NA	3.96302e-08	0.0555795	0.272	0.142	0.000704545	0	5.7662e-86	0.852221	7.97466e-83	E	1	NA	0	1	0		NA	NA	NA	NA	NA	NA	0	NA	NA	NA	NA	NA	0	0
ATF1	GC_mitotic		1	NA	NA	0	NA	NA	1	0	1.94355e-18	0.34902	2.68794e-15	A	1	NA	0	1	0		NA	NA	NA	NA	NA	NA	0	NA	NA	NA	NA	NA	0	0
ATF5	GC_mitotic		1	NA	2.21274e-09	0.0495365	0.537	0.309	3.9338e-05	0	5.1132e-52	0.546403	7.07156e-49	E	1	NA	0	1	0		NA	NA	NA	NA	NA	NA	0	NA	NA	NA	NA	NA	0	0
ATF6	GC_mitotic		1	NA	NA	0	NA	NA	1	0	4.85414e-14	0.288797	6.71327e-11	A	1	NA	0	1	0		NA	NA	NA	NA	NA	NA	0	NA	NA	NA	NA	NA	0	0
ATF7	GC_mitotic		1	NA	NA	0	NA	NA	1	0	1.54574e-12	0.327182	2.13776e-09	C	1	NA	0	1	0		NA	NA	NA	NA	NA	NA	0	NA	NA	NA	NA	NA	0	0
ATRX	GC_mitotic		1	NA	5.77321e-08	0.126916	0.887	0.62	0.00102636	0	4.78237e-15	0.330005	6.61401e-12	D	1	NA	0	1	0		NA	NA	NA	NA	NA	NA	0	NA	NA	NA	NA	NA	0	0
BACH1	GC_mitotic		1	NA	NA	0	NA	NA	1	0	8.73006e-15	0.33729	1.20737e-11	B	1	NA	0	1	0		NA	NA	NA	NA	NA	NA	0	NA	NA	NA	NA	NA	0	0
BACH2	GC_mitotic		1	NA	NA	0	NA	NA	1	0	3.41587e-07	0.4713	0.000472414	C	1	NA	0	1	0		NA	NA	NA	NA	NA	NA	0	NA	NA	NA	NA	NA	0	0
BARHL2	GC_mitotic		1	NA	NA	0	NA	NA	1	0	9.93267e-18	0.336457	1.37369e-14	E	1	NA	0	1	0		NA	NA	NA	NA	NA	NA	0	NA	NA	NA	NA	NA	0	0
BARX1	GC_mitotic		1	NA	6.04002e-26	0.245831	0.406	0.154	1.07379e-21	1	0.145748	0.034653	1	E	0	NA	0	1	0		NA	NA	NA	NA	NA	NA	0	NA	NA	NA	NA	NA	0	0
BBX	GC_mitotic		1	NA	0.000274463	0.0822263	0.953	0.751	1	0	1.98102e-33	0.50139	2.73975e-30	E	1	NA	0	1	0		NA	NA	NA	NA	NA	NA	0	NA	NA	NA	NA	NA	0	0
BSX	GC_mitotic		1	NA	NA	0	NA	NA	1	0	4.95798e-13	0.367683	6.85689e-10	E	1	NA	0	1	0		NA	NA	NA	NA	NA	NA	0	NA	NA	NA	NA	NA	0	0
CDC5L	GC_mitotic		1	NA	6.92116e-09	0.109126	0.897	0.648	0.000123044	0	2.32884e-64	0.724861	3.22078e-61	E	1	NA	0	1	0		NA	NA	NA	NA	NA	NA	0	NA	NA	NA	NA	NA	0	0
CIC	GC_mitotic		1	NA	NA	0	NA	NA	1	0	7.50182e-11	0.432176	1.0375e-07	E	1	NA	0	1	0		NA	NA	NA	NA	NA	NA	0	NA	NA	NA	NA	NA	0	0
CNOT4	GC_mitotic		1	NA	NA	0	NA	NA	1	0	6.93983e-25	0.302071	9.59779e-22	E	1	NA	0	1	0		NA	NA	NA	NA	NA	NA	0	NA	NA	NA	NA	NA	0	0
CREB3L1	GC_mitotic		1	NA	NA	0	NA	NA	1	0	1.88644e-10	0.551419	2.60895e-07	C	1	NA	0	1	0		NA	NA	NA	NA	NA	NA	0	NA	NA	NA	NA	NA	0	0
CREB3L4	GC_mitotic		1	NA	2.50272e-17	0.161113	0.55	0.277	4.44933e-13	1	0.0150305	0.111835	1	D	0	NA	0	1	0		NA	NA	NA	NA	NA	NA	0	NA	NA	NA	NA	NA	0	0
CREBL2	GC_mitotic		1	NA	NA	0	NA	NA	1	0	2.03411e-61	0.722079	2.81317e-58	E	1	NA	0	1	0		NA	NA	NA	NA	NA	NA	0	NA	NA	NA	NA	NA	0	0
CREBZF	GC_mitotic		1	NA	NA	0	NA	NA	1	0	4.43203e-23	0.204171	6.1295e-20	E	1	NA	0	1	0		NA	NA	NA	NA	NA	NA	0	NA	NA	NA	NA	NA	0	0
CRX	GC_mitotic		1	NA	NA	0	NA	NA	1	0	7.6106e-09	0.255524	1.05255e-05	E	1	NA	0	1	0		NA	NA	NA	NA	NA	NA	0	NA	NA	NA	NA	NA	0	0
CSRNP2	GC_mitotic		1	NA	NA	0	NA	NA	1	0	1.88398e-16	0.327453	2.60555e-13	E	1	NA	0	1	0		NA	NA	NA	NA	NA	NA	0	NA	NA	NA	NA	NA	0	0
CTCF	GC_mitotic		1	NA	1.448e-10	0.133257	0.644	0.419	2.57426e-06	0	1.15122e-26	0.49671	1.59214e-23	AA	1	NA	0	1	0		NA	NA	NA	NA	NA	NA	0	NA	NA	NA	NA	NA	0	0
CUX2	GC_mitotic		1	NA	0.00384135	0.025773	0.078	0.042	1	0	5.88627e-09	0.20431	8.14071e-06	E	1	NA	0	1	0		NA	NA	NA	NA	NA	NA	0	NA	NA	NA	NA	NA	0	0
CXXC1	GC_mitotic		1	NA	3.1002e-08	0.0655233	0.591	0.374	0.000551154	0	1.49457e-15	0.15075	2.06699e-12	E	1	NA	0	1	0		NA	NA	NA	NA	NA	NA	0	NA	NA	NA	NA	NA	0	0
DBP	GC_mitotic		1	NA	NA	0	NA	NA	1	0	9.32454e-51	0.709602	1.28958e-47	E	1	NA	0	1	0		NA	NA	NA	NA	NA	NA	0	NA	NA	NA	NA	NA	0	0
DEAF1	GC_mitotic		1	NA	NA	0	NA	NA	1	0	1.83588e-28	0.582566	2.53902e-25	D	1	NA	0	1	0		NA	NA	NA	NA	NA	NA	0	NA	NA	NA	NA	NA	0	0
DLX2	GC_mitotic		1	NA	1.45749e-07	0.0598701	0.178	0.083	0.00259112	0	1.84835e-18	0.264399	2.55626e-15	E	1	NA	0	1	0		NA	NA	NA	NA	NA	NA	0	NA	NA	NA	NA	NA	0	0
DMRT1	GC_mitotic		1	NA	6.16046e-89	0.651808	0.95	0.42	1.09521e-84	1	6.06753e-76	-1.28555	8.39139e-73	E	0	NA	0	1	0		NA	NA	NA	NA	NA	NA	0	NA	NA	NA	NA	NA	0	0
DMRTA1	GC_mitotic		1	NA	NA	0	NA	NA	1	0	5.40273e-28	0.609625	7.47197e-25	E	1	NA	0	1	0		NA	NA	NA	NA	NA	NA	0	NA	NA	NA	NA	NA	0	0
DNAJC1	GC_mitotic		1	NA	0.000355501	0.0494518	0.878	0.641	1	0	8.52458e-75	0.685454	1.17895e-71	E	1	NA	0	1	0		NA	NA	NA	NA	NA	NA	0	NA	NA	NA	NA	NA	0	0
DNAJC2	GC_mitotic		1	NA	NA	0	NA	NA	1	0	3.82302e-71	0.749306	5.28723e-68	E	1	NA	0	1	0		NA	NA	NA	NA	NA	NA	0	NA	NA	NA	NA	NA	0	0
DNMT1	GC_mitotic		1	NA	3.81845e-23	0.226903	0.853	0.516	6.78844e-19	1	0.765844	-0.240363	1	B	0	NA	0	1	0		NA	NA	NA	NA	NA	NA	0	NA	NA	NA	NA	NA	0	0
DNMT3B	GC_mitotic		1	NA	NA	0	NA	NA	1	0	2.94392e-08	0.353809	4.07144e-05	C	1	NA	0	1	0		NA	NA	NA	NA	NA	NA	0	NA	NA	NA	NA	NA	0	0
DUX4	GC_mitotic		1	NA	NA	0	NA	NA	1	0	1.28239e-12	0.53922	1.77354e-09	C	1	NA	0	1	0		NA	NA	NA	NA	NA	NA	0	NA	NA	NA	NA	NA	0	0
DUXA	GC_mitotic		1	NA	NA	0	NA	NA	1	0	2.69327e-14	0.293116	3.72479e-11	E	1	NA	0	1	0		NA	NA	NA	NA	NA	NA	0	NA	NA	NA	NA	NA	0	0
E2F1	GC_mitotic		1	NA	NA	0	NA	NA	1	0	7.3361e-51	0.639308	1.01458e-47	AA	1	NA	0	1	0		NA	NA	NA	NA	NA	NA	0	NA	NA	NA	NA	NA	0	0
E2F2	GC_mitotic		1	NA	NA	0	NA	NA	1	0	3.0797e-24	0.417897	4.25922e-21	A	1	NA	0	1	0		NA	NA	NA	NA	NA	NA	0	NA	NA	NA	NA	NA	0	0
E2F3	GC_mitotic		1	NA	5.66054e-05	0.00434252	0.144	0.074	1	0	3.26557e-32	0.729247	4.51628e-29	A	1	NA	0	1	0		NA	NA	NA	NA	NA	NA	0	NA	NA	NA	NA	NA	0	0
E2F4	GC_mitotic		1	NA	NA	0	NA	NA	1	0	4.96363e-77	0.885326	6.8647e-74	AA	1	NA	0	1	0		NA	NA	NA	NA	NA	NA	0	NA	NA	NA	NA	NA	0	0
E2F5	GC_mitotic		1	NA	4.40006e-08	0.0337685	0.253	0.129	0.000782243	0	4.51267e-25	0.593798	6.24102e-22	C	1	NA	0	1	0		NA	NA	NA	NA	NA	NA	0	NA	NA	NA	NA	NA	0	0
E2F7	GC_mitotic		1	NA	NA	0	NA	NA	1	0	8.97934e-23	0.548905	1.24184e-19	C	1	NA	0	1	0		NA	NA	NA	NA	NA	NA	0	NA	NA	NA	NA	NA	0	0
E2F8	GC_mitotic		1	NA	0.061181	0.016562	0.072	0.047	1	0	1.53042e-88	1.20646	2.11657e-85	E	1	NA	0	1	0		NA	NA	NA	NA	NA	NA	0	NA	NA	NA	NA	NA	0	0
E4F1	GC_mitotic		1	NA	NA	0	NA	NA	1	0	1.75252e-20	0.306422	2.42374e-17	E	1	NA	0	1	0		NA	NA	NA	NA	NA	NA	0	NA	NA	NA	NA	NA	0	0
EGR3	GC_mitotic		1	NA	NA	0	NA	NA	1	0	2.16409e-08	0.281281	2.99294e-05	E	1	NA	0	1	0		NA	NA	NA	NA	NA	NA	0	NA	NA	NA	NA	NA	0	0
ELF1	GC_mitotic		1	NA	NA	0	NA	NA	1	0	1.34704e-14	0.415233	1.86296e-11	C	1	NA	0	1	0		NA	NA	NA	NA	NA	NA	0	NA	NA	NA	NA	NA	0	0
ELF2	GC_mitotic		1	NA	1.2038e-08	0.0980554	0.812	0.556	0.000214011	0	2.05708e-34	0.458578	2.84495e-31	E	1	NA	0	1	0		NA	NA	NA	NA	NA	NA	0	NA	NA	NA	NA	NA	0	0
ELF4	GC_mitotic		1	NA	NA	0	NA	NA	1	0	1.52499e-24	0.279526	2.10906e-21	E	1	NA	0	1	0		NA	NA	NA	NA	NA	NA	0	NA	NA	NA	NA	NA	0	0
ELF5	GC_mitotic		1	NA	NA	0	NA	NA	1	0	6.02601e-11	0.237627	8.33398e-08	C	1	NA	0	1	0		NA	NA	NA	NA	NA	NA	0	NA	NA	NA	NA	NA	0	0
ELK1	GC_mitotic		1	NA	9.57817e-27	0.23293	0.672	0.339	1.70281e-22	1	0.0551938	-0.0788679	1	AA	0	NA	0	1	0		NA	NA	NA	NA	NA	NA	0	NA	NA	NA	NA	NA	0	0
ELK4	GC_mitotic		1	NA	NA	0	NA	NA	1	0	1.73268e-18	0.393368	2.39629e-15	C	1	NA	0	1	0		NA	NA	NA	NA	NA	NA	0	NA	NA	NA	NA	NA	0	0
ELMSAN1	GC_mitotic		1	NA	2.41482e-10	0.0701091	0.409	0.217	4.29307e-06	0	1.7135e-12	0.434328	2.36977e-09	E	1	NA	0	1	0		NA	NA	NA	NA	NA	NA	0	NA	NA	NA	NA	NA	0	0
EN1	GC_mitotic		1	NA	NA	0	NA	NA	1	0	3.97653e-06	0.164274	0.00549954	E	1	NA	0	1	0		NA	NA	NA	NA	NA	NA	0	NA	NA	NA	NA	NA	0	0
ETV1	GC_mitotic		1	NA	NA	0	NA	NA	1	0	3.29925e-33	0.728863	4.56287e-30	C	1	NA	0	1	0		NA	NA	NA	NA	NA	NA	0	NA	NA	NA	NA	NA	0	0
ETV2	GC_mitotic		1	NA	0.454642	0.0149039	0.038	0.03	1	0	1.78662e-38	0.453615	2.4709e-35	E	1	NA	0	1	0		NA	NA	NA	NA	NA	NA	0	NA	NA	NA	NA	NA	0	0
ETV5	GC_mitotic		1	NA	NA	0	NA	NA	1	0	3.52639e-22	0.323519	4.877e-19	E	1	NA	0	1	0		NA	NA	NA	NA	NA	NA	0	NA	NA	NA	NA	NA	0	0
ETV7	GC_mitotic		1	NA	NA	0	NA	NA	1	0	9.90564e-36	0.29768	1.36995e-32	E	1	NA	0	1	0		NA	NA	NA	NA	NA	NA	0	NA	NA	NA	NA	NA	0	0
EVX2	GC_mitotic		1	NA	NA	0	NA	NA	1	0	4.65474e-13	0.228221	6.4375e-10	E	1	NA	0	1	0		NA	NA	NA	NA	NA	NA	0	NA	NA	NA	NA	NA	0	0
FEZF1	GC_mitotic		1	NA	NA	0	NA	NA	1	0	5.16207e-17	0.380644	7.13915e-14	E	1	NA	0	1	0		NA	NA	NA	NA	NA	NA	0	NA	NA	NA	NA	NA	0	0
FOXB1	GC_mitotic		1	NA	NA	0	NA	NA	1	0	1.18963e-31	0.536105	1.64526e-28	E	1	NA	0	1	0		NA	NA	NA	NA	NA	NA	0	NA	NA	NA	NA	NA	0	0
FOXI1	GC_mitotic		1	NA	NA	0	NA	NA	1	0	1.90345e-30	0.593005	2.63248e-27	E	1	NA	0	1	0		NA	NA	NA	NA	NA	NA	0	NA	NA	NA	NA	NA	0	0
FOXJ2	GC_mitotic		1	NA	NA	0	NA	NA	1	0	6.42511e-17	0.298441	8.88593e-14	C	1	NA	0	1	0		NA	NA	NA	NA	NA	NA	0	NA	NA	NA	NA	NA	0	0
FOXJ3	GC_mitotic		1	NA	NA	0	NA	NA	1	0	1.24071e-27	0.412865	1.7159e-24	E	1	NA	0	1	0		NA	NA	NA	NA	NA	NA	0	NA	NA	NA	NA	NA	0	0
FOXK1	GC_mitotic		1	NA	NA	0	NA	NA	1	0	3.58923e-64	0.894773	4.96391e-61	D	1	NA	0	1	0		NA	NA	NA	NA	NA	NA	0	NA	NA	NA	NA	NA	0	0
FOXK2	GC_mitotic		1	NA	NA	0	NA	NA	1	0	2.93668e-07	0.380498	0.000406143	C	1	NA	0	1	0		NA	NA	NA	NA	NA	NA	0	NA	NA	NA	NA	NA	0	0
FOXL2	GC_mitotic		1	NA	8.45161e-07	0.0484007	0.162	0.076	0.0150253	0	3.11458e-13	0.313574	4.30747e-10	B	1	NA	0	1	0		NA	NA	NA	NA	NA	NA	0	NA	NA	NA	NA	NA	0	0
FOXN2	GC_mitotic		1	NA	NA	0	NA	NA	1	0	6.91072e-25	0.469814	9.55753e-22	E	1	NA	0	1	0		NA	NA	NA	NA	NA	NA	0	NA	NA	NA	NA	NA	0	0
FOXO1	GC_mitotic		1	NA	6.16155e-11	0.0914797	0.459	0.261	1.0954e-06	0	1.53311e-34	0.857173	2.12029e-31	AA	1	NA	0	1	0		NA	NA	NA	NA	NA	NA	0	NA	NA	NA	NA	NA	0	0
FOXO6	GC_mitotic		1	NA	0.000348253	0.0203047	0.047	0.017	1	0	1.50041e-57	0.937344	2.07507e-54	D	1	NA	0	1	0		NA	NA	NA	NA	NA	NA	0	NA	NA	NA	NA	NA	0	0
FOXS1	GC_mitotic		1	NA	NA	0	NA	NA	1	0	8.28067e-41	0.319265	1.14522e-37	E	1	NA	0	1	0		NA	NA	NA	NA	NA	NA	0	NA	NA	NA	NA	NA	0	0
FUBP1	GC_mitotic		1	NA	1.4321e-15	0.166979	0.85	0.557	2.54598e-11	1	NA	0	1	NA	0	NA	0	1	0		NA	NA	NA	NA	NA	NA	0	NA	NA	NA	NA	NA	0	0
GABPA	GC_mitotic		1	NA	NA	0	NA	NA	1	0	3.22371e-19	0.576881	4.45839e-16	C	1	NA	0	1	0		NA	NA	NA	NA	NA	NA	0	NA	NA	NA	NA	NA	0	0
GATA4	GC_mitotic		1	NA	NA	0	NA	NA	1	0	1.09852e-07	0.246672	0.000151925	B	1	NA	0	1	0		NA	NA	NA	NA	NA	NA	0	NA	NA	NA	NA	NA	0	0
GATAD1	GC_mitotic		1	NA	1.25183e-06	0.0356109	0.362	0.217	0.022255	0	1.49886e-13	0.280287	2.07293e-10	C	1	NA	0	1	0		NA	NA	NA	NA	NA	NA	0	NA	NA	NA	NA	NA	0	0
GBX1	GC_mitotic		1	NA	NA	0	NA	NA	1	0	8.46895e-08	0.231359	0.000117126	E	1	NA	0	1	0		NA	NA	NA	NA	NA	NA	0	NA	NA	NA	NA	NA	0	0
GCM1	GC_mitotic		1	NA	NA	0	NA	NA	1	0	5.58167e-08	0.665339	7.71946e-05	E	1	NA	0	1	0		NA	NA	NA	NA	NA	NA	0	NA	NA	NA	NA	NA	0	0
GCM2	GC_mitotic		1	NA	NA	0	NA	NA	1	0	2.68573e-24	0.844207	3.71437e-21	E	1	NA	0	1	0		NA	NA	NA	NA	NA	NA	0	NA	NA	NA	NA	NA	0	0
GFI1	GC_mitotic		1	NA	NA	0	NA	NA	1	0	1.19979e-10	0.282988	1.65931e-07	E	1	NA	0	1	0		NA	NA	NA	NA	NA	NA	0	NA	NA	NA	NA	NA	0	0
GLI4	GC_mitotic		1	NA	NA	0	NA	NA	1	0	8.61634e-32	0.360735	1.19164e-28	E	1	NA	0	1	0		NA	NA	NA	NA	NA	NA	0	NA	NA	NA	NA	NA	0	0
GLIS3	GC_mitotic		1	NA	NA	0	NA	NA	1	0	8.36544e-33	0.539643	1.15694e-29	E	1	NA	0	1	0		NA	NA	NA	NA	NA	NA	0	NA	NA	NA	NA	NA	0	0
GMEB1	GC_mitotic		1	NA	2.52645e-05	0.0222858	0.384	0.248	0.449151	0	3.79047e-49	0.669161	5.24222e-46	E	1	NA	0	1	0		NA	NA	NA	NA	NA	NA	0	NA	NA	NA	NA	NA	0	0
GMEB2	GC_mitotic		1	NA	0.0108375	0.00704458	0.247	0.179	1	0	3.53222e-18	0.395723	4.88506e-15	E	1	NA	0	1	0		NA	NA	NA	NA	NA	NA	0	NA	NA	NA	NA	NA	0	0
GSC	GC_mitotic		1	NA	1.9718e-08	0.0531964	0.153	0.062	0.000350547	0	1.20537e-25	0.497569	1.66702e-22	E	1	NA	0	1	0		NA	NA	NA	NA	NA	NA	0	NA	NA	NA	NA	NA	0	0
GSC2	GC_mitotic		1	NA	0.00783224	0.0117422	0.088	0.05	1	0	1.59217e-22	0.453443	2.20197e-19	E	1	NA	0	1	0		NA	NA	NA	NA	NA	NA	0	NA	NA	NA	NA	NA	0	0
GSX1	GC_mitotic		1	NA	NA	0	NA	NA	1	0	2.73495e-27	0.408299	3.78244e-24	E	1	NA	0	1	0		NA	NA	NA	NA	NA	NA	0	NA	NA	NA	NA	NA	0	0
GSX2	GC_mitotic		1	NA	NA	0	NA	NA	1	0	1.20108e-21	0.390827	1.66109e-18	E	1	NA	0	1	0		NA	NA	NA	NA	NA	NA	0	NA	NA	NA	NA	NA	0	0
GTF3A	GC_mitotic		1	NA	2.8874e-05	0.084411	0.978	0.772	0.513321	0	2.80715e-65	0.666688	3.88229e-62	E	1	NA	0	1	0		NA	NA	NA	NA	NA	NA	0	NA	NA	NA	NA	NA	0	0
HDX	GC_mitotic		1	NA	NA	0	NA	NA	1	0	4.32562e-18	0.371158	5.98234e-15	E	1	NA	0	1	0		NA	NA	NA	NA	NA	NA	0	NA	NA	NA	NA	NA	0	0
HES1	GC_mitotic		1	NA	NA	0	NA	NA	1	0	3.84829e-14	0.400169	5.32219e-11	B	1	NA	0	1	0		NA	NA	NA	NA	NA	NA	0	NA	NA	NA	NA	NA	0	0
HES2	GC_mitotic		1	NA	NA	0	NA	NA	1	0	7.57033e-13	0.169308	1.04698e-09	E	1	NA	0	1	0		NA	NA	NA	NA	NA	NA	0	NA	NA	NA	NA	NA	0	0
HESX1	GC_mitotic		1	NA	NA	0	NA	NA	1	0	1.40286e-06	0.277013	0.00194016	E	1	NA	0	1	0		NA	NA	NA	NA	NA	NA	0	NA	NA	NA	NA	NA	0	0
HIF1A	GC_mitotic		1	NA	NA	0	NA	NA	1	0	2.46115e-10	0.241035	3.40376e-07	AA	1	NA	0	1	0		NA	NA	NA	NA	NA	NA	0	NA	NA	NA	NA	NA	0	0
HIVEP1	GC_mitotic		1	NA	3.58033e-10	0.0718415	0.425	0.236	6.36512e-06	0	7.65876e-26	0.532493	1.05921e-22	E	1	NA	0	1	0		NA	NA	NA	NA	NA	NA	0	NA	NA	NA	NA	NA	0	0
HIVEP2	GC_mitotic		1	NA	5.49052e-12	0.0634866	0.138	0.042	9.76105e-08	0	4.04256e-28	0.687886	5.59086e-25	E	1	NA	0	1	0		NA	NA	NA	NA	NA	NA	0	NA	NA	NA	NA	NA	0	0
HIVEP3	GC_mitotic		1	NA	NA	0	NA	NA	1	0	2.86443e-07	0.241365	0.00039615	E	1	NA	0	1	0		NA	NA	NA	NA	NA	NA	0	NA	NA	NA	NA	NA	0	0
HLF	GC_mitotic		1	NA	7.71899e-11	0.0829354	0.203	0.083	1.37228e-06	0	4.42759e-22	0.516354	6.12336e-19	E	1	NA	0	1	0		NA	NA	NA	NA	NA	NA	0	NA	NA	NA	NA	NA	0	0
HMG20A	GC_mitotic		1	NA	4.53325e-11	0.122776	0.669	0.418	8.05921e-07	0	2.1729e-28	0.445981	3.00512e-25	E	1	NA	0	1	0		NA	NA	NA	NA	NA	NA	0	NA	NA	NA	NA	NA	0	0
HMG20B	GC_mitotic		1	NA	NA	0	NA	NA	1	0	1.68491e-22	0.204119	2.33023e-19	E	1	NA	0	1	0		NA	NA	NA	NA	NA	NA	0	NA	NA	NA	NA	NA	0	0
HMGXB3	GC_mitotic		1	NA	NA	0	NA	NA	1	0	4.70366e-43	0.589241	6.50516e-40	E	1	NA	0	1	0		NA	NA	NA	NA	NA	NA	0	NA	NA	NA	NA	NA	0	0
HMGXB4	GC_mitotic		1	NA	NA	0	NA	NA	1	0	1.77001e-43	0.580967	2.44792e-40	E	1	NA	0	1	0		NA	NA	NA	NA	NA	NA	0	NA	NA	NA	NA	NA	0	0
HMX1	GC_mitotic		1	NA	NA	0	NA	NA	1	0	1.7329e-13	0.320171	2.39661e-10	E	1	NA	0	1	0		NA	NA	NA	NA	NA	NA	0	NA	NA	NA	NA	NA	0	0
HMX2	GC_mitotic		1	NA	0.0117727	0.0114856	0.066	0.036	1	0	1.16831e-13	0.305043	1.61578e-10	E	1	NA	0	1	0		NA	NA	NA	NA	NA	NA	0	NA	NA	NA	NA	NA	0	0
HMX3	GC_mitotic		1	NA	4.51196e-19	0.0899211	0.125	0.024	8.02135e-15	0	2.80983e-20	0.384738	3.886e-17	E	1	NA	0	1	0		NA	NA	NA	NA	NA	NA	0	NA	NA	NA	NA	NA	0	0
HNF4G	GC_mitotic		1	NA	NA	0	NA	NA	1	0	7.50689e-12	0.4761	1.0382e-08	C	1	NA	0	1	0		NA	NA	NA	NA	NA	NA	0	NA	NA	NA	NA	NA	0	0
HOMEZ	GC_mitotic		1	NA	0.00184196	0.0231674	0.153	0.093	1	0	2.49529e-23	0.327523	3.45099e-20	E	1	NA	0	1	0		NA	NA	NA	NA	NA	NA	0	NA	NA	NA	NA	NA	0	0
HOXA10	GC_mitotic		1	NA	1.16287e-18	0.162639	0.453	0.207	2.06736e-14	1	9.65538e-05	-0.194124	0.133534	B	0	NA	0	1	0		NA	NA	NA	NA	NA	NA	0	NA	NA	NA	NA	NA	0	0
HOXA11	GC_mitotic		1	NA	NA	0	NA	NA	1	0	3.94883e-33	0.509213	5.46123e-30	E	1	NA	0	1	0		NA	NA	NA	NA	NA	NA	0	NA	NA	NA	NA	NA	0	0
HOXA13	GC_mitotic		1	NA	0.0796955	0.00729897	0.047	0.029	1	0	6.8524e-16	0.412766	9.47687e-13	E	1	NA	0	1	0		NA	NA	NA	NA	NA	NA	0	NA	NA	NA	NA	NA	0	0
HOXA3	GC_mitotic		1	NA	8.12353e-21	0.137049	0.45	0.197	1.4442e-16	0	2.58071e-18	0.427509	3.56912e-15	E	1	NA	0	1	0		NA	NA	NA	NA	NA	NA	0	NA	NA	NA	NA	NA	0	0
HOXA4	GC_mitotic		1	NA	2.72055e-09	0.0479848	0.319	0.165	4.83659e-05	0	3.05559e-16	0.569538	4.22589e-13	E	1	NA	0	1	0		NA	NA	NA	NA	NA	NA	0	NA	NA	NA	NA	NA	0	0
HOXA6	GC_mitotic		1	NA	0.177921	0.00270449	0.022	0.013	1	0	4.06264e-39	0.758613	5.61862e-36	E	1	NA	0	1	0		NA	NA	NA	NA	NA	NA	0	NA	NA	NA	NA	NA	0	0
HOXB3	GC_mitotic		1	NA	1.86864e-21	0.156478	0.328	0.12	3.32207e-17	1	2.16813e-08	-0.331557	2.99853e-05	E	0	NA	0	1	0		NA	NA	NA	NA	NA	NA	0	NA	NA	NA	NA	NA	0	0
HOXB4	GC_mitotic		1	NA	1.76941e-23	0.174845	0.394	0.153	3.14565e-19	1	1.85419e-05	0.17907	0.0256435	E	0	NA	0	1	0		NA	NA	NA	NA	NA	NA	0	NA	NA	NA	NA	NA	0	0
HOXB5	GC_mitotic		1	NA	4.10605e-81	0.539843	0.769	0.254	7.29973e-77	1	0.00136979	0.017361	1	E	0	NA	0	1	0		NA	NA	NA	NA	NA	NA	0	NA	NA	NA	NA	NA	0	0
HOXB6	GC_mitotic		1	NA	1.36288e-34	0.26511	0.447	0.153	2.42292e-30	1	0.613305	-0.0240392	1	E	0	NA	0	1	0		NA	NA	NA	NA	NA	NA	0	NA	NA	NA	NA	NA	0	0
HOXC10	GC_mitotic		1	NA	NA	0	NA	NA	1	0	6.08119e-12	0.239445	8.41029e-09	E	1	NA	0	1	0		NA	NA	NA	NA	NA	NA	0	NA	NA	NA	NA	NA	0	0
HOXC12	GC_mitotic		1	NA	NA	0	NA	NA	1	0	8.01457e-29	0.492199	1.10842e-25	E	1	NA	0	1	0		NA	NA	NA	NA	NA	NA	0	NA	NA	NA	NA	NA	0	0
HOXC9	GC_mitotic		1	NA	NA	0	NA	NA	1	0	2.91556e-35	0.545782	4.03222e-32	E	1	NA	0	1	0		NA	NA	NA	NA	NA	NA	0	NA	NA	NA	NA	NA	0	0
HOXD11	GC_mitotic		1	NA	NA	0	NA	NA	1	0	7.41723e-23	0.456131	1.0258e-19	E	1	NA	0	1	0		NA	NA	NA	NA	NA	NA	0	NA	NA	NA	NA	NA	0	0
HOXD12	GC_mitotic		1	NA	NA	0	NA	NA	1	0	3.48273e-38	0.566238	4.81661e-35	E	1	NA	0	1	0		NA	NA	NA	NA	NA	NA	0	NA	NA	NA	NA	NA	0	0
HOXD3	GC_mitotic		1	NA	NA	0	NA	NA	1	0	8.29692e-20	0.406399	1.14746e-16	E	1	NA	0	1	0		NA	NA	NA	NA	NA	NA	0	NA	NA	NA	NA	NA	0	0
HOXD8	GC_mitotic		1	NA	NA	0	NA	NA	1	0	2.06263e-22	0.377059	2.85262e-19	E	1	NA	0	1	0		NA	NA	NA	NA	NA	NA	0	NA	NA	NA	NA	NA	0	0
HOXD9	GC_mitotic		1	NA	NA	0	NA	NA	1	0	1.47594e-22	0.490348	2.04122e-19	E	1	NA	0	1	0		NA	NA	NA	NA	NA	NA	0	NA	NA	NA	NA	NA	0	0
HSF1	GC_mitotic		1	NA	NA	0	NA	NA	1	0	4.26516e-12	0.318941	5.89872e-09	B	1	NA	0	1	0		NA	NA	NA	NA	NA	NA	0	NA	NA	NA	NA	NA	0	0
HSF2	GC_mitotic		1	NA	NA	0	NA	NA	1	0	2.42192e-26	0.337466	3.34951e-23	E	1	NA	0	1	0		NA	NA	NA	NA	NA	NA	0	NA	NA	NA	NA	NA	0	0
IKZF5	GC_mitotic		1	NA	NA	0	NA	NA	1	0	6.49548e-26	0.283815	8.98325e-23	E	1	NA	0	1	0		NA	NA	NA	NA	NA	NA	0	NA	NA	NA	NA	NA	0	0
INSM1	GC_mitotic		1	NA	0.00065264	0.00902733	0.056	0.023	1	0	4.12794e-45	0.654666	5.70894e-42	E	1	NA	0	1	0		NA	NA	NA	NA	NA	NA	0	NA	NA	NA	NA	NA	0	0
IRF3	GC_mitotic		1	NA	NA	0	NA	NA	1	0	4.33485e-18	0.403778	5.99509e-15	C	1	NA	0	1	0		NA	NA	NA	NA	NA	NA	0	NA	NA	NA	NA	NA	0	0
IRF5	GC_mitotic		1	NA	NA	0	NA	NA	1	0	2.16353e-07	0.189677	0.000299216	E	1	NA	0	1	0		NA	NA	NA	NA	NA	NA	0	NA	NA	NA	NA	NA	0	0
ISL2	GC_mitotic		1	NA	4.93442e-09	0.0623259	0.188	0.081	8.77242e-05	0	1.21706e-24	0.447106	1.68319e-21	E	1	NA	0	1	0		NA	NA	NA	NA	NA	NA	0	NA	NA	NA	NA	NA	0	0
KAT5	GC_mitotic		1	NA	NA	0	NA	NA	1	0	9.87236e-53	0.610666	1.36535e-49	E	1	NA	0	1	0		NA	NA	NA	NA	NA	NA	0	NA	NA	NA	NA	NA	0	0
KAT6A	GC_mitotic		1	NA	7.16798e-06	0.0198213	0.397	0.252	0.127432	0	1.27038e-39	0.662265	1.75693e-36	E	1	NA	0	1	0		NA	NA	NA	NA	NA	NA	0	NA	NA	NA	NA	NA	0	0
KAT6B	GC_mitotic		1	NA	2.03072e-06	0.0481477	0.731	0.482	0.0361021	0	5.44637e-28	0.521183	7.53234e-25	E	1	NA	0	1	0		NA	NA	NA	NA	NA	NA	0	NA	NA	NA	NA	NA	0	0
KAT7	GC_mitotic		1	NA	NA	0	NA	NA	1	0	1.44021e-36	0.564775	1.99181e-33	E	1	NA	0	1	0		NA	NA	NA	NA	NA	NA	0	NA	NA	NA	NA	NA	0	0
KAT8	GC_mitotic		1	NA	NA	0	NA	NA	1	0	5.11264e-25	0.360584	7.07078e-22	E	1	NA	0	1	0		NA	NA	NA	NA	NA	NA	0	NA	NA	NA	NA	NA	0	0
KDM2A	GC_mitotic		1	NA	NA	0	NA	NA	1	0	2.1954e-18	0.459207	3.03624e-15	E	1	NA	0	1	0		NA	NA	NA	NA	NA	NA	0	NA	NA	NA	NA	NA	0	0
KDM5A	GC_mitotic		1	NA	1.11876e-06	0.0661149	0.809	0.575	0.0198893	0	3.19039e-39	0.509341	4.41231e-36	D	1	NA	0	1	0		NA	NA	NA	NA	NA	NA	0	NA	NA	NA	NA	NA	0	0
KDM5B	GC_mitotic		1	NA	NA	0	NA	NA	1	0	1.69191e-08	0.448443	2.33992e-05	C	1	NA	0	1	0		NA	NA	NA	NA	NA	NA	0	NA	NA	NA	NA	NA	0	0
KDM5C	GC_mitotic		1	NA	4.29338e-05	0.000330511	0.5	0.35	0.763277	0	9.01276e-26	0.526821	1.24646e-22	E	1	NA	0	1	0		NA	NA	NA	NA	NA	NA	0	NA	NA	NA	NA	NA	0	0
KLF1	GC_mitotic		1	NA	NA	0	NA	NA	1	0	2.8044e-08	0.195087	3.87849e-05	C	1	NA	0	1	0		NA	NA	NA	NA	NA	NA	0	NA	NA	NA	NA	NA	0	0
KLF11	GC_mitotic		1	NA	NA	0	NA	NA	1	0	2.09718e-46	0.786982	2.9004e-43	E	1	NA	0	1	0		NA	NA	NA	NA	NA	NA	0	NA	NA	NA	NA	NA	0	0
KLF14	GC_mitotic		1	NA	NA	0	NA	NA	1	0	8.48764e-48	0.692338	1.17384e-44	E	1	NA	0	1	0		NA	NA	NA	NA	NA	NA	0	NA	NA	NA	NA	NA	0	0
KLF16	GC_mitotic		1	NA	0.00513847	0.0107672	0.109	0.065	1	0	7.69298e-51	0.5941	1.06394e-47	E	1	NA	0	1	0		NA	NA	NA	NA	NA	NA	0	NA	NA	NA	NA	NA	0	0
KLF5	GC_mitotic		1	NA	NA	0	NA	NA	1	0	4.2375e-56	0.8587	5.86046e-53	B	1	NA	0	1	0		NA	NA	NA	NA	NA	NA	0	NA	NA	NA	NA	NA	0	0
KLF7	GC_mitotic		1	NA	NA	0	NA	NA	1	0	5.12672e-17	0.692311	7.09025e-14	E	1	NA	0	1	0		NA	NA	NA	NA	NA	NA	0	NA	NA	NA	NA	NA	0	0
KMT2A	GC_mitotic		1	NA	1.14034e-06	0.0897507	0.519	0.346	0.0202729	0	7.63137e-32	0.531751	1.05542e-28	C	1	NA	0	1	0		NA	NA	NA	NA	NA	NA	0	NA	NA	NA	NA	NA	0	0
KMT2B	GC_mitotic		1	NA	NA	0	NA	NA	1	0	1.16607e-42	0.633239	1.61268e-39	D	1	NA	0	1	0		NA	NA	NA	NA	NA	NA	0	NA	NA	NA	NA	NA	0	0
LBX1	GC_mitotic		1	NA	NA	0	NA	NA	1	0	6.09932e-18	0.322997	8.43536e-15	E	1	NA	0	1	0		NA	NA	NA	NA	NA	NA	0	NA	NA	NA	NA	NA	0	0
LBX2	GC_mitotic		1	NA	1.20276e-06	0.0368537	0.094	0.034	0.0213826	0	5.16878e-13	0.349997	7.14843e-10	E	1	NA	0	1	0		NA	NA	NA	NA	NA	NA	0	NA	NA	NA	NA	NA	0	0
LHX9	GC_mitotic		1	NA	NA	0	NA	NA	1	0	6.12897e-13	0.361058	8.47636e-10	E	1	NA	0	1	0		NA	NA	NA	NA	NA	NA	0	NA	NA	NA	NA	NA	0	0
LRRFIP2	GC_mitotic		1	NA	NA	0	NA	NA	1	0	4.81108e-39	0.585478	6.65372e-36	E	1	NA	0	1	0		NA	NA	NA	NA	NA	NA	0	NA	NA	NA	NA	NA	0	0
LYAR	GC_mitotic		1	NA	NA	0	NA	NA	1	0	1.97808e-83	0.78041	2.73568e-80	E	1	NA	0	1	0		NA	NA	NA	NA	NA	NA	0	NA	NA	NA	NA	NA	0	0
MAZ	GC_mitotic		1	NA	6.83033e-17	0.192224	0.637	0.36	1.2143e-12	1	0.0920703	0.170577	1	B	0	NA	0	1	0		NA	NA	NA	NA	NA	NA	0	NA	NA	NA	NA	NA	0	0
MEF2D	GC_mitotic		1	NA	NA	0	NA	NA	1	0	9.95989e-39	0.772424	1.37745e-35	E	1	NA	0	1	0		NA	NA	NA	NA	NA	NA	0	NA	NA	NA	NA	NA	0	0
MEIS1	GC_mitotic		1	NA	2.76752e-25	0.195258	0.372	0.133	4.92009e-21	1	0.976618	-0.148672	1	C	0	NA	0	1	0		NA	NA	NA	NA	NA	NA	0	NA	NA	NA	NA	NA	0	0
MESP1	GC_mitotic		1	NA	NA	0	NA	NA	1	0	4.47475e-41	0.452862	6.18858e-38	E	1	NA	0	1	0		NA	NA	NA	NA	NA	NA	0	NA	NA	NA	NA	NA	0	0
MGA	GC_mitotic		1	NA	NA	0	NA	NA	1	0	2.24066e-21	0.372852	3.09883e-18	E	1	NA	0	1	0		NA	NA	NA	NA	NA	NA	0	NA	NA	NA	NA	NA	0	0
MIER1	GC_mitotic		1	NA	2.14362e-07	0.0221355	0.684	0.447	0.00381093	0	9.21071e-17	0.32619	1.27384e-13	C	1	NA	0	1	0		NA	NA	NA	NA	NA	NA	0	NA	NA	NA	NA	NA	0	0
MIER2	GC_mitotic		1	NA	NA	0	NA	NA	1	0	5.56019e-23	0.347582	7.68974e-20	E	1	NA	0	1	0		NA	NA	NA	NA	NA	NA	0	NA	NA	NA	NA	NA	0	0
MIER3	GC_mitotic		1	NA	NA	0	NA	NA	1	0	2.87601e-31	0.438305	3.97752e-28	E	1	NA	0	1	0		NA	NA	NA	NA	NA	NA	0	NA	NA	NA	NA	NA	0	0
MIXL1	GC_mitotic		1	NA	NA	0	NA	NA	1	0	1.33664e-21	0.399672	1.84858e-18	E	1	NA	0	1	0		NA	NA	NA	NA	NA	NA	0	NA	NA	NA	NA	NA	0	0
MLX	GC_mitotic		1	NA	1.77674e-07	0.0491233	0.656	0.423	0.00315869	0	5.88075e-56	0.605224	8.13308e-53	E	1	NA	0	1	0		NA	NA	NA	NA	NA	NA	0	NA	NA	NA	NA	NA	0	0
MLXIP	GC_mitotic		1	NA	0.000431977	0.0285084	0.359	0.246	1	0	1.65858e-12	0.448603	2.29381e-09	E	1	NA	0	1	0		NA	NA	NA	NA	NA	NA	0	NA	NA	NA	NA	NA	0	0
MSX1	GC_mitotic		1	NA	1.13052e-16	0.15499	0.328	0.14	2.00983e-12	1	0.674971	-0.260146	1	E	0	NA	0	1	0		NA	NA	NA	NA	NA	NA	0	NA	NA	NA	NA	NA	0	0
MSX2	GC_mitotic		1	NA	9.20538e-10	0.102538	0.394	0.222	1.63653e-05	0	3.34898e-19	0.431328	4.63164e-16	E	1	NA	0	1	0		NA	NA	NA	NA	NA	NA	0	NA	NA	NA	NA	NA	0	0
MTA1	GC_mitotic		1	NA	3.41423e-15	0.171173	0.494	0.275	6.06982e-11	1	0.000879427	0.0565934	1	B	0	NA	0	1	0		NA	NA	NA	NA	NA	NA	0	NA	NA	NA	NA	NA	0	0
MTF1	GC_mitotic		1	NA	NA	0	NA	NA	1	0	9.35903e-47	0.74588	1.29435e-43	E	1	NA	0	1	0		NA	NA	NA	NA	NA	NA	0	NA	NA	NA	NA	NA	0	0
MXD4	GC_mitotic		1	NA	5.67479e-10	0.118081	0.497	0.295	1.00886e-05	0	7.14068e-40	0.562264	9.87556e-37	E	1	NA	0	1	0		NA	NA	NA	NA	NA	NA	0	NA	NA	NA	NA	NA	0	0
MYBL1	GC_mitotic		1	NA	NA	0	NA	NA	1	0	6.8973e-10	0.465409	9.53897e-07	E	1	NA	0	1	0		NA	NA	NA	NA	NA	NA	0	NA	NA	NA	NA	NA	0	0
MYC	GC_mitotic		1	NA	NA	0	NA	NA	1	0	2.74976e-98	0.879691	3.80292e-95	AA	1	NA	0	1	0		NA	NA	NA	NA	NA	NA	0	NA	NA	NA	NA	NA	0	0
MYCN	GC_mitotic		1	NA	2.82147e-13	0.106505	0.288	0.122	5.01601e-09	0	6.61094e-18	0.305958	9.14293e-15	A	1	NA	0	1	0		NA	NA	NA	NA	NA	NA	0	NA	NA	NA	NA	NA	0	0
MYF6	GC_mitotic		1	NA	0.337846	0.011775	0.016	0.01	1	0	2.05389e-08	0.271002	2.84054e-05	E	1	NA	0	1	0		NA	NA	NA	NA	NA	NA	0	NA	NA	NA	NA	NA	0	0
MYNN	GC_mitotic		1	NA	NA	0	NA	NA	1	0	6.42317e-20	0.535255	8.88325e-17	D	1	NA	0	1	0		NA	NA	NA	NA	NA	NA	0	NA	NA	NA	NA	NA	0	0
MYOG	GC_mitotic		1	NA	NA	0	NA	NA	1	0	3.01974e-07	0.288955	0.00041763	E	1	NA	0	1	0		NA	NA	NA	NA	NA	NA	0	NA	NA	NA	NA	NA	0	0
MYT1L	GC_mitotic		1	NA	NA	0	NA	NA	1	0	1.96394e-72	0.869412	2.71613e-69	E	1	NA	0	1	0		NA	NA	NA	NA	NA	NA	0	NA	NA	NA	NA	NA	0	0
NCOA1	GC_mitotic		1	NA	1.14232e-09	0.0626545	0.619	0.374	2.03081e-05	0	1.35159e-13	0.46633	1.86925e-10	C	1	NA	0	1	0		NA	NA	NA	NA	NA	NA	0	NA	NA	NA	NA	NA	0	0
NCOA2	GC_mitotic		1	NA	4.36883e-08	0.0298454	0.544	0.34	0.000776691	0	1.90231e-08	0.277593	2.63089e-05	C	1	NA	0	1	0		NA	NA	NA	NA	NA	NA	0	NA	NA	NA	NA	NA	0	0
NCOA3	GC_mitotic		1	NA	NA	0	NA	NA	1	0	1.85684e-10	0.569294	2.56801e-07	C	1	NA	0	1	0		NA	NA	NA	NA	NA	NA	0	NA	NA	NA	NA	NA	0	0
NFAT5	GC_mitotic		1	NA	NA	0	NA	NA	1	0	1.15777e-32	0.579716	1.6012e-29	E	1	NA	0	1	0		NA	NA	NA	NA	NA	NA	0	NA	NA	NA	NA	NA	0	0
NFE2L1	GC_mitotic		1	NA	NA	0	NA	NA	1	0	7.47629e-15	0.391396	1.03397e-11	B	1	NA	0	1	0		NA	NA	NA	NA	NA	NA	0	NA	NA	NA	NA	NA	0	0
NFE2L3	GC_mitotic		1	NA	NA	0	NA	NA	1	0	3.47251e-21	0.436025	4.80248e-18	E	1	NA	0	1	0		NA	NA	NA	NA	NA	NA	0	NA	NA	NA	NA	NA	0	0
NFIA	GC_mitotic		1	NA	5.40915e-16	0.13974	0.591	0.333	9.61638e-12	0	2.16119e-28	0.652299	2.98892e-25	D	1	NA	0	1	0		NA	NA	NA	NA	NA	NA	0	NA	NA	NA	NA	NA	0	0
NFKB2	GC_mitotic		1	NA	NA	0	NA	NA	1	0	2.38806e-07	0.501601	0.000330268	B	1	NA	0	1	0		NA	NA	NA	NA	NA	NA	0	NA	NA	NA	NA	NA	0	0
NFKBIA	GC_mitotic		1	NA	NA	0	NA	NA	1	0	5.73327e-14	0.398955	7.92912e-11	B	1	NA	0	1	0		NA	NA	NA	NA	NA	NA	0	NA	NA	NA	NA	NA	0	0
NFKBIB	GC_mitotic		1	NA	NA	0	NA	NA	1	0	3.02266e-48	0.536913	4.18034e-45	E	1	NA	0	1	0		NA	NA	NA	NA	NA	NA	0	NA	NA	NA	NA	NA	0	0
NFKBIL1	GC_mitotic		1	NA	8.54729e-05	0.0100027	0.428	0.287	1	0	1.54043e-32	0.371137	2.13042e-29	E	1	NA	0	1	0		NA	NA	NA	NA	NA	NA	0	NA	NA	NA	NA	NA	0	0
NFX1	GC_mitotic		1	NA	1.58112e-06	0.0223312	0.494	0.32	0.0281091	0	1.02384e-46	0.653534	1.41597e-43	E	1	NA	0	1	0		NA	NA	NA	NA	NA	NA	0	NA	NA	NA	NA	NA	0	0
NFXL1	GC_mitotic		1	NA	NA	0	NA	NA	1	0	2.27202e-38	0.550216	3.14221e-35	E	1	NA	0	1	0		NA	NA	NA	NA	NA	NA	0	NA	NA	NA	NA	NA	0	0
NFYB	GC_mitotic		1	NA	2.62597e-09	0.0624754	0.725	0.468	4.66845e-05	0	9.15872e-65	0.981577	1.26665e-61	B	1	NA	0	1	0		NA	NA	NA	NA	NA	NA	0	NA	NA	NA	NA	NA	0	0
NFYC	GC_mitotic		1	NA	NA	0	NA	NA	1	0	5.79249e-19	0.659183	8.01102e-16	C	1	NA	0	1	0		NA	NA	NA	NA	NA	NA	0	NA	NA	NA	NA	NA	0	0
NHLH1	GC_mitotic		1	NA	NA	0	NA	NA	1	0	5.67686e-14	0.572487	7.8511e-11	E	1	NA	0	1	0		NA	NA	NA	NA	NA	NA	0	NA	NA	NA	NA	NA	0	0
NKX2	GC_mitotic		1	NA	NA	0	NA	NA	1	0	7.897e-18	0.39317	1.09215e-14	E	1	NA	0	1	0		NA	NA	NA	NA	NA	NA	0	NA	NA	NA	NA	NA	0	0
NKX2	GC_mitotic		1	NA	NA	0	NA	NA	1	0	3.97344e-06	0.274061	0.00549526	E	1	NA	0	1	0		NA	NA	NA	NA	NA	NA	0	NA	NA	NA	NA	NA	0	0
NKX2-4	GC_mitotic		1	NA	5.25725e-18	0.155502	0.297	0.115	9.34634e-14	1	NA	0	1	NA	0	NA	0	1	0		NA	NA	NA	NA	NA	NA	0	NA	NA	NA	NA	NA	0	0
NKX3	GC_mitotic		1	NA	NA	0	NA	NA	1	0	1.33804e-10	0.15085	1.85051e-07	E	1	NA	0	1	0		NA	NA	NA	NA	NA	NA	0	NA	NA	NA	NA	NA	0	0
NKX6	GC_mitotic		1	NA	NA	0	NA	NA	1	0	1.35789e-24	0.330567	1.87796e-21	E	1	NA	0	1	0		NA	NA	NA	NA	NA	NA	0	NA	NA	NA	NA	NA	0	0
NOBOX	GC_mitotic		1	NA	NA	0	NA	NA	1	0	8.10186e-08	0.111207	0.000112049	E	1	NA	0	1	0		NA	NA	NA	NA	NA	NA	0	NA	NA	NA	NA	NA	0	0
NOTO	GC_mitotic		1	NA	NA	0	NA	NA	1	0	3.31136e-08	0.13556	4.57962e-05	E	1	NA	0	1	0		NA	NA	NA	NA	NA	NA	0	NA	NA	NA	NA	NA	0	0
NR0B1	GC_mitotic		1	NA	0.117107	0.0112319	0.044	0.028	1	0	1.27562e-56	0.884953	1.76418e-53	B	1	NA	0	1	0		NA	NA	NA	NA	NA	NA	0	NA	NA	NA	NA	NA	0	0
NR2C2	GC_mitotic		1	NA	NA	0	NA	NA	1	0	6.37428e-12	0.158767	8.81563e-09	B	1	NA	0	1	0		NA	NA	NA	NA	NA	NA	0	NA	NA	NA	NA	NA	0	0
NR2E3	GC_mitotic		1	NA	NA	0	NA	NA	1	0	3.63145e-09	0.256005	5.0223e-06	E	1	NA	0	1	0		NA	NA	NA	NA	NA	NA	0	NA	NA	NA	NA	NA	0	0
NR2F1	GC_mitotic		1	NA	NA	0	NA	NA	1	0	7.62089e-20	0.443506	1.05397e-16	B	1	NA	0	1	0		NA	NA	NA	NA	NA	NA	0	NA	NA	NA	NA	NA	0	0
NR2F2	GC_mitotic		1	NA	NA	0	NA	NA	1	0	4.8075e-07	0.339379	0.000664877	B	1	NA	0	1	0		NA	NA	NA	NA	NA	NA	0	NA	NA	NA	NA	NA	0	0
NR2F6	GC_mitotic		1	NA	7.89484e-09	0.0898163	0.422	0.246	0.000140354	0	4.94445e-08	0.364528	6.83817e-05	B	1	NA	0	1	0		NA	NA	NA	NA	NA	NA	0	NA	NA	NA	NA	NA	0	0
NR4A2	GC_mitotic		1	NA	5.03245e-06	0.0417577	0.147	0.071	0.0894669	0	1.0842e-21	0.492543	1.49945e-18	B	1	NA	0	1	0		NA	NA	NA	NA	NA	NA	0	NA	NA	NA	NA	NA	0	0
NR4A3	GC_mitotic		1	NA	NA	0	NA	NA	1	0	7.82499e-18	0.392621	1.0822e-14	B	1	NA	0	1	0		NA	NA	NA	NA	NA	NA	0	NA	NA	NA	NA	NA	0	0
NRL	GC_mitotic		1	NA	NA	0	NA	NA	1	0	2.81335e-38	0.441374	3.89087e-35	E	1	NA	0	1	0		NA	NA	NA	NA	NA	NA	0	NA	NA	NA	NA	NA	0	0
ONECUT2	GC_mitotic		1	NA	0.00827399	0.0119108	0.047	0.022	1	0	1.25799e-22	0.333294	1.7398e-19	E	1	NA	0	1	0		NA	NA	NA	NA	NA	NA	0	NA	NA	NA	NA	NA	0	0
ONECUT3	GC_mitotic		1	NA	NA	0	NA	NA	1	0	1.59867e-18	0.272084	2.21096e-15	E	1	NA	0	1	0		NA	NA	NA	NA	NA	NA	0	NA	NA	NA	NA	NA	0	0
OTX1	GC_mitotic		1	NA	NA	0	NA	NA	1	0	9.71722e-22	0.513677	1.34389e-18	E	1	NA	0	1	0		NA	NA	NA	NA	NA	NA	0	NA	NA	NA	NA	NA	0	0
PAX6	GC_mitotic		1	NA	1.07302e-18	0.183186	0.581	0.292	1.90761e-14	1	0.0786118	-0.0897291	1	B	0	NA	0	1	0		NA	NA	NA	NA	NA	NA	0	NA	NA	NA	NA	NA	0	0
PBRM1	GC_mitotic		1	NA	1.32873e-10	0.115549	0.65	0.417	2.36222e-06	0	5.42638e-44	0.65955	7.50469e-41	E	1	NA	0	1	0		NA	NA	NA	NA	NA	NA	0	NA	NA	NA	NA	NA	0	0
PBX2	GC_mitotic		1	NA	NA	0	NA	NA	1	0	2.8943e-10	0.633614	4.00281e-07	C	1	NA	0	1	0		NA	NA	NA	NA	NA	NA	0	NA	NA	NA	NA	NA	0	0
PBX3	GC_mitotic		1	NA	NA	0	NA	NA	1	0	3.8391e-12	0.407327	5.30948e-09	C	1	NA	0	1	0		NA	NA	NA	NA	NA	NA	0	NA	NA	NA	NA	NA	0	0
PHF5A	GC_mitotic		1	NA	NA	0	NA	NA	1	0	5.01919e-66	0.665216	6.94154e-63	E	1	NA	0	1	0		NA	NA	NA	NA	NA	NA	0	NA	NA	NA	NA	NA	0	0
PHTF1	GC_mitotic		1	NA	NA	0	NA	NA	1	0	1.24544e-50	0.702803	1.72244e-47	E	1	NA	0	1	0		NA	NA	NA	NA	NA	NA	0	NA	NA	NA	NA	NA	0	0
PHTF2	GC_mitotic		1	NA	NA	0	NA	NA	1	0	9.31724e-33	0.478158	1.28857e-29	E	1	NA	0	1	0		NA	NA	NA	NA	NA	NA	0	NA	NA	NA	NA	NA	0	0
PITX1	GC_mitotic		1	NA	2.52579e-08	0.0866775	0.25	0.127	0.000449036	0	2.12416e-46	0.826624	2.93771e-43	B	1	NA	0	1	0		NA	NA	NA	NA	NA	NA	0	NA	NA	NA	NA	NA	0	0
PLAGL2	GC_mitotic		1	NA	NA	0	NA	NA	1	0	2.90964e-16	0.489173	4.02403e-13	E	1	NA	0	1	0		NA	NA	NA	NA	NA	NA	0	NA	NA	NA	NA	NA	0	0
POGZ	GC_mitotic		1	NA	8.25943e-08	0.0912038	0.734	0.5	0.00146836	0	9.25207e-18	0.21162	1.27956e-14	E	1	NA	0	1	0		NA	NA	NA	NA	NA	NA	0	NA	NA	NA	NA	NA	0	0
POU1F1	GC_mitotic		1	NA	NA	0	NA	NA	1	0	7.52401e-08	0.252052	0.000104057	D	1	NA	0	1	0		NA	NA	NA	NA	NA	NA	0	NA	NA	NA	NA	NA	0	0
POU2F1	GC_mitotic		1	NA	9.10164e-18	0.153272	0.684	0.38	1.61809e-13	1	0.855617	0.176917	1	A	0	NA	0	1	0		NA	NA	NA	NA	NA	NA	0	NA	NA	NA	NA	NA	0	0
POU4F1	GC_mitotic		1	NA	NA	0	NA	NA	1	0	1.72835e-26	0.558449	2.39031e-23	E	1	NA	0	1	0		NA	NA	NA	NA	NA	NA	0	NA	NA	NA	NA	NA	0	0
POU4F3	GC_mitotic		1	NA	NA	0	NA	NA	1	0	1.90503e-28	0.531939	2.63465e-25	E	1	NA	0	1	0		NA	NA	NA	NA	NA	NA	0	NA	NA	NA	NA	NA	0	0
POU5F1B	GC_mitotic		1	NA	NA	0	NA	NA	1	0	6.54937e-09	0.259619	9.05778e-06	E	1	NA	0	1	0		NA	NA	NA	NA	NA	NA	0	NA	NA	NA	NA	NA	0	0
POU6F1	GC_mitotic		1	NA	NA	0	NA	NA	1	0	4.92673e-24	0.435016	6.81367e-21	E	1	NA	0	1	0		NA	NA	NA	NA	NA	NA	0	NA	NA	NA	NA	NA	0	0
POU6F2	GC_mitotic		1	NA	NA	0	NA	NA	1	0	6.51989e-10	0.306115	9.01701e-07	E	1	NA	0	1	0		NA	NA	NA	NA	NA	NA	0	NA	NA	NA	NA	NA	0	0
PRDM10	GC_mitotic		1	NA	0.00049995	0.023095	0.122	0.066	1	0	5.37034e-27	0.421309	7.42718e-24	E	1	NA	0	1	0		NA	NA	NA	NA	NA	NA	0	NA	NA	NA	NA	NA	0	0
PRDM15	GC_mitotic		1	NA	0.0071774	0.00717802	0.138	0.088	1	0	1.40027e-28	0.5165	1.93658e-25	E	1	NA	0	1	0		NA	NA	NA	NA	NA	NA	0	NA	NA	NA	NA	NA	0	0
PRDM2	GC_mitotic		1	NA	NA	0	NA	NA	1	0	1.32137e-23	0.454427	1.82745e-20	E	1	NA	0	1	0		NA	NA	NA	NA	NA	NA	0	NA	NA	NA	NA	NA	0	0
PRDM4	GC_mitotic		1	NA	NA	0	NA	NA	1	0	3.09144e-43	0.582557	4.27547e-40	E	1	NA	0	1	0		NA	NA	NA	NA	NA	NA	0	NA	NA	NA	NA	NA	0	0
PRDM6	GC_mitotic		1	NA	8.8572e-07	0.0434899	0.216	0.112	0.0157463	0	1.62703e-12	0.48896	2.25018e-09	E	1	NA	0	1	0		NA	NA	NA	NA	NA	NA	0	NA	NA	NA	NA	NA	0	0
PROX2	GC_mitotic		1	NA	NA	0	NA	NA	1	0	6.55335e-10	0.213643	9.06328e-07	E	1	NA	0	1	0		NA	NA	NA	NA	NA	NA	0	NA	NA	NA	NA	NA	0	0
PSPC1	GC_mitotic		1	NA	2.97883e-15	0.13501	0.853	0.548	5.29576e-11	0	2.41859e-80	0.77386	3.34492e-77	E	1	NA	0	1	0		NA	NA	NA	NA	NA	NA	0	NA	NA	NA	NA	NA	0	0
PTF1A	GC_mitotic		1	NA	1.06235e-05	0.0204261	0.084	0.033	0.188865	0	1.04138e-26	0.599888	1.44023e-23	E	1	NA	0	1	0		NA	NA	NA	NA	NA	NA	0	NA	NA	NA	NA	NA	0	0
PURA	GC_mitotic		1	NA	1.65993e-07	0.0665914	0.519	0.328	0.00295103	0	1.0338e-24	0.397694	1.42975e-21	E	1	NA	0	1	0		NA	NA	NA	NA	NA	NA	0	NA	NA	NA	NA	NA	0	0
PURB	GC_mitotic		1	NA	0.000233206	0.0268143	0.147	0.081	1	0	7.76516e-30	0.452334	1.07392e-26	E	1	NA	0	1	0		NA	NA	NA	NA	NA	NA	0	NA	NA	NA	NA	NA	0	0
RAD21	GC_mitotic		1	NA	9.1452e-09	0.15087	0.928	0.707	0.000162583	1	NA	0	1	NA	0	NA	0	1	0		NA	NA	NA	NA	NA	NA	0	NA	NA	NA	NA	NA	0	0
RARG	GC_mitotic		1	NA	2.96105e-12	0.0834912	0.256	0.109	5.26416e-08	0	9.41612e-18	0.361398	1.30225e-14	D	1	NA	0	1	0		NA	NA	NA	NA	NA	NA	0	NA	NA	NA	NA	NA	0	0
RAX2	GC_mitotic		1	NA	NA	0	NA	NA	1	0	4.95798e-13	0.367683	6.85689e-10	E	1	NA	0	1	0		NA	NA	NA	NA	NA	NA	0	NA	NA	NA	NA	NA	0	0
RBAK	GC_mitotic		1	NA	NA	0	NA	NA	1	0	7.96921e-19	0.190553	1.10214e-15	E	1	NA	0	1	0		NA	NA	NA	NA	NA	NA	0	NA	NA	NA	NA	NA	0	0
RC3H2	GC_mitotic		1	NA	NA	0	NA	NA	1	0	2.3852e-35	0.535222	3.29873e-32	E	1	NA	0	1	0		NA	NA	NA	NA	NA	NA	0	NA	NA	NA	NA	NA	0	0
REST	GC_mitotic		1	NA	0.000774218	0.0818187	0.95	0.729	1	0	3.76367e-13	0.417558	5.20515e-10	A	1	NA	0	1	0		NA	NA	NA	NA	NA	NA	0	NA	NA	NA	NA	NA	0	0
RFX2	GC_mitotic		1	NA	NA	0	NA	NA	1	0	4.85477e-10	0.190617	6.71415e-07	C	1	NA	0	1	0		NA	NA	NA	NA	NA	NA	0	NA	NA	NA	NA	NA	0	0
RFX7	GC_mitotic		1	NA	NA	0	NA	NA	1	0	3.86784e-30	0.493069	5.34923e-27	E	1	NA	0	1	0		NA	NA	NA	NA	NA	NA	0	NA	NA	NA	NA	NA	0	0
RFXAP	GC_mitotic		1	NA	3.76338e-26	0.241997	0.569	0.263	6.69054e-22	1	2.65115e-36	-0.864467	3.66654e-33	A	0	NA	0	1	0		NA	NA	NA	NA	NA	NA	0	NA	NA	NA	NA	NA	0	0
RREB1	GC_mitotic		1	NA	NA	0	NA	NA	1	0	3.65559e-07	0.386814	0.000505568	E	1	NA	0	1	0		NA	NA	NA	NA	NA	NA	0	NA	NA	NA	NA	NA	0	0
SALL1	GC_mitotic		1	NA	0.00108625	0.0163096	0.084	0.042	1	0	8.28254e-31	0.402912	1.14548e-27	E	1	NA	0	1	0		NA	NA	NA	NA	NA	NA	0	NA	NA	NA	NA	NA	0	0
SATB1	GC_mitotic		1	NA	NA	0	NA	NA	1	0	7.68725e-28	0.774955	1.06315e-24	B	1	NA	0	1	0		NA	NA	NA	NA	NA	NA	0	NA	NA	NA	NA	NA	0	0
SATB2	GC_mitotic		1	NA	NA	0	NA	NA	1	0	4.14506e-11	0.427118	5.73262e-08	E	1	NA	0	1	0		NA	NA	NA	NA	NA	NA	0	NA	NA	NA	NA	NA	0	0
SCRT1	GC_mitotic		1	NA	NA	0	NA	NA	1	0	6.1829e-20	0.278603	8.55095e-17	E	1	NA	0	1	0		NA	NA	NA	NA	NA	NA	0	NA	NA	NA	NA	NA	0	0
SCRT2	GC_mitotic		1	NA	NA	0	NA	NA	1	0	3.39499e-20	0.414193	4.69527e-17	E	1	NA	0	1	0		NA	NA	NA	NA	NA	NA	0	NA	NA	NA	NA	NA	0	0
SCX	GC_mitotic		1	NA	0.00142036	0.00977246	0.131	0.075	1	0	2.61509e-16	0.188536	3.61667e-13	E	1	NA	0	1	0		NA	NA	NA	NA	NA	NA	0	NA	NA	NA	NA	NA	0	0
SHOX	GC_mitotic		1	NA	NA	0	NA	NA	1	0	6.42067e-15	0.421953	8.87978e-12	E	1	NA	0	1	0		NA	NA	NA	NA	NA	NA	0	NA	NA	NA	NA	NA	0	0
SIX1	GC_mitotic		1	NA	2.89287e-10	0.073647	0.5	0.29	5.14295e-06	0	1.46504e-06	0.324349	0.00202615	E	1	NA	0	1	0		NA	NA	NA	NA	NA	NA	0	NA	NA	NA	NA	NA	0	0
SIX5	GC_mitotic		1	NA	2.50854e-27	0.181791	0.35	0.114	4.45968e-23	1	0.0972733	0.224808	1	C	0	NA	0	1	0		NA	NA	NA	NA	NA	NA	0	NA	NA	NA	NA	NA	0	0
SMAD5	GC_mitotic		1	NA	2.97497e-07	0.0615361	0.644	0.432	0.00528891	0	9.69322e-42	0.654404	1.34057e-38	C	1	NA	0	1	0		NA	NA	NA	NA	NA	NA	0	NA	NA	NA	NA	NA	0	0
SMAD9	GC_mitotic		1	NA	1.44585e-07	0.0193581	0.453	0.273	0.00257043	0	2.20791e-08	0.284847	3.05353e-05	E	1	NA	0	1	0		NA	NA	NA	NA	NA	NA	0	NA	NA	NA	NA	NA	0	0
SMARCA1	GC_mitotic		1	NA	NA	0	NA	NA	1	0	2.48144e-62	0.776873	3.43183e-59	E	1	NA	0	1	0		NA	NA	NA	NA	NA	NA	0	NA	NA	NA	NA	NA	0	0
SMARCC1	GC_mitotic		1	NA	1.45549e-20	0.247212	0.931	0.668	2.58758e-16	1	1.00068e-10	-0.212558	1.38394e-07	D	0	NA	0	1	0		NA	NA	NA	NA	NA	NA	0	NA	NA	NA	NA	NA	0	0
SMARCC2	GC_mitotic		1	NA	5.51945e-13	0.113529	0.55	0.312	9.81248e-09	0	3.10931e-22	0.505067	4.30018e-19	C	1	NA	0	1	0		NA	NA	NA	NA	NA	NA	0	NA	NA	NA	NA	NA	0	0
SNAI3	GC_mitotic		1	NA	NA	0	NA	NA	1	0	3.1358e-48	0.547607	4.33682e-45	E	1	NA	0	1	0		NA	NA	NA	NA	NA	NA	0	NA	NA	NA	NA	NA	0	0
SNAPC4	GC_mitotic		1	NA	NA	0	NA	NA	1	0	6.41128e-13	0.369355	8.8668e-10	C	1	NA	0	1	0		NA	NA	NA	NA	NA	NA	0	NA	NA	NA	NA	NA	0	0
SOX1	GC_mitotic		1	NA	NA	0	NA	NA	1	0	9.32652e-13	0.385494	1.28986e-09	E	1	NA	0	1	0		NA	NA	NA	NA	NA	NA	0	NA	NA	NA	NA	NA	0	0
SOX3	GC_mitotic		1	NA	NA	0	NA	NA	1	0	2.66358e-10	0.28422	3.68373e-07	E	1	NA	0	1	0		NA	NA	NA	NA	NA	NA	0	NA	NA	NA	NA	NA	0	0
SOX4	GC_mitotic		1	NA	1.30823e-06	0.123453	0.922	0.656	0.0232577	0	2.91869e-28	0.609392	4.03655e-25	E	1	NA	0	1	0		NA	NA	NA	NA	NA	NA	0	NA	NA	NA	NA	NA	0	0
SP1	GC_mitotic		1	NA	NA	0	NA	NA	1	0	3.5057e-10	0.286253	4.84839e-07	AA	1	NA	0	1	0		NA	NA	NA	NA	NA	NA	0	NA	NA	NA	NA	NA	0	0
SP100	GC_mitotic		1	NA	NA	0	NA	NA	1	0	3.1392e-20	0.333138	4.34151e-17	E	1	NA	0	1	0		NA	NA	NA	NA	NA	NA	0	NA	NA	NA	NA	NA	0	0
SP2	GC_mitotic		1	NA	NA	0	NA	NA	1	0	9.44138e-15	0.365219	1.30574e-11	C	1	NA	0	1	0		NA	NA	NA	NA	NA	NA	0	NA	NA	NA	NA	NA	0	0
SP3	GC_mitotic		1	NA	1.99962e-07	0.0491717	0.525	0.332	0.00355493	0	2.57995e-07	0.201403	0.000356807	AA	1	NA	0	1	0		NA	NA	NA	NA	NA	NA	0	NA	NA	NA	NA	NA	0	0
SP8	GC_mitotic		1	NA	NA	0	NA	NA	1	0	5.42652e-45	0.620157	7.50488e-42	E	1	NA	0	1	0		NA	NA	NA	NA	NA	NA	0	NA	NA	NA	NA	NA	0	0
SPIC	GC_mitotic		1	NA	NA	0	NA	NA	1	0	3.69426e-09	0.195409	5.10917e-06	E	1	NA	0	1	0		NA	NA	NA	NA	NA	NA	0	NA	NA	NA	NA	NA	0	0
SREBF1	GC_mitotic		1	NA	NA	0	NA	NA	1	0	1.20802e-17	0.462614	1.67069e-14	AA	1	NA	0	1	0		NA	NA	NA	NA	NA	NA	0	NA	NA	NA	NA	NA	0	0
SREBF2	GC_mitotic		1	NA	NA	0	NA	NA	1	0	1.76366e-11	0.239803	2.43915e-08	A	1	NA	0	1	0		NA	NA	NA	NA	NA	NA	0	NA	NA	NA	NA	NA	0	0
SRY	GC_mitotic		1	NA	NA	0	NA	NA	1	0	9.12497e-29	0.535475	1.26198e-25	E	1	NA	0	1	0		NA	NA	NA	NA	NA	NA	0	NA	NA	NA	NA	NA	0	0
SSRP1	GC_mitotic		1	NA	3.53234e-10	0.133575	0.959	0.766	6.2798e-06	0	5.58333e-51	0.575701	7.72175e-48	C	1	NA	0	1	0		NA	NA	NA	NA	NA	NA	0	NA	NA	NA	NA	NA	0	0
ST18	GC_mitotic		1	NA	NA	0	NA	NA	1	0	5.03217e-58	0.671492	6.9595e-55	E	1	NA	0	1	0		NA	NA	NA	NA	NA	NA	0	NA	NA	NA	NA	NA	0	0
STAT4	GC_mitotic		1	NA	NA	0	NA	NA	1	0	7.18717e-12	0.367095	9.93986e-09	B	1	NA	0	1	0		NA	NA	NA	NA	NA	NA	0	NA	NA	NA	NA	NA	0	0
TADA2A	GC_mitotic		1	NA	NA	0	NA	NA	1	0	3.59279e-40	0.598473	4.96883e-37	E	1	NA	0	1	0		NA	NA	NA	NA	NA	NA	0	NA	NA	NA	NA	NA	0	0
TADA2B	GC_mitotic		1	NA	NA	0	NA	NA	1	0	2.86032e-33	0.555989	3.95582e-30	E	1	NA	0	1	0		NA	NA	NA	NA	NA	NA	0	NA	NA	NA	NA	NA	0	0
TAF1	GC_mitotic		1	NA	NA	0	NA	NA	1	0	1.73436e-26	0.53723	2.39863e-23	C	1	NA	0	1	0		NA	NA	NA	NA	NA	NA	0	NA	NA	NA	NA	NA	0	0
TBP	GC_mitotic		1	NA	NA	0	NA	NA	1	0	2.84844e-09	0.179741	3.9394e-06	B	1	NA	0	1	0		NA	NA	NA	NA	NA	NA	0	NA	NA	NA	NA	NA	0	0
TBPL1	GC_mitotic		1	NA	NA	0	NA	NA	1	0	2.33503e-52	0.573225	3.22934e-49	E	1	NA	0	1	0		NA	NA	NA	NA	NA	NA	0	NA	NA	NA	NA	NA	0	0
TBX18	GC_mitotic		1	NA	0.000602841	0.0109536	0.181	0.109	1	0	1.9859e-36	0.408721	2.7465e-33	E	1	NA	0	1	0		NA	NA	NA	NA	NA	NA	0	NA	NA	NA	NA	NA	0	0
TBX19	GC_mitotic		1	NA	NA	0	NA	NA	1	0	4.02771e-31	0.539528	5.57033e-28	E	1	NA	0	1	0		NA	NA	NA	NA	NA	NA	0	NA	NA	NA	NA	NA	0	0
TBX2	GC_mitotic		1	NA	3.55635e-37	0.206436	0.241	0.046	6.32248e-33	1	9.4688e-28	-0.717297	1.30954e-24	E	0	NA	0	1	0		NA	NA	NA	NA	NA	NA	0	NA	NA	NA	NA	NA	0	0
TBX20	GC_mitotic		1	NA	NA	0	NA	NA	1	0	3.58558e-08	0.322564	4.95886e-05	E	1	NA	0	1	0		NA	NA	NA	NA	NA	NA	0	NA	NA	NA	NA	NA	0	0
TCF12	GC_mitotic		1	NA	NA	0	NA	NA	1	0	5.26586e-06	0.350032	0.00728268	C	1	NA	0	1	0		NA	NA	NA	NA	NA	NA	0	NA	NA	NA	NA	NA	0	0
TCF23	GC_mitotic		1	NA	NA	0	NA	NA	1	0	1.45579e-37	0.548868	2.01336e-34	E	1	NA	0	1	0		NA	NA	NA	NA	NA	NA	0	NA	NA	NA	NA	NA	0	0
TCF7	GC_mitotic		1	NA	6.18129e-15	0.101672	0.344	0.152	1.09891e-10	0	1.40017e-22	0.590337	1.93644e-19	B	1	NA	0	1	0		NA	NA	NA	NA	NA	NA	0	NA	NA	NA	NA	NA	0	0
TCF7L1	GC_mitotic		1	NA	0.00180634	0.00252812	0.153	0.092	1	0	4.57156e-30	0.793386	6.32247e-27	D	1	NA	0	1	0		NA	NA	NA	NA	NA	NA	0	NA	NA	NA	NA	NA	0	0
TCF7L2	GC_mitotic		1	NA	4.89611e-07	0.0479277	0.284	0.157	0.00870431	0	9.82135e-08	0.464419	0.000135829	A	1	NA	0	1	0		NA	NA	NA	NA	NA	NA	0	NA	NA	NA	NA	NA	0	0
TCFL5	GC_mitotic		1	NA	6.34019e-08	0.0608349	0.259	0.136	0.00112716	0	1.80757e-56	0.741331	2.49987e-53	E	1	NA	0	1	0		NA	NA	NA	NA	NA	NA	0	NA	NA	NA	NA	NA	0	0
TEAD1	GC_mitotic		1	NA	7.43816e-07	0.0465641	0.594	0.394	0.0132236	0	2.83583e-09	0.710336	3.92195e-06	B	1	NA	0	1	0		NA	NA	NA	NA	NA	NA	0	NA	NA	NA	NA	NA	0	0
TEAD2	GC_mitotic		1	NA	NA	0	NA	NA	1	0	3.66687e-06	0.171848	0.00507128	C	1	NA	0	1	0		NA	NA	NA	NA	NA	NA	0	NA	NA	NA	NA	NA	0	0
TEAD3	GC_mitotic		1	NA	0.103697	0.00110922	0.138	0.106	1	0	9.29277e-45	0.933519	1.28519e-41	D	1	NA	0	1	0		NA	NA	NA	NA	NA	NA	0	NA	NA	NA	NA	NA	0	0
TEAD4	GC_mitotic		1	NA	1.8521e-14	0.153307	0.553	0.289	3.29265e-10	1	0.000535673	0.135778	0.740835	C	0	NA	0	1	0		NA	NA	NA	NA	NA	NA	0	NA	NA	NA	NA	NA	0	0
TEF	GC_mitotic		1	NA	NA	0	NA	NA	1	0	4.64401e-25	0.538603	6.42266e-22	E	1	NA	0	1	0		NA	NA	NA	NA	NA	NA	0	NA	NA	NA	NA	NA	0	0
TFCP2	GC_mitotic		1	NA	1.4201e-06	0.0371121	0.353	0.212	0.0252465	0	1.65113e-25	0.651199	2.28352e-22	D	1	NA	0	1	0		NA	NA	NA	NA	NA	NA	0	NA	NA	NA	NA	NA	0	0
TFCP2L1	GC_mitotic		1	NA	NA	0	NA	NA	1	0	7.60334e-55	0.587657	1.05154e-51	E	1	NA	0	1	0		NA	NA	NA	NA	NA	NA	0	NA	NA	NA	NA	NA	0	0
TFDP1	GC_mitotic		1	NA	1.57426e-14	0.123481	0.613	0.352	2.79871e-10	0	1.81144e-63	0.847006	2.50522e-60	B	1	NA	0	1	0		NA	NA	NA	NA	NA	NA	0	NA	NA	NA	NA	NA	0	0
TFDP2	GC_mitotic		1	NA	3.41638e-05	0.0583736	0.872	0.631	0.607364	0	1.62476e-38	0.652122	2.24704e-35	E	1	NA	0	1	0		NA	NA	NA	NA	NA	NA	0	NA	NA	NA	NA	NA	0	0
TFE3	GC_mitotic		1	NA	0.0459187	0.00652175	0.091	0.061	1	0	1.78045e-44	0.56359	2.46237e-41	E	1	NA	0	1	0		NA	NA	NA	NA	NA	NA	0	NA	NA	NA	NA	NA	0	0
TFEB	GC_mitotic		1	NA	0.0231842	0.0135417	0.091	0.057	1	0	2.29359e-24	0.49138	3.17203e-21	E	1	NA	0	1	0		NA	NA	NA	NA	NA	NA	0	NA	NA	NA	NA	NA	0	0
TFEC	GC_mitotic		1	NA	NA	0	NA	NA	1	0	6.40081e-10	0.521915	8.85232e-07	E	1	NA	0	1	0		NA	NA	NA	NA	NA	NA	0	NA	NA	NA	NA	NA	0	0
TGIF1	GC_mitotic		1	NA	3.31047e-12	0.105519	0.653	0.383	5.88535e-08	0	1.796e-13	0.269803	2.48386e-10	E	1	NA	0	1	0		NA	NA	NA	NA	NA	NA	0	NA	NA	NA	NA	NA	0	0
THAP10	GC_mitotic		1	NA	3.78769e-10	0.0526638	0.353	0.183	6.73375e-06	0	1.70062e-47	0.602012	2.35196e-44	E	1	NA	0	1	0		NA	NA	NA	NA	NA	NA	0	NA	NA	NA	NA	NA	0	0
THAP11	GC_mitotic		1	NA	2.77866e-12	0.161099	0.634	0.403	4.9399e-08	1	1.90939e-40	-0.951953	2.64069e-37	C	0	NA	0	1	0		NA	NA	NA	NA	NA	NA	0	NA	NA	NA	NA	NA	0	0
THAP2	GC_mitotic		1	NA	NA	0	NA	NA	1	0	1.60262e-38	0.506031	2.21642e-35	E	1	NA	0	1	0		NA	NA	NA	NA	NA	NA	0	NA	NA	NA	NA	NA	0	0
THAP3	GC_mitotic		1	NA	6.27623e-11	0.12903	0.503	0.3	1.11579e-06	0	3.58287e-18	0.18021	4.9551e-15	E	1	NA	0	1	0		NA	NA	NA	NA	NA	NA	0	NA	NA	NA	NA	NA	0	0
THAP4	GC_mitotic		1	NA	1.37945e-05	0.031822	0.659	0.459	0.245238	0	3.94761e-45	0.508602	5.45955e-42	E	1	NA	0	1	0		NA	NA	NA	NA	NA	NA	0	NA	NA	NA	NA	NA	0	0
THAP5	GC_mitotic		1	NA	0.000115475	0.0124325	0.537	0.375	1	0	2.3139e-42	0.456673	3.20013e-39	E	1	NA	0	1	0		NA	NA	NA	NA	NA	NA	0	NA	NA	NA	NA	NA	0	0
THAP6	GC_mitotic		1	NA	NA	0	NA	NA	1	0	3.33168e-20	0.133109	4.60771e-17	E	1	NA	0	1	0		NA	NA	NA	NA	NA	NA	0	NA	NA	NA	NA	NA	0	0
THAP7	GC_mitotic		1	NA	NA	0	NA	NA	1	0	1.53378e-27	0.350246	2.12122e-24	E	1	NA	0	1	0		NA	NA	NA	NA	NA	NA	0	NA	NA	NA	NA	NA	0	0
THAP8	GC_mitotic		1	NA	NA	0	NA	NA	1	0	2.25177e-30	0.343004	3.1142e-27	E	1	NA	0	1	0		NA	NA	NA	NA	NA	NA	0	NA	NA	NA	NA	NA	0	0
THRB	GC_mitotic		1	NA	NA	0	NA	NA	1	0	3.23264e-06	0.330871	0.00447074	D	1	NA	0	1	0		NA	NA	NA	NA	NA	NA	0	NA	NA	NA	NA	NA	0	0
TONSL	GC_mitotic		1	NA	NA	0	NA	NA	1	0	4.55115e-53	0.622772	6.29424e-50	E	1	NA	0	1	0		NA	NA	NA	NA	NA	NA	0	NA	NA	NA	NA	NA	0	0
TOX4	GC_mitotic		1	NA	NA	0	NA	NA	1	0	1.12896e-69	0.711528	1.56135e-66	E	1	NA	0	1	0		NA	NA	NA	NA	NA	NA	0	NA	NA	NA	NA	NA	0	0
TSC22D2	GC_mitotic		1	NA	NA	0	NA	NA	1	0	6.64631e-19	0.460554	9.19185e-16	E	1	NA	0	1	0		NA	NA	NA	NA	NA	NA	0	NA	NA	NA	NA	NA	0	0
TSC22D4	GC_mitotic		1	NA	NA	0	NA	NA	1	0	8.83183e-29	0.35719	1.22144e-25	D	1	NA	0	1	0		NA	NA	NA	NA	NA	NA	0	NA	NA	NA	NA	NA	0	0
TSHZ1	GC_mitotic		1	NA	NA	0	NA	NA	1	0	3.51898e-27	0.724794	4.86675e-24	E	1	NA	0	1	0		NA	NA	NA	NA	NA	NA	0	NA	NA	NA	NA	NA	0	0
TWIST1	GC_mitotic		1	NA	4.45117e-07	0.0617079	0.319	0.185	0.0079133	0	8.55651e-08	0.315005	0.000118337	A	1	NA	0	1	0		NA	NA	NA	NA	NA	NA	0	NA	NA	NA	NA	NA	0	0
TWIST2	GC_mitotic		1	NA	NA	0	NA	NA	1	0	6.44026e-10	0.299393	8.90689e-07	A	1	NA	0	1	0		NA	NA	NA	NA	NA	NA	0	NA	NA	NA	NA	NA	0	0
UBP1	GC_mitotic		1	NA	1.23124e-05	0.0275808	0.294	0.175	0.218889	0	9.7946e-47	0.679065	1.35459e-43	E	1	NA	0	1	0		NA	NA	NA	NA	NA	NA	0	NA	NA	NA	NA	NA	0	0
USF1	GC_mitotic		1	NA	NA	0	NA	NA	1	0	5.5237e-39	0.637204	7.63928e-36	AA	1	NA	0	1	0		NA	NA	NA	NA	NA	NA	0	NA	NA	NA	NA	NA	0	0
USF2	GC_mitotic		1	NA	3.84753e-09	0.0722728	0.394	0.222	6.84015e-05	0	1.01748e-24	0.53697	1.40718e-21	AA	1	NA	0	1	0		NA	NA	NA	NA	NA	NA	0	NA	NA	NA	NA	NA	0	0
VEZF1	GC_mitotic		1	NA	NA	0	NA	NA	1	0	2.38162e-31	0.551822	3.29377e-28	E	1	NA	0	1	0		NA	NA	NA	NA	NA	NA	0	NA	NA	NA	NA	NA	0	0
WIZ	GC_mitotic		1	NA	0.00120971	0.0164274	0.209	0.137	1	0	7.34676e-41	0.573287	1.01606e-37	E	1	NA	0	1	0		NA	NA	NA	NA	NA	NA	0	NA	NA	NA	NA	NA	0	0
YBX3	GC_mitotic		1	NA	5.14252e-10	0.158167	0.928	0.672	9.14237e-06	1	1.27445e-70	-1.25535	1.76257e-67	E	0	NA	0	1	0		NA	NA	NA	NA	NA	NA	0	NA	NA	NA	NA	NA	0	0
YY1	GC_mitotic		1	NA	0.000100726	0.00299427	0.65	0.44	1	0	5.75949e-09	0.292498	7.96537e-06	AA	1	NA	0	1	0		NA	NA	NA	NA	NA	NA	0	NA	NA	NA	NA	NA	0	0
YY2	GC_mitotic		1	NA	NA	0	NA	NA	1	0	1.70927e-53	0.680307	2.36391e-50	E	1	NA	0	1	0		NA	NA	NA	NA	NA	NA	0	NA	NA	NA	NA	NA	0	0
ZBED1	GC_mitotic		1	NA	0.000118289	0.0187981	0.144	0.075	1	0	1.77688e-09	0.325886	2.45743e-06	C	1	NA	0	1	0		NA	NA	NA	NA	NA	NA	0	NA	NA	NA	NA	NA	0	0
ZBED3	GC_mitotic		1	NA	0.117679	0.00956092	0.091	0.066	1	0	1.2498e-44	0.650033	1.72848e-41	E	1	NA	0	1	0		NA	NA	NA	NA	NA	NA	0	NA	NA	NA	NA	NA	0	0
ZBED4	GC_mitotic		1	NA	9.85365e-06	0.0434433	0.109	0.048	0.175178	0	8.73786e-54	0.770729	1.20845e-50	E	1	NA	0	1	0		NA	NA	NA	NA	NA	NA	0	NA	NA	NA	NA	NA	0	0
ZBED5	GC_mitotic		1	NA	NA	0	NA	NA	1	0	2.19114e-22	0.140898	3.03035e-19	E	1	NA	0	1	0		NA	NA	NA	NA	NA	NA	0	NA	NA	NA	NA	NA	0	0
ZBTB11	GC_mitotic		1	NA	4.96788e-09	0.0850669	0.609	0.389	8.8319e-05	0	2.84113e-07	0.318913	0.000392929	C	1	NA	0	1	0		NA	NA	NA	NA	NA	NA	0	NA	NA	NA	NA	NA	0	0
ZBTB12	GC_mitotic		1	NA	NA	0	NA	NA	1	0	6.57201e-21	0.276159	9.08909e-18	E	1	NA	0	1	0		NA	NA	NA	NA	NA	NA	0	NA	NA	NA	NA	NA	0	0
ZBTB14	GC_mitotic		1	NA	2.13804e-09	0.0557169	0.316	0.162	3.80101e-05	0	6.87844e-38	0.637388	9.51289e-35	E	1	NA	0	1	0		NA	NA	NA	NA	NA	NA	0	NA	NA	NA	NA	NA	0	0
ZBTB16	GC_mitotic		1	NA	4.57148e-36	0.236942	0.403	0.123	8.12718e-32	1	0.00150973	-0.089751	1	D	0	NA	0	1	0		NA	NA	NA	NA	NA	NA	0	NA	NA	NA	NA	NA	0	0
ZBTB17	GC_mitotic		1	NA	NA	0	NA	NA	1	0	1.42175e-30	0.478077	1.96629e-27	E	1	NA	0	1	0		NA	NA	NA	NA	NA	NA	0	NA	NA	NA	NA	NA	0	0
ZBTB2	GC_mitotic		1	NA	NA	0	NA	NA	1	0	1.09301e-56	0.726291	1.51164e-53	E	1	NA	0	1	0		NA	NA	NA	NA	NA	NA	0	NA	NA	NA	NA	NA	0	0
ZBTB21	GC_mitotic		1	NA	NA	0	NA	NA	1	0	2.2153e-38	0.65351	3.06376e-35	E	1	NA	0	1	0		NA	NA	NA	NA	NA	NA	0	NA	NA	NA	NA	NA	0	0
ZBTB22	GC_mitotic		1	NA	NA	0	NA	NA	1	0	1.72247e-24	0.313271	2.38217e-21	E	1	NA	0	1	0		NA	NA	NA	NA	NA	NA	0	NA	NA	NA	NA	NA	0	0
ZBTB24	GC_mitotic		1	NA	8.88152e-10	0.104156	0.522	0.319	1.57896e-05	0	1.23085e-43	0.636584	1.70226e-40	E	1	NA	0	1	0		NA	NA	NA	NA	NA	NA	0	NA	NA	NA	NA	NA	0	0
ZBTB33	GC_mitotic		1	NA	NA	0	NA	NA	1	0	1.19536e-09	0.227062	1.65319e-06	B	1	NA	0	1	0		NA	NA	NA	NA	NA	NA	0	NA	NA	NA	NA	NA	0	0
ZBTB34	GC_mitotic		1	NA	NA	0	NA	NA	1	0	1.16544e-11	0.373007	1.6118e-08	E	1	NA	0	1	0		NA	NA	NA	NA	NA	NA	0	NA	NA	NA	NA	NA	0	0
ZBTB38	GC_mitotic		1	NA	9.35298e-14	0.144312	0.478	0.258	1.66277e-09	0	1.60387e-37	0.602107	2.21815e-34	E	1	NA	0	1	0		NA	NA	NA	NA	NA	NA	0	NA	NA	NA	NA	NA	0	0
ZBTB39	GC_mitotic		1	NA	0.000478872	0.00109977	0.344	0.234	1	0	6.90409e-17	0.401208	9.54835e-14	E	1	NA	0	1	0		NA	NA	NA	NA	NA	NA	0	NA	NA	NA	NA	NA	0	0
ZBTB40	GC_mitotic		1	NA	0.0129151	0.0184299	0.25	0.186	1	0	1.16618e-13	0.245825	1.61282e-10	E	1	NA	0	1	0		NA	NA	NA	NA	NA	NA	0	NA	NA	NA	NA	NA	0	0
ZBTB41	GC_mitotic		1	NA	NA	0	NA	NA	1	0	4.68091e-24	0.341068	6.47369e-21	E	1	NA	0	1	0		NA	NA	NA	NA	NA	NA	0	NA	NA	NA	NA	NA	0	0
ZBTB42	GC_mitotic		1	NA	0.00283516	0.0199665	0.059	0.028	1	0	4.55729e-27	0.311663	6.30273e-24	E	1	NA	0	1	0		NA	NA	NA	NA	NA	NA	0	NA	NA	NA	NA	NA	0	0
ZBTB43	GC_mitotic		1	NA	NA	0	NA	NA	1	0	8.87065e-31	0.512778	1.22681e-27	E	1	NA	0	1	0		NA	NA	NA	NA	NA	NA	0	NA	NA	NA	NA	NA	0	0
ZBTB45	GC_mitotic		1	NA	NA	0	NA	NA	1	0	1.84428e-24	0.328571	2.55063e-21	E	1	NA	0	1	0		NA	NA	NA	NA	NA	NA	0	NA	NA	NA	NA	NA	0	0
ZBTB47	GC_mitotic		1	NA	0.00117067	0.016418	0.025	0.007	1	0	3.00166e-07	0.3911	0.00041513	E	1	NA	0	1	0		NA	NA	NA	NA	NA	NA	0	NA	NA	NA	NA	NA	0	0
ZBTB48	GC_mitotic		1	NA	NA	0	NA	NA	1	0	2.43317e-17	0.194108	3.36508e-14	E	1	NA	0	1	0		NA	NA	NA	NA	NA	NA	0	NA	NA	NA	NA	NA	0	0
ZBTB5	GC_mitotic		1	NA	NA	0	NA	NA	1	0	2.84896e-15	0.320994	3.94011e-12	E	1	NA	0	1	0		NA	NA	NA	NA	NA	NA	0	NA	NA	NA	NA	NA	0	0
ZBTB6	GC_mitotic		1	NA	NA	0	NA	NA	1	0	4.66409e-32	0.468622	6.45043e-29	E	1	NA	0	1	0		NA	NA	NA	NA	NA	NA	0	NA	NA	NA	NA	NA	0	0
ZC3H4	GC_mitotic		1	NA	NA	0	NA	NA	1	0	5.55415e-07	0.188552	0.000768139	E	1	NA	0	1	0		NA	NA	NA	NA	NA	NA	0	NA	NA	NA	NA	NA	0	0
ZC3H6	GC_mitotic		1	NA	9.71674e-07	0.0545193	0.688	0.46	0.0172744	0	1.29788e-39	0.521664	1.79497e-36	E	1	NA	0	1	0		NA	NA	NA	NA	NA	NA	0	NA	NA	NA	NA	NA	0	0
ZEB2	GC_mitotic		1	NA	6.24078e-21	0.162726	0.378	0.15	1.10949e-16	1	5.48718e-09	-0.292813	7.58878e-06	C	0	NA	0	1	0		NA	NA	NA	NA	NA	NA	0	NA	NA	NA	NA	NA	0	0
ZFAT	GC_mitotic		1	NA	NA	0	NA	NA	1	0	2.74898e-38	0.53443	3.80184e-35	E	1	NA	0	1	0		NA	NA	NA	NA	NA	NA	0	NA	NA	NA	NA	NA	0	0
ZFHX3	GC_mitotic		1	NA	3.07906e-08	0.0496706	0.306	0.162	0.000547395	0	2.24171e-20	0.612194	3.10029e-17	E	1	NA	0	1	0		NA	NA	NA	NA	NA	NA	0	NA	NA	NA	NA	NA	0	0
ZFP1	GC_mitotic		1	NA	NA	0	NA	NA	1	0	3.61168e-57	0.698477	4.99495e-54	E	1	NA	0	1	0		NA	NA	NA	NA	NA	NA	0	NA	NA	NA	NA	NA	0	0
ZFP28	GC_mitotic		1	NA	NA	0	NA	NA	1	0	1.18876e-15	0.263996	1.64406e-12	E	1	NA	0	1	0		NA	NA	NA	NA	NA	NA	0	NA	NA	NA	NA	NA	0	0
ZFP30	GC_mitotic		1	NA	NA	0	NA	NA	1	0	3.73983e-17	0.287882	5.17219e-14	E	1	NA	0	1	0		NA	NA	NA	NA	NA	NA	0	NA	NA	NA	NA	NA	0	0
ZFP42	GC_mitotic		1	NA	NA	0	NA	NA	1	0	4.21789e-57	0.680213	5.83334e-54	E	1	NA	0	1	0		NA	NA	NA	NA	NA	NA	0	NA	NA	NA	NA	NA	0	0
ZFP62	GC_mitotic		1	NA	NA	0	NA	NA	1	0	4.99137e-14	0.137643	6.90306e-11	E	1	NA	0	1	0		NA	NA	NA	NA	NA	NA	0	NA	NA	NA	NA	NA	0	0
ZFP64	GC_mitotic		1	NA	NA	0	NA	NA	1	0	3.29318e-36	0.493899	4.55447e-33	E	1	NA	0	1	0		NA	NA	NA	NA	NA	NA	0	NA	NA	NA	NA	NA	0	0
ZFP69	GC_mitotic		1	NA	0.000223135	0.00996698	0.178	0.105	1	0	8.61871e-25	0.393485	1.19197e-21	E	1	NA	0	1	0		NA	NA	NA	NA	NA	NA	0	NA	NA	NA	NA	NA	0	0
ZFP69B	GC_mitotic		1	NA	NA	0	NA	NA	1	0	2.33983e-72	0.807696	3.23598e-69	E	1	NA	0	1	0		NA	NA	NA	NA	NA	NA	0	NA	NA	NA	NA	NA	0	0
ZFP90	GC_mitotic		1	NA	NA	0	NA	NA	1	0	6.05726e-14	0.162451	8.37719e-11	E	1	NA	0	1	0		NA	NA	NA	NA	NA	NA	0	NA	NA	NA	NA	NA	0	0
ZFP91	GC_mitotic		1	NA	NA	0	NA	NA	1	0	3.47451e-58	0.748793	4.80524e-55	E	1	NA	0	1	0		NA	NA	NA	NA	NA	NA	0	NA	NA	NA	NA	NA	0	0
ZFPM1	GC_mitotic		1	NA	0.000339226	0.0140674	0.172	0.1	1	0	1.91865e-23	0.267264	2.6535e-20	E	1	NA	0	1	0		NA	NA	NA	NA	NA	NA	0	NA	NA	NA	NA	NA	0	0
ZFX	GC_mitotic		1	NA	5.07001e-10	0.0701775	0.419	0.229	9.01347e-06	0	2.37317e-14	0.353851	3.28209e-11	C	1	NA	0	1	0		NA	NA	NA	NA	NA	NA	0	NA	NA	NA	NA	NA	0	0
ZGLP1	GC_mitotic		1	NA	5.06653e-90	0.732081	0.834	0.307	9.00727e-86	1	4.17864e-08	0.088355	5.77905e-05	E	0	NA	0	1	0		NA	NA	NA	NA	NA	NA	0	NA	NA	NA	NA	NA	0	0
ZIC1	GC_mitotic		1	NA	1.55959e-32	0.254791	0.444	0.158	2.77264e-28	1	0.013583	0.0776515	1	E	0	NA	0	1	0		NA	NA	NA	NA	NA	NA	0	NA	NA	NA	NA	NA	0	0
ZKSCAN2	GC_mitotic		1	NA	NA	0	NA	NA	1	0	1.44318e-14	0.266987	1.99592e-11	E	1	NA	0	1	0		NA	NA	NA	NA	NA	NA	0	NA	NA	NA	NA	NA	0	0
ZKSCAN5	GC_mitotic		1	NA	NA	0	NA	NA	1	0	4.28491e-24	0.25537	5.92603e-21	E	1	NA	0	1	0		NA	NA	NA	NA	NA	NA	0	NA	NA	NA	NA	NA	0	0
ZKSCAN8	GC_mitotic		1	NA	NA	0	NA	NA	1	0	2.26913e-22	0.292299	3.13821e-19	E	1	NA	0	1	0		NA	NA	NA	NA	NA	NA	0	NA	NA	NA	NA	NA	0	0
ZNF100	GC_mitotic		1	NA	4.1069e-11	0.0921281	0.459	0.258	7.30124e-07	0	1.37025e-14	0.274917	1.89506e-11	E	1	NA	0	1	0		NA	NA	NA	NA	NA	NA	0	NA	NA	NA	NA	NA	0	0
ZNF101	GC_mitotic		1	NA	6.45981e-06	0.0383074	0.219	0.121	0.114843	0	3.62472e-19	0.581973	5.01299e-16	E	1	NA	0	1	0		NA	NA	NA	NA	NA	NA	0	NA	NA	NA	NA	NA	0	0
ZNF107	GC_mitotic		1	NA	NA	0	NA	NA	1	0	1.62514e-12	0.293597	2.24756e-09	E	1	NA	0	1	0		NA	NA	NA	NA	NA	NA	0	NA	NA	NA	NA	NA	0	0
ZNF121	GC_mitotic		1	NA	NA	0	NA	NA	1	0	6.30762e-39	0.631666	8.72344e-36	E	1	NA	0	1	0		NA	NA	NA	NA	NA	NA	0	NA	NA	NA	NA	NA	0	0
ZNF131	GC_mitotic		1	NA	NA	0	NA	NA	1	0	1.05849e-41	0.591123	1.46389e-38	E	1	NA	0	1	0		NA	NA	NA	NA	NA	NA	0	NA	NA	NA	NA	NA	0	0
ZNF134	GC_mitotic		1	NA	NA	0	NA	NA	1	0	1.50061e-18	0.394928	2.07534e-15	E	1	NA	0	1	0		NA	NA	NA	NA	NA	NA	0	NA	NA	NA	NA	NA	0	0
ZNF136	GC_mitotic		1	NA	NA	0	NA	NA	1	0	1.032e-13	0.247135	1.42726e-10	E	1	NA	0	1	0		NA	NA	NA	NA	NA	NA	0	NA	NA	NA	NA	NA	0	0
ZNF138	GC_mitotic		1	NA	NA	0	NA	NA	1	0	1.57335e-28	0.447575	2.17594e-25	E	1	NA	0	1	0		NA	NA	NA	NA	NA	NA	0	NA	NA	NA	NA	NA	0	0
ZNF140	GC_mitotic		1	NA	NA	0	NA	NA	1	0	3.10113e-17	0.304052	4.28886e-14	E	1	NA	0	1	0		NA	NA	NA	NA	NA	NA	0	NA	NA	NA	NA	NA	0	0
ZNF141	GC_mitotic		1	NA	NA	0	NA	NA	1	0	6.05549e-19	0.18652	8.37475e-16	E	1	NA	0	1	0		NA	NA	NA	NA	NA	NA	0	NA	NA	NA	NA	NA	0	0
ZNF142	GC_mitotic		1	NA	NA	0	NA	NA	1	0	9.13253e-10	0.278891	1.26303e-06	E	1	NA	0	1	0		NA	NA	NA	NA	NA	NA	0	NA	NA	NA	NA	NA	0	0
ZNF143	GC_mitotic		1	NA	NA	0	NA	NA	1	0	1.9947e-11	0.3625	2.75867e-08	C	1	NA	0	1	0		NA	NA	NA	NA	NA	NA	0	NA	NA	NA	NA	NA	0	0
ZNF146	GC_mitotic		1	NA	NA	0	NA	NA	1	0	4.21354e-62	0.720326	5.82733e-59	E	1	NA	0	1	0		NA	NA	NA	NA	NA	NA	0	NA	NA	NA	NA	NA	0	0
ZNF155	GC_mitotic		1	NA	NA	0	NA	NA	1	0	1.73068e-11	0.309453	2.39353e-08	E	1	NA	0	1	0		NA	NA	NA	NA	NA	NA	0	NA	NA	NA	NA	NA	0	0
ZNF16	GC_mitotic		1	NA	NA	0	NA	NA	1	0	1.71493e-33	0.422993	2.37175e-30	E	1	NA	0	1	0		NA	NA	NA	NA	NA	NA	0	NA	NA	NA	NA	NA	0	0
ZNF160	GC_mitotic		1	NA	NA	0	NA	NA	1	0	1.75578e-17	0.22605	2.42824e-14	E	1	NA	0	1	0		NA	NA	NA	NA	NA	NA	0	NA	NA	NA	NA	NA	0	0
ZNF165	GC_mitotic		1	NA	NA	0	NA	NA	1	0	9.71269e-13	0.441715	1.34326e-09	D	1	NA	0	1	0		NA	NA	NA	NA	NA	NA	0	NA	NA	NA	NA	NA	0	0
ZNF175	GC_mitotic		1	NA	0.00541837	0.00766392	0.053	0.025	1	0	3.17354e-06	0.414835	0.004389	D	1	NA	0	1	0		NA	NA	NA	NA	NA	NA	0	NA	NA	NA	NA	NA	0	0
ZNF18	GC_mitotic		1	NA	NA	0	NA	NA	1	0	1.43553e-13	0.127261	1.98534e-10	E	1	NA	0	1	0		NA	NA	NA	NA	NA	NA	0	NA	NA	NA	NA	NA	0	0
ZNF180	GC_mitotic		1	NA	NA	0	NA	NA	1	0	6.50758e-15	0.146689	8.99998e-12	E	1	NA	0	1	0		NA	NA	NA	NA	NA	NA	0	NA	NA	NA	NA	NA	0	0
ZNF184	GC_mitotic		1	NA	NA	0	NA	NA	1	0	1.37798e-22	0.294523	1.90575e-19	E	1	NA	0	1	0		NA	NA	NA	NA	NA	NA	0	NA	NA	NA	NA	NA	0	0
ZNF189	GC_mitotic		1	NA	NA	0	NA	NA	1	0	2.02244e-20	0.458184	2.79704e-17	E	1	NA	0	1	0		NA	NA	NA	NA	NA	NA	0	NA	NA	NA	NA	NA	0	0
ZNF195	GC_mitotic		1	NA	NA	0	NA	NA	1	0	3.23024e-45	0.560511	4.46742e-42	E	1	NA	0	1	0		NA	NA	NA	NA	NA	NA	0	NA	NA	NA	NA	NA	0	0
ZNF197	GC_mitotic		1	NA	NA	0	NA	NA	1	0	4.23211e-24	0.437481	5.85301e-21	D	1	NA	0	1	0		NA	NA	NA	NA	NA	NA	0	NA	NA	NA	NA	NA	0	0
ZNF205	GC_mitotic		1	NA	NA	0	NA	NA	1	0	3.56832e-17	0.192416	4.93498e-14	E	1	NA	0	1	0		NA	NA	NA	NA	NA	NA	0	NA	NA	NA	NA	NA	0	0
ZNF212	GC_mitotic		1	NA	4.50832e-06	0.043607	0.372	0.235	0.080149	0	3.17882e-16	0.239515	4.3963e-13	E	1	NA	0	1	0		NA	NA	NA	NA	NA	NA	0	NA	NA	NA	NA	NA	0	0
ZNF213	GC_mitotic		1	NA	NA	0	NA	NA	1	0	3.23047e-28	0.418742	4.46774e-25	E	1	NA	0	1	0		NA	NA	NA	NA	NA	NA	0	NA	NA	NA	NA	NA	0	0
ZNF215	GC_mitotic		1	NA	NA	0	NA	NA	1	0	2.00699e-61	0.713142	2.77567e-58	E	1	NA	0	1	0		NA	NA	NA	NA	NA	NA	0	NA	NA	NA	NA	NA	0	0
ZNF219	GC_mitotic		1	NA	NA	0	NA	NA	1	0	5.99855e-21	0.266927	8.296e-18	E	1	NA	0	1	0		NA	NA	NA	NA	NA	NA	0	NA	NA	NA	NA	NA	0	0
ZNF22	GC_mitotic		1	NA	NA	0	NA	NA	1	0	2.87357e-64	0.692322	3.97415e-61	E	1	NA	0	1	0		NA	NA	NA	NA	NA	NA	0	NA	NA	NA	NA	NA	0	0
ZNF227	GC_mitotic		1	NA	NA	0	NA	NA	1	0	2.84352e-19	0.246148	3.93259e-16	E	1	NA	0	1	0		NA	NA	NA	NA	NA	NA	0	NA	NA	NA	NA	NA	0	0
ZNF236	GC_mitotic		1	NA	0.0027316	0.00166868	0.369	0.262	1	0	4.79469e-15	0.295777	6.63105e-12	E	1	NA	0	1	0		NA	NA	NA	NA	NA	NA	0	NA	NA	NA	NA	NA	0	0
ZNF239	GC_mitotic		1	NA	0.0253703	0.00471617	0.281	0.213	1	0	9.92929e-61	0.661332	1.37322e-57	E	1	NA	0	1	0		NA	NA	NA	NA	NA	NA	0	NA	NA	NA	NA	NA	0	0
ZNF25	GC_mitotic		1	NA	NA	0	NA	NA	1	0	6.21808e-35	0.455497	8.5996e-32	E	1	NA	0	1	0		NA	NA	NA	NA	NA	NA	0	NA	NA	NA	NA	NA	0	0
ZNF250	GC_mitotic		1	NA	NA	0	NA	NA	1	0	1.11624e-12	0.200003	1.54376e-09	E	1	NA	0	1	0		NA	NA	NA	NA	NA	NA	0	NA	NA	NA	NA	NA	0	0
ZNF254	GC_mitotic		1	NA	0.000109032	0.0317837	0.275	0.174	1	0	2.21919e-22	0.295429	3.06914e-19	E	1	NA	0	1	0		NA	NA	NA	NA	NA	NA	0	NA	NA	NA	NA	NA	0	0
ZNF257	GC_mitotic		1	NA	NA	0	NA	NA	1	0	1.17989e-11	0.432882	1.63178e-08	E	1	NA	0	1	0		NA	NA	NA	NA	NA	NA	0	NA	NA	NA	NA	NA	0	0
ZNF26	GC_mitotic		1	NA	NA	0	NA	NA	1	0	5.96869e-22	0.24685	8.2547e-19	E	1	NA	0	1	0		NA	NA	NA	NA	NA	NA	0	NA	NA	NA	NA	NA	0	0
ZNF260	GC_mitotic		1	NA	NA	0	NA	NA	1	0	1.68662e-19	0.25684	2.33259e-16	E	1	NA	0	1	0		NA	NA	NA	NA	NA	NA	0	NA	NA	NA	NA	NA	0	0
ZNF263	GC_mitotic		1	NA	NA	0	NA	NA	1	0	1.57594e-09	0.132155	2.17953e-06	B	1	NA	0	1	0		NA	NA	NA	NA	NA	NA	0	NA	NA	NA	NA	NA	0	0
ZNF267	GC_mitotic		1	NA	NA	0	NA	NA	1	0	2.0442e-60	0.812447	2.82713e-57	E	1	NA	0	1	0		NA	NA	NA	NA	NA	NA	0	NA	NA	NA	NA	NA	0	0
ZNF275	GC_mitotic		1	NA	NA	0	NA	NA	1	0	1.37957e-32	0.654926	1.90795e-29	E	1	NA	0	1	0		NA	NA	NA	NA	NA	NA	0	NA	NA	NA	NA	NA	0	0
ZNF276	GC_mitotic		1	NA	3.42603e-05	0.0261003	0.209	0.119	0.60908	0	3.826e-16	0.272582	5.29135e-13	E	1	NA	0	1	0		NA	NA	NA	NA	NA	NA	0	NA	NA	NA	NA	NA	0	0
ZNF277	GC_mitotic		1	NA	NA	0	NA	NA	1	0	6.12887e-67	0.679346	8.47623e-64	E	1	NA	0	1	0		NA	NA	NA	NA	NA	NA	0	NA	NA	NA	NA	NA	0	0
ZNF28	GC_mitotic		1	NA	6.25677e-05	0.0436473	0.259	0.159	1	0	1.38383e-38	0.501296	1.91383e-35	E	1	NA	0	1	0		NA	NA	NA	NA	NA	NA	0	NA	NA	NA	NA	NA	0	0
ZNF280B	GC_mitotic		1	NA	NA	0	NA	NA	1	0	1.85319e-07	0.168207	0.000256296	E	1	NA	0	1	0		NA	NA	NA	NA	NA	NA	0	NA	NA	NA	NA	NA	0	0
ZNF280C	GC_mitotic		1	NA	NA	0	NA	NA	1	0	1.64897e-28	0.391672	2.28053e-25	E	1	NA	0	1	0		NA	NA	NA	NA	NA	NA	0	NA	NA	NA	NA	NA	0	0
ZNF280D	GC_mitotic		1	NA	NA	0	NA	NA	1	0	1.00535e-19	0.184936	1.3904e-16	E	1	NA	0	1	0		NA	NA	NA	NA	NA	NA	0	NA	NA	NA	NA	NA	0	0
ZNF282	GC_mitotic		1	NA	NA	0	NA	NA	1	0	2.43549e-10	0.200696	3.36828e-07	E	1	NA	0	1	0		NA	NA	NA	NA	NA	NA	0	NA	NA	NA	NA	NA	0	0
ZNF283	GC_mitotic		1	NA	0.0221819	0.00379492	0.091	0.057	1	0	8.87772e-17	0.286167	1.22779e-13	E	1	NA	0	1	0		NA	NA	NA	NA	NA	NA	0	NA	NA	NA	NA	NA	0	0
ZNF286A	GC_mitotic		1	NA	0.107034	0.00594055	0.106	0.078	1	0	8.69312e-28	0.369995	1.20226e-24	E	1	NA	0	1	0		NA	NA	NA	NA	NA	NA	0	NA	NA	NA	NA	NA	0	0
ZNF286B	GC_mitotic		1	NA	NA	0	NA	NA	1	0	2.53135e-17	0.41948	3.50086e-14	E	1	NA	0	1	0		NA	NA	NA	NA	NA	NA	0	NA	NA	NA	NA	NA	0	0
ZNF287	GC_mitotic		1	NA	NA	0	NA	NA	1	0	1.84296e-41	0.554457	2.54881e-38	E	1	NA	0	1	0		NA	NA	NA	NA	NA	NA	0	NA	NA	NA	NA	NA	0	0
ZNF292	GC_mitotic		1	NA	NA	0	NA	NA	1	0	1.98114e-19	0.22321	2.73991e-16	E	1	NA	0	1	0		NA	NA	NA	NA	NA	NA	0	NA	NA	NA	NA	NA	0	0
ZNF3	GC_mitotic		1	NA	NA	0	NA	NA	1	0	3.71309e-35	0.4541	5.1352e-32	E	1	NA	0	1	0		NA	NA	NA	NA	NA	NA	0	NA	NA	NA	NA	NA	0	0
ZNF30	GC_mitotic		1	NA	NA	0	NA	NA	1	0	3.19596e-08	0.168361	4.42001e-05	E	1	NA	0	1	0		NA	NA	NA	NA	NA	NA	0	NA	NA	NA	NA	NA	0	0
ZNF316	GC_mitotic		1	NA	NA	0	NA	NA	1	0	2.6639e-08	0.22341	3.68417e-05	E	1	NA	0	1	0		NA	NA	NA	NA	NA	NA	0	NA	NA	NA	NA	NA	0	0
ZNF317	GC_mitotic		1	NA	NA	0	NA	NA	1	0	1.02384e-25	0.490352	1.41596e-22	E	1	NA	0	1	0		NA	NA	NA	NA	NA	NA	0	NA	NA	NA	NA	NA	0	0
ZNF319	GC_mitotic		1	NA	NA	0	NA	NA	1	0	1.09436e-08	0.424669	1.51349e-05	E	1	NA	0	1	0		NA	NA	NA	NA	NA	NA	0	NA	NA	NA	NA	NA	0	0
ZNF32	GC_mitotic		1	NA	0.000196925	0.00583685	0.406	0.274	1	0	2.54772e-34	0.427515	3.52349e-31	E	1	NA	0	1	0		NA	NA	NA	NA	NA	NA	0	NA	NA	NA	NA	NA	0	0
ZNF322	GC_mitotic		1	NA	9.418e-08	0.0524884	0.562	0.355	0.00167433	0	6.18411e-23	0.299126	8.55262e-20	E	1	NA	0	1	0		NA	NA	NA	NA	NA	NA	0	NA	NA	NA	NA	NA	0	0
ZNF324	GC_mitotic		1	NA	NA	0	NA	NA	1	0	9.15259e-13	0.435785	1.2658e-09	E	1	NA	0	1	0		NA	NA	NA	NA	NA	NA	0	NA	NA	NA	NA	NA	0	0
ZNF324B	GC_mitotic		1	NA	NA	0	NA	NA	1	0	4.64589e-36	0.577699	6.42526e-33	E	1	NA	0	1	0		NA	NA	NA	NA	NA	NA	0	NA	NA	NA	NA	NA	0	0
ZNF333	GC_mitotic		1	NA	NA	0	NA	NA	1	0	3.48549e-17	0.164178	4.82044e-14	E	1	NA	0	1	0		NA	NA	NA	NA	NA	NA	0	NA	NA	NA	NA	NA	0	0
ZNF335	GC_mitotic		1	NA	NA	0	NA	NA	1	0	1.87725e-19	0.370924	2.59624e-16	E	1	NA	0	1	0		NA	NA	NA	NA	NA	NA	0	NA	NA	NA	NA	NA	0	0
ZNF33A	GC_mitotic		1	NA	NA	0	NA	NA	1	0	9.99607e-26	0.320855	1.38246e-22	E	1	NA	0	1	0		NA	NA	NA	NA	NA	NA	0	NA	NA	NA	NA	NA	0	0
ZNF33B	GC_mitotic		1	NA	NA	0	NA	NA	1	0	2.71522e-23	0.318605	3.75515e-20	E	1	NA	0	1	0		NA	NA	NA	NA	NA	NA	0	NA	NA	NA	NA	NA	0	0
ZNF34	GC_mitotic		1	NA	NA	0	NA	NA	1	0	1.92382e-32	0.484269	2.66065e-29	E	1	NA	0	1	0		NA	NA	NA	NA	NA	NA	0	NA	NA	NA	NA	NA	0	0
ZNF341	GC_mitotic		1	NA	0.0001906	0.0391405	0.144	0.079	1	0	7.96493e-25	0.397173	1.10155e-21	E	1	NA	0	1	0		NA	NA	NA	NA	NA	NA	0	NA	NA	NA	NA	NA	0	0
ZNF343	GC_mitotic		1	NA	NA	0	NA	NA	1	0	8.57141e-27	0.362622	1.18543e-23	E	1	NA	0	1	0		NA	NA	NA	NA	NA	NA	0	NA	NA	NA	NA	NA	0	0
ZNF347	GC_mitotic		1	NA	NA	0	NA	NA	1	0	1.37023e-06	0.139741	0.00189503	E	1	NA	0	1	0		NA	NA	NA	NA	NA	NA	0	NA	NA	NA	NA	NA	0	0
ZNF35	GC_mitotic		1	NA	NA	0	NA	NA	1	0	3.45042e-66	0.723086	4.77192e-63	E	1	NA	0	1	0		NA	NA	NA	NA	NA	NA	0	NA	NA	NA	NA	NA	0	0
ZNF350	GC_mitotic		1	NA	5.35e-06	0.0150223	0.212	0.114	0.0951124	0	2.27019e-10	0.170439	3.13967e-07	E	1	NA	0	1	0		NA	NA	NA	NA	NA	NA	0	NA	NA	NA	NA	NA	0	0
ZNF354A	GC_mitotic		1	NA	NA	0	NA	NA	1	0	2.57059e-30	0.406478	3.55513e-27	E	1	NA	0	1	0		NA	NA	NA	NA	NA	NA	0	NA	NA	NA	NA	NA	0	0
ZNF354B	GC_mitotic		1	NA	0.0375068	0.00224416	0.209	0.156	1	0	4.70416e-24	0.261912	6.50585e-21	E	1	NA	0	1	0		NA	NA	NA	NA	NA	NA	0	NA	NA	NA	NA	NA	0	0
ZNF358	GC_mitotic		1	NA	NA	0	NA	NA	1	0	1.44538e-40	0.456926	1.99895e-37	E	1	NA	0	1	0		NA	NA	NA	NA	NA	NA	0	NA	NA	NA	NA	NA	0	0
ZNF362	GC_mitotic		1	NA	6.18428e-09	0.0240523	0.266	0.13	0.000109944	0	4.95012e-37	0.492012	6.84601e-34	E	1	NA	0	1	0		NA	NA	NA	NA	NA	NA	0	NA	NA	NA	NA	NA	0	0
ZNF37A	GC_mitotic		1	NA	0.0137898	0.013733	0.175	0.124	1	0	6.36352e-18	0.269466	8.80075e-15	E	1	NA	0	1	0		NA	NA	NA	NA	NA	NA	0	NA	NA	NA	NA	NA	0	0
ZNF384	GC_mitotic		1	NA	NA	0	NA	NA	1	0	7.06908e-28	0.553712	9.77654e-25	C	1	NA	0	1	0		NA	NA	NA	NA	NA	NA	0	NA	NA	NA	NA	NA	0	0
ZNF394	GC_mitotic		1	NA	1.44213e-06	0.0613978	0.572	0.375	0.0256381	0	2.23424e-32	0.433858	3.08995e-29	E	1	NA	0	1	0		NA	NA	NA	NA	NA	NA	0	NA	NA	NA	NA	NA	0	0
ZNF398	GC_mitotic		1	NA	NA	0	NA	NA	1	0	2.32262e-28	0.467964	3.21218e-25	E	1	NA	0	1	0		NA	NA	NA	NA	NA	NA	0	NA	NA	NA	NA	NA	0	0
ZNF407	GC_mitotic		1	NA	NA	0	NA	NA	1	0	1.95655e-37	0.643313	2.70591e-34	E	1	NA	0	1	0		NA	NA	NA	NA	NA	NA	0	NA	NA	NA	NA	NA	0	0
ZNF408	GC_mitotic		1	NA	NA	0	NA	NA	1	0	1.74263e-12	0.136789	2.41006e-09	E	1	NA	0	1	0		NA	NA	NA	NA	NA	NA	0	NA	NA	NA	NA	NA	0	0
ZNF41	GC_mitotic		1	NA	NA	0	NA	NA	1	0	3.83232e-24	0.417472	5.3001e-21	E	1	NA	0	1	0		NA	NA	NA	NA	NA	NA	0	NA	NA	NA	NA	NA	0	0
ZNF410	GC_mitotic		1	NA	3.34184e-06	0.0197415	0.362	0.219	0.0594112	0	1.84975e-19	0.282656	2.5582e-16	E	1	NA	0	1	0		NA	NA	NA	NA	NA	NA	0	NA	NA	NA	NA	NA	0	0
ZNF414	GC_mitotic		1	NA	NA	0	NA	NA	1	0	1.79009e-28	0.341498	2.4757e-25	E	1	NA	0	1	0		NA	NA	NA	NA	NA	NA	0	NA	NA	NA	NA	NA	0	0
ZNF420	GC_mitotic		1	NA	5.26735e-06	0.0391295	0.328	0.205	0.0936429	0	1.76609e-12	0.142591	2.4425e-09	E	1	NA	0	1	0		NA	NA	NA	NA	NA	NA	0	NA	NA	NA	NA	NA	0	0
ZNF426	GC_mitotic		1	NA	NA	0	NA	NA	1	0	4.73234e-14	0.385383	6.54483e-11	E	1	NA	0	1	0		NA	NA	NA	NA	NA	NA	0	NA	NA	NA	NA	NA	0	0
ZNF429	GC_mitotic		1	NA	2.45344e-17	0.146661	0.484	0.237	4.36172e-13	0	2.06778e-11	0.245615	2.85974e-08	E	1	NA	0	1	0		NA	NA	NA	NA	NA	NA	0	NA	NA	NA	NA	NA	0	0
ZNF43	GC_mitotic		1	NA	NA	0	NA	NA	1	0	1.10129e-21	0.248282	1.52308e-18	E	1	NA	0	1	0		NA	NA	NA	NA	NA	NA	0	NA	NA	NA	NA	NA	0	0
ZNF430	GC_mitotic		1	NA	4.64217e-06	0.0503859	0.384	0.242	0.0825285	0	1.30412e-29	0.480512	1.80359e-26	E	1	NA	0	1	0		NA	NA	NA	NA	NA	NA	0	NA	NA	NA	NA	NA	0	0
ZNF432	GC_mitotic		1	NA	NA	0	NA	NA	1	0	3.64335e-19	0.126052	5.03875e-16	E	1	NA	0	1	0		NA	NA	NA	NA	NA	NA	0	NA	NA	NA	NA	NA	0	0
ZNF433	GC_mitotic		1	NA	1.48528e-06	0.0472829	0.288	0.167	0.0264053	0	6.73896e-11	0.35576	9.31998e-08	E	1	NA	0	1	0		NA	NA	NA	NA	NA	NA	0	NA	NA	NA	NA	NA	0	0
ZNF436	GC_mitotic		1	NA	NA	0	NA	NA	1	0	6.38452e-33	0.53634	8.8298e-30	E	1	NA	0	1	0		NA	NA	NA	NA	NA	NA	0	NA	NA	NA	NA	NA	0	0
ZNF44	GC_mitotic		1	NA	NA	0	NA	NA	1	0	1.77053e-17	0.275158	2.44864e-14	E	1	NA	0	1	0		NA	NA	NA	NA	NA	NA	0	NA	NA	NA	NA	NA	0	0
ZNF442	GC_mitotic		1	NA	2.42869e-07	0.0428984	0.234	0.121	0.00431773	0	4.7902e-33	0.697617	6.62484e-30	E	1	NA	0	1	0		NA	NA	NA	NA	NA	NA	0	NA	NA	NA	NA	NA	0	0
ZNF443	GC_mitotic		1	NA	NA	0	NA	NA	1	0	2.06315e-14	0.21373	2.85334e-11	E	1	NA	0	1	0		NA	NA	NA	NA	NA	NA	0	NA	NA	NA	NA	NA	0	0
ZNF445	GC_mitotic		1	NA	NA	0	NA	NA	1	0	3.15786e-13	0.122905	4.36732e-10	E	1	NA	0	1	0		NA	NA	NA	NA	NA	NA	0	NA	NA	NA	NA	NA	0	0
ZNF45	GC_mitotic		1	NA	2.79969e-06	0.0304364	0.203	0.107	0.0497728	0	1.6968e-17	0.295653	2.34667e-14	E	1	NA	0	1	0		NA	NA	NA	NA	NA	NA	0	NA	NA	NA	NA	NA	0	0
ZNF451	GC_mitotic		1	NA	2.77305e-05	0.0179823	0.659	0.463	0.492993	0	1.7459e-31	0.401125	2.41458e-28	E	1	NA	0	1	0		NA	NA	NA	NA	NA	NA	0	NA	NA	NA	NA	NA	0	0
ZNF460	GC_mitotic		1	NA	3.46426e-09	0.0726484	0.3	0.156	6.15877e-05	0	9.33077e-17	0.431165	1.29045e-13	E	1	NA	0	1	0		NA	NA	NA	NA	NA	NA	0	NA	NA	NA	NA	NA	0	0
ZNF468	GC_mitotic		1	NA	1.92587e-11	0.0818119	0.262	0.118	3.42381e-07	0	1.38091e-38	0.591559	1.90979e-35	E	1	NA	0	1	0		NA	NA	NA	NA	NA	NA	0	NA	NA	NA	NA	NA	0	0
ZNF471	GC_mitotic		1	NA	NA	0	NA	NA	1	0	2.28327e-13	0.243408	3.15776e-10	E	1	NA	0	1	0		NA	NA	NA	NA	NA	NA	0	NA	NA	NA	NA	NA	0	0
ZNF48	GC_mitotic		1	NA	NA	0	NA	NA	1	0	2.85818e-19	0.310067	3.95286e-16	E	1	NA	0	1	0		NA	NA	NA	NA	NA	NA	0	NA	NA	NA	NA	NA	0	0
ZNF480	GC_mitotic		1	NA	0.000659305	0.0236611	0.184	0.113	1	0	1.65308e-32	0.439426	2.28621e-29	E	1	NA	0	1	0		NA	NA	NA	NA	NA	NA	0	NA	NA	NA	NA	NA	0	0
ZNF483	GC_mitotic		1	NA	2.24733e-06	0.0789366	0.537	0.367	0.039953	0	4.72e-29	0.430867	6.52776e-26	E	1	NA	0	1	0		NA	NA	NA	NA	NA	NA	0	NA	NA	NA	NA	NA	0	0
ZNF484	GC_mitotic		1	NA	NA	0	NA	NA	1	0	2.62175e-14	0.220492	3.62588e-11	E	1	NA	0	1	0		NA	NA	NA	NA	NA	NA	0	NA	NA	NA	NA	NA	0	0
ZNF485	GC_mitotic		1	NA	0.000471786	0.0107742	0.247	0.158	1	0	8.43246e-53	0.620045	1.16621e-49	E	1	NA	0	1	0		NA	NA	NA	NA	NA	NA	0	NA	NA	NA	NA	NA	0	0
ZNF490	GC_mitotic		1	NA	0.00115439	0.00605217	0.247	0.163	1	0	1.58155e-19	0.527033	2.18729e-16	E	1	NA	0	1	0		NA	NA	NA	NA	NA	NA	0	NA	NA	NA	NA	NA	0	0
ZNF496	GC_mitotic		1	NA	NA	0	NA	NA	1	0	3.59564e-19	0.374827	4.97277e-16	E	1	NA	0	1	0		NA	NA	NA	NA	NA	NA	0	NA	NA	NA	NA	NA	0	0
ZNF500	GC_mitotic		1	NA	NA	0	NA	NA	1	0	2.43569e-08	0.132812	3.36855e-05	E	1	NA	0	1	0		NA	NA	NA	NA	NA	NA	0	NA	NA	NA	NA	NA	0	0
ZNF502	GC_mitotic		1	NA	NA	0	NA	NA	1	0	6.20573e-13	0.246622	8.58253e-10	E	1	NA	0	1	0		NA	NA	NA	NA	NA	NA	0	NA	NA	NA	NA	NA	0	0
ZNF507	GC_mitotic		1	NA	NA	0	NA	NA	1	0	9.00033e-28	0.388598	1.24475e-24	E	1	NA	0	1	0		NA	NA	NA	NA	NA	NA	0	NA	NA	NA	NA	NA	0	0
ZNF510	GC_mitotic		1	NA	NA	0	NA	NA	1	0	7.07144e-17	0.188327	9.77981e-14	E	1	NA	0	1	0		NA	NA	NA	NA	NA	NA	0	NA	NA	NA	NA	NA	0	0
ZNF511	GC_mitotic		1	NA	6.13734e-08	0.0558604	0.719	0.466	0.0010911	0	1.30489e-37	0.422362	1.80466e-34	E	1	NA	0	1	0		NA	NA	NA	NA	NA	NA	0	NA	NA	NA	NA	NA	0	0
ZNF512	GC_mitotic		1	NA	0.0016616	0.0190161	0.297	0.206	1	0	1.95763e-20	0.162658	2.7074e-17	E	1	NA	0	1	0		NA	NA	NA	NA	NA	NA	0	NA	NA	NA	NA	NA	0	0
ZNF512B	GC_mitotic		1	NA	NA	0	NA	NA	1	0	7.96865e-08	0.254578	0.000110206	E	1	NA	0	1	0		NA	NA	NA	NA	NA	NA	0	NA	NA	NA	NA	NA	0	0
ZNF513	GC_mitotic		1	NA	NA	0	NA	NA	1	0	5.61818e-42	0.476045	7.76994e-39	E	1	NA	0	1	0		NA	NA	NA	NA	NA	NA	0	NA	NA	NA	NA	NA	0	0
ZNF516	GC_mitotic		1	NA	NA	0	NA	NA	1	0	5.6741e-13	0.536235	7.84728e-10	E	1	NA	0	1	0		NA	NA	NA	NA	NA	NA	0	NA	NA	NA	NA	NA	0	0
ZNF517	GC_mitotic		1	NA	NA	0	NA	NA	1	0	1.27687e-19	0.225461	1.76591e-16	E	1	NA	0	1	0		NA	NA	NA	NA	NA	NA	0	NA	NA	NA	NA	NA	0	0
ZNF518B	GC_mitotic		1	NA	NA	0	NA	NA	1	0	2.52345e-31	0.491503	3.48993e-28	E	1	NA	0	1	0		NA	NA	NA	NA	NA	NA	0	NA	NA	NA	NA	NA	0	0
ZNF524	GC_mitotic		1	NA	NA	0	NA	NA	1	0	4.38511e-31	0.354351	6.0646e-28	E	1	NA	0	1	0		NA	NA	NA	NA	NA	NA	0	NA	NA	NA	NA	NA	0	0
ZNF526	GC_mitotic		1	NA	NA	0	NA	NA	1	0	7.19001e-20	0.319542	9.94379e-17	E	1	NA	0	1	0		NA	NA	NA	NA	NA	NA	0	NA	NA	NA	NA	NA	0	0
ZNF527	GC_mitotic		1	NA	NA	0	NA	NA	1	0	1.64482e-07	0.113517	0.000227478	E	1	NA	0	1	0		NA	NA	NA	NA	NA	NA	0	NA	NA	NA	NA	NA	0	0
ZNF529	GC_mitotic		1	NA	NA	0	NA	NA	1	0	9.66458e-24	0.230457	1.33661e-20	E	1	NA	0	1	0		NA	NA	NA	NA	NA	NA	0	NA	NA	NA	NA	NA	0	0
ZNF530	GC_mitotic		1	NA	4.39316e-05	0.0420384	0.166	0.091	0.781017	0	2.08533e-31	0.520858	2.884e-28	E	1	NA	0	1	0		NA	NA	NA	NA	NA	NA	0	NA	NA	NA	NA	NA	0	0
ZNF532	GC_mitotic		1	NA	7.43191e-09	0.0840323	0.453	0.275	0.000132125	0	2.62578e-12	0.332209	3.63145e-09	E	1	NA	0	1	0		NA	NA	NA	NA	NA	NA	0	NA	NA	NA	NA	NA	0	0
ZNF544	GC_mitotic		1	NA	NA	0	NA	NA	1	0	9.7729e-14	0.239016	1.35159e-10	E	1	NA	0	1	0		NA	NA	NA	NA	NA	NA	0	NA	NA	NA	NA	NA	0	0
ZNF547	GC_mitotic		1	NA	NA	0	NA	NA	1	0	2.75926e-07	0.277744	0.000381606	E	1	NA	0	1	0		NA	NA	NA	NA	NA	NA	0	NA	NA	NA	NA	NA	0	0
ZNF548	GC_mitotic		1	NA	NA	0	NA	NA	1	0	3.58169e-28	0.396313	4.95347e-25	E	1	NA	0	1	0		NA	NA	NA	NA	NA	NA	0	NA	NA	NA	NA	NA	0	0
ZNF557	GC_mitotic		1	NA	NA	0	NA	NA	1	0	2.14112e-11	0.178218	2.96116e-08	E	1	NA	0	1	0		NA	NA	NA	NA	NA	NA	0	NA	NA	NA	NA	NA	0	0
ZNF558	GC_mitotic		1	NA	NA	0	NA	NA	1	0	2.65119e-20	0.306766	3.6666e-17	E	1	NA	0	1	0		NA	NA	NA	NA	NA	NA	0	NA	NA	NA	NA	NA	0	0
ZNF561	GC_mitotic		1	NA	1.84757e-07	0.0789154	0.422	0.258	0.00328461	0	6.68111e-32	0.407363	9.23998e-29	E	1	NA	0	1	0		NA	NA	NA	NA	NA	NA	0	NA	NA	NA	NA	NA	0	0
ZNF562	GC_mitotic		1	NA	1.25719e-12	0.104158	0.381	0.191	2.23503e-08	0	6.27424e-39	0.622298	8.67727e-36	E	1	NA	0	1	0		NA	NA	NA	NA	NA	NA	0	NA	NA	NA	NA	NA	0	0
ZNF563	GC_mitotic		1	NA	NA	0	NA	NA	1	0	6.46466e-13	0.295079	8.94062e-10	E	1	NA	0	1	0		NA	NA	NA	NA	NA	NA	0	NA	NA	NA	NA	NA	0	0
ZNF565	GC_mitotic		1	NA	NA	0	NA	NA	1	0	4.62714e-20	0.348573	6.39933e-17	E	1	NA	0	1	0		NA	NA	NA	NA	NA	NA	0	NA	NA	NA	NA	NA	0	0
ZNF566	GC_mitotic		1	NA	0.000140778	0.051092	0.216	0.132	1	0	3.85164e-16	0.131804	5.32682e-13	E	1	NA	0	1	0		NA	NA	NA	NA	NA	NA	0	NA	NA	NA	NA	NA	0	0
ZNF569	GC_mitotic		1	NA	NA	0	NA	NA	1	0	3.02944e-32	0.404686	4.18972e-29	E	1	NA	0	1	0		NA	NA	NA	NA	NA	NA	0	NA	NA	NA	NA	NA	0	0
ZNF57	GC_mitotic		1	NA	NA	0	NA	NA	1	0	9.16876e-13	0.248237	1.26804e-09	E	1	NA	0	1	0		NA	NA	NA	NA	NA	NA	0	NA	NA	NA	NA	NA	0	0
ZNF570	GC_mitotic		1	NA	NA	0	NA	NA	1	0	1.14171e-14	0.105857	1.57898e-11	E	1	NA	0	1	0		NA	NA	NA	NA	NA	NA	0	NA	NA	NA	NA	NA	0	0
ZNF573	GC_mitotic		1	NA	NA	0	NA	NA	1	0	5.92113e-12	0.242848	8.18892e-09	E	1	NA	0	1	0		NA	NA	NA	NA	NA	NA	0	NA	NA	NA	NA	NA	0	0
ZNF574	GC_mitotic		1	NA	NA	0	NA	NA	1	0	2.04188e-13	0.279868	2.82392e-10	E	1	NA	0	1	0		NA	NA	NA	NA	NA	NA	0	NA	NA	NA	NA	NA	0	0
ZNF575	GC_mitotic		1	NA	0.284749	0.0106961	0.075	0.059	1	0	3.08738e-25	0.285904	4.26984e-22	E	1	NA	0	1	0		NA	NA	NA	NA	NA	NA	0	NA	NA	NA	NA	NA	0	0
ZNF577	GC_mitotic		1	NA	7.07506e-13	0.123478	0.559	0.312	1.2578e-08	0	1.51651e-16	0.267078	2.09734e-13	E	1	NA	0	1	0		NA	NA	NA	NA	NA	NA	0	NA	NA	NA	NA	NA	0	0
ZNF579	GC_mitotic		1	NA	0.448359	0.00360191	0.019	0.013	1	0	1.54896e-29	0.395662	2.14221e-26	E	1	NA	0	1	0		NA	NA	NA	NA	NA	NA	0	NA	NA	NA	NA	NA	0	0
ZNF580	GC_mitotic		1	NA	NA	0	NA	NA	1	0	1.10076e-29	0.332842	1.52236e-26	E	1	NA	0	1	0		NA	NA	NA	NA	NA	NA	0	NA	NA	NA	NA	NA	0	0
ZNF581	GC_mitotic		1	NA	NA	0	NA	NA	1	0	1.54896e-29	0.332548	2.14221e-26	E	1	NA	0	1	0		NA	NA	NA	NA	NA	NA	0	NA	NA	NA	NA	NA	0	0
ZNF583	GC_mitotic		1	NA	NA	0	NA	NA	1	0	3.56849e-13	0.145692	4.93523e-10	E	1	NA	0	1	0		NA	NA	NA	NA	NA	NA	0	NA	NA	NA	NA	NA	0	0
ZNF585A	GC_mitotic		1	NA	NA	0	NA	NA	1	0	7.18142e-10	0.152032	9.9319e-07	E	1	NA	0	1	0		NA	NA	NA	NA	NA	NA	0	NA	NA	NA	NA	NA	0	0
ZNF592	GC_mitotic		1	NA	NA	0	NA	NA	1	0	1.28033e-15	0.483273	1.7707e-12	C	1	NA	0	1	0		NA	NA	NA	NA	NA	NA	0	NA	NA	NA	NA	NA	0	0
ZNF595	GC_mitotic		1	NA	NA	0	NA	NA	1	0	4.67902e-22	0.315619	6.47109e-19	E	1	NA	0	1	0		NA	NA	NA	NA	NA	NA	0	NA	NA	NA	NA	NA	0	0
ZNF597	GC_mitotic		1	NA	1.33217e-06	0.0505392	0.369	0.227	0.0236833	0	7.40026e-15	0.235472	1.02346e-11	E	1	NA	0	1	0		NA	NA	NA	NA	NA	NA	0	NA	NA	NA	NA	NA	0	0
ZNF611	GC_mitotic		1	NA	7.25629e-06	0.0391029	0.234	0.132	0.129002	0	1.22161e-12	0.245706	1.68949e-09	E	1	NA	0	1	0		NA	NA	NA	NA	NA	NA	0	NA	NA	NA	NA	NA	0	0
ZNF614	GC_mitotic		1	NA	0.00338087	0.00817829	0.256	0.177	1	0	1.28439e-18	0.210308	1.77631e-15	E	1	NA	0	1	0		NA	NA	NA	NA	NA	NA	0	NA	NA	NA	NA	NA	0	0
ZNF615	GC_mitotic		1	NA	NA	0	NA	NA	1	0	5.66278e-18	0.238952	7.83162e-15	E	1	NA	0	1	0		NA	NA	NA	NA	NA	NA	0	NA	NA	NA	NA	NA	0	0
ZNF616	GC_mitotic		1	NA	NA	0	NA	NA	1	0	2.1941e-13	0.284425	3.03444e-10	E	1	NA	0	1	0		NA	NA	NA	NA	NA	NA	0	NA	NA	NA	NA	NA	0	0
ZNF619	GC_mitotic		1	NA	NA	0	NA	NA	1	0	4.0711e-15	0.407201	5.63034e-12	E	1	NA	0	1	0		NA	NA	NA	NA	NA	NA	0	NA	NA	NA	NA	NA	0	0
ZNF623	GC_mitotic		1	NA	NA	0	NA	NA	1	0	7.57033e-13	0.152762	1.04698e-09	E	1	NA	0	1	0		NA	NA	NA	NA	NA	NA	0	NA	NA	NA	NA	NA	0	0
ZNF624	GC_mitotic		1	NA	NA	0	NA	NA	1	0	9.00758e-19	0.385809	1.24575e-15	E	1	NA	0	1	0		NA	NA	NA	NA	NA	NA	0	NA	NA	NA	NA	NA	0	0
ZNF627	GC_mitotic		1	NA	2.90264e-09	0.0623293	0.419	0.242	5.16032e-05	0	3.27356e-22	0.357148	4.52733e-19	E	1	NA	0	1	0		NA	NA	NA	NA	NA	NA	0	NA	NA	NA	NA	NA	0	0
ZNF628	GC_mitotic		1	NA	NA	0	NA	NA	1	0	5.27973e-20	0.254047	7.30187e-17	E	1	NA	0	1	0		NA	NA	NA	NA	NA	NA	0	NA	NA	NA	NA	NA	0	0
ZNF629	GC_mitotic		1	NA	NA	0	NA	NA	1	0	3.32785e-40	0.515745	4.60241e-37	E	1	NA	0	1	0		NA	NA	NA	NA	NA	NA	0	NA	NA	NA	NA	NA	0	0
ZNF641	GC_mitotic		1	NA	NA	0	NA	NA	1	0	5.95847e-17	0.396823	8.24056e-14	E	1	NA	0	1	0		NA	NA	NA	NA	NA	NA	0	NA	NA	NA	NA	NA	0	0
ZNF644	GC_mitotic		1	NA	NA	0	NA	NA	1	0	7.62717e-10	0.362801	1.05484e-06	D	1	NA	0	1	0		NA	NA	NA	NA	NA	NA	0	NA	NA	NA	NA	NA	0	0
ZNF652	GC_mitotic		1	NA	NA	0	NA	NA	1	0	1.6407e-21	0.575456	2.26909e-18	E	1	NA	0	1	0		NA	NA	NA	NA	NA	NA	0	NA	NA	NA	NA	NA	0	0
ZNF654	GC_mitotic		1	NA	NA	0	NA	NA	1	0	7.47101e-28	0.325638	1.03324e-24	E	1	NA	0	1	0		NA	NA	NA	NA	NA	NA	0	NA	NA	NA	NA	NA	0	0
ZNF655	GC_mitotic		1	NA	NA	0	NA	NA	1	0	6.41507e-29	0.399774	8.87204e-26	E	1	NA	0	1	0		NA	NA	NA	NA	NA	NA	0	NA	NA	NA	NA	NA	0	0
ZNF664	GC_mitotic		1	NA	NA	0	NA	NA	1	0	1.78908e-56	0.723687	2.47429e-53	E	1	NA	0	1	0		NA	NA	NA	NA	NA	NA	0	NA	NA	NA	NA	NA	0	0
ZNF668	GC_mitotic		1	NA	0.000965986	0.00367911	0.306	0.21	1	0	1.08919e-32	0.397943	1.50635e-29	E	1	NA	0	1	0		NA	NA	NA	NA	NA	NA	0	NA	NA	NA	NA	NA	0	0
ZNF669	GC_mitotic		1	NA	2.86778e-07	0.0673191	0.344	0.202	0.00509833	0	1.40431e-25	0.454229	1.94215e-22	E	1	NA	0	1	0		NA	NA	NA	NA	NA	NA	0	NA	NA	NA	NA	NA	0	0
ZNF670	GC_mitotic		1	NA	NA	0	NA	NA	1	0	7.76055e-35	0.567461	1.07328e-31	E	1	NA	0	1	0		NA	NA	NA	NA	NA	NA	0	NA	NA	NA	NA	NA	0	0
ZNF672	GC_mitotic		1	NA	NA	0	NA	NA	1	0	4.71488e-39	0.487669	6.52068e-36	E	1	NA	0	1	0		NA	NA	NA	NA	NA	NA	0	NA	NA	NA	NA	NA	0	0
ZNF675	GC_mitotic		1	NA	2.77559e-09	0.0773561	0.603	0.366	4.93444e-05	0	2.55406e-12	0.505085	3.53227e-09	E	1	NA	0	1	0		NA	NA	NA	NA	NA	NA	0	NA	NA	NA	NA	NA	0	0
ZNF678	GC_mitotic		1	NA	4.62775e-10	0.0818297	0.456	0.265	8.22722e-06	0	6.58714e-21	0.305739	9.11002e-18	E	1	NA	0	1	0		NA	NA	NA	NA	NA	NA	0	NA	NA	NA	NA	NA	0	0
ZNF680	GC_mitotic		1	NA	NA	0	NA	NA	1	0	2.92951e-21	0.423371	4.05151e-18	E	1	NA	0	1	0		NA	NA	NA	NA	NA	NA	0	NA	NA	NA	NA	NA	0	0
ZNF681	GC_mitotic		1	NA	NA	0	NA	NA	1	0	4.99227e-19	0.600311	6.90432e-16	E	1	NA	0	1	0		NA	NA	NA	NA	NA	NA	0	NA	NA	NA	NA	NA	0	0
ZNF682	GC_mitotic		1	NA	NA	0	NA	NA	1	0	1.0425e-24	0.555039	1.44177e-21	E	1	NA	0	1	0		NA	NA	NA	NA	NA	NA	0	NA	NA	NA	NA	NA	0	0
ZNF683	GC_mitotic		1	NA	NA	0	NA	NA	1	0	3.45205e-39	0.557308	4.77419e-36	E	1	NA	0	1	0		NA	NA	NA	NA	NA	NA	0	NA	NA	NA	NA	NA	0	0
ZNF684	GC_mitotic		1	NA	0.000188745	0.0181729	0.162	0.091	1	0	1.39975e-19	0.283555	1.93586e-16	E	1	NA	0	1	0		NA	NA	NA	NA	NA	NA	0	NA	NA	NA	NA	NA	0	0
ZNF687	GC_mitotic		1	NA	NA	0	NA	NA	1	0	3.62365e-23	0.444632	5.01151e-20	E	1	NA	0	1	0		NA	NA	NA	NA	NA	NA	0	NA	NA	NA	NA	NA	0	0
ZNF689	GC_mitotic		1	NA	NA	0	NA	NA	1	0	6.32666e-25	0.440044	8.74978e-22	E	1	NA	0	1	0		NA	NA	NA	NA	NA	NA	0	NA	NA	NA	NA	NA	0	0
ZNF692	GC_mitotic		1	NA	NA	0	NA	NA	1	0	5.76169e-14	0.134636	7.96841e-11	E	1	NA	0	1	0		NA	NA	NA	NA	NA	NA	0	NA	NA	NA	NA	NA	0	0
ZNF696	GC_mitotic		1	NA	4.37115e-09	0.0568201	0.162	0.067	7.77104e-05	0	3.00822e-10	0.283623	4.16037e-07	E	1	NA	0	1	0		NA	NA	NA	NA	NA	NA	0	NA	NA	NA	NA	NA	0	0
ZNF697	GC_mitotic		1	NA	0.000130411	0.0132006	0.084	0.037	1	0	2.85588e-17	0.554525	3.94968e-14	E	1	NA	0	1	0		NA	NA	NA	NA	NA	NA	0	NA	NA	NA	NA	NA	0	0
ZNF699	GC_mitotic		1	NA	NA	0	NA	NA	1	0	7.57386e-23	0.427646	1.04746e-19	E	1	NA	0	1	0		NA	NA	NA	NA	NA	NA	0	NA	NA	NA	NA	NA	0	0
ZNF7	GC_mitotic		1	NA	1.37872e-07	0.0452558	0.597	0.381	0.00245109	0	2.19639e-20	0.21115	3.0376e-17	E	1	NA	0	1	0		NA	NA	NA	NA	NA	NA	0	NA	NA	NA	NA	NA	0	0
ZNF700	GC_mitotic		1	NA	NA	0	NA	NA	1	0	6.59404e-16	0.113307	9.11955e-13	E	1	NA	0	1	0		NA	NA	NA	NA	NA	NA	0	NA	NA	NA	NA	NA	0	0
ZNF71	GC_mitotic		1	NA	NA	0	NA	NA	1	0	6.81574e-11	0.433794	9.42616e-08	E	1	NA	0	1	0		NA	NA	NA	NA	NA	NA	0	NA	NA	NA	NA	NA	0	0
ZNF714	GC_mitotic		1	NA	NA	0	NA	NA	1	0	7.09855e-33	0.425153	9.8173e-30	E	1	NA	0	1	0		NA	NA	NA	NA	NA	NA	0	NA	NA	NA	NA	NA	0	0
ZNF718	GC_mitotic		1	NA	5.71234e-08	0.0433342	0.278	0.145	0.00101554	0	6.01584e-22	0.484725	8.3199e-19	E	1	NA	0	1	0		NA	NA	NA	NA	NA	NA	0	NA	NA	NA	NA	NA	0	0
ZNF721	GC_mitotic		1	NA	NA	0	NA	NA	1	0	2.04647e-19	0.18071	2.83027e-16	E	1	NA	0	1	0		NA	NA	NA	NA	NA	NA	0	NA	NA	NA	NA	NA	0	0
ZNF726	GC_mitotic		1	NA	6.76743e-13	0.101133	0.366	0.18	1.20311e-08	0	1.68205e-44	0.66767	2.32628e-41	E	1	NA	0	1	0		NA	NA	NA	NA	NA	NA	0	NA	NA	NA	NA	NA	0	0
ZNF736	GC_mitotic		1	NA	0.00288383	0.00259882	0.297	0.209	1	0	1.70383e-14	0.196759	2.3564e-11	E	1	NA	0	1	0		NA	NA	NA	NA	NA	NA	0	NA	NA	NA	NA	NA	0	0
ZNF737	GC_mitotic		1	NA	NA	0	NA	NA	1	0	1.13837e-06	0.211147	0.00157436	E	1	NA	0	1	0		NA	NA	NA	NA	NA	NA	0	NA	NA	NA	NA	NA	0	0
ZNF74	GC_mitotic		1	NA	NA	0	NA	NA	1	0	7.13534e-11	0.188924	9.86817e-08	E	1	NA	0	1	0		NA	NA	NA	NA	NA	NA	0	NA	NA	NA	NA	NA	0	0
ZNF740	GC_mitotic		1	NA	NA	0	NA	NA	1	0	6.18323e-16	0.463957	8.55141e-13	C	1	NA	0	1	0		NA	NA	NA	NA	NA	NA	0	NA	NA	NA	NA	NA	0	0
ZNF749	GC_mitotic		1	NA	NA	0	NA	NA	1	0	1.89717e-51	0.787439	2.62379e-48	E	1	NA	0	1	0		NA	NA	NA	NA	NA	NA	0	NA	NA	NA	NA	NA	0	0
ZNF75A	GC_mitotic		1	NA	8.52051e-06	0.0366029	0.456	0.3	0.151478	0	4.09553e-12	0.100152	5.66412e-09	E	1	NA	0	1	0		NA	NA	NA	NA	NA	NA	0	NA	NA	NA	NA	NA	0	0
ZNF75D	GC_mitotic		1	NA	NA	0	NA	NA	1	0	1.22601e-13	0.120958	1.69558e-10	E	1	NA	0	1	0		NA	NA	NA	NA	NA	NA	0	NA	NA	NA	NA	NA	0	0
ZNF76	GC_mitotic		1	NA	NA	0	NA	NA	1	0	9.0986e-22	0.260789	1.25834e-18	E	1	NA	0	1	0		NA	NA	NA	NA	NA	NA	0	NA	NA	NA	NA	NA	0	0
ZNF761	GC_mitotic		1	NA	0.000145145	0.0213624	0.216	0.129	1	0	6.15209e-27	0.409041	8.50833e-24	E	1	NA	0	1	0		NA	NA	NA	NA	NA	NA	0	NA	NA	NA	NA	NA	0	0
ZNF763	GC_mitotic		1	NA	3.21893e-10	0.0837818	0.138	0.048	5.72261e-06	0	2.84784e-16	0.47163	3.93856e-13	E	1	NA	0	1	0		NA	NA	NA	NA	NA	NA	0	NA	NA	NA	NA	NA	0	0
ZNF766	GC_mitotic		1	NA	4.00164e-07	0.0733813	0.631	0.412	0.00711412	0	1.81008e-14	0.319224	2.50334e-11	D	1	NA	0	1	0		NA	NA	NA	NA	NA	NA	0	NA	NA	NA	NA	NA	0	0
ZNF768	GC_mitotic		1	NA	NA	0	NA	NA	1	0	1.43877e-12	0.164054	1.98982e-09	E	1	NA	0	1	0		NA	NA	NA	NA	NA	NA	0	NA	NA	NA	NA	NA	0	0
ZNF77	GC_mitotic		1	NA	NA	0	NA	NA	1	0	4.68535e-11	0.34	6.47984e-08	E	1	NA	0	1	0		NA	NA	NA	NA	NA	NA	0	NA	NA	NA	NA	NA	0	0
ZNF770	GC_mitotic		1	NA	NA	0	NA	NA	1	0	3.37525e-46	0.664335	4.66798e-43	E	1	NA	0	1	0		NA	NA	NA	NA	NA	NA	0	NA	NA	NA	NA	NA	0	0
ZNF771	GC_mitotic		1	NA	2.53462e-09	0.0524728	0.15	0.057	4.50604e-05	0	8.30114e-32	0.378907	1.14805e-28	E	1	NA	0	1	0		NA	NA	NA	NA	NA	NA	0	NA	NA	NA	NA	NA	0	0
ZNF773	GC_mitotic		1	NA	NA	0	NA	NA	1	0	5.85182e-16	0.274864	8.09307e-13	E	1	NA	0	1	0		NA	NA	NA	NA	NA	NA	0	NA	NA	NA	NA	NA	0	0
ZNF775	GC_mitotic		1	NA	0.00125364	0.0178613	0.106	0.058	1	0	6.86228e-19	0.170178	9.49053e-16	E	1	NA	0	1	0		NA	NA	NA	NA	NA	NA	0	NA	NA	NA	NA	NA	0	0
ZNF777	GC_mitotic		1	NA	7.64477e-05	0.0126143	0.184	0.103	1	0	7.20013e-26	0.36314	9.95778e-23	E	1	NA	0	1	0		NA	NA	NA	NA	NA	NA	0	NA	NA	NA	NA	NA	0	0
ZNF778	GC_mitotic		1	NA	NA	0	NA	NA	1	0	4.36713e-24	0.464028	6.03974e-21	E	1	NA	0	1	0		NA	NA	NA	NA	NA	NA	0	NA	NA	NA	NA	NA	0	0
ZNF781	GC_mitotic		1	NA	NA	0	NA	NA	1	0	7.46214e-09	0.238582	1.03201e-05	E	1	NA	0	1	0		NA	NA	NA	NA	NA	NA	0	NA	NA	NA	NA	NA	0	0
ZNF784	GC_mitotic		1	NA	NA	0	NA	NA	1	0	3.76103e-36	0.451577	5.2015e-33	E	1	NA	0	1	0		NA	NA	NA	NA	NA	NA	0	NA	NA	NA	NA	NA	0	0
ZNF785	GC_mitotic		1	NA	NA	0	NA	NA	1	0	3.74078e-11	0.166775	5.1735e-08	E	1	NA	0	1	0		NA	NA	NA	NA	NA	NA	0	NA	NA	NA	NA	NA	0	0
ZNF786	GC_mitotic		1	NA	NA	0	NA	NA	1	0	5.50629e-08	0.118376	7.6152e-05	E	1	NA	0	1	0		NA	NA	NA	NA	NA	NA	0	NA	NA	NA	NA	NA	0	0
ZNF787	GC_mitotic		1	NA	0.00396084	0.00150365	0.153	0.095	1	0	6.72454e-43	0.498209	9.30004e-40	E	1	NA	0	1	0		NA	NA	NA	NA	NA	NA	0	NA	NA	NA	NA	NA	0	0
ZNF79	GC_mitotic		1	NA	NA	0	NA	NA	1	0	2.32872e-23	0.402571	3.22062e-20	E	1	NA	0	1	0		NA	NA	NA	NA	NA	NA	0	NA	NA	NA	NA	NA	0	0
ZNF791	GC_mitotic		1	NA	0.0247178	0.0109283	0.225	0.167	1	0	7.16505e-25	0.34034	9.90927e-22	E	1	NA	0	1	0		NA	NA	NA	NA	NA	NA	0	NA	NA	NA	NA	NA	0	0
ZNF8	GC_mitotic		1	NA	0.00287066	0.000216852	0.2	0.13	1	0	5.46531e-12	0.195785	7.55852e-09	E	1	NA	0	1	0		NA	NA	NA	NA	NA	NA	0	NA	NA	NA	NA	NA	0	0
ZNF800	GC_mitotic		1	NA	NA	0	NA	NA	1	0	1.88429e-53	0.721683	2.60597e-50	E	1	NA	0	1	0		NA	NA	NA	NA	NA	NA	0	NA	NA	NA	NA	NA	0	0
ZNF805	GC_mitotic		1	NA	NA	0	NA	NA	1	0	5.02149e-19	0.353043	6.94472e-16	E	1	NA	0	1	0		NA	NA	NA	NA	NA	NA	0	NA	NA	NA	NA	NA	0	0
ZNF808	GC_mitotic		1	NA	1.2053e-07	0.0772927	0.362	0.213	0.00214278	0	8.51453e-08	0.218821	0.000117756	E	1	NA	0	1	0		NA	NA	NA	NA	NA	NA	0	NA	NA	NA	NA	NA	0	0
ZNF81	GC_mitotic		1	NA	NA	0	NA	NA	1	0	3.18573e-23	0.406892	4.40587e-20	E	1	NA	0	1	0		NA	NA	NA	NA	NA	NA	0	NA	NA	NA	NA	NA	0	0
ZNF813	GC_mitotic		1	NA	2.04741e-05	0.0587599	0.162	0.086	0.363989	0	2.46744e-19	0.520037	3.41247e-16	E	1	NA	0	1	0		NA	NA	NA	NA	NA	NA	0	NA	NA	NA	NA	NA	0	0
ZNF814	GC_mitotic		1	NA	NA	0	NA	NA	1	0	3.47644e-11	0.333091	4.80792e-08	E	1	NA	0	1	0		NA	NA	NA	NA	NA	NA	0	NA	NA	NA	NA	NA	0	0
ZNF823	GC_mitotic		1	NA	NA	0	NA	NA	1	0	2.03182e-09	0.263631	2.81e-06	E	1	NA	0	1	0		NA	NA	NA	NA	NA	NA	0	NA	NA	NA	NA	NA	0	0
ZNF827	GC_mitotic		1	NA	NA	0	NA	NA	1	0	6.2637e-07	0.265564	0.00086627	E	1	NA	0	1	0		NA	NA	NA	NA	NA	NA	0	NA	NA	NA	NA	NA	0	0
ZNF836	GC_mitotic		1	NA	NA	0	NA	NA	1	0	8.68853e-16	0.312351	1.20162e-12	E	1	NA	0	1	0		NA	NA	NA	NA	NA	NA	0	NA	NA	NA	NA	NA	0	0
ZNF841	GC_mitotic		1	NA	NA	0	NA	NA	1	0	1.38084e-17	0.195994	1.9097e-14	E	1	NA	0	1	0		NA	NA	NA	NA	NA	NA	0	NA	NA	NA	NA	NA	0	0
ZNF844	GC_mitotic		1	NA	2.99876e-15	0.109831	0.434	0.21	5.3312e-11	0	6.95626e-17	0.534051	9.62051e-14	E	1	NA	0	1	0		NA	NA	NA	NA	NA	NA	0	NA	NA	NA	NA	NA	0	0
ZNF845	GC_mitotic		1	NA	0.0244248	0.000425682	0.184	0.132	1	0	9.32403e-21	0.333745	1.28951e-17	E	1	NA	0	1	0		NA	NA	NA	NA	NA	NA	0	NA	NA	NA	NA	NA	0	0
ZNF860	GC_mitotic		1	NA	NA	0	NA	NA	1	0	2.41499e-13	0.477136	3.33993e-10	E	1	NA	0	1	0		NA	NA	NA	NA	NA	NA	0	NA	NA	NA	NA	NA	0	0
ZNF879	GC_mitotic		1	NA	NA	0	NA	NA	1	0	2.42812e-13	0.126505	3.35809e-10	E	1	NA	0	1	0		NA	NA	NA	NA	NA	NA	0	NA	NA	NA	NA	NA	0	0
ZNF880	GC_mitotic		1	NA	NA	0	NA	NA	1	0	4.98488e-28	0.544145	6.89409e-25	E	1	NA	0	1	0		NA	NA	NA	NA	NA	NA	0	NA	NA	NA	NA	NA	0	0
ZNF891	GC_mitotic		1	NA	NA	0	NA	NA	1	0	2.55756e-11	0.129624	3.5371e-08	E	1	NA	0	1	0		NA	NA	NA	NA	NA	NA	0	NA	NA	NA	NA	NA	0	0
ZNFX1	GC_mitotic		1	NA	NA	0	NA	NA	1	0	8.99866e-44	0.693073	1.24451e-40	E	1	NA	0	1	0		NA	NA	NA	NA	NA	NA	0	NA	NA	NA	NA	NA	0	0
ZSCAN12	GC_mitotic		1	NA	NA	0	NA	NA	1	0	3.29192e-10	0.147295	4.55273e-07	E	1	NA	0	1	0		NA	NA	NA	NA	NA	NA	0	NA	NA	NA	NA	NA	0	0
ZSCAN16	GC_mitotic		1	NA	NA	0	NA	NA	1	0	1.37286e-14	0.123034	1.89866e-11	E	1	NA	0	1	0		NA	NA	NA	NA	NA	NA	0	NA	NA	NA	NA	NA	0	0
ZSCAN22	GC_mitotic		1	NA	NA	0	NA	NA	1	0	6.6964e-07	0.108778	0.000926112	E	1	NA	0	1	0		NA	NA	NA	NA	NA	NA	0	NA	NA	NA	NA	NA	0	0
ZSCAN25	GC_mitotic		1	NA	NA	0	NA	NA	1	0	1.08681e-16	0.424745	1.50306e-13	E	1	NA	0	1	0		NA	NA	NA	NA	NA	NA	0	NA	NA	NA	NA	NA	0	0
ZSCAN29	GC_mitotic		1	NA	0.000839353	0.00372377	0.188	0.115	1	0	1.85899e-18	0.341852	2.57098e-15	E	1	NA	0	1	0		NA	NA	NA	NA	NA	NA	0	NA	NA	NA	NA	NA	0	0
ZSCAN31	GC_mitotic		1	NA	0.028574	0.00837258	0.091	0.058	1	0	1.09806e-31	0.586533	1.51862e-28	E	1	NA	0	1	0		NA	NA	NA	NA	NA	NA	0	NA	NA	NA	NA	NA	0	0
ZSCAN32	GC_mitotic		1	NA	NA	0	NA	NA	1	0	1.51326e-09	0.509776	2.09284e-06	E	1	NA	0	1	0		NA	NA	NA	NA	NA	NA	0	NA	NA	NA	NA	NA	0	0
ZSCAN5A	GC_mitotic		1	NA	NA	0	NA	NA	1	0	1.73079e-39	0.480336	2.39368e-36	E	1	NA	0	1	0		NA	NA	NA	NA	NA	NA	0	NA	NA	NA	NA	NA	0	0
ZSCAN9	GC_mitotic		1	NA	NA	0	NA	NA	1	0	5.70655e-12	0.155418	7.89215e-09	E	1	NA	0	1	0		NA	NA	NA	NA	NA	NA	0	NA	NA	NA	NA	NA	0	0
ZXDA	GC_mitotic		1	NA	NA	0	NA	NA	1	0	8.08933e-22	0.423539	1.11875e-18	E	1	NA	0	1	0		NA	NA	NA	NA	NA	NA	0	NA	NA	NA	NA	NA	0	0
ZXDB	GC_mitotic		1	NA	NA	0	NA	NA	1	0	2.85973e-26	0.508812	3.955e-23	E	1	NA	0	1	0		NA	NA	NA	NA	NA	NA	0	NA	NA	NA	NA	NA	0	0
ZXDC	GC_mitotic		1	NA	5.79876e-05	0.0150122	0.372	0.241	1	0	1.46027e-17	0.400938	2.01956e-14	E	1	NA	0	1	0		NA	NA	NA	NA	NA	NA	0	NA	NA	NA	NA	NA	0	0
ADNP	oocyte		1	NA	NA	0	NA	NA	1	0	1.13192e-41	0.628921	1.56544e-38	D	1	NA	0	1	0		NA	NA	NA	NA	NA	NA	0	NA	NA	NA	NA	NA	0	0
ALX1	oocyte		1	ALX1.SwissRegulon.5	NA	0	NA	NA	1	0	1.07224e-05	0.0203645	0.014829	E	0	4.63182e-166	4.28268	8.8931e-163	1		NA	NA	NA	NA	NA	NA	0	NA	NA	NA	NA	NA	0	0
ALX3	oocyte		1	ALX3.SwissRegulon.5	NA	0	NA	NA	1	0	1.25775e-16	-0.44172	1.73947e-13	E	0	7.70912e-128	3.2951	1.48015e-124	1		NA	NA	NA	NA	NA	NA	0	0.872719	0.00100703	0.041	0.044	1	0	0
AR	oocyte		1	AR.SwissRegulon.5	NA	0	NA	NA	1	0	5.76547e-17	0.266194	7.97365e-14	AA	1	0.291964	-0.414595	1	0		NA	NA	NA	NA	NA	NA	0	NA	NA	NA	NA	NA	0	0
ARID5A	oocyte		1	ARID5A.SwissRegulon.5	NA	0	NA	NA	1	0	4.99919e-18	0.283257	6.91387e-15	E	1	7.69854e-15	-0.383973	1.47812e-11	0		0.00360288	0.000751033	0.134	0.069	1	Arid5a	0	0.00209731	0.179963	0.088	0.031	1	0	0
ARID5B	oocyte		1	ARID5B.SwissRegulon.5	NA	0	NA	NA	1	0	6.62404e-14	-0.24532	9.16105e-11	E	0	3.66477e-10	0.308656	7.03636e-07	1		3.16371e-12	0.351694	0.68	0.458	4.63484e-08	Arid5b	1	NA	NA	NA	NA	NA	0	1
ARNT	oocyte		1	ARNT-HUMAN.H10MO.B.5	NA	0	NA	NA	1	0	0.318678	-0.047013	1	A	0	1.7417e-10	0.335974	3.34406e-07	1		NA	NA	NA	NA	NA	NA	0	NA	NA	NA	NA	NA	0	0
ARNT2	oocyte		1	ARNT2-HUMAN.H10MO.D.5	NA	0	NA	NA	1	0	3.34253e-30	0.434045	4.62271e-27	E	1	0.00131229	-0.310584	1	0		NA	NA	NA	NA	NA	NA	0	NA	NA	NA	NA	NA	0	0
ARNTL	oocyte		1	ARNTL.SwissRegulon.5	0.841768	0.107688	0.125	0.125	1	0	0.000208735	0.119218	0.288681	C	0	2.61062e-24	0.778311	5.01238e-21	1		NA	NA	NA	NA	NA	NA	0	NA	NA	NA	NA	NA	0	0
ATF3	oocyte		1	ATF3-HUMAN.H10MO.A.5	NA	0	NA	NA	1	0	0.00295972	0.226341	1	A	0	1.21224e-89	2.27352	2.32751e-86	1		NA	NA	NA	NA	NA	NA	0	NA	NA	NA	NA	NA	0	0
ATF6	oocyte		1	ATF6.SwissRegulon.5	0.342074	0.127384	0.244	0.3	1	0	6.94675e-17	-0.472872	9.60735e-14	A	0	3.44447e-21	0.633103	6.61337e-18	1		4.0064e-18	0.0567893	0.495	0.175	5.86938e-14	Atf6	1	NA	NA	NA	NA	NA	0	1
ATF7	oocyte		1	ATF7-HUMAN.H10MO.D.5	0.0102577	0.000561366	0.134	0.199	1	0	1.23862e-24	-0.560198	1.71301e-21	C	0	5.94962e-09	0.355113	1.14233e-05	1		4.49231e-27	0.0954137	0.521	0.153	6.58123e-23	Atf7	1	NA	NA	NA	NA	NA	0	1
ATOH8	oocyte		1	NA	NA	0	NA	NA	1	0	2.12124e-20	0.401549	2.93368e-17	E	1	NA	0	1	0		NA	NA	NA	NA	NA	NA	0	NA	NA	NA	NA	NA	0	0
BACH1	oocyte		1	BACH1.SwissRegulon.5	0.000703211	0.314812	0.381	0.335	1	0	0.227125	-0.176028	1	B	0	1.01589e-08	0.467407	1.95051e-05	1		2.93584e-33	0.213541	0.624	0.209	4.30101e-29	Bach1	1	0.15159	0.240945	0.218	0.172	1	0	1
BACH2	oocyte		1	BACH2.MA1101.1.5	0.261533	0.0131149	0.15	0.177	1	0	0.000447501	0.00488022	0.618893	C	0	7.54554e-16	1.48892	1.44874e-12	1		NA	NA	NA	NA	NA	NA	0	0.55688	0.00729742	0.027	0.019	1	0	0
BARHL1	oocyte		1	NA	NA	0	NA	NA	1	0	2.25593e-10	0.346915	3.11996e-07	E	1	NA	0	1	0		NA	NA	NA	NA	NA	NA	0	NA	NA	NA	NA	NA	0	0
BARHL2	oocyte		1	BARHL2.SwissRegulon.5	0.136737	0.010693	0.038	0.023	1	0	6.90608e-27	-0.671236	9.55111e-24	E	0	1.26516e-69	1.78274	2.4291e-66	1		NA	NA	NA	NA	NA	NA	0	NA	NA	NA	NA	NA	0	0
BARX1	oocyte		1	BARX1.MA0875.1.5	NA	0	NA	NA	1	0	0.031925	0.0295562	1	E	0	1.43358e-95	3.66315	2.75247e-92	1		NA	NA	NA	NA	NA	NA	0	NA	NA	NA	NA	NA	0	0
BATF	oocyte		1	BATF.HOMER.5	NA	0	NA	NA	1	0	1.72492e-11	0.064718	2.38556e-08	C	0	9.12422e-16	5.37764	1.75185e-12	1		NA	NA	NA	NA	NA	NA	0	NA	NA	NA	NA	NA	0	0
BATF2	oocyte		1	NA	5.16535e-11	0.205222	0.084	0.02	9.18296e-07	1	0.282973	-0.139482	1	E	0	NA	0	1	0		NA	NA	NA	NA	NA	NA	0	NA	NA	NA	NA	NA	0	0
BATF3	oocyte		1	BATF3.SwissRegulon.5	0.0351651	0.0714005	0.072	0.045	1	0	0.000236822	-0.481098	0.327525	E	0	3.56823e-06	0.347862	0.00685099	1		NA	NA	NA	NA	NA	NA	0	NA	NA	NA	NA	NA	0	0
BBX	oocyte		1	BBX.SwissRegulon.5	NA	0	NA	NA	1	0	3.16145e-25	-0.503993	4.37228e-22	E	0	4.11294e-13	0.36754	7.89684e-10	1		4.58697e-42	0.527176	0.974	0.847	6.71991e-38	Bbx	1	NA	NA	NA	NA	NA	0	1
BCL11B	oocyte		1	NA	0.00565894	0.0186587	0.044	0.019	1	0	2.30709e-43	0.656474	3.1907e-40	E	1	NA	0	1	0		NA	NA	NA	NA	NA	NA	0	NA	NA	NA	NA	NA	0	0
BCL6	oocyte		1	BCL6-HUMAN.H10MO.C.5	0.56784	1.40146e-05	0.025	0.031	1	0	3.01288e-36	0.554326	4.16681e-33	B	1	0.111761	-0.210535	1	0		NA	NA	NA	NA	NA	NA	0	NA	NA	NA	NA	NA	0	0
BCL6B	oocyte		1	BCL6B.SwissRegulon.5	NA	0	NA	NA	1	0	3.93785e-11	0.235536	5.44604e-08	E	1	0.247039	0.0525956	1	0		NA	NA	NA	NA	NA	NA	0	NA	NA	NA	NA	NA	0	0
BHLHE40	oocyte		1	BHLHE40.MA0464.2.5	0.0552446	0.129151	0.116	0.085	1	0	0.0210655	-0.369339	1	C	0	1.20865e-12	0.545759	2.32061e-09	1		NA	NA	NA	NA	NA	NA	0	NA	NA	NA	NA	NA	0	0
BNC1	oocyte		1	NA	NA	0	NA	NA	1	0	2.03501e-70	0.800342	2.81441e-67	E	1	NA	0	1	0		3.37623e-10	0.0183457	0.567	0.263	4.94617e-06	Bnc1	1	NA	NA	NA	NA	NA	0	1
BNC2	oocyte		1	NA	NA	0	NA	NA	1	0	1.55832e-30	0.61318	2.15516e-27	E	1	NA	0	1	0		NA	NA	NA	NA	NA	NA	0	NA	NA	NA	NA	NA	0	0
BRCA1	oocyte		1	BRCA1-HUMAN.H10MO.D.5	NA	0	NA	NA	1	0	NA	0	1	NA	0	1.86329e-11	0.506082	3.57753e-08	1		NA	NA	NA	NA	NA	NA	0	NA	NA	NA	NA	NA	0	0
BSX	oocyte		1	BSX.MA0876.1.5	NA	0	NA	NA	1	0	0.0164809	-0.0258227	1	E	0	1.16283e-212	9.55184	2.23264e-209	1		NA	NA	NA	NA	NA	NA	0	NA	NA	NA	NA	NA	0	0
CASZ1	oocyte		1	NA	NA	0	NA	NA	1	0	1.13979e-15	0.120709	1.57634e-12	E	1	NA	0	1	0		NA	NA	NA	NA	NA	NA	0	NA	NA	NA	NA	NA	0	0
CBFB	oocyte		1	CBFB.SwissRegulon.5	NA	0	NA	NA	1	0	NA	0	1	NA	0	3.56526e-15	0.295404	6.8453e-12	1		NA	NA	NA	NA	NA	NA	0	0.56491	0.041345	0.136	0.117	1	0	0
CDC5L	oocyte		1	CDC5L-HUMAN.H10MO.D.5	NA	0	NA	NA	1	0	1.18024e-34	-0.682784	1.63228e-31	E	0	5.55354e-21	0.847624	1.06628e-17	1		0.0228529	0.0545208	0.99	0.897	1	Cdc5l	0	NA	NA	NA	NA	NA	0	0
CEBPG	oocyte		1	CEBPG-HUMAN.H10MO.C.5	7.55897e-05	0.0118408	0.341	0.523	1	0	0.631131	0.145373	1	C	0	2.68167e-08	0.470103	5.14881e-05	1		7.69013e-07	0.0664024	0.706	0.443	0.011266	Cebpg	1	NA	NA	NA	NA	NA	0	1
CNOT4	oocyte		1	NA	1.55867e-07	0.28245	0.631	0.673	0.00277101	1	9.70335e-34	-0.6013	1.34197e-30	E	0	NA	0	1	0		2.06772e-56	0.571834	0.969	0.684	3.02921e-52	Cnot4	1	NA	NA	NA	NA	NA	0	1
CPEB1	oocyte		1	CPEB1-HUMAN.H10MO.D.5	1.97564e-07	0.186448	0.738	0.828	0.0035123	1	NA	0	1	NA	0	0.000843556	-3.80639	1	0		3.36499e-45	0.505567	0.995	0.69	4.92972e-41	Cpeb1	1	0.000607298	0.251764	0.626	0.481	1	0	1
CREB3	oocyte		1	CREB3.MA0638.1.5	0.424483	0.0589756	0.291	0.344	1	0	0.000428692	-0.0865185	0.592881	C	0	1.1692e-07	0.707449	0.000224487	1		NA	NA	NA	NA	NA	NA	0	0.0257598	0.148308	0.231	0.155	1	0	0
CREB3L1	oocyte		1	CREB3L1.MA0839.1.5	0.184021	0.00747763	0.019	0.033	1	0	3.09573e-10	-0.558636	4.28139e-07	C	0	1.36062e-14	0.442847	2.6124e-11	1		NA	NA	NA	NA	NA	NA	0	NA	NA	NA	NA	NA	0	0
CREB3L2	oocyte		1	CREB3L2.SwissRegulon.5	0.609148	0.0643233	0.175	0.194	1	0	0.00158498	0.0598545	1	D	0	8.60044e-10	0.378685	1.65128e-06	1		NA	NA	NA	NA	NA	NA	0	0.653891	0.0142823	0.027	0.021	1	0	0
CREB5	oocyte		1	CREB5.SwissRegulon.5	1.49179e-30	0.389888	0.216	0.047	2.6521e-26	1	3.16674e-05	-0.280019	0.0437961	A	0	0.000102415	0.302144	0.196636	0		NA	NA	NA	NA	NA	NA	0	NA	NA	NA	NA	NA	0	0
CSRNP3	oocyte		1	NA	0.933886	0.0144698	0.053	0.052	1	0	2.39219e-07	0.307197	0.00033084	E	1	NA	0	1	0		NA	NA	NA	NA	NA	NA	0	NA	NA	NA	NA	NA	0	0
CUX1	oocyte		1	CUX1.SwissRegulon.5	5.68918e-10	0.44066	0.388	0.272	1.01142e-05	1	4.10728e-07	-0.396974	0.000568037	C	0	0.00019259	-0.421955	0.369772	0		NA	NA	NA	NA	NA	NA	0	NA	NA	NA	NA	NA	0	0
DBX2	oocyte		1	DBX2.SwissRegulon.5	NA	0	NA	NA	1	0	NA	0	1	NA	0	1.59932e-15	0.521213	3.07069e-12	1		NA	NA	NA	NA	NA	NA	0	NA	NA	NA	NA	NA	0	0
DDIT3	oocyte		1	DDIT3.SwissRegulon.5	NA	0	NA	NA	1	0	0.0138179	-0.105448	1	B	0	7.38624e-19	0.290198	1.41816e-15	1		NA	NA	NA	NA	NA	NA	0	NA	NA	NA	NA	NA	0	0
DLX2	oocyte		1	DLX2.SwissRegulon.5	NA	0	NA	NA	1	0	1.21487e-05	0.0554733	0.0168016	E	0	2.17248e-54	2.41141	4.17117e-51	1		NA	NA	NA	NA	NA	NA	0	0.891215	0.0115961	0.014	0.015	1	0	0
DLX3	oocyte		1	DLX3-HUMAN.H10MO.C.5	NA	0	NA	NA	1	0	0.559473	0.211093	1	E	0	1.06621e-115	2.45624	2.04713e-112	1		NA	NA	NA	NA	NA	NA	0	NA	NA	NA	NA	NA	0	0
DLX4	oocyte		1	DLX4-HUMAN.H10MO.D.5	NA	0	NA	NA	1	0	0.00948242	0.0496911	1	E	0	6.09144e-68	2.44295	1.16956e-64	1		NA	NA	NA	NA	NA	NA	0	NA	NA	NA	NA	NA	0	0
DLX6	oocyte		1	DLX6.MA0882.1.5	NA	0	NA	NA	1	0	0.413119	0.131356	1	E	0	4.09839e-212	6.27598	7.86892e-209	1		NA	NA	NA	NA	NA	NA	0	0.580401	0.0276822	0.061	0.05	1	0	0
DMC1	oocyte		1	DMC1.SwissRegulon.5	NA	0	NA	NA	1	0	NA	0	1	NA	0	7.97585e-28	0.877582	1.53136e-24	1		NA	NA	NA	NA	NA	NA	0	NA	NA	NA	NA	NA	0	0
DMRT1	oocyte		1	DMRT1.HOMER.5	NA	0	NA	NA	1	0	7.43008e-36	0.436097	1.02758e-32	E	1	1.90522e-22	-4.8285	3.65801e-19	0		NA	NA	NA	NA	NA	NA	0	NA	NA	NA	NA	NA	0	0
DMRTB1	oocyte		1	NA	NA	0	NA	NA	1	0	3.50852e-29	0.314048	4.85229e-26	E	1	NA	0	1	0		5.98591e-63	0.189775	0.624	0.107	8.76936e-59	Dmrtb1	1	NA	NA	NA	NA	NA	0	1
DMRTC2	oocyte		1	NA	0.951007	0.00648609	0.247	0.247	1	0	1.71114e-28	0.310891	2.3665e-25	E	1	NA	0	1	0		NA	NA	NA	NA	NA	NA	0	NA	NA	NA	NA	NA	0	0
DNMT3B	oocyte		1	NA	2.34488e-08	0.175102	0.156	0.068	0.000416872	1	2.1645e-36	-0.929643	2.9935e-33	C	0	NA	0	1	0		4.56513e-41	0.151683	0.536	0.124	6.68792e-37	Dnmt3b	1	NA	NA	NA	NA	NA	0	1
DUX4	oocyte		1	DUX4.MA0468.1.5	NA	0	NA	NA	1	0	2.43795e-08	-0.340629	3.37169e-05	C	0	2.69106e-97	3.0304	5.16683e-94	1		NA	NA	NA	NA	NA	NA	0	NA	NA	NA	NA	NA	0	0
DUXA	oocyte		1	DUXA.MA0884.1.5	NA	0	NA	NA	1	0	4.10432e-13	-0.178221	5.67628e-10	E	0	1.14754e-123	4.69956	2.20328e-120	1		NA	NA	NA	NA	NA	NA	0	NA	NA	NA	NA	NA	0	0
E2F6	oocyte		1	E2F6-HUMAN.H10MO.C.5	NA	0	NA	NA	1	0	8.25528e-11	0.225036	1.14171e-07	B	1	0.340382	-0.220414	1	0		1.99693e-32	0.154434	0.531	0.152	2.9255e-28	E2f6	1	NA	NA	NA	NA	NA	0	1
EBF1	oocyte		1	EBF1.MA0154.3.5	0.00893054	0.0245515	0.022	0.007	1	0	1.37117e-25	0.37573	1.89632e-22	C	1	1.54921e-21	-1.97193	2.97447e-18	0		NA	NA	NA	NA	NA	NA	0	NA	NA	NA	NA	NA	0	0
EBF3	oocyte		1	EBF3.SwissRegulon.5	0.00508019	0.0544343	0.034	0.013	1	0	8.22548e-46	0.688018	1.13758e-42	E	1	1.40149e-18	-2.02211	2.69085e-15	0		NA	NA	NA	NA	NA	NA	0	NA	NA	NA	NA	NA	0	0
EGR1	oocyte		1	EGR1.SwissRegulon.5	NA	0	NA	NA	1	0	0.967399	-0.0734761	1	AA	0	1.46948e-06	0.231887	0.00282141	1		NA	NA	NA	NA	NA	NA	0	NA	NA	NA	NA	NA	0	0
ELF1	oocyte		1	ELF1.MA0473.2.5	0.818166	0.126296	0.228	0.238	1	0	0.244336	0.0972439	1	C	0	2.25546e-07	0.53343	0.000433047	1		NA	NA	NA	NA	NA	NA	0	NA	NA	NA	NA	NA	0	0
ELF5	oocyte		1	ELF5.SwissRegulon.5	NA	0	NA	NA	1	0	0.00102207	-0.268422	1	C	0	2.04681e-08	0.218271	3.92987e-05	1		NA	NA	NA	NA	NA	NA	0	NA	NA	NA	NA	NA	0	0
ELK3	oocyte		1	ELK3.SwissRegulon.5	0.00048823	0.290789	0.294	0.234	1	0	1.56156e-20	0.374648	2.15964e-17	E	1	0.000233448	0.0728389	0.448219	0		NA	NA	NA	NA	NA	NA	0	0.00985631	0.107109	0.048	0.013	1	0	0
EMX1	oocyte		1	EMX1-HUMAN.H10MO.D.5	NA	0	NA	NA	1	0	1.40998e-07	-0.164308	0.000195	E	0	2.16235e-122	2.81505	4.15172e-119	1		NA	NA	NA	NA	NA	NA	0	NA	NA	NA	NA	NA	0	0
EN1	oocyte		1	EN1.SwissRegulon.5	NA	0	NA	NA	1	0	0.859426	0.0693748	1	E	0	1.21325e-62	2.41663	2.32944e-59	1		NA	NA	NA	NA	NA	NA	0	NA	NA	NA	NA	NA	0	0
EN2	oocyte		1	EN2.MA0642.1.5	0.000591166	0.107207	0.066	0.029	1	0	0.115344	0.0384652	1	E	0	1.12504e-86	3.68916	2.16008e-83	1		NA	NA	NA	NA	NA	NA	0	0.455511	0.0464631	0.054	0.04	1	0	0
ERF	oocyte		1	ERF-HUMAN.H10MO.D.5	NA	0	NA	NA	1	0	3.0923e-57	0.781025	4.27665e-54	E	1	0.0193032	0.208133	1	0		NA	NA	NA	NA	NA	NA	0	NA	NA	NA	NA	NA	0	0
ESR1	oocyte		1	ESR1-HUMAN.H10MO.A.5	NA	0	NA	NA	1	0	0.946014	-0.119101	1	AA	0	1.0014e-19	0.693922	1.9227e-16	1		7.67837e-53	0.235724	0.309	0.029	1.12488e-48	Esr1	1	NA	NA	NA	NA	NA	0	1
ESRRG	oocyte		1	ESRRG.SwissRegulon.5	NA	0	NA	NA	1	0	4.7832e-43	1.18616	6.61516e-40	E	1	4.00065e-05	0.354415	0.0768125	0		NA	NA	NA	NA	NA	NA	0	NA	NA	NA	NA	NA	0	0
ESX1	oocyte		1	ESX1.MA0644.1.5	NA	0	NA	NA	1	0	0.681719	0.144826	1	E	0	3.00942e-176	5.6154	5.77809e-173	1		NA	NA	NA	NA	NA	NA	0	NA	NA	NA	NA	NA	0	0
ETS2	oocyte		1	ETS2.SwissRegulon.5	NA	0	NA	NA	1	0	2.16014e-11	0.170555	2.98748e-08	A	1	0.0662122	-0.142869	1	0		NA	NA	NA	NA	NA	NA	0	NA	NA	NA	NA	NA	0	0
ETV5	oocyte		1	ETV5-HUMAN.H10MO.D.5	NA	0	NA	NA	1	0	1.14034e-28	-0.641781	1.5771e-25	E	0	2.61557e-08	0.488012	5.0219e-05	1		NA	NA	NA	NA	NA	NA	0	NA	NA	NA	NA	NA	0	0
ETV6	oocyte		1	ETV6.MA0645.1.5	1.98693e-06	0.153285	0.128	0.058	0.0353236	0	2.37021e-33	0.73284	3.278e-30	C	1	2.74375e-06	-0.188119	0.005268	0		NA	NA	NA	NA	NA	NA	0	NA	NA	NA	NA	NA	0	0
EVX2	oocyte		1	EVX2.MA0888.1.5	NA	0	NA	NA	1	0	0.0916651	0.142648	1	E	0	5.14514e-93	2.1017	9.87866e-90	1		NA	NA	NA	NA	NA	NA	0	NA	NA	NA	NA	NA	0	0
FEV	oocyte		1	FEV-HUMAN.H10MO.C.5	NA	0	NA	NA	1	0	7.23616e-36	0.63996	1.00076e-32	E	1	0.00108183	-0.262348	1	0		NA	NA	NA	NA	NA	NA	0	NA	NA	NA	NA	NA	0	0
FEZF2	oocyte		1	NA	NA	0	NA	NA	1	0	1.14267e-45	0.655538	1.58032e-42	E	1	NA	0	1	0		NA	NA	NA	NA	NA	NA	0	NA	NA	NA	NA	NA	0	0
FIZ1	oocyte		1	NA	NA	0	NA	NA	1	0	2.15364e-12	0.291113	2.97848e-09	E	1	NA	0	1	0		NA	NA	NA	NA	NA	NA	0	NA	NA	NA	NA	NA	0	0
FOSB	oocyte		1	FOSB-HUMAN.H10MO.C.5	NA	0	NA	NA	1	0	0.000110697	0.0969754	0.153094	D	0	3.46103e-09	0.887908	6.64518e-06	1		NA	NA	NA	NA	NA	NA	0	NA	NA	NA	NA	NA	0	0
FOSL1	oocyte		1	FOSL1.MA0477.1.5	NA	0	NA	NA	1	0	6.54953e-17	-0.606295	9.05801e-14	B	0	3.17203e-10	3.98938	6.09031e-07	1		NA	NA	NA	NA	NA	NA	0	NA	NA	NA	NA	NA	0	0
FOXA2	oocyte		1	FOXA2-HUMAN.H10MO.A.5	NA	0	NA	NA	1	0	1.49194e-51	0.815868	2.06335e-48	B	1	0.000262496	0.243143	0.503993	0		NA	NA	NA	NA	NA	NA	0	NA	NA	NA	NA	NA	0	0
FOXA3	oocyte		1	FOXA3.SwissRegulon.5	NA	0	NA	NA	1	0	6.01178e-84	1.15812	8.3143e-81	E	1	0.00015337	-0.436808	0.294471	0		NA	NA	NA	NA	NA	NA	0	NA	NA	NA	NA	NA	0	0
FOXB1	oocyte		1	FOXB1-HUMAN.H10MO.D.5	NA	0	NA	NA	1	0	2.6886e-12	-0.296904	3.71834e-09	E	0	6.40941e-08	0.217301	0.000123061	1		NA	NA	NA	NA	NA	NA	0	NA	NA	NA	NA	NA	0	0
FOXC2	oocyte		1	FOXC2-HUMAN.H10MO.D.5	0.363072	0.0105419	0.013	0.008	1	0	1.6456e-34	0.608008	2.27587e-31	E	1	2.82943e-34	-0.166887	5.4325e-31	0		NA	NA	NA	NA	NA	NA	0	NA	NA	NA	NA	NA	0	0
FOXD1	oocyte		1	FOXD1-HUMAN.H10MO.D.5	NA	0	NA	NA	1	0	1.48107e-05	-0.307387	0.0204832	E	0	2.52917e-17	0.629175	4.85601e-14	1		NA	NA	NA	NA	NA	NA	0	NA	NA	NA	NA	NA	0	0
FOXE1	oocyte		1	NA	NA	0	NA	NA	1	0	1.89586e-62	0.800577	2.62197e-59	E	1	NA	0	1	0		NA	NA	NA	NA	NA	NA	0	NA	NA	NA	NA	NA	0	0
FOXG1	oocyte		1	FOXG1-HUMAN.H10MO.D.5	NA	0	NA	NA	1	0	9.09681e-14	0.221034	1.25809e-10	E	1	0.00349114	-0.591458	1	0		NA	NA	NA	NA	NA	NA	0	NA	NA	NA	NA	NA	0	0
FOXH1	oocyte		1	FOXH1-HUMAN.H10MO.A.5	NA	0	NA	NA	1	0	0.0224615	0.0717725	1	E	0	3.84387e-12	0.470663	7.38024e-09	1		NA	NA	NA	NA	NA	NA	0	NA	NA	NA	NA	NA	0	0
FOXJ1	oocyte		1	FOXJ1.SwissRegulon.5	NA	0	NA	NA	1	0	7.57584e-29	0.277503	1.04774e-25	E	1	0.0257493	-0.0200708	1	0		NA	NA	NA	NA	NA	NA	0	NA	NA	NA	NA	NA	0	0
FOXL1	oocyte		1	FOXL1-HUMAN.H10MO.D.5	NA	0	NA	NA	1	0	9.88201e-28	0.70514	1.36668e-24	E	1	0.456096	-0.618443	1	0		NA	NA	NA	NA	NA	NA	0	NA	NA	NA	NA	NA	0	0
FOXM1	oocyte		1	FOXM1.HOMER.5	NA	0	NA	NA	1	0	2.9148e-50	-1.19514	4.03117e-47	B	0	1.1752e-13	0.417709	2.25638e-10	1		2.53001e-06	0.0125748	0.412	0.213	0.0370646	Foxm1	1	NA	NA	NA	NA	NA	0	1
FOXN1	oocyte		1	FOXN1.SwissRegulon.5	NA	0	NA	NA	1	0	1.59772e-48	0.66628	2.20965e-45	E	1	4.22002e-05	0.201226	0.0810244	0		NA	NA	NA	NA	NA	NA	0	NA	NA	NA	NA	NA	0	0
FOXN3	oocyte		1	NA	NA	0	NA	NA	1	0	2.38633e-17	0.28619	3.30029e-14	E	1	NA	0	1	0		4.40573e-50	0.530259	0.923	0.463	6.4544e-46	Foxn3	1	8.75103e-06	0.290687	0.19	0.071	0.0937585	0	1
FOXN4	oocyte		1	NA	NA	0	NA	NA	1	0	1.66154e-16	0.321331	2.29791e-13	E	1	NA	0	1	0		NA	NA	NA	NA	NA	NA	0	NA	NA	NA	NA	NA	0	0
FOXP1	oocyte		1	FOXP1.SwissRegulon.5	NA	0	NA	NA	1	0	7.17499e-12	0.235159	9.92301e-09	B	1	7.42814e-06	0.36833	0.014262	0		NA	NA	NA	NA	NA	NA	0	NA	NA	NA	NA	NA	0	0
GATA1	oocyte		1	GATA1-HUMAN.H10MO.A.5	NA	0	NA	NA	1	0	4.08992e-09	0.317292	5.65636e-06	A	1	0.168811	-0.202388	1	0		0.0205733	0.00149583	0.031	0.011	1	Gata1	0	NA	NA	NA	NA	NA	0	0
GATA2	oocyte		1	GATA2.SwissRegulon.5	NA	0	NA	NA	1	0	1.13829e-22	0.4848	1.57425e-19	AA	1	0.0280458	-0.29133	1	0		NA	NA	NA	NA	NA	NA	0	NA	NA	NA	NA	NA	0	0
GATA3	oocyte		1	GATA3-HUMAN.H10MO.C.5	NA	0	NA	NA	1	0	1.85238e-07	0.340635	0.000256184	AA	1	0.0103384	0.0434336	1	0		NA	NA	NA	NA	NA	NA	0	NA	NA	NA	NA	NA	0	0
GATA5	oocyte		1	GATA5-HUMAN.H10MO.D.5	NA	0	NA	NA	1	0	0.0465517	-0.209838	1	E	0	9.77121e-11	0.48262	1.87607e-07	1		NA	NA	NA	NA	NA	NA	0	NA	NA	NA	NA	NA	0	0
GATA6	oocyte		1	GATA6-HUMAN.H10MO.B.5	NA	0	NA	NA	1	0	0.011808	-0.668596	1	B	0	1.67621e-09	0.549741	3.21832e-06	1		NA	NA	NA	NA	NA	NA	0	NA	NA	NA	NA	NA	0	0
GATAD2A	oocyte		1	NA	0.0232348	0.0597444	0.366	0.485	1	0	2.34733e-46	0.642024	3.24635e-43	E	1	NA	0	1	0		2.20471e-05	0.109934	0.943	0.791	0.32299	Gatad2a	0	NA	NA	NA	NA	NA	0	0
GATAD2B	oocyte		1	NA	2.759e-06	0.38729	0.388	0.315	0.0490494	0	1.91052e-43	0.702989	2.64225e-40	E	1	NA	0	1	0		1.60936e-16	0.196039	0.933	0.661	2.35772e-12	Gatad2b	1	NA	NA	NA	NA	NA	0	1
GBX1	oocyte		1	GBX1.MA0889.1.5	NA	0	NA	NA	1	0	0.0152908	0.307468	1	E	0	1.50534e-113	3.42013	2.89026e-110	1		NA	NA	NA	NA	NA	NA	0	NA	NA	NA	NA	NA	0	0
GCM1	oocyte		1	GCM1-HUMAN.H10MO.D.5	NA	0	NA	NA	1	0	3.02734e-05	0.0139111	0.0418681	E	0	1.70502e-50	1.15251	3.27363e-47	1		NA	NA	NA	NA	NA	NA	0	NA	NA	NA	NA	NA	0	0
GFI1	oocyte		1	GFI1.SwissRegulon.5	0.777515	0.0082591	0.016	0.018	1	0	0.000202365	-0.276114	0.279871	E	0	1.86084e-52	1.20791	3.57281e-49	1		NA	NA	NA	NA	NA	NA	0	NA	NA	NA	NA	NA	0	0
GLI2	oocyte		1	GLI2-HUMAN.H10MO.B.5	NA	0	NA	NA	1	0	0.00113025	-0.0701737	1	A	0	8.14707e-26	0.612292	1.56424e-22	1		NA	NA	NA	NA	NA	NA	0	NA	NA	NA	NA	NA	0	0
GLIS2	oocyte		1	GLIS2.SwissRegulon.5	NA	0	NA	NA	1	0	0.0119799	-0.0623365	1	E	0	8.55932e-13	0.79763	1.64339e-09	1		NA	NA	NA	NA	NA	NA	0	NA	NA	NA	NA	NA	0	0
GRHL1	oocyte		1	GRHL1.SwissRegulon.5	0.251816	0.00363629	0.056	0.074	1	0	0.585491	0.00212181	1	E	0	2.56688e-08	0.413736	4.9284e-05	1		NA	NA	NA	NA	NA	NA	0	0.900203	0.0790568	0.054	0.054	1	0	0
GRHL3	oocyte		1	NA	0.142118	0.0120895	0.031	0.019	1	0	4.76045e-52	0.716159	6.58371e-49	E	1	NA	0	1	0		NA	NA	NA	NA	NA	NA	0	NA	NA	NA	NA	NA	0	0
GSX1	oocyte		1	GSX1.MA0892.1.5	NA	0	NA	NA	1	0	1.63686e-13	-0.359807	2.26377e-10	E	0	8.60604e-142	4.45767	1.65236e-138	1		NA	NA	NA	NA	NA	NA	0	NA	NA	NA	NA	NA	0	0
GSX2	oocyte		1	GSX2.MA0893.1.5	NA	0	NA	NA	1	0	1.33098e-19	-0.412508	1.84075e-16	E	0	9.60062e-177	6.32406	1.84332e-173	1		NA	NA	NA	NA	NA	NA	0	NA	NA	NA	NA	NA	0	0
GZF1	oocyte		1	GZF1.SwissRegulon.5	NA	0	NA	NA	1	0	4.00684e-30	0.636467	5.54146e-27	E	1	6.41721e-08	-0.00378812	0.00012321	0		1.2435e-16	0.0885453	0.716	0.316	1.82173e-12	Gzf1	1	NA	NA	NA	NA	NA	0	1
HAND2	oocyte		1	NA	NA	0	NA	NA	1	0	2.75777e-41	0.673775	3.814e-38	E	1	NA	0	1	0		NA	NA	NA	NA	NA	NA	0	NA	NA	NA	NA	NA	0	0
HBP1	oocyte		1	HBP1-HUMAN.H10MO.D.5	NA	0	NA	NA	1	0	NA	0	1	NA	0	3.41332e-21	0.728182	6.55358e-18	1		0.0581493	0.0223351	0.928	0.761	1	Hbp1	0	0.439299	0.0902307	0.313	0.295	1	0	0
HCFC1	oocyte		1	HCFC1.SwissRegulon.5	NA	0	NA	NA	1	0	NA	0	1	NA	0	7.9998e-12	0.579871	1.53596e-08	1		NA	NA	NA	NA	NA	NA	0	NA	NA	NA	NA	NA	0	0
HES2	oocyte		1	NA	2.96787e-07	0.193507	0.138	0.062	0.00527629	1	2.89563e-71	-1.28074	4.00466e-68	E	0	NA	0	1	0		NA	NA	NA	NA	NA	NA	0	NA	NA	NA	NA	NA	0	0
HES6	oocyte		1	NA	0.00211975	0.257826	0.294	0.243	1	0	1.85272e-44	0.626734	2.56231e-41	B	1	NA	0	1	0		7.41964e-24	0.202982	0.799	0.39	1.08698e-19	Hes6	1	0.0467087	0.11183	0.238	0.167	1	0	1
HESX1	oocyte		1	HESX1.MA0894.1.5	NA	0	NA	NA	1	0	0.81842	0.239998	1	E	0	3.78835e-169	4.71422	7.27362e-166	1		NA	NA	NA	NA	NA	NA	0	NA	NA	NA	NA	NA	0	0
HEYL	oocyte		1	NA	NA	0	NA	NA	1	0	3.3347e-17	0.358891	4.61189e-14	E	1	NA	0	1	0		NA	NA	NA	NA	NA	NA	0	NA	NA	NA	NA	NA	0	0
HIC2	oocyte		1	HIC2-HUMAN.H10MO.D.5	NA	0	NA	NA	1	0	1.28328e-05	0.100902	0.0177478	E	0	3.13643e-33	0.659339	6.02194e-30	1		NA	NA	NA	NA	NA	NA	0	NA	NA	NA	NA	NA	0	0
HIF1A	oocyte		1	HIF1A.MA1106.1.5	0.000884154	0.242642	0.572	0.6	1	0	0.698521	-0.124747	1	AA	0	3.28889e-14	0.428328	6.31467e-11	1		1.9216e-32	0.253489	0.825	0.324	2.81515e-28	Hif1a	1	0.59873	0.0140519	0.327	0.305	1	0	1
HIF3A	oocyte		1	NA	0.883892	0.0389979	0.05	0.049	1	0	2.37542e-16	0.37105	3.2852e-13	E	1	NA	0	1	0		NA	NA	NA	NA	NA	NA	0	NA	NA	NA	NA	NA	0	0
HMGA1	oocyte		1	HMGA1-HUMAN.H10MO.D.5	1.44585e-44	0.354931	0.956	0.897	2.57044e-40	1	0.0256724	-0.17271	1	B	0	6.18307e-11	-0.266087	1.18715e-07	0		NA	NA	NA	NA	NA	NA	0	NA	NA	NA	NA	NA	0	0
HMX1	oocyte		1	HMX1.SwissRegulon.5	NA	0	NA	NA	1	0	1.61298e-06	-0.121864	0.00223075	E	0	2.5183e-88	2.70531	4.83515e-85	1		NA	NA	NA	NA	NA	NA	0	NA	NA	NA	NA	NA	0	0
HMX2	oocyte		1	HMX2-HUMAN.H10MO.D.5	NA	0	NA	NA	1	0	0.00130036	0.18246	1	E	0	1.45268e-48	1.32583	2.78914e-45	1		NA	NA	NA	NA	NA	NA	0	NA	NA	NA	NA	NA	0	0
HMX3	oocyte		1	HMX3-HUMAN.H10MO.D.5	NA	0	NA	NA	1	0	0.00155275	0.13733	1	E	0	7.2592e-41	0.616821	1.39377e-37	1		NA	NA	NA	NA	NA	NA	0	NA	NA	NA	NA	NA	0	0
HNF4G	oocyte		1	HNF4G.SwissRegulon.5	NA	0	NA	NA	1	0	0.0881734	-0.226317	1	C	0	1.35459e-20	0.57627	2.60082e-17	1		NA	NA	NA	NA	NA	NA	0	NA	NA	NA	NA	NA	0	0
HOPX	oocyte		1	NA	NA	0	NA	NA	1	0	2.44771e-18	0.367194	3.38519e-15	E	1	NA	0	1	0		NA	NA	NA	NA	NA	NA	0	0.00425032	0.146531	0.116	0.05	1	0	0
HOXA10	oocyte		1	HOXA10.MA0899.1.5	NA	0	NA	NA	1	0	5.4903e-05	0.191573	0.0759309	B	0	5.18694e-28	0.876215	9.95892e-25	1		NA	NA	NA	NA	NA	NA	0	NA	NA	NA	NA	NA	0	0
HOXA11	oocyte		1	HOXA11.SwissRegulon.5	NA	0	NA	NA	1	0	2.16108e-18	-0.451975	2.98877e-15	E	0	1.11129e-09	0.362738	2.13367e-06	1		NA	NA	NA	NA	NA	NA	0	NA	NA	NA	NA	NA	0	0
HOXA13	oocyte		1	HOXA13.MA0650.1.5	NA	0	NA	NA	1	0	2.48216e-21	-0.461846	3.43282e-18	E	0	8.81845e-35	0.7932	1.69314e-31	1		NA	NA	NA	NA	NA	NA	0	NA	NA	NA	NA	NA	0	0
HOXA2	oocyte		1	HOXA2.MA0900.1.5	NA	0	NA	NA	1	0	7.70186e-25	-0.609868	1.06517e-21	E	0	2.40592e-93	1.3637	4.61937e-90	1		NA	NA	NA	NA	NA	NA	0	NA	NA	NA	NA	NA	0	0
HOXA3	oocyte		1	HOXA3.SwissRegulon.5	NA	0	NA	NA	1	0	1.10601e-34	-0.949083	1.52961e-31	E	0	6.49042e-71	1.98385	1.24616e-67	1		NA	NA	NA	NA	NA	NA	0	NA	NA	NA	NA	NA	0	0
HOXA4	oocyte		1	HOXA4.SwissRegulon.5	NA	0	NA	NA	1	0	1.7284e-05	-0.481048	0.0239037	E	0	2.31203e-112	2.97287	4.43909e-109	1		NA	NA	NA	NA	NA	NA	0	NA	NA	NA	NA	NA	0	0
HOXA5	oocyte		1	HOXA5.MA0158.1.5	NA	0	NA	NA	1	0	3.2378e-23	-0.61137	4.47787e-20	E	0	4.24999e-56	1.77215	8.15999e-53	1		NA	NA	NA	NA	NA	NA	0	NA	NA	NA	NA	NA	0	0
HOXA6	oocyte		1	HOXA6.SwissRegulon.5	NA	0	NA	NA	1	0	2.72242e-13	-0.788932	3.7651e-10	E	0	7.38778e-68	0.975837	1.41845e-64	1		NA	NA	NA	NA	NA	NA	0	NA	NA	NA	NA	NA	0	0
HOXA7	oocyte		1	HOXA7.SwissRegulon.5	NA	0	NA	NA	1	0	1.00562e-20	-0.731693	1.39077e-17	E	0	1.56317e-16	0.874588	3.00129e-13	1		NA	NA	NA	NA	NA	NA	0	NA	NA	NA	NA	NA	0	0
HOXA9	oocyte		1	HOXA9.HOMER.5	0.9083	0.0248268	0.169	0.175	1	0	0.0068989	0.0567111	1	C	0	6.19154e-14	0.828422	1.18878e-10	1		NA	NA	NA	NA	NA	NA	0	NA	NA	NA	NA	NA	0	0
HOXB7	oocyte		1	HOXB7.SwissRegulon.5	NA	0	NA	NA	1	0	0.010628	-0.263436	1	B	0	8.96065e-29	0.999603	1.72044e-25	1		NA	NA	NA	NA	NA	NA	0	0.242708	0.0459706	0.116	0.084	1	0	0
HOXB8	oocyte		1	HOXB8.SwissRegulon.5	NA	0	NA	NA	1	0	0.100966	-0.0388003	1	E	0	1.47956e-74	2.06529	2.84076e-71	1		NA	NA	NA	NA	NA	NA	0	NA	NA	NA	NA	NA	0	0
HOXB9	oocyte		1	HOXB9.SwissRegulon.5	0.180954	0.113699	0.191	0.167	1	0	0.0106651	-0.394411	1	E	0	2.28218e-47	1.11326	4.38179e-44	1		4.91336e-11	0.0210988	0.227	0.072	7.19807e-07	Hoxb9	1	NA	NA	NA	NA	NA	0	1
HOXC10	oocyte		1	HOXC10.MA0905.1.5	NA	0	NA	NA	1	0	1.37912e-08	-0.236368	1.90732e-05	E	0	1.99116e-26	0.893351	3.82302e-23	1		NA	NA	NA	NA	NA	NA	0	NA	NA	NA	NA	NA	0	0
HOXC13	oocyte		1	HOXC13.MA0907.1.5	0.683301	0.022997	0.019	0.022	1	0	0.00626266	-0.230933	1	E	0	2.23556e-98	2.94845	4.29228e-95	1		NA	NA	NA	NA	NA	NA	0	0.336335	0.0428552	0.027	0.015	1	0	0
HOXC4	oocyte		1	HOXC4.SwissRegulon.5	NA	0	NA	NA	1	0	0.0926179	-0.0707833	1	E	0	4.87742e-16	0.774948	9.36464e-13	1		NA	NA	NA	NA	NA	NA	0	NA	NA	NA	NA	NA	0	0
HOXC6	oocyte		1	HOXC6.SwissRegulon.5	NA	0	NA	NA	1	0	0.000208735	0.0358177	0.288681	E	0	5.73969e-07	0.272735	0.00110202	1		NA	NA	NA	NA	NA	NA	0	NA	NA	NA	NA	NA	0	0
HOXC9	oocyte		1	HOXC9.SwissRegulon.5	NA	0	NA	NA	1	0	2.15629e-10	-0.289114	2.98215e-07	E	0	1.9697e-06	0.454403	0.00378183	1		NA	NA	NA	NA	NA	NA	0	NA	NA	NA	NA	NA	0	0
HOXD1	oocyte		1	HOXD1.SwissRegulon.5	0.226932	0.0881543	0.212	0.191	1	0	NA	0	1	NA	0	4.85483e-48	1.25915	9.32128e-45	1		NA	NA	NA	NA	NA	NA	0	NA	NA	NA	NA	NA	0	0
HOXD11	oocyte		1	HOXD11.SwissRegulon.5	NA	0	NA	NA	1	0	7.2876e-14	-0.333307	1.00787e-10	E	0	1.26985e-35	1.05261	2.43812e-32	1		NA	NA	NA	NA	NA	NA	0	NA	NA	NA	NA	NA	0	0
HOXD12	oocyte		1	HOXD12.SwissRegulon.5	NA	0	NA	NA	1	0	7.3803e-18	-0.429203	1.0207e-14	E	0	1.25485e-50	1.17939	2.40931e-47	1		NA	NA	NA	NA	NA	NA	0	NA	NA	NA	NA	NA	0	0
HOXD13	oocyte		1	HOXD13.SwissRegulon.5	NA	0	NA	NA	1	0	0.121813	0.0793396	1	E	0	1.6651e-103	2.2733	3.197e-100	1		NA	NA	NA	NA	NA	NA	0	NA	NA	NA	NA	NA	0	0
HOXD3	oocyte		1	HOXD3.SwissRegulon.5	NA	0	NA	NA	1	0	3.2548e-07	-0.152875	0.000450139	E	0	4.85214e-65	2.19768	9.31612e-62	1		NA	NA	NA	NA	NA	NA	0	NA	NA	NA	NA	NA	0	0
HOXD4	oocyte		1	HOXD4.SwissRegulon.5	NA	0	NA	NA	1	0	NA	0	1	NA	0	4.85927e-205	6.95577	9.3298e-202	1		NA	NA	NA	NA	NA	NA	0	NA	NA	NA	NA	NA	0	0
HOXD9	oocyte		1	HOXD9.SwissRegulon.5	0.926154	0.0131978	0.094	0.093	1	0	1.06485e-20	-0.659577	1.47268e-17	E	0	4.49207e-38	1.50904	8.62477e-35	1		NA	NA	NA	NA	NA	NA	0	0.0155092	0.175468	0.224	0.144	1	0	0
HSF5	oocyte		1	NA	3.57607e-09	0.257618	0.169	0.074	6.35753e-05	1	1.1168e-17	-0.11882	1.54453e-14	E	0	NA	0	1	0		NA	NA	NA	NA	NA	NA	0	NA	NA	NA	NA	NA	0	0
ID1	oocyte		1	NA	NA	0	NA	NA	1	0	3.70792e-10	0.164823	5.12806e-07	E	1	NA	0	1	0		NA	NA	NA	NA	NA	NA	0	NA	NA	NA	NA	NA	0	0
ID2	oocyte		1	NA	NA	0	NA	NA	1	0	3.67099e-21	0.402725	5.07697e-18	E	1	NA	0	1	0		1.98561e-20	0.43628	0.933	0.634	2.90892e-16	Id2	1	NA	NA	NA	NA	NA	0	1
IKZF1	oocyte		1	IKZF1-HUMAN.H10MO.C.5	NA	0	NA	NA	1	0	6.1418e-07	-0.0117378	0.000849411	C	0	6.70655e-13	0.209224	1.28766e-09	1		NA	NA	NA	NA	NA	NA	0	NA	NA	NA	NA	NA	0	0
IKZF3	oocyte		1	NA	NA	0	NA	NA	1	0	1.15454e-41	0.655796	1.59672e-38	E	1	NA	0	1	0		NA	NA	NA	NA	NA	NA	0	NA	NA	NA	NA	NA	0	0
IKZF4	oocyte		1	NA	NA	0	NA	NA	1	0	1.3651e-21	0.37095	1.88793e-18	E	1	NA	0	1	0		NA	NA	NA	NA	NA	NA	0	NA	NA	NA	NA	NA	0	0
IRF1	oocyte		1	IRF1-HUMAN.H10MO.A.5	0.74411	0.124828	0.231	0.234	1	0	1.38154e-13	0.256686	1.91067e-10	AA	1	0.0406678	-0.0636835	1	0		NA	NA	NA	NA	NA	NA	0	0.765708	0.0659137	0.136	0.128	1	0	0
IRF4	oocyte		1	IRF4.HOMER.5	NA	0	NA	NA	1	0	0.936814	-0.163784	1	B	0	5.95089e-11	0.370059	1.14257e-07	1		NA	NA	NA	NA	NA	NA	0	NA	NA	NA	NA	NA	0	0
IRF8	oocyte		1	IRF8.SwissRegulon.5	4.51468e-18	0.204165	0.1	0.017	8.02619e-14	1	0.000112956	-0.328282	0.156218	C	0	0.000255887	0.191942	0.491303	0		NA	NA	NA	NA	NA	NA	0	0.0129331	0.132441	0.109	0.052	1	0	0
IRF9	oocyte		1	IRF9-HUMAN.H10MO.C.5	NA	0	NA	NA	1	0	3.16837e-52	0.841836	4.38185e-49	B	1	0.491343	-0.0334054	1	0		NA	NA	NA	NA	NA	NA	0	0.0175476	0.220537	0.156	0.09	1	0	0
IRX1	oocyte		1	NA	NA	0	NA	NA	1	0	1.44305e-78	1.17865	1.99574e-75	E	1	NA	0	1	0		NA	NA	NA	NA	NA	NA	0	NA	NA	NA	NA	NA	0	0
IRX2	oocyte		1	IRX2-HUMAN.H10MO.D.5	NA	0	NA	NA	1	0	2.28347e-67	0.835148	3.15804e-64	E	1	0.59922	-0.233254	1	0		NA	NA	NA	NA	NA	NA	0	NA	NA	NA	NA	NA	0	0
IRX3	oocyte		1	IRX3.SwissRegulon.5	NA	0	NA	NA	1	0	1.84576e-14	0.23757	2.55269e-11	E	1	0.0187399	-0.201366	1	0		NA	NA	NA	NA	NA	NA	0	NA	NA	NA	NA	NA	0	0
IRX4	oocyte		1	IRX4.SwissRegulon.5	NA	0	NA	NA	1	0	1.25084e-49	0.687796	1.72992e-46	E	1	0.988512	-0.427552	1	0		NA	NA	NA	NA	NA	NA	0	NA	NA	NA	NA	NA	0	0
IRX5	oocyte		1	IRX5.SwissRegulon.5	NA	0	NA	NA	1	0	8.25042e-49	0.6604	1.14103e-45	E	1	0.125743	-0.984633	1	0		NA	NA	NA	NA	NA	NA	0	NA	NA	NA	NA	NA	0	0
IRX6	oocyte		1	IRX6.SwissRegulon.5	NA	0	NA	NA	1	0	1.14076e-31	0.561689	1.57767e-28	E	1	0.0827332	-1.36045	1	0		NA	NA	NA	NA	NA	NA	0	NA	NA	NA	NA	NA	0	0
ISL1	oocyte		1	ISL1-HUMAN.H10MO.D.5	NA	0	NA	NA	1	0	2.2327e-06	-0.453059	0.00308782	E	0	5.24007e-18	0.831926	1.00609e-14	1		NA	NA	NA	NA	NA	NA	0	NA	NA	NA	NA	NA	0	0
ISL2	oocyte		1	ISL2.SwissRegulon.5	NA	0	NA	NA	1	0	7.90011e-16	-0.403686	1.09259e-12	E	0	5.62234e-31	1.1644	1.07949e-27	1		NA	NA	NA	NA	NA	NA	0	0.844387	0.0360663	0.034	0.038	1	0	0
JARID2	oocyte		1	NA	6.54744e-09	0.405533	0.544	0.53	0.0001164	1	3.35618e-15	-0.435134	4.6416e-12	D	0	NA	0	1	0		0.00739533	0.0920458	0.964	0.848	1	Jarid2	0	0.00159338	0.415892	0.32	0.213	1	0	0
JDP2	oocyte		1	JDP2.MA0655.1.5	NA	0	NA	NA	1	0	0.0451546	-0.0160483	1	E	0	1.73025e-07	7.41967	0.000332208	1		NA	NA	NA	NA	NA	NA	0	0.148257	0.0441366	0.034	0.015	1	0	0
JUN	oocyte		1	JUN-HUMAN.H10MO.A.5	NA	0	NA	NA	1	0	0.000912123	-0.27745	1	AA	0	2.66456e-22	4.85524	5.11595e-19	1		NA	NA	NA	NA	NA	NA	0	NA	NA	NA	NA	NA	0	0
JUNB	oocyte		1	JUNB.MA0490.1.5	NA	0	NA	NA	1	0	0.00395079	0.0444892	1	C	0	3.55022e-14	1.86207	6.81641e-11	1		NA	NA	NA	NA	NA	NA	0	NA	NA	NA	NA	NA	0	0
JUND	oocyte		1	JUND.MA0491.1.5	NA	0	NA	NA	1	0	6.01707e-23	-0.762583	8.3216e-20	A	0	2.97958e-12	3.62928	5.7208e-09	1		NA	NA	NA	NA	NA	NA	0	NA	NA	NA	NA	NA	0	0
KAT7	oocyte		1	NA	7.2401e-12	0.45916	0.581	0.51	1.28715e-07	1	3.48013e-45	-0.796467	4.81303e-42	E	0	NA	0	1	0		NA	NA	NA	NA	NA	NA	0	0.0199831	0.212198	0.313	0.226	1	0	0
KLF1	oocyte		1	KLF1-HUMAN.H10MO.C.5	NA	0	NA	NA	1	0	0.0025713	0.0651583	1	C	0	6.00563e-11	0.361944	1.15308e-07	1		1.90655e-08	0.0133901	0.113	0.029	0.000279309	Klf1	1	NA	NA	NA	NA	NA	0	1
KLF10	oocyte		1	KLF10.HOMER.5	NA	0	NA	NA	1	0	4.23933e-53	1.01272	5.86299e-50	D	1	2.83119e-14	-0.118173	5.43588e-11	0		NA	NA	NA	NA	NA	NA	0	NA	NA	NA	NA	NA	0	0
KLF13	oocyte		1	KLF13.SwissRegulon.5	NA	0	NA	NA	1	0	2.99974e-25	0.340095	4.14865e-22	C	1	0.00672314	0.100291	1	0		NA	NA	NA	NA	NA	NA	0	NA	NA	NA	NA	NA	0	0
KLF2	oocyte		1	NA	NA	0	NA	NA	1	0	1.15867e-38	0.67324	1.60245e-35	B	1	NA	0	1	0		NA	NA	NA	NA	NA	NA	0	NA	NA	NA	NA	NA	0	0
KLF5	oocyte		1	KLF5.HOMER.5	2.96416e-06	0.366485	0.422	0.362	0.0526969	0	8.82726e-16	-0.689602	1.22081e-12	B	0	1.52479e-12	0.248422	2.92759e-09	1		NA	NA	NA	NA	NA	NA	0	0.446272	0.0685439	0.143	0.121	1	0	0
KLF6	oocyte		1	KLF6-HUMAN.H10MO.D.5	NA	0	NA	NA	1	0	1.5257e-14	0.249352	2.11004e-11	B	1	0.988814	-0.115323	1	0		NA	NA	NA	NA	NA	NA	0	0.0915468	0.136673	0.075	0.042	1	0	0
KLF9	oocyte		1	KLF9.MA1107.1.5	NA	0	NA	NA	1	0	1.00172e-06	-0.108828	0.00138538	C	0	1.43562e-21	0.252478	2.75639e-18	1		NA	NA	NA	NA	NA	NA	0	NA	NA	NA	NA	NA	0	0
LBX1	oocyte		1	LBX1.MA0618.1.5	NA	0	NA	NA	1	0	1.85217e-05	-0.15316	0.0256156	E	0	2.10062e-177	5.1798	4.03319e-174	1		NA	NA	NA	NA	NA	NA	0	NA	NA	NA	NA	NA	0	0
LBX2	oocyte		1	LBX2.MA0699.1.5	NA	0	NA	NA	1	0	0.216183	-0.000408132	1	E	0	1.31921e-175	6.94442	2.53288e-172	1		1.73303e-08	0.0104634	0.093	0.02	0.000253889	Lbx2	1	NA	NA	NA	NA	NA	0	1
LHX2	oocyte		1	LHX2.MA0700.1.5	NA	0	NA	NA	1	0	0.578063	-0.210474	1	C	0	1.23605e-127	2.05443	2.37321e-124	1		NA	NA	NA	NA	NA	NA	0	NA	NA	NA	NA	NA	0	0
LHX3	oocyte		1	LHX3-HUMAN.H10MO.C.5	NA	0	NA	NA	1	0	0.000239461	-0.33156	0.331175	E	0	1.02591e-126	3.69263	1.96974e-123	1		NA	NA	NA	NA	NA	NA	0	NA	NA	NA	NA	NA	0	0
LHX5	oocyte		1	LHX5.SwissRegulon.5	NA	0	NA	NA	1	0	NA	0	1	NA	0	4.29621e-19	0.719551	8.24873e-16	1		NA	NA	NA	NA	NA	NA	0	NA	NA	NA	NA	NA	0	0
LHX9	oocyte		1	LHX9.MA0701.1.5	0.788903	0.00652982	0.022	0.02	1	0	0.0185431	-0.0369788	1	E	0	2.21471e-166	6.16577	4.25224e-163	1		NA	NA	NA	NA	NA	NA	0	NA	NA	NA	NA	NA	0	0
LMX1A	oocyte		1	LMX1A.MA0702.1.5	NA	0	NA	NA	1	0	8.90443e-07	-0.353762	0.00123148	E	0	7.97735e-58	2.05753	1.53165e-54	1		NA	NA	NA	NA	NA	NA	0	NA	NA	NA	NA	NA	0	0
LRRFIP1	oocyte		1	NA	9.34819e-05	0.310065	0.45	0.425	1	0	2.01132e-12	0.321055	2.78166e-09	E	1	NA	0	1	0		2.22895e-21	0.111374	0.515	0.179	3.26542e-17	Lrrfip1	1	NA	NA	NA	NA	NA	0	1
LYL1	oocyte		1	NA	NA	0	NA	NA	1	0	7.32837e-42	0.601821	1.01351e-38	C	1	NA	0	1	0		NA	NA	NA	NA	NA	NA	0	NA	NA	NA	NA	NA	0	0
MAF	oocyte		1	MAF.MAF-HUMAN.H10MO.B.5	0.407496	0.0103048	0.025	0.018	1	0	1.13338e-36	0.610015	1.56747e-33	C	1	2.1989e-22	-0.487117	4.22188e-19	0		1.71215e-06	0.0152947	0.098	0.028	0.025083	Maf	1	NA	NA	NA	NA	NA	0	1
MAFA	oocyte		1	MAFA.MAFA-HUMAN.H10MO.D.5	NA	0	NA	NA	1	0	NA	0	1	NA	0	8.6802e-19	0.452167	1.6666e-15	1		NA	NA	NA	NA	NA	NA	0	NA	NA	NA	NA	NA	0	0
MAFB	oocyte		1	MAFB.MAFB.SwissRegulon.5	0.774682	0.0268994	0.034	0.032	1	0	1.11718e-07	0.2311	0.000154507	C	1	3.07642e-07	0.0858783	0.000590672	0		NA	NA	NA	NA	NA	NA	0	NA	NA	NA	NA	NA	0	0
MBD1	oocyte		1	NA	NA	0	NA	NA	1	0	4.2454e-14	0.338903	5.87138e-11	C	1	NA	0	1	0		NA	NA	NA	NA	NA	NA	0	NA	NA	NA	NA	NA	0	0
MECOM	oocyte		1	MECOM.SwissRegulon.5	NA	0	NA	NA	1	0	8.69052e-35	0.79701	1.2019e-31	E	1	4.9737e-14	-0.609845	9.5495e-11	0		NA	NA	NA	NA	NA	NA	0	NA	NA	NA	NA	NA	0	0
MEF2A	oocyte		1	MEF2A-HUMAN.H10MO.A.5	NA	0	NA	NA	1	0	0.000871551	-0.388993	1	B	0	2.70268e-06	0.275703	0.00518915	1		2.31594e-13	0.072414	0.747	0.359	3.39286e-09	Mef2a	1	NA	NA	NA	NA	NA	0	1
MEF2C	oocyte		1	MEF2C-HUMAN.H10MO.C.5	NA	0	NA	NA	1	0	3.28393e-09	0.187124	4.54167e-06	B	1	0.000661767	0.0905205	1	0		NA	NA	NA	NA	NA	NA	0	NA	NA	NA	NA	NA	0	0
MEIS2	oocyte		1	MEIS2-HUMAN.H10MO.B.5	NA	0	NA	NA	1	0	0.0655352	-0.0461288	1	C	0	1.32381e-14	0.747092	2.54172e-11	1		NA	NA	NA	NA	NA	NA	0	NA	NA	NA	NA	NA	0	0
MEIS3	oocyte		1	MEIS3.SwissRegulon.5	0.257784	0.0772147	0.059	0.046	1	0	0.215703	-0.0681003	1	E	0	1.87585e-104	3.00905	3.60164e-101	1		NA	NA	NA	NA	NA	NA	0	0.246842	0.0420679	0.027	0.013	1	0	0
MGA	oocyte		1	MGA.MA0801.1.5	NA	0	NA	NA	1	0	1.76043e-38	-0.670994	2.43467e-35	E	0	4.51628e-159	3.74591	8.67126e-156	1		8.03373e-10	0.134771	0.948	0.745	1.17694e-05	Mga	1	NA	NA	NA	NA	NA	0	1
MKX	oocyte		1	NA	NA	0	NA	NA	1	0	2.48351e-26	0.557732	3.43469e-23	E	1	NA	0	1	0		NA	NA	NA	NA	NA	NA	0	0.672874	0.00228036	0.02	0.015	1	0	0
MLX	oocyte		1	MLX-HUMAN.H10MO.D.5	0.471693	0.173369	0.409	0.458	1	0	5.9149e-26	-0.592262	8.1803e-23	E	0	4.96495e-36	0.816228	9.53271e-33	1		7.29571e-30	0.211599	0.727	0.299	1.06882e-25	Mlx	1	0.70578	0.010712	0.15	0.136	1	0	1
MNT	oocyte		1	MNT.SwissRegulon.5	0.33026	0.0267523	0.147	0.172	1	0	0.0652281	-0.017831	1	C	0	8.99321e-36	1.02792	1.7267e-32	1		NA	NA	NA	NA	NA	NA	0	NA	NA	NA	NA	NA	0	0
MNX1	oocyte		1	MNX1.MA0707.1.5	NA	0	NA	NA	1	0	0.135702	0.147268	1	E	0	3.02611e-165	6.19629	5.81013e-162	1		NA	NA	NA	NA	NA	NA	0	NA	NA	NA	NA	NA	0	0
MSX1	oocyte		1	MSX1.MA0666.1.5	NA	0	NA	NA	1	0	0.00185821	-0.189214	1	E	0	1.0002e-201	7.2086	1.92038e-198	1		NA	NA	NA	NA	NA	NA	0	NA	NA	NA	NA	NA	0	0
MSX2	oocyte		1	MSX2.MA0708.1.5	NA	0	NA	NA	1	0	4.51874e-10	-0.295497	6.24942e-07	E	0	9.29275e-224	8.09882	1.78421e-220	1		NA	NA	NA	NA	NA	NA	0	0.643578	0.0374412	0.061	0.052	1	0	0
MTF1	oocyte		1	MTF1.MA0863.1.5	NA	0	NA	NA	1	0	3.61044e-36	-0.736589	4.99324e-33	E	0	7.75391e-08	0.44308	0.000148875	1		1.64603e-33	0.299993	0.794	0.398	2.41144e-29	Mtf1	1	0.262995	0.0538967	0.116	0.086	1	0	1
MXD1	oocyte		1	NA	0.0123449	0.188087	0.184	0.14	1	0	5.59311e-20	0.407038	7.73527e-17	E	1	NA	0	1	0		1.30454e-43	0.131193	0.443	0.082	1.91115e-39	Mxd1	1	NA	NA	NA	NA	NA	0	1
MXD3	oocyte		1	NA	NA	0	NA	NA	1	0	4.57586e-38	0.516825	6.32841e-35	E	1	NA	0	1	0		NA	NA	NA	NA	NA	NA	0	NA	NA	NA	NA	NA	0	0
MYC	oocyte		1	MYC.MA0147.3.5	NA	0	NA	NA	1	0	1.27461e-42	-1.08131	1.76278e-39	AA	0	1.33777e-50	1.06791	2.56851e-47	1		NA	NA	NA	NA	NA	NA	0	NA	NA	NA	NA	NA	0	0
MYCL	oocyte		1	NA	NA	0	NA	NA	1	0	4.46751e-90	0.95657	6.17857e-87	E	1	NA	0	1	0		NA	NA	NA	NA	NA	NA	0	NA	NA	NA	NA	NA	0	0
MYCN	oocyte		1	MYCN-HUMAN.H10MO.B.5	NA	0	NA	NA	1	0	2.61368e-22	-0.721499	3.61472e-19	A	0	7.07547e-37	0.982865	1.35849e-33	1		NA	NA	NA	NA	NA	NA	0	NA	NA	NA	NA	NA	0	0
MYF6	oocyte		1	MYF6-HUMAN.H10MO.C.5	NA	0	NA	NA	1	0	0.324559	-0.293825	1	E	0	1.00095e-164	5.77657	1.92182e-161	1		NA	NA	NA	NA	NA	NA	0	NA	NA	NA	NA	NA	0	0
MYOG	oocyte		1	MYOG-HUMAN.H10MO.D.5	NA	0	NA	NA	1	0	0.508042	-0.174695	1	E	0	5.49731e-106	3.2567	1.05548e-102	1		NA	NA	NA	NA	NA	NA	0	NA	NA	NA	NA	NA	0	0
MYRF	oocyte		1	NA	NA	0	NA	NA	1	0	8.76272e-56	0.749546	1.21188e-52	E	1	NA	0	1	0		NA	NA	NA	NA	NA	NA	0	NA	NA	NA	NA	NA	0	0
MYT1	oocyte		1	NA	NA	0	NA	NA	1	0	4.38429e-53	0.750433	6.06347e-50	E	1	NA	0	1	0		NA	NA	NA	NA	NA	NA	0	NA	NA	NA	NA	NA	0	0
NCOR1	oocyte		1	NA	0.308799	0.0619578	0.519	0.686	1	0	2.77579e-18	0.417197	3.83891e-15	C	1	NA	0	1	0		0.000129591	0.0555613	0.912	0.709	1	Ncor1	0	0.15457	0.0844548	0.456	0.375	1	0	0
NEUROD1	oocyte		1	NEUROD1.SwissRegulon.5	NA	0	NA	NA	1	0	9.09804e-26	0.435226	1.25826e-22	C	1	2.43414e-05	0.415339	0.0467355	0		NA	NA	NA	NA	NA	NA	0	NA	NA	NA	NA	NA	0	0
NEUROD2	oocyte		1	NA	NA	0	NA	NA	1	0	4.53597e-17	0.368521	6.27324e-14	E	1	NA	0	1	0		NA	NA	NA	NA	NA	NA	0	NA	NA	NA	NA	NA	0	0
NEUROD6	oocyte		1	NA	NA	0	NA	NA	1	0	1.36847e-46	0.645085	1.8926e-43	E	1	NA	0	1	0		NA	NA	NA	NA	NA	NA	0	NA	NA	NA	NA	NA	0	0
NF1	oocyte		1	NF1.HOMER.5	NA	0	NA	NA	1	0	NA	0	1	NA	0	8.32369e-15	0.544864	1.59815e-11	1		2.40958e-36	0.282438	0.835	0.321	3.53004e-32	Nf1	1	NA	NA	NA	NA	NA	0	1
NFATC3	oocyte		1	NFATC3.MA0625.1.5	NA	0	NA	NA	1	0	4.57836e-18	0.375451	6.33187e-15	D	1	0.0132478	-0.173434	1	0		NA	NA	NA	NA	NA	NA	0	NA	NA	NA	NA	NA	0	0
NFE2L1	oocyte		1	NFE2L1.SwissRegulon.5	NA	0	NA	NA	1	0	1.51813e-10	0.600461	2.09958e-07	B	1	0.858343	-0.056571	1	0		0.00448301	0.0604953	0.876	0.646	1	Nfe2l1	0	NA	NA	NA	NA	NA	0	0
NFIX	oocyte		1	NFIX.MA0671.1.5	NA	0	NA	NA	1	0	0.319974	0.0408338	1	E	0	9.4519e-10	0.278032	1.81476e-06	1		3.56976e-47	0.174804	0.536	0.107	5.22969e-43	Nfix	1	NA	NA	NA	NA	NA	0	1
NHLH1	oocyte		1	NHLH1.MA0048.2.5	NA	0	NA	NA	1	0	1.10853e-13	-0.550845	1.5331e-10	E	0	1.03397e-79	1.39646	1.98523e-76	1		NA	NA	NA	NA	NA	NA	0	NA	NA	NA	NA	NA	0	0
NHLH2	oocyte		1	NA	NA	0	NA	NA	1	0	6.30601e-30	0.512288	8.72121e-27	E	1	NA	0	1	0		NA	NA	NA	NA	NA	NA	0	NA	NA	NA	NA	NA	0	0
NKX2	oocyte		1	NA	NA	0	NA	NA	1	0	1.1089e-44	0.658247	1.5336e-41	E	1	NA	0	1	0		NA	NA	NA	NA	NA	NA	0	NA	NA	NA	NA	NA	0	0
NKX2-2	oocyte		1	NKX2-2.SwissRegulon.5	NA	0	NA	NA	1	0	NA	0	1	NA	0	1.47598e-13	0.522463	2.83389e-10	1		NA	NA	NA	NA	NA	NA	0	NA	NA	NA	NA	NA	0	0
NKX2-3	oocyte		1	NKX2-3.MA0672.1.5	NA	0	NA	NA	1	0	NA	0	1	NA	0	2.22911e-62	0.93612	4.27989e-59	1		NA	NA	NA	NA	NA	NA	0	NA	NA	NA	NA	NA	0	0
NKX2-4	oocyte		1	NKX2-4.SwissRegulon.5	NA	0	NA	NA	1	0	NA	0	1	NA	0	6.51407e-142	2.86571	1.2507e-138	1		NA	NA	NA	NA	NA	NA	0	NA	NA	NA	NA	NA	0	0
NKX2-5	oocyte		1	NKX2-5.SwissRegulon.5	NA	0	NA	NA	1	0	NA	0	1	NA	0	2.24014e-20	0.69037	4.30107e-17	1		NA	NA	NA	NA	NA	NA	0	NA	NA	NA	NA	NA	0	0
NKX3	oocyte		1	NA	NA	0	NA	NA	1	0	2.02091e-20	0.383993	2.79492e-17	D	1	NA	0	1	0		NA	NA	NA	NA	NA	NA	0	NA	NA	NA	NA	NA	0	0
NKX3-1	oocyte		1	NKX3-1.SwissRegulon.5	0.275123	0.0316568	0.025	0.017	1	0	NA	0	1	NA	0	8.54691e-20	0.290706	1.64101e-16	1		NA	NA	NA	NA	NA	NA	0	NA	NA	NA	NA	NA	0	0
NKX6-1	oocyte		1	NKX6-1.MA0674.1.5	NA	0	NA	NA	1	0	NA	0	1	NA	0	3.2891e-76	1.95743	6.31507e-73	1		NA	NA	NA	NA	NA	NA	0	0.772188	0.0086148	0.014	0.017	1	0	0
NKX6-2	oocyte		1	NKX6-2.MA0675.1.5	NA	0	NA	NA	1	0	NA	0	1	NA	0	2.4541e-148	5.925	4.71186e-145	1		NA	NA	NA	NA	NA	NA	0	NA	NA	NA	NA	NA	0	0
NKX6-3	oocyte		1	NKX6-3.SwissRegulon.5	NA	0	NA	NA	1	0	NA	0	1	NA	0	1.40067e-10	0.583612	2.68929e-07	1		NA	NA	NA	NA	NA	NA	0	NA	NA	NA	NA	NA	0	0
NOTO	oocyte		1	NOTO.SwissRegulon.5	NA	0	NA	NA	1	0	0.0296528	0.309185	1	E	0	1.32724e-70	2.90201	2.5483e-67	1		1.40234e-103	0.117714	0.325	0.003	2.05443e-99	Noto	1	0.882137	0.00268104	0.014	0.015	1	0	1
NPAS3	oocyte		1	NA	0.000116075	0.184926	0.162	0.096	1	0	7.08597e-17	0.41059	9.7999e-14	E	1	NA	0	1	0		9.45783e-21	0.062626	0.284	0.067	1.38557e-16	Npas3	1	NA	NA	NA	NA	NA	0	1
NPAS4	oocyte		1	NA	NA	0	NA	NA	1	0	1.62648e-38	0.630126	2.24942e-35	E	1	NA	0	1	0		NA	NA	NA	NA	NA	NA	0	NA	NA	NA	NA	NA	0	0
NR1D1	oocyte		1	NR1D1.SwissRegulon.5	0.0325871	0.141681	0.119	0.085	1	0	0.257109	-0.0818454	1	B	0	6.03474e-07	0.330726	0.00115867	1		7.49613e-18	0.0677345	0.418	0.14	1.09818e-13	Nr1d1	1	NA	NA	NA	NA	NA	0	1
NR1H2	oocyte		1	NR1H2.SwissRegulon.5	0.0565178	0.251293	0.369	0.371	1	0	0.000211282	-0.40496	0.292203	B	0	2.38267e-07	0.236777	0.000457472	1		9.20361e-14	0.132725	0.732	0.399	1.34833e-09	Nr1h2	1	NA	NA	NA	NA	NA	0	1
NR1I3	oocyte		1	NR1I3-HUMAN.H10MO.C.5	NA	0	NA	NA	1	0	2.08327e-35	0.596787	2.88117e-32	D	1	5.94177e-05	-0.467382	0.114082	0		NA	NA	NA	NA	NA	NA	0	NA	NA	NA	NA	NA	0	0
NR2C1	oocyte		1	NR2C1-HUMAN.H10MO.C.5	0.132608	0.220053	0.431	0.47	1	0	1.77577e-39	0.613945	2.45589e-36	E	1	0.837459	0.0286868	1	0		NA	NA	NA	NA	NA	NA	0	NA	NA	NA	NA	NA	0	0
NR2F2	oocyte		1	NR2F2.SwissRegulon.5	0.834982	0.0788269	0.094	0.092	1	0	3.16899e-05	-0.458385	0.0438271	B	0	6.03513e-08	0.138044	0.000115874	1		NA	NA	NA	NA	NA	NA	0	NA	NA	NA	NA	NA	0	0
NR4A1	oocyte		1	NR4A1-HUMAN.H10MO.C.5	NA	0	NA	NA	1	0	3.3158e-16	0.518941	4.58575e-13	B	1	0.000149933	0.227366	0.287871	0		NA	NA	NA	NA	NA	NA	0	0.13242	0.0901047	0.163	0.117	1	0	0
NR5A1	oocyte		1	NA	0.749662	0.00904485	0.022	0.019	1	0	3.17967e-20	0.279248	4.39748e-17	AA	1	NA	0	1	0		NA	NA	NA	NA	NA	NA	0	0.131371	0.0498464	0.041	0.019	1	0	0
NRL	oocyte		1	NRL-HUMAN.H10MO.D.5	NA	0	NA	NA	1	0	1.68138e-10	-0.334782	2.32535e-07	E	0	1.17635e-23	0.800853	2.25859e-20	1		NA	NA	NA	NA	NA	NA	0	NA	NA	NA	NA	NA	0	0
OLIG1	oocyte		1	OLIG1-HUMAN.H10MO.D.5	0.681251	0.00826278	0.009	0.012	1	0	1.12045e-50	0.72582	1.54959e-47	E	1	0.000485695	-0.285604	0.932534	0		NA	NA	NA	NA	NA	NA	0	NA	NA	NA	NA	NA	0	0
ONECUT1	oocyte		1	NA	0.0311216	0.0313659	0.025	0.011	1	0	1.5096e-23	0.720932	2.08778e-20	C	1	NA	0	1	0		NA	NA	NA	NA	NA	NA	0	NA	NA	NA	NA	NA	0	0
OSR2	oocyte		1	OSR2.SwissRegulon.5	0.630396	0.0191324	0.1	0.111	1	0	6.06831e-28	0.553021	8.39247e-25	E	1	7.96062e-05	0.200507	0.152844	0		NA	NA	NA	NA	NA	NA	0	NA	NA	NA	NA	NA	0	0
OTP	oocyte		1	OTP.SwissRegulon.5	NA	0	NA	NA	1	0	NA	0	1	NA	0	1.67123e-23	1.33553	3.20877e-20	1		NA	NA	NA	NA	NA	NA	0	NA	NA	NA	NA	NA	0	0
OTX1	oocyte		1	OTX1.SwissRegulon.5	0.907002	0.0117951	0.013	0.013	1	0	4.2516e-48	-0.950648	5.87996e-45	E	0	1.17653e-10	0.370544	2.25895e-07	1		NA	NA	NA	NA	NA	NA	0	NA	NA	NA	NA	NA	0	0
OVOL1	oocyte		1	OVOL1-HUMAN.H10MO.C.5	0.45041	0.0561597	0.044	0.036	1	0	3.11727e-48	0.780826	4.31119e-45	E	1	0.00413308	-0.855598	1	0		1.81412e-54	0.130108	0.536	0.092	2.65769e-50	Ovol1	1	NA	NA	NA	NA	NA	0	1
PATZ1	oocyte		1	PATZ1.SwissRegulon.5	NA	0	NA	NA	1	0	1.40835e-21	0.333665	1.94775e-18	E	1	0.0186133	-0.199475	1	0		1.20411e-07	0.0626383	0.624	0.349	0.00176402	Patz1	1	NA	NA	NA	NA	NA	0	1
PAX2	oocyte		1	PAX2-HUMAN.H10MO.D.5	NA	0	NA	NA	1	0	0.151498	-0.165714	1	E	0	6.9062e-14	0.808365	1.32599e-10	1		NA	NA	NA	NA	NA	NA	0	NA	NA	NA	NA	NA	0	0
PAX3	oocyte		1	PAX3-HUMAN.H10MO.D.5	NA	0	NA	NA	1	0	0.909206	-0.248453	1	B	0	1.5467e-51	1.88788	2.96966e-48	1		NA	NA	NA	NA	NA	NA	0	NA	NA	NA	NA	NA	0	0
PAX4	oocyte		1	PAX4-HUMAN.H10MO.D.5	NA	0	NA	NA	1	0	0.00312759	0.0518611	1	E	0	3.48443e-18	0.929885	6.6901e-15	1		NA	NA	NA	NA	NA	NA	0	NA	NA	NA	NA	NA	0	0
PAX5	oocyte		1	PAX5.MA0014.3.5	NA	0	NA	NA	1	0	0.0318863	-0.14543	1	B	0	5.5239e-13	0.61725	1.06059e-09	1		NA	NA	NA	NA	NA	NA	0	NA	NA	NA	NA	NA	0	0
PAX6	oocyte		1	PAX6.SwissRegulon.5	NA	0	NA	NA	1	0	1.19078e-05	-0.441344	0.0164685	B	0	1.40464e-14	0.858016	2.69691e-11	1		NA	NA	NA	NA	NA	NA	0	NA	NA	NA	NA	NA	0	0
PAX7	oocyte		1	PAX7-HUMAN.H10MO.D.5	NA	0	NA	NA	1	0	0.000109493	-0.300022	0.151429	E	0	1.94372e-23	1.12556	3.73194e-20	1		NA	NA	NA	NA	NA	NA	0	NA	NA	NA	NA	NA	0	0
PBX1	oocyte		1	PBX1.MA0070.1.5	NA	0	NA	NA	1	0	3.64215e-09	-0.206956	5.03709e-06	E	0	3.09535e-27	0.893806	5.94307e-24	1		NA	NA	NA	NA	NA	NA	0	NA	NA	NA	NA	NA	0	0
PBX2	oocyte		1	PBX2.MA1113.1.5	NA	0	NA	NA	1	0	0.550477	-0.235637	1	C	0	4.91107e-29	0.780078	9.42925e-26	1		NA	NA	NA	NA	NA	NA	0	0.593341	0.0226959	0.109	0.094	1	0	0
PBX4	oocyte		1	NA	NA	0	NA	NA	1	0	2.16652e-10	0.34222	2.99629e-07	E	1	NA	0	1	0		2.73898e-19	0.034778	0.284	0.069	4.01261e-15	Pbx4	1	NA	NA	NA	NA	NA	0	1
PEG3	oocyte		1	NA	NA	0	NA	NA	1	0	6.21462e-11	0.429849	8.59482e-08	E	1	NA	0	1	0		NA	NA	NA	NA	NA	NA	0	NA	NA	NA	NA	NA	0	0
PGR	oocyte		1	PGR.SwissRegulon.5	0.389642	0.075132	0.122	0.108	1	0	4.68502e-10	-0.410405	6.47939e-07	A	0	1.91664e-17	0.618482	3.67996e-14	1		NA	NA	NA	NA	NA	NA	0	NA	NA	NA	NA	NA	0	0
PHOX2A	oocyte		1	PHOX2A.SwissRegulon.5	NA	0	NA	NA	1	0	1.13068e-24	-0.561182	1.56373e-21	E	0	8.5641e-158	6.5155	1.64431e-154	1		NA	NA	NA	NA	NA	NA	0	NA	NA	NA	NA	NA	0	0
PITX2	oocyte		1	PITX2-HUMAN.H10MO.D.5	NA	0	NA	NA	1	0	0.0386197	-0.0528685	1	D	0	6.16598e-31	0.348123	1.18387e-27	1		NA	NA	NA	NA	NA	NA	0	NA	NA	NA	NA	NA	0	0
PITX3	oocyte		1	PITX3.MA0714.1.5	NA	0	NA	NA	1	0	4.45037e-06	-0.333026	0.00615486	E	0	4.52253e-07	0.421592	0.000868326	1		NA	NA	NA	NA	NA	NA	0	NA	NA	NA	NA	NA	0	0
PKNOX1	oocyte		1	PKNOX1.MA0782.1.5	NA	0	NA	NA	1	0	0.0365701	0.14773	1	C	0	3.00083e-88	2.37085	5.76159e-85	1		3.12949e-06	0.038145	0.603	0.345	0.0458471	Pknox1	1	NA	NA	NA	NA	NA	0	1
PLAGL1	oocyte		1	PLAGL1.SwissRegulon.5	0.568935	0.0127033	0.103	0.114	1	0	8.14391e-07	0.180337	0.0011263	E	1	0.0127878	-0.261105	1	0		NA	NA	NA	NA	NA	NA	0	0.185543	0.0377435	0.041	0.021	1	0	0
POU2F2	oocyte		1	POU2F2.SwissRegulon.5	NA	0	NA	NA	1	0	1.81728e-15	0.151771	2.5133e-12	B	1	1.28262e-05	-0.62373	0.0246263	0		NA	NA	NA	NA	NA	NA	0	NA	NA	NA	NA	NA	0	0
POU2F3	oocyte		1	POU2F3.SwissRegulon.5	NA	0	NA	NA	1	0	5.81358e-28	0.573796	8.04019e-25	E	1	6.36172e-06	-0.259422	0.0122145	0		NA	NA	NA	NA	NA	NA	0	NA	NA	NA	NA	NA	0	0
POU3F2	oocyte		1	POU3F2.SwissRegulon.5	NA	0	NA	NA	1	0	2.53095e-33	0.673904	3.5003e-30	D	1	5.58082e-06	-1.66794	0.0107152	0		NA	NA	NA	NA	NA	NA	0	NA	NA	NA	NA	NA	0	0
POU6F1	oocyte		1	POU6F1.MA0628.1.5	NA	0	NA	NA	1	0	5.88015e-31	-0.781126	8.13225e-28	E	0	1.12831e-39	2.71211	2.16635e-36	1		NA	NA	NA	NA	NA	NA	0	NA	NA	NA	NA	NA	0	0
POU6F2	oocyte		1	POU6F2.MA0793.1.5	NA	0	NA	NA	1	0	5.82753e-10	-0.24129	8.05947e-07	E	0	7.11446e-77	2.76391	1.36598e-73	1		NA	NA	NA	NA	NA	NA	0	NA	NA	NA	NA	NA	0	0
PPARD	oocyte		1	PPARD-HUMAN.H10MO.D.5	NA	0	NA	NA	1	0	0.169233	-0.268338	1	A	0	3.73781e-10	0.527166	7.1766e-07	1		NA	NA	NA	NA	NA	NA	0	NA	NA	NA	NA	NA	0	0
PPARG	oocyte		1	PPARG-HUMAN.H10MO.A.5	NA	0	NA	NA	1	0	0.00712354	-0.0315478	1	AA	0	7.95955e-07	0.205978	0.00152823	1		NA	NA	NA	NA	NA	NA	0	NA	NA	NA	NA	NA	0	0
PPP1R13L	oocyte		1	NA	NA	0	NA	NA	1	0	5.46072e-29	0.353302	7.55218e-26	E	1	NA	0	1	0		NA	NA	NA	NA	NA	NA	0	0.772188	0.0115865	0.014	0.017	1	0	0
PRDM1	oocyte		1	PRDM1.MA0508.2.5	NA	0	NA	NA	1	0	4.02536e-46	0.713473	5.56708e-43	C	1	7.74079e-06	0.303639	0.0148623	0		NA	NA	NA	NA	NA	NA	0	NA	NA	NA	NA	NA	0	0
PRDM14	oocyte		1	PRDM14.HOMER.5	NA	0	NA	NA	1	0	6.23855e-17	0.256025	8.62792e-14	B	1	0.794249	-0.0320042	1	0		NA	NA	NA	NA	NA	NA	0	NA	NA	NA	NA	NA	0	0
PRDM16	oocyte		1	NA	1.85671e-05	0.0710885	0.062	0.021	0.330085	0	1.07029e-30	0.543203	1.4802e-27	E	1	NA	0	1	0		2.65734e-40	0.171881	0.773	0.229	3.893e-36	Prdm16	1	NA	NA	NA	NA	NA	0	1
PRDM4	oocyte		1	PRDM4-HUMAN.H10MO.D.5	0.00111426	0.0025268	0.075	0.145	1	0	7.97308e-48	-0.853485	1.10268e-44	E	0	2.07281e-17	0.516629	3.97979e-14	1		NA	NA	NA	NA	NA	NA	0	NA	NA	NA	NA	NA	0	0
PRDM5	oocyte		1	NA	NA	0	NA	NA	1	0	4.46386e-11	0.158948	6.17352e-08	E	1	NA	0	1	0		NA	NA	NA	NA	NA	NA	0	0.974562	0.00557677	0.027	0.027	1	0	0
PRDM8	oocyte		1	NA	NA	0	NA	NA	1	0	6.88424e-24	0.458134	9.52091e-21	E	1	NA	0	1	0		NA	NA	NA	NA	NA	NA	0	NA	NA	NA	NA	NA	0	0
PRDM9	oocyte		1	PRDM9.HOMER.5	NA	0	NA	NA	1	0	NA	0	1	NA	0	7.79972e-09	0.282806	1.49755e-05	1		NA	NA	NA	NA	NA	NA	0	NA	NA	NA	NA	NA	0	0
PROP1	oocyte		1	PROP1.SwissRegulon.5	NA	0	NA	NA	1	0	1.21412e-16	-0.571849	1.67913e-13	E	0	4.58169e-104	3.78676	8.79684e-101	1		NA	NA	NA	NA	NA	NA	0	NA	NA	NA	NA	NA	0	0
PROX1	oocyte		1	PROX1.SwissRegulon.5	NA	0	NA	NA	1	0	2.79953e-24	0.227346	3.87174e-21	B	1	0.00191454	0.262868	1	0		1.22454e-06	0.00301475	0.108	0.032	0.0179396	Prox1	1	NA	NA	NA	NA	NA	0	1
PRRX2	oocyte		1	PRRX2-HUMAN.H10MO.C.5	NA	0	NA	NA	1	0	2.40033e-06	-0.371989	0.00331965	E	0	6.96642e-206	7.12368	1.33755e-202	1		NA	NA	NA	NA	NA	NA	0	NA	NA	NA	NA	NA	0	0
PTF1A	oocyte		1	PTF1A.SwissRegulon.5	NA	0	NA	NA	1	0	0.141562	-0.0736321	1	E	0	4.98387e-19	0.799136	9.56904e-16	1		NA	NA	NA	NA	NA	NA	0	NA	NA	NA	NA	NA	0	0
PURG	oocyte		1	NA	NA	0	NA	NA	1	0	3.60603e-33	0.54489	4.98714e-30	E	1	NA	0	1	0		NA	NA	NA	NA	NA	NA	0	NA	NA	NA	NA	NA	0	0
RARB	oocyte		1	RARB-HUMAN.H10MO.D.5	NA	0	NA	NA	1	0	3.03459e-11	0.328984	4.19683e-08	D	1	0.952154	-0.606068	1	0		NA	NA	NA	NA	NA	NA	0	NA	NA	NA	NA	NA	0	0
RARG	oocyte		1	RARG-HUMAN.H10MO.C.5	NA	0	NA	NA	1	0	8.46702e-15	0.328172	1.17099e-11	D	1	2.4236e-07	-0.445983	0.000465331	0		NA	NA	NA	NA	NA	NA	0	NA	NA	NA	NA	NA	0	0
RAX	oocyte		1	RAX.MA0718.1.5	NA	0	NA	NA	1	0	0.00858809	-0.107711	1	E	0	1.15237e-203	7.44825	2.21254e-200	1		NA	NA	NA	NA	NA	NA	0	NA	NA	NA	NA	NA	0	0
RBPJL	oocyte		1	NA	NA	0	NA	NA	1	0	1.12228e-29	0.498283	1.55212e-26	D	1	NA	0	1	0		NA	NA	NA	NA	NA	NA	0	NA	NA	NA	NA	NA	0	0
RCOR3	oocyte		1	NA	0.80195	0.162405	0.462	0.554	1	0	6.38295e-45	0.639326	8.82762e-42	E	1	NA	0	1	0		4.72639e-154	0.369613	0.716	0.049	6.92416e-150	Rcor3	1	NA	NA	NA	NA	NA	0	1
RERE	oocyte		1	NA	NA	0	NA	NA	1	0	3.28808e-24	0.434806	4.54742e-21	E	1	NA	0	1	0		1.35554e-05	0.0827684	0.918	0.705	0.198587	Rere	0	NA	NA	NA	NA	NA	0	0
REST	oocyte		1	REST.SwissRegulon.5	NA	0	NA	NA	1	0	0.261067	-0.133267	1	A	0	2.53345e-39	0.416583	4.86422e-36	1		3.56895e-10	0.180989	0.969	0.743	5.22851e-06	Rest	1	NA	NA	NA	NA	NA	0	1
RFX3	oocyte		1	RFX3-HUMAN.H10MO.B.5	NA	0	NA	NA	1	0	1.08686e-27	0.459478	1.50313e-24	E	1	0.290381	-0.00582033	1	0		NA	NA	NA	NA	NA	NA	0	NA	NA	NA	NA	NA	0	0
RFX5	oocyte		1	RFX5.SwissRegulon.5	NA	0	NA	NA	1	0	0.000414281	-0.315289	0.572951	AA	0	3.65037e-18	0.646055	7.00872e-15	1		NA	NA	NA	NA	NA	NA	0	NA	NA	NA	NA	NA	0	0
RFX8	oocyte		1	NA	NA	0	NA	NA	1	0	1.22822e-16	0.450309	1.69863e-13	E	1	NA	0	1	0		NA	NA	NA	NA	NA	NA	0	0.463592	0.0166654	0.048	0.034	1	0	0
RFXANK	oocyte		1	NA	0.0712044	0.236363	0.353	0.352	1	0	3.67323e-18	0.179307	5.08007e-15	A	1	NA	0	1	0		NA	NA	NA	NA	NA	NA	0	NA	NA	NA	NA	NA	0	0
RFXAP	oocyte		1	NA	NA	0	NA	NA	1	0	3.67323e-18	0.179307	5.08007e-15	A	1	NA	0	1	0		NA	NA	NA	NA	NA	NA	0	NA	NA	NA	NA	NA	0	0
RHOXF1	oocyte		1	RHOXF1.SwissRegulon.5	NA	0	NA	NA	1	0	3.88659e-11	-0.519543	5.37515e-08	E	0	6.01986e-41	1.22117	1.15581e-37	1		3.07418e-17	0.243513	0.912	0.688	4.50367e-13	Rhox1	1	0.000178615	0.132212	0.102	0.029	1	0	1
RORB	oocyte		1	RORB.MA1150.1.5	NA	0	NA	NA	1	0	0.0677794	0.0106816	1	E	0	4.94578e-10	0.503616	9.4959e-07	1		NA	NA	NA	NA	NA	NA	0	NA	NA	NA	NA	NA	0	0
RUNX3	oocyte		1	RUNX3.MA0684.1.5	NA	0	NA	NA	1	0	0.00267743	0.132062	1	A	0	2.42421e-17	0.382428	4.65449e-14	1		NA	NA	NA	NA	NA	NA	0	NA	NA	NA	NA	NA	0	0
RXRA	oocyte		1	RXRA.SwissRegulon.5	NA	0	NA	NA	1	0	0.0631457	0.180497	1	A	0	1.24396e-13	0.451431	2.3884e-10	1		NA	NA	NA	NA	NA	NA	0	NA	NA	NA	NA	NA	0	0
RXRG	oocyte		1	RXRG-HUMAN.H10MO.B.5	7.65239e-12	0.10136	0.044	0.004	1.36044e-07	0	1.52644e-13	0.379814	2.11107e-10	D	1	0.0800547	0.167881	1	0		NA	NA	NA	NA	NA	NA	0	NA	NA	NA	NA	NA	0	0
SALL2	oocyte		1	NA	5.9087e-13	0.287972	0.172	0.062	1.05045e-08	1	0.280984	-0.292257	1	E	0	NA	0	1	0		NA	NA	NA	NA	NA	NA	0	NA	NA	NA	NA	NA	0	0
SALL3	oocyte		1	NA	2.12135e-06	0.143606	0.122	0.054	0.0377133	0	7.35212e-29	0.422435	1.0168e-25	E	1	NA	0	1	0		NA	NA	NA	NA	NA	NA	0	NA	NA	NA	NA	NA	0	0
SCRT1	oocyte		1	SCRT1.MA0743.1.5	NA	0	NA	NA	1	0	1.37646e-46	-1.03173	1.90365e-43	E	0	1.59566e-218	8.20294	3.06367e-215	1		NA	NA	NA	NA	NA	NA	0	NA	NA	NA	NA	NA	0	0
SCRT2	oocyte		1	SCRT2.MA0744.1.5	NA	0	NA	NA	1	0	0.088098	0.219834	1	E	0	1.0718e-138	4.7582	2.05785e-135	1		NA	NA	NA	NA	NA	NA	0	NA	NA	NA	NA	NA	0	0
SHOX	oocyte		1	SHOX.MA0630.1.5	NA	0	NA	NA	1	0	0.00374014	-0.0885932	1	E	0	2.21471e-166	6.16577	4.25224e-163	1		NA	NA	NA	NA	NA	NA	0	NA	NA	NA	NA	NA	0	0
SIM1	oocyte		1	NA	NA	0	NA	NA	1	0	1.0766e-21	0.346346	1.48894e-18	E	1	NA	0	1	0		NA	NA	NA	NA	NA	NA	0	NA	NA	NA	NA	NA	0	0
SIX2	oocyte		1	SIX2.MA1119.1.5	0.169247	0.0120189	0.038	0.057	1	0	5.32211e-39	0.435409	7.36048e-36	C	1	0.000134371	0.0897336	0.257992	0		NA	NA	NA	NA	NA	NA	0	NA	NA	NA	NA	NA	0	0
SIX3	oocyte		1	SIX3.SwissRegulon.5	NA	0	NA	NA	1	0	2.6832e-17	0.377286	3.71087e-14	E	1	0.000278013	-0.277185	0.533785	0		NA	NA	NA	NA	NA	NA	0	NA	NA	NA	NA	NA	0	0
SIX6	oocyte		1	SIX6.SwissRegulon.5	0.284174	0.00963342	0.003	0.009	1	0	4.59347e-41	0.542564	6.35277e-38	E	1	0.108135	0.00918136	1	0		NA	NA	NA	NA	NA	NA	0	NA	NA	NA	NA	NA	0	0
SMAD3	oocyte		1	SMAD3.SwissRegulon.5	NA	0	NA	NA	1	0	3.89551e-05	-0.129108	0.0538749	AA	0	3.39631e-22	0.736036	6.52091e-19	1		1.87853e-13	0.0297691	0.253	0.076	2.75205e-09	Smad3	1	NA	NA	NA	NA	NA	0	1
SMAD4	oocyte		1	SMAD4-HUMAN.H10MO.C.5	NA	0	NA	NA	1	0	1.83735e-10	-0.406336	2.54106e-07	AA	0	2.25208e-58	0.699466	4.32399e-55	1		6.15462e-06	0.0520502	0.881	0.575	0.0901652	Smad4	0	0.988587	0.0148799	0.075	0.075	1	0	0
SMAD6	oocyte		1	NA	NA	0	NA	NA	1	0	3.5379e-35	0.550824	4.89291e-32	E	1	NA	0	1	0		NA	NA	NA	NA	NA	NA	0	NA	NA	NA	NA	NA	0	0
SMARCA5	oocyte		1	NA	NA	0	NA	NA	1	0	6.05794e-35	0.628723	8.37813e-32	E	1	NA	0	1	0		2.23121e-11	0.092504	0.99	0.964	3.26872e-07	Smarca5	1	NA	NA	NA	NA	NA	0	1
SMARCC2	oocyte		1	SMARCC2.SwissRegulon.5	NA	0	NA	NA	1	0	6.7902e-22	-0.773146	9.39085e-19	C	0	3.92211e-08	0.224284	7.53046e-05	1		2.01528e-40	0.11363	0.536	0.12	2.95238e-36	Smarcc2	1	NA	NA	NA	NA	NA	0	1
SNAI1	oocyte		1	SNAI1.SwissRegulon.5	NA	0	NA	NA	1	0	0.0469806	-0.23556	1	B	0	5.89859e-214	8.19302	1.13253e-210	1		NA	NA	NA	NA	NA	NA	0	NA	NA	NA	NA	NA	0	0
SNAI2	oocyte		1	SNAI2-HUMAN.H10MO.C.5	NA	0	NA	NA	1	0	0.000163689	-0.458438	0.226381	B	0	0	17.3693	0	1		NA	NA	NA	NA	NA	NA	0	NA	NA	NA	NA	NA	0	0
SNAI3	oocyte		1	NA	1.89988e-56	0.508899	0.256	0.033	3.37761e-52	1	1.17736e-27	-0.695687	1.62829e-24	E	0	NA	0	1	0		1.43704e-22	0.0724422	0.387	0.107	2.10526e-18	Snai3	1	NA	NA	NA	NA	NA	0	1
SOX1	oocyte		1	SOX1-HUMAN.H10MO.D.5	0.315396	0.00438287	0.013	0.021	1	0	0.000196807	-0.307299	0.272185	E	0	1.1708e-26	0.900532	2.24793e-23	1		NA	NA	NA	NA	NA	NA	0	NA	NA	NA	NA	NA	0	0
SOX11	oocyte		1	SOX11.SwissRegulon.5	0.73357	0.000997741	0.009	0.008	1	0	2.0989e-11	0.0465368	2.90279e-08	C	0	1.2254e-24	0.855755	2.35277e-21	1		NA	NA	NA	NA	NA	NA	0	NA	NA	NA	NA	NA	0	0
SOX12	oocyte		1	SOX12.SwissRegulon.5	NA	0	NA	NA	1	0	0.00162951	-0.70639	1	E	0	5.25562e-49	0.190822	1.00908e-45	1		0.000143353	0.000213925	0.68	0.408	1	Sox12	0	NA	NA	NA	NA	NA	0	0
SOX18	oocyte		1	SOX18.SwissRegulon.5	NA	0	NA	NA	1	0	1.27971e-14	0.370649	1.76983e-11	E	1	6.23348e-07	-1.48854	0.00119683	0		NA	NA	NA	NA	NA	NA	0	NA	NA	NA	NA	NA	0	0
SOX2	oocyte		1	SOX2-HUMAN.H10MO.B.5	NA	0	NA	NA	1	0	5.06611e-14	0.354557	7.00642e-11	A	1	0.025241	-0.731958	1	0		NA	NA	NA	NA	NA	NA	0	NA	NA	NA	NA	NA	0	0
SOX21	oocyte		1	SOX21.SwissRegulon.5	NA	0	NA	NA	1	0	2.14675e-45	0.783932	2.96895e-42	E	1	1.20198e-05	0.438532	0.023078	0		NA	NA	NA	NA	NA	NA	0	NA	NA	NA	NA	NA	0	0
SOX3	oocyte		1	SOX3-HUMAN.H10MO.D.5	NA	0	NA	NA	1	0	8.30548e-19	-0.517151	1.14865e-15	E	0	1.76582e-08	0.399667	3.39037e-05	1		0.000552401	0.0111385	0.216	0.118	1	Sox3	0	NA	NA	NA	NA	NA	0	0
SOX6	oocyte		1	SOX6.SwissRegulon.5	NA	0	NA	NA	1	0	6.17386e-36	0.640897	8.53845e-33	B	1	4.30627e-06	-1.36387	0.00826804	0		4.52442e-11	0.00633134	0.273	0.094	6.62828e-07	Sox6	1	0.83654	0.00696779	0.034	0.031	1	0	1
SOX7	oocyte		1	SOX7.SwissRegulon.5	NA	0	NA	NA	1	0	1.09819e-25	0.455584	1.51879e-22	E	1	0.871474	-0.213958	1	0		NA	NA	NA	NA	NA	NA	0	NA	NA	NA	NA	NA	0	0
SOX8	oocyte		1	SOX8-HUMAN.H10MO.D.5	NA	0	NA	NA	1	0	0.00315887	-0.012669	1	E	0	3.2912e-08	0.340461	6.3191e-05	1		3.98291e-05	0.0022812	0.088	0.028	0.583497	Sox8	0	NA	NA	NA	NA	NA	0	0
SOX9	oocyte		1	SOX9-HUMAN.H10MO.B.5	NA	0	NA	NA	1	0	8.02955e-31	0.59481	1.11049e-27	A	1	0.00653087	0.203216	1	0		NA	NA	NA	NA	NA	NA	0	NA	NA	NA	NA	NA	0	0
SP140	oocyte		1	NA	NA	0	NA	NA	1	0	8.947e-40	0.667778	1.23737e-36	E	1	NA	0	1	0		1.02144e-158	0.485018	0.68	0.039	1.49641e-154	Sp140	1	NA	NA	NA	NA	NA	0	1
SP5	oocyte		1	NA	NA	0	NA	NA	1	0	1.48031e-23	0.379103	2.04726e-20	E	1	NA	0	1	0		NA	NA	NA	NA	NA	NA	0	NA	NA	NA	NA	NA	0	0
SP6	oocyte		1	NA	NA	0	NA	NA	1	0	9.00847e-37	0.528652	1.24587e-33	E	1	NA	0	1	0		NA	NA	NA	NA	NA	NA	0	NA	NA	NA	NA	NA	0	0
SPDEF	oocyte		1	SPDEF.SwissRegulon.5	NA	0	NA	NA	1	0	2.3767e-51	0.836343	3.28698e-48	B	1	0.000173215	0.215621	0.332572	0		NA	NA	NA	NA	NA	NA	0	NA	NA	NA	NA	NA	0	0
SPI1	oocyte		1	SPI1.MA0080.4.5	NA	0	NA	NA	1	0	3.0361e-40	0.642052	4.19893e-37	AA	1	0.00120643	-0.296834	1	0		0.00641967	0.00771265	0.036	0.011	1	Spi1	0	NA	NA	NA	NA	NA	0	0
SPIB	oocyte		1	SPIB-HUMAN.H10MO.B.5	NA	0	NA	NA	1	0	2.11084e-29	0.563087	2.91929e-26	C	1	4.06789e-11	-0.614773	7.81035e-08	0		NA	NA	NA	NA	NA	NA	0	NA	NA	NA	NA	NA	0	0
SREBF1	oocyte		1	SREBF1.SwissRegulon.5	NA	0	NA	NA	1	0	0.997194	-0.227513	1	AA	0	1.4356e-78	2.59032	2.75636e-75	1		NA	NA	NA	NA	NA	NA	0	NA	NA	NA	NA	NA	0	0
SRF	oocyte		1	SRF.SwissRegulon.5	NA	0	NA	NA	1	0	5.21865e-55	0.601715	7.2174e-52	A	1	1.70533e-07	-0.518473	0.000327423	0		NA	NA	NA	NA	NA	NA	0	NA	NA	NA	NA	NA	0	0
STAT2	oocyte		1	STAT2.SwissRegulon.5	0.0981203	0.00902135	0.075	0.107	1	0	2.18009e-39	0.522684	3.01506e-36	B	1	0.00800119	-0.125829	1	0		NA	NA	NA	NA	NA	NA	0	NA	NA	NA	NA	NA	0	0
STAT6	oocyte		1	STAT6-HUMAN.H10MO.C.5	0.289835	0.0459533	0.022	0.014	1	0	0.0391241	-0.045013	1	A	0	3.19867e-77	1.89312	6.14145e-74	1		4.10466e-16	0.0469716	0.232	0.059	6.01333e-12	Stat6	1	NA	NA	NA	NA	NA	0	1
TAL1	oocyte		1	TAL1-HUMAN.H10MO.S.5	NA	0	NA	NA	1	0	0.000669889	0.159624	0.926457	AA	0	1.51542e-143	3.56093	2.90962e-140	1		NA	NA	NA	NA	NA	NA	0	NA	NA	NA	NA	NA	0	0
TBP	oocyte		1	TBP-HUMAN.H10MO.C.5	NA	0	NA	NA	1	0	0.59341	-0.0500086	1	B	0	2.274e-40	0.944797	4.36608e-37	1		NA	NA	NA	NA	NA	NA	0	NA	NA	NA	NA	NA	0	0
TBX21	oocyte		1	TBX21.MA0690.1.5	NA	0	NA	NA	1	0	NA	0	1	NA	0	9.05415e-43	1.04608	1.7384e-39	1		NA	NA	NA	NA	NA	NA	0	NA	NA	NA	NA	NA	0	0
TBX4	oocyte		1	TBX4.MA0806.1.5	NA	0	NA	NA	1	0	0.000789127	0.483548	1	E	0	3.42612e-207	6.41314	6.57815e-204	1		NA	NA	NA	NA	NA	NA	0	NA	NA	NA	NA	NA	0	0
TBXT	oocyte		1	NA	NA	0	NA	NA	1	0	4.24571e-12	0.315775	5.87181e-09	C	1	NA	0	1	0		NA	NA	NA	NA	NA	NA	0	NA	NA	NA	NA	NA	0	0
TCF15	oocyte		1	NA	NA	0	NA	NA	1	0	5.21259e-26	0.504587	7.20902e-23	E	1	NA	0	1	0		NA	NA	NA	NA	NA	NA	0	NA	NA	NA	NA	NA	0	0
TCF25	oocyte		1	NA	NA	0	NA	NA	1	0	4.11198e-28	0.401229	5.68687e-25	C	1	NA	0	1	0		3.03274e-44	0.441283	0.99	0.865	4.44296e-40	Tcf25	1	0.424101	0.0373247	0.429	0.387	1	0	1
TCF7	oocyte		1	TCF7-HUMAN.H10MO.C.5	NA	0	NA	NA	1	0	2.77769e-05	-0.389286	0.0384155	B	0	1.31061e-13	0.558861	2.51637e-10	1		3.67644e-53	0.268785	0.711	0.184	5.38598e-49	Tcf7	1	NA	NA	NA	NA	NA	0	1
TEAD1	oocyte		1	TEAD1-HUMAN.H10MO.D.5	NA	0	NA	NA	1	0	8.42147e-07	-0.620714	0.00116469	B	0	1.778e-14	0.489815	3.41377e-11	1		NA	NA	NA	NA	NA	NA	0	NA	NA	NA	NA	NA	0	0
TEAD2	oocyte		1	TEAD2.HOMER.5	NA	0	NA	NA	1	0	3.40408e-08	-0.191343	4.70784e-05	C	0	3.00265e-06	0.179011	0.00576508	1		NA	NA	NA	NA	NA	NA	0	0.227277	0.0784228	0.041	0.023	1	0	0
TFAP4	oocyte		1	TFAP4.MA0691.1.5	0.417226	0.0487385	0.084	0.101	1	0	0.204066	-0.281365	1	C	0	1.90394e-286	8.71743	3.65556e-283	1		2.43341e-28	0.179489	0.608	0.217	3.56494e-24	Tfap4	1	NA	NA	NA	NA	NA	0	1
TFCP2L1	oocyte		1	TFCP2L1.SwissRegulon.5	NA	0	NA	NA	1	0	1.47852e-112	-1.56536	2.04479e-109	E	0	4.58607e-11	0.244371	8.80526e-08	1		NA	NA	NA	NA	NA	NA	0	NA	NA	NA	NA	NA	0	0
TFE3	oocyte		1	TFE3-HUMAN.H10MO.C.5	NA	0	NA	NA	1	0	3.80498e-32	-0.763802	5.26229e-29	E	0	6.96895e-241	8.55512	1.33804e-237	1		NA	NA	NA	NA	NA	NA	0	NA	NA	NA	NA	NA	0	0
TGIF1	oocyte		1	TGIF1.MA0796.1.5	NA	0	NA	NA	1	0	2.0946e-12	-0.543866	2.89683e-09	E	0	3.59387e-87	2.47002	6.90023e-84	1		6.74753e-12	0.0634879	0.593	0.281	9.88513e-08	Tgif1	1	NA	NA	NA	NA	NA	0	1
TGIF2LX	oocyte		1	TGIF2LX.SwissRegulon.5	NA	0	NA	NA	1	0	NA	0	1	NA	0	1.01952e-34	1.19853	1.95748e-31	1		NA	NA	NA	NA	NA	NA	0	NA	NA	NA	NA	NA	0	0
THAP11	oocyte		1	NA	NA	0	NA	NA	1	0	6.80072e-36	0.623293	9.40539e-33	C	1	NA	0	1	0		NA	NA	NA	NA	NA	NA	0	NA	NA	NA	NA	NA	0	0
THRB	oocyte		1	THRB.SwissRegulon.5	1.44772e-66	0.681517	0.319	0.046	2.57376e-62	1	0.484603	-0.15418	1	D	0	0.10123	0.0161829	1	0		1.34611e-28	0.0547047	0.196	0.023	1.97205e-24	Thrb	1	0.86907	0.000986407	0.02	0.023	1	0	1
TLX1	oocyte		1	TLX1.SwissRegulon.5	NA	0	NA	NA	1	0	4.63049e-29	0.399606	6.40397e-26	E	1	0.000675505	0.225082	1	0		NA	NA	NA	NA	NA	NA	0	NA	NA	NA	NA	NA	0	0
TLX2	oocyte		1	TLX2.SwissRegulon.5	NA	0	NA	NA	1	0	NA	0	1	NA	0	2.66102e-12	0.457122	5.10915e-09	1		NA	NA	NA	NA	NA	NA	0	NA	NA	NA	NA	NA	0	0
TOX	oocyte		1	NA	NA	0	NA	NA	1	0	9.74232e-28	0.647062	1.34736e-24	E	1	NA	0	1	0		9.3286e-11	0.0237979	0.16	0.042	1.36664e-06	Tox	1	NA	NA	NA	NA	NA	0	1
TOX2	oocyte		1	NA	3.14835e-06	0.193328	0.159	0.083	0.0559713	0	3.69816e-35	0.617426	5.11456e-32	E	1	NA	0	1	0		1.14016e-30	0.057733	0.289	0.047	1.67034e-26	Tox2	1	NA	NA	NA	NA	NA	0	1
TOX3	oocyte		1	NA	NA	0	NA	NA	1	0	1.36872e-71	0.857337	1.89294e-68	E	1	NA	0	1	0		NA	NA	NA	NA	NA	NA	0	NA	NA	NA	NA	NA	0	0
TP53	oocyte		1	TP53.MA0106.3.5	0.331577	0.0323701	0.038	0.051	1	0	0.0392472	-0.309809	1	AA	0	6.67369e-32	0.981422	1.28135e-28	1		NA	NA	NA	NA	NA	NA	0	NA	NA	NA	NA	NA	0	0
TRERF1	oocyte		1	NA	NA	0	NA	NA	1	0	1.3397e-44	0.633315	1.8528e-41	E	1	NA	0	1	0		NA	NA	NA	NA	NA	NA	0	0.152109	0.0569148	0.048	0.025	1	0	0
TSC22D1	oocyte		1	NA	0.620294	0.0749135	0.4	0.474	1	0	3.32124e-09	0.242111	4.59328e-06	E	1	NA	0	1	0		4.0628e-09	0.123538	0.964	0.851	5.952e-05	Tsc22d1	1	0.0394494	0.337291	0.299	0.238	1	0	1
TSC22D3	oocyte		1	NA	NA	0	NA	NA	1	0	2.99361e-20	0.519124	4.14016e-17	E	1	NA	0	1	0		NA	NA	NA	NA	NA	NA	0	NA	NA	NA	NA	NA	0	0
TSHZ2	oocyte		1	NA	NA	0	NA	NA	1	0	1.23376e-28	0.605355	1.70629e-25	E	1	NA	0	1	0		NA	NA	NA	NA	NA	NA	0	NA	NA	NA	NA	NA	0	0
TSHZ3	oocyte		1	NA	0.152995	0.00214568	0.019	0.034	1	0	4.67373e-16	0.407669	6.46377e-13	E	1	NA	0	1	0		NA	NA	NA	NA	NA	NA	0	NA	NA	NA	NA	NA	0	0
TWIST1	oocyte		1	TWIST1.SwissRegulon.5	NA	0	NA	NA	1	0	2.74181e-12	-0.558213	3.79193e-09	A	0	1.40228e-231	8.01452	2.69238e-228	1		NA	NA	NA	NA	NA	NA	0	NA	NA	NA	NA	NA	0	0
UNCX	oocyte		1	UNCX.SwissRegulon.5	NA	0	NA	NA	1	0	0.000728633	0.0201054	1	E	0	8.1389e-221	7.39559	1.56267e-217	1		NA	NA	NA	NA	NA	NA	0	NA	NA	NA	NA	NA	0	0
USF1	oocyte		1	USF1-HUMAN.H10MO.A.5	0.0714962	0.0259394	0.072	0.106	1	0	3.233e-08	-0.416086	4.47123e-05	AA	0	1.44943e-70	1.65057	2.7829e-67	1		NA	NA	NA	NA	NA	NA	0	0.354235	0.0554312	0.034	0.021	1	0	0
USF2	oocyte		1	USF2.SwissRegulon.5	NA	0	NA	NA	1	0	0.343118	-0.0498006	1	AA	0	8.37234e-21	0.128522	1.60749e-17	1		1.25151e-22	0.164454	0.804	0.378	1.83346e-18	Usf2	1	0.0243928	0.123304	0.15	0.086	1	0	1
VAX1	oocyte		1	VAX1-HUMAN.H10MO.D.5	0.942672	0.0151404	0.013	0.012	1	0	1.72803e-06	-0.104608	0.00238987	E	0	7.55146e-86	2.76577	1.44988e-82	1		NA	NA	NA	NA	NA	NA	0	NA	NA	NA	NA	NA	0	0
VAX2	oocyte		1	VAX2-HUMAN.H10MO.D.5	NA	0	NA	NA	1	0	1.72803e-06	-0.104608	0.00238987	E	0	9.44304e-35	1.3604	1.81306e-31	1		NA	NA	NA	NA	NA	NA	0	NA	NA	NA	NA	NA	0	0
VDR	oocyte		1	VDR.SwissRegulon.5	NA	0	NA	NA	1	0	0.164371	0.152437	1	AA	0	8.56589e-35	1.16679	1.64465e-31	1		NA	NA	NA	NA	NA	NA	0	NA	NA	NA	NA	NA	0	0
VSX1	oocyte		1	VSX1-HUMAN.H10MO.D.5	NA	0	NA	NA	1	0	0.328586	0.104929	1	E	0	5.47416e-91	3.83019	1.05104e-87	1		NA	NA	NA	NA	NA	NA	0	NA	NA	NA	NA	NA	0	0
VSX2	oocyte		1	VSX2.SwissRegulon.5	NA	0	NA	NA	1	0	0.00408982	0.0684136	1	E	0	4.78397e-93	4.11299	9.18523e-90	1		NA	NA	NA	NA	NA	NA	0	NA	NA	NA	NA	NA	0	0
YBX1	oocyte		1	YBX1.SwissRegulon.5	1.27428e-05	0.156946	0.8	0.831	0.226541	0	5.49125e-17	0.446907	7.5944e-14	A	1	0.000116909	-0.173885	0.224466	0		0.00155763	0.00935615	0.995	0.951	1	Ybx1	0	1.11026e-05	0.379399	0.707	0.563	0.118953	0	0
YBX3	oocyte		1	NA	NA	0	NA	NA	1	0	2.2387e-34	0.438727	3.09612e-31	E	1	NA	0	1	0		2.20712e-13	0.271358	0.928	0.713	3.23344e-09	Ybx3	1	8.58761e-07	0.435305	0.694	0.508	0.00920076	1	2
ZBED2	oocyte		1	NA	NA	0	NA	NA	1	0	3.4947e-46	0.661196	4.83317e-43	E	1	NA	0	1	0		NA	NA	NA	NA	NA	NA	0	NA	NA	NA	NA	NA	0	0
ZBED6	oocyte		1	NA	NA	0	NA	NA	1	0	7.37988e-39	0.559704	1.02064e-35	E	1	NA	0	1	0		NA	NA	NA	NA	NA	NA	0	NA	NA	NA	NA	NA	0	0
ZBTB1	oocyte		1	NA	NA	0	NA	NA	1	0	1.63059e-43	0.656518	2.2551e-40	E	1	NA	0	1	0		NA	NA	NA	NA	NA	NA	0	NA	NA	NA	NA	NA	0	0
ZBTB12	oocyte		1	ZBTB12.SwissRegulon.5	NA	0	NA	NA	1	0	4.36399e-62	-1.17827	6.0354e-59	E	0	1.96143e-09	0.42811	3.76594e-06	1		5.05328e-22	0.109363	0.521	0.181	7.40306e-18	Zbtb12	1	NA	NA	NA	NA	NA	0	1
ZBTB18	oocyte		1	ZBTB18.MA0698.1.5	0.697991	0.0525403	0.128	0.122	1	0	0.683856	-0.0739094	1	E	0	3.56785e-65	1.74704	6.85027e-62	1		1.24297e-53	0.397827	0.871	0.283	1.82096e-49	Zbtb18	1	0.0224815	0.151559	0.17	0.102	1	0	1
ZBTB32	oocyte		1	NA	NA	0	NA	NA	1	0	1.4589e-41	0.651309	2.01766e-38	E	1	NA	0	1	0		3.56746e-21	0.163831	0.624	0.255	5.22632e-17	Zbtb32	1	NA	NA	NA	NA	NA	0	1
ZBTB4	oocyte		1	ZBTB4-HUMAN.H10MO.D.5	NA	0	NA	NA	1	0	7.91915e-26	0.385425	1.09522e-22	E	1	5.20623e-05	0.0842595	0.0999597	0		NA	NA	NA	NA	NA	NA	0	NA	NA	NA	NA	NA	0	0
[truncated: 9,456 more rows]
