# Supplementary material for: Single-cell roadmap of human gonadal development
Source: Nature. 2022 Jul 6;607(7919):540–7. doi: 10.1038/s41586-022-04918-4 (PMC9300467; doi:10.1038/s41586-022-04918-4)
Supplement: Supplementary file 3 — Supplementary Tables 1–11 and legends to the tables. [file 41586_2022_4918_MOESM3_ESM.zip › 2021-05-07278C-Supplementary_Table6.xlsx]

## Sheet: human_somatic
sample	CoelEpi_GATA2	CoelEpi_LHX9	early_somatic	ESGC	preGC_I	Sertoli	early_sPAX8	late_sPAX8	Gi	Oi	Ti	FetalLeydig	OSE	preGC_IIa	preGC_IIb	granulosa	total_cells	PCW	sex
FCA_GND8622630	3	2	7	2	0	1	6	0	6	0	0	0	0	0	0	0	27	6	male
FCA_GND9332064	33	54	4	0	0	0	2	0	41	0	0	0	0	0	0	0	134	6	female
FCA_GND9332065	38	53	2	0	0	0	1	0	47	0	0	0	0	0	0	0	141	6	female
HCA_F_GON10828902	607	903	273	1	0	0	225	0	397	0	0	0	0	0	0	0	2406	6.5	female
HCA_F_GON10828901	723	896	75	1	0	0	280	0	609	0	0	0	0	0	0	0	2584	6.5	female
FCA_GND8810851	181	250	356	157	42	69	185	0	143	0	0	0	0	0	0	0	1383	7	male
FCA_GND8810850	1	18	46	0	5	0	11	0	7	0	0	0	0	0	0	0	88	7	male
FCA_GND8125923	408	232	396	527	97	4	258	0	105	0	0	0	0	0	0	0	2027	7.5	female
HCA_F_GON10941968	385	573	680	614	284	6	310	0	210	0	0	0	0	0	0	0	3062	8	female
HCA_F_GON10941969	362	592	688	579	247	5	317	0	173	0	0	0	0	0	0	0	2963	8	female
FCA_GND8622626	25	93	94	5	129	0	65	0	13	0	0	0	0	0	0	0	424	8.4	female
FCA_GND8622625	39	122	91	6	117	0	57	0	18	0	0	0	0	0	0	0	450	8.4	female
HCA_F_GON10828900	546	29	0	0	0	1	34	0	13	18	2	0	5	2	0	0	650	8.6	female
HCA_F_GON10828899	14	271	38	911	33	35	296	1	225	142	17	2	20	32	0	0	2037	8.6	female
HCA_F_GON10828898	27	500	35	1686	104	172	530	4	393	287	55	5	71	64	6	0	3939	8.6	female
FCA_GND8784460	93	354	34	104	1051	99	618	5	93	1249	126	2	67	711	4	0	4610	8.6	female
FCA_GND8810845	40	39	0	16	132	6	71	0	3	82	10	1	55	136	2	0	593	8.6	female
HD_F_GON9480066	13	14	0	0	0	0	0	0	1	6	0	0	0	0	0	0	34	8.6	female
HD_F_GON9460408	508	406	1	0	2	752	339	45	4	63	557	195	4	4	0	0	2880	8.8	male
FCA_GND8047885	0	71	2	18	2649	130	223	0	202	2090	132	6	290	2741	44	0	8598	8.8	female
HD_F_GON9479968	5	21	0	2	76	6	4	0	1	10	3	2	279	399	5	0	813	9	female
FCA_GND8103053	1	78	1	1	1291	10	24	0	17	348	8	0	142	295	10	0	2226	9	female
FCA_GND8810848	19	51	1	2	341	16	17	2	25	182	7	0	110	392	17	0	1182	9	female
FCA_GND9331969	2	5	0	0	0	131	9	72	0	8	48	5	0	0	0	0	280	9	male
HD_F_GON9460407	24	139	1	12	2055	148	113	0	100	1016	61	2	497	1239	84	0	5491	10	female
HD_F_GON9460406	25	149	2	10	2187	150	110	4	88	1178	73	0	568	1352	90	0	5986	10	female
FCA_GND8125925	4	36	0	2	100	15	16	4	13	131	6	0	196	526	160	0	1209	11	female
FCA_GND8289580	1	333	0	0	1	3293	6	358	6	18	3199	113	0	2	2	0	7332	11	male
FCA_GND8622628	43	49	1	3	526	132	35	0	18	212	20	4	311	605	966	0	2925	11	female
FCA_GND8784458	0	38	0	0	0	912	4	219	2	6	449	45	0	3	0	0	1678	11	male
FCA_GND8810852	1	36	0	0	1	1113	0	41	0	7	413	47	11	24	2	0	1696	12	male
FCA_GND9331966	0	52	0	1	2	5389	1	208	1	16	1334	180	2	1	1	0	7188	12	male
FCA_GND8810846	1	15	0	0	1	37	0	0	0	7	55	9	12	33	0	0	170	12	male
FCA_GND9331965	0	36	0	2	690	121	31	9	114	1880	147	5	254	625	3945	0	7859	12	female
HD_F_GON9525516	0	5	0	0	223	29	6	0	24	615	8	1	210	178	1500	2	2801	13	female
HD_F_GON9525515	0	16	0	0	368	30	9	0	35	424	13	2	383	245	2035	0	3560	13	female
HD_F_GON9480063	9	50	1	0	513	24	8	1	28	708	36	1	189	210	575	0	2353	13	female
HD_F_GON9480064	12	57	0	2	542	34	4	4	31	628	25	10	205	203	567	0	2324	13	female
HD_F_GON9699428	5	43	0	0	0	5	0	0	0	38	2	0	30	342	47	0	512	14	female
FCA_GND8715408	1	64	0	0	19	7	4	0	8	109	5	1	166	267	179	0	830	14	female
FCA_GND9331970	0	34	0	0	0	580	0	505	0	16	5043	91	0	1	0	0	6270	14	male
FCA_GND9295212	0	26	0	0	1	1658	0	313	0	19	2821	268	0	0	0	0	5106	14	male
HD_F_GON9699429	0	1	0	0	0	0	0	0	0	2	0	0	0	0	0	0	3	14	female
HD_F_GON9479969	2	96	1	0	181	6	7	5	32	1122	17	2	105	82	349	0	2007	14	female
FCA_GND8810844	2	12	0	0	32	5	6	0	11	281	34	0	16	78	128	0	605	14	female
HD_F_GON9479970	0	88	0	0	3	2340	0	45	0	9	905	38	8	1	0	0	3437	15	male
FCA_GND9331967	0	64	0	1	0	2606	1	54	2	15	2381	102	2	0	3	0	5231	15	male
FCA_GND9332062	0	462	0	3	1	6129	1	22	6	11	6975	300	1	3	0	0	13914	15	male
FCA_GND10375779	0	7	0	0	153	47	2	1	13	456	9	9	701	278	1405	1	3082	16	female
FCA_GND9332061	0	40	0	1	672	18	6	5	52	2763	58	7	141	92	698	0	4553	16	female
FCA_GND9331968	1	44	0	0	801	9	11	2	102	2683	64	4	130	67	826	6	4750	16	female
FCA_GND9295209	1	89	0	0	0	280	0	0	0	1	327	47	2	2	0	0	749	16	male
FCA_GND9295208	0	72	0	0	0	274	0	0	1	4	318	60	2	3	0	0	734	16	male
FCA_GND10375780	0	12	0	1	101	69	7	1	40	965	26	3	946	393	1066	1	3631	16	female
HD_F_GON9883863	0	22	0	0	6	41	0	0	0	21	8	1	655	863	2298	3	3918	17	female
HD_F_GON9855673	0	11	0	1	0	691	0	23	1	8	2310	241	1	2	0	0	3289	17	male
FCA_GND8103050	0	60	0	1	466	56	8	19	63	2561	118	7	648	143	3712	10	7872	17	female
HD_F_GON9883862	0	13	0	0	12	57	0	0	1	21	7	1	587	785	2263	4	3751	17	female
HD_F_GON9883859	0	11	0	0	0	928	0	17	0	10	149	238	0	0	0	0	1353	17	male
HD_F_GON9855674	0	7	0	0	0	1188	0	31	1	11	1208	246	0	2	0	0	2694	17	male
FCA_GND9295210	0	19	0	0	0	1396	0	23	0	12	1555	220	0	0	0	0	3225	17	male
HD_F_GON9883866	0	3	0	0	40	1	1	0	6	172	3	0	4	8	86	0	324	18	female
HD_F_GON9699337	0	1	0	0	35	1	0	0	3	167	2	0	8	10	62	1	290	18	female
FCA_GND8715519	0	40	0	0	0	844	0	4	0	1	631	17	0	2	1	0	1540	19	male
HD_F_GON9699427	0	52	0	0	0	1957	0	6	1	10	1172	38	0	0	0	0	3236	19	male
HD_F_GON9883865	0	1	0	0	16	11	0	0	6	552	23	2	12	31	187	105	946	21	female
HD_F_GON9883867	0	8	0	0	10	2	0	1	0	253	6	0	27	9	44	12	372	21	female
HD_F_GON9699336	0	0	0	1	16	2	0	0	4	501	14	0	16	26	165	94	839	21	female
HD_F_GON9699334	0	5	0	1	23	0	1	0	0	330	17	0	18	10	80	14	499	21	female
HD_F_GON9699332	0	3	0	0	26	3	0	0	7	620	23	0	19	22	198	113	1034	21	female
HD_F_GON9699338	0	1	0	0	3	1647	0	27	0	3	814	159	0	2	0	0	2656	21	male
HD_F_GON9883868	0	0	0	0	4	1067	0	33	1	9	625	134	0	1	1	0	1875	21	male

## Sheet: mouse_somatic
sample	CoelEpi_Gata2	CoelEpi_Lhx9	ESGC	preGC_I	Sertoli	sPAX8	Gi	Oi	Ti	FetalLeydig	OSE	preGC_II	granulosa	total_cells	stage	sex	dataset
HCA_Mou_10828704	414	14	0	0	0	0	0	0	0	0	0	0	0	428	E10.5	female	Sanger
HCA_Mou_10827186	213	58	0	0	0	0	1	0	0	0	0	1	0	273	E10.5	male	Sanger
HCA_Mou_10827185	346	1017	80	8	0	12	34	8	7	0	0	0	0	1512	E10.5	male	Sanger
HCA_Mou_10828703	319	781	0	3	0	0	9	0	0	0	0	0	0	1112	E10.5	female	Sanger
HCA_Mou_10828702	1189	44	0	2	0	6	61	6	0	0	0	0	0	1308	E11.5	female	Sanger
HCA_Mou_10828701	263	964	1515	215	0	210	1168	53	19	0	0	11	0	4418	E11.5	female	Sanger
HCA_Mou_10827184	916	62	8	0	0	46	9	3	0	0	0	0	0	1044	E11.5	male	Sanger
GSM4643732	492	264	201	9	0	23	73	68	4	0	0	5	0	1139	E11.5	female	Niu2020
HCA_Mou_10827183	393	972	823	50	493	130	551	9	6	0	0	3	1	3431	E11.5	male	Sanger
HCA_Mou_10827182	1171	14	0	0	0	10	5	4	0	0	0	0	0	1204	E12.5	male	Sanger
HCA_Mou_10828699	32	672	624	1536	0	270	1193	103	1	0	4	16	0	4451	E12.5	female	Sanger
HCA_Mou_10828700	531	6	0	4	0	7	386	20	0	0	0	0	0	954	E12.5	female	Sanger
GSM4643733	251	441	571	457	2	252	445	216	98	1	3	55	1	2793	E12.5	female	Niu2020
HCA_Mou_10827181	33	571	10	2	1021	78	81	94	1880	198	0	4	4	3976	E12.5	male	Sanger
GSM4643734	2	551	209	1585	0	408	598	918	3	0	22	2446	2	6744	E14.5	female	Niu2020
GSM4643735	1	167	27	324	0	78	440	1802	1	0	505	2679	6	6030	E16.5	female	Niu2020
GSM4643736	0	6	1	426	0	62	161	710	0	0	127	1016	14	2523	E18.5	female	Niu2020
GSM4643737	1	20	3	70	0	47	262	1558	0	0	162	1077	188	3388	P1	female	Niu2020
GSM4643738	0	8	0	28	0	50	359	2077	0	0	208	243	1703	4676	P5	female	Niu2020
