# Supplementary material for: Single-cell roadmap of human gonadal development
Source: Nature. 2022 Jul 6;607(7919):540–7. doi: 10.1038/s41586-022-04918-4 (PMC9300467; doi:10.1038/s41586-022-04918-4)
Supplement: Supplementary file 3 — Supplementary Tables 1–11 and legends to the tables. [file 41586_2022_4918_MOESM3_ESM.zip › 2021-05-07278C-Supplementary_Table7.xlsx]

## Sheet: Supplementary_Table7
TF	cluster	HUMAN	N_agreement	ATAC_PWM	RNA_DEGs.p_val	RNA_DEGs.avg_logFC	RNA_DEGs.pct.1	RNA_DEGs.pct.2	RNA_DEGs.p_val_adj	RNA_DEGs	RNA_TFact.p_val	RNA_TFact.avg_logFC	RNA_TFact.p_val_adj	RNA_TFact	ATAC_TFact.p_val	ATAC_TFact.avg_logFC	ATAC_TFact.p_val_adj	ATAC_TFact	CROSS-SPECIE	mouse.p_val	mouse.avg_logFC	mouse.pct.1	mouse.pct.2	mouse.p_val_adj	orthologous_gene_mouse	mouse_DEG	monkeyp_val	monkeyavg_logFC	monkeypct.1	monkeypct.2	monkeyp_val_adj	monkey_DEG	N_agreement_species
NFIB	CoelEpi_LHX9		3	NFIB.SwissRegulon	1.02722e-16	0.271445	0.73	0.606	1.60093e-12	1	4.5185e-22	0.469685	6.21746e-19	1	1.17444e-35	4.46746	2.25492e-32	1		NA	NA	NA	NA	NA	NA	0	3.90297e-06	0.614842	0.4	0.132	0.0457428	1	1
NFIX	CoelEpi_LHX9		3	NFIX.SwissRegulon	4.01253e-09	0.216457	0.235	0.127	6.25352e-05	1	3.61701e-21	1.01806	4.97701e-18	1	1.17444e-35	4.46746	2.25492e-32	1		NA	NA	NA	NA	NA	NA	0	0.00159943	0.296258	0.2	0.059	1	0	0
CREB3L2	early_supporting		3	CREB3L2.SwissRegulon.1	1.54264e-11	0.165863	0.318	0.165	2.40421e-07	1	3.53018e-33	0.448266	4.85752e-30	1	3.4113e-43	0.24154	6.5497e-40	1		NA	NA	NA	NA	NA	NA	0	NA	NA	NA	NA	NA	0	0
E2F4	early_supporting		3	E2F4.MA0470.1.1	4.35511e-07	0.134926	0.47	0.311	0.00678744	1	7.73115e-13	0.231475	1.06381e-09	1	4.63874e-227	0.543733	8.90638e-224	1		NA	NA	NA	NA	NA	NA	0	NA	NA	NA	NA	NA	0	0
E2F5	early_supporting		3	E2F5-HUMAN.H10MO.B.1	2.5848e-26	0.298246	0.33	0.126	4.02841e-22	1	3.11113e-09	0.370015	4.28092e-06	1	5.39842e-07	0.11203	0.0010365	1		NA	NA	NA	NA	NA	NA	0	NA	NA	NA	NA	NA	0	0
EGR3	early_supporting		3	EGR3.MA0732.1.1	9.80908e-13	0.212328	0.235	0.107	1.52875e-08	1	6.24605e-07	0.324945	0.000859456	1	2.63796e-205	0.545672	5.06488e-202	1		NA	NA	NA	NA	NA	NA	0	NA	NA	NA	NA	NA	0	0
ETV1	early_supporting		3	ETV1-HUMAN.H10MO.B.1	3.13245e-46	0.43029	0.388	0.116	4.88192e-42	1	8.21661e-19	0.452532	1.13061e-15	1	1.92604e-277	0.484695	3.698e-274	1		NA	NA	NA	NA	NA	NA	0	NA	NA	NA	NA	NA	0	0
FOXK2	early_supporting		3	FOXK2.HOMER.1	6.86159e-11	0.1654	0.282	0.146	1.06938e-06	1	1.71419e-20	0.516531	2.35872e-17	1	1.64124e-121	0.333014	3.15118e-118	1		NA	NA	NA	NA	NA	NA	0	NA	NA	NA	NA	NA	0	0
HSF2	early_supporting		3	HSF2.SwissRegulon.1	1.81896e-08	0.149852	0.402	0.248	0.000283485	1	7.28826e-27	0.545108	1.00286e-23	1	1.5163e-138	0.341191	2.91129e-135	1		NA	NA	NA	NA	NA	NA	0	NA	NA	NA	NA	NA	0	0
KLF6	early_supporting		3	KLF6.SwissRegulon.1	6.36657e-59	0.57315	0.757	0.371	9.9223e-55	1	6.23929e-19	0.534624	8.58527e-16	1	3.32303e-258	0.528111	6.38022e-255	1		NA	NA	NA	NA	NA	NA	0	NA	NA	NA	NA	NA	0	0
MAFB	early_supporting		3	MAFB.MAFB.SwissRegulon.1	2.06073e-53	0.519729	0.455	0.139	3.21165e-49	1	1.12244e-19	0.574991	1.54448e-16	1	3.73675e-279	0.909624	7.17456e-276	1		NA	NA	NA	NA	NA	NA	0	NA	NA	NA	NA	NA	0	0
MAFF	early_supporting		3	MAFF.MA0495.2.1	1.77742e-15	0.232013	0.36	0.178	2.77011e-11	1	6.90251e-11	0.34795	9.49785e-08	1	2.95758e-180	0.63378	5.67855e-177	1		NA	NA	NA	NA	NA	NA	0	NA	NA	NA	NA	NA	0	0
MEIS2	early_supporting		3	MEIS2-HUMAN.H10MO.B.1	6.62075e-33	0.367722	0.74	0.399	1.03184e-28	1	2.52413e-19	0.582248	3.4732e-16	1	0	0.924608	0	1		NA	NA	NA	NA	NA	NA	0	NA	NA	NA	NA	NA	0	0
MGA	early_supporting		3	MGA.MA0801.1.1	8.17059e-08	0.141529	0.432	0.277	0.00127339	1	5.38993e-24	0.514394	7.41655e-21	1	3.39278e-240	0.801687	6.51413e-237	1		NA	NA	NA	NA	NA	NA	0	NA	NA	NA	NA	NA	0	0
NFYA	early_supporting		3	NFYA.SwissRegulon.1	1.81726e-21	0.261785	0.3	0.117	2.83219e-17	1	3.45369e-06	0.336626	0.00475228	1	1.25853e-06	0.184491	0.00241639	1		NA	NA	NA	NA	NA	NA	0	NA	NA	NA	NA	NA	0	0
PBX2	early_supporting		3	PBX2.MA1113.1.1	2.65802e-26	0.303922	0.54	0.254	4.14253e-22	1	1.27361e-10	0.368695	1.75249e-07	1	0	0.957924	0	1		NA	NA	NA	NA	NA	NA	0	NA	NA	NA	NA	NA	0	0
PROX1	early_supporting		3	PROX1-HUMAN.H10MO.D.1	5.8424e-40	0.271745	0.228	0.046	9.10539e-36	1	3.20666e-32	0.345227	4.41236e-29	1	1.65205e-77	0.276996	3.17193e-74	1		NA	NA	NA	NA	NA	NA	0	NA	NA	NA	NA	NA	0	0
REL	early_supporting		3	REL-HUMAN.H10MO.C.1	2.2157e-07	0.136304	0.527	0.35	0.00345316	1	1.4711e-23	0.352339	2.02424e-20	1	5.23347e-111	0.234735	1.00483e-107	1		NA	NA	NA	NA	NA	NA	0	NA	NA	NA	NA	NA	0	0
SOX4	early_supporting		3	SOX4.MA0867.1.1	3.88017e-46	0.243711	0.998	0.93	6.04724e-42	1	3.04765e-102	1.35773	4.19357e-99	1	2.21737e-155	0.445401	4.25735e-152	1		NA	NA	NA	NA	NA	NA	0	NA	NA	NA	NA	NA	0	0
SP3	early_supporting		3	SP3-HUMAN.H10MO.B.1	1.28004e-31	0.356674	0.645	0.324	1.99494e-27	1	1.98387e-08	0.257274	2.7298e-05	1	6.79568e-218	0.347691	1.30477e-214	1		NA	NA	NA	NA	NA	NA	0	NA	NA	NA	NA	NA	0	0
STAT1	early_supporting		3	STAT1-HUMAN.H10MO.S.1	1.44762e-18	0.336082	0.485	0.276	2.25612e-14	1	1.34001e-06	0.527587	0.00184385	1	3.90162e-73	0.209796	7.49111e-70	1		NA	NA	NA	NA	NA	NA	0	NA	NA	NA	NA	NA	0	0
TCF3	early_supporting		3	TCF3.MA0522.2.1	8.87219e-19	0.259263	0.517	0.275	1.38273e-14	1	6.95081e-29	0.58304	9.56432e-26	1	0	8.53559	0	1		NA	NA	NA	NA	NA	NA	0	NA	NA	NA	NA	NA	0	0
TCF7L2	early_supporting		3	TCF7L2.SwissRegulon.1	6.79621e-13	0.192419	0.382	0.206	1.05919e-08	1	9.52034e-26	0.562247	1.31e-22	1	9.86202e-229	0.605261	1.89351e-225	1		NA	NA	NA	NA	NA	NA	0	NA	NA	NA	NA	NA	0	0
XBP1	early_supporting		3	XBP1.MA0844.1.1	3.55948e-29	0.349896	0.772	0.487	5.54745e-25	1	7.03256e-14	0.342027	9.6768e-11	1	2.32731e-145	0.582083	4.46844e-142	1		NA	NA	NA	NA	NA	NA	0	NA	NA	NA	NA	NA	0	0
ZNF669	early_supporting		3	ZNF669.HOMER.1	6.25868e-20	0.243245	0.298	0.12	9.75415e-16	1	2.4956e-26	0.491251	3.43394e-23	1	2.36781e-11	0.171855	4.5462e-08	1		NA	NA	NA	NA	NA	NA	0	NA	NA	NA	NA	NA	0	0
ARNT2	granulosa		3	ARNT2-HUMAN.H10MO.D.6	2.02586e-10	0.287711	0.262	0.144	3.15731e-06	1	9.64354e-89	1.1727	1.32695e-85	1	1.91966e-15	0.351592	3.68574e-12	1		3.72613e-22	0.20085	0.162	0.072	6.8993e-18	Arnt2	1	NA	NA	NA	NA	NA	0	1
ETS1	granulosa		3	ETS1.MA0098.3.6	5.65024e-29	0.444855	0.257	0.079	8.80589e-25	1	1.3213e-07	0.139136	0.000181811	1	5.54907e-77	6.72614	1.06542e-73	1		9.8495e-07	0.143979	0.331	0.272	0.0182373	Ets1	1	NA	NA	NA	NA	NA	0	1
FOXL2	granulosa		3	FOXL2.HOMER.6	3.63484e-91	0.756135	0.845	0.329	5.66489e-87	1	2.16336e-12	0.264417	2.97678e-09	1	0	2.46451	0	1		1.28615e-190	0.61626	0.922	0.502	2.38144e-186	Foxl2	1	0.191263	0.014795	0.032	0.018	1	0	1
HIF1A	granulosa		3	HIF1A.MA1106.1.6	8.55155e-18	0.301319	0.685	0.563	1.33276e-13	1	2.44007e-10	0.216253	3.35754e-07	1	8.25801e-24	0.547027	1.58554e-20	1		NA	NA	NA	NA	NA	NA	0	0.318636	0.0183807	0.564	0.48	1	0	0
PBX3	granulosa		3	PBX3-HUMAN.H10MO.B.6	1.70202e-23	0.374574	0.29	0.109	2.65259e-19	1	7.85354e-15	0.672024	1.08065e-11	1	1.80182e-49	0.683217	3.45949e-46	1		NA	NA	NA	NA	NA	NA	0	1.4974e-15	0.433198	0.528	0.264	1.75496e-11	1	1
SOX15	granulosa		3	SOX15.MA1152.1.6	5.46712e-21	0.356789	0.298	0.12	8.52051e-17	1	6.37271e-08	0.262715	8.76885e-05	1	0	7.36958	0	1		1.77306e-30	0.112272	0.051	0.006	3.283e-26	Sox15	1	NA	NA	NA	NA	NA	0	1
LHX2	OSE		3	LHX2.MA0700.1.3	1.76501e-130	0.885574	0.677	0.16	2.75076e-126	1	8.2027e-09	0.113223	1.12869e-05	1	0	7.61232	0	1		0.0585171	0.0020639	0.004	0.001	1	Lhx2	0	1.23087e-32	0.741195	0.76	0.402	1.44258e-28	1	1
RELB	OSE		3	RELB-HUMAN.H10MO.C.3	9.04824e-19	0.355746	0.27	0.117	1.41017e-14	1	1.78506e-16	0.737539	2.45624e-13	1	4.37169e-45	0.377851	8.39364e-42	1		3.34199e-10	0.0398459	0.207	0.102	6.18802e-06	Relb	1	1.07575e-05	0.11266	0.08	0.021	0.126078	0	1
FOXP1	preGC_I		3	FOXP1.HOMER.2	3.97372e-18	0.370144	0.57	0.388	6.19305e-14	1	4.49857e-18	0.338112	6.19003e-15	1	0	1.12902	0	1		NA	NA	NA	NA	NA	NA	0	3.57096e-09	0.335728	0.626	0.438	4.18517e-05	1	1
OSR1	preGC_I		3	OSR1.SwissRegulon.2	4.2627e-97	0.868102	0.462	0.092	6.64342e-93	1	7.1979e-06	0.22057	0.00990432	1	9.14108e-18	0.215619	1.75509e-14	1		NA	NA	NA	NA	NA	NA	0	7.25508e-07	0.271257	0.206	0.091	0.00850295	1	1
STAT1	preGC_I		3	STAT1.MA0137.3.2	1.04951e-08	0.287947	0.402	0.288	0.000163566	1	3.93149e-06	0.107134	0.00540972	1	1.74919e-27	0.542277	3.35844e-24	1		NA	NA	NA	NA	NA	NA	0	NA	NA	NA	NA	NA	0	0
HIF1A	preGC_IIb		3	HIF1A.MA1106.1.5	1.72465e-10	0.219349	0.657	0.565	2.68787e-06	1	6.99051e-30	0.565079	9.61894e-27	1	1.83531e-07	0.48178	0.000352379	1		1.09644e-25	0.149208	0.72	0.659	2.03017e-21	Hif1a	1	0.0958071	0.0867822	0.532	0.49	1	0	1
LHX2	preGC_IIb		3	LHX2.SwissRegulon.5	1.71606e-31	0.447192	0.45	0.193	2.67448e-27	1	7.13829e-31	0.672934	9.82228e-28	1	4.56598e-148	0.170488	8.76669e-145	1		NA	NA	NA	NA	NA	NA	0	8.78869e-12	0.307237	0.684	0.427	1.03003e-07	1	1
BNC1	CoelEpi_LHX9		2	NA	6.33461e-74	0.667397	0.51	0.144	9.87249e-70	1	3.6406e-132	1.34337	5.00946e-129	1	NA	NA	NA	NA		NA	NA	NA	NA	NA	NA	0	3.19105e-06	0.553587	0.333	0.086	0.0373991	1	1
BNC2	CoelEpi_LHX9		2	NA	4.90387e-25	0.419774	0.485	0.261	7.64268e-21	1	4.99949e-91	1.22744	6.87929e-88	1	NA	NA	NA	NA		NA	NA	NA	NA	NA	NA	0	0.203037	0.103154	0.1	0.049	1	0	0
CDX1	CoelEpi_LHX9		2	CDX1-HUMAN.H10MO.C	0.224043	0.0197807	0.013	0.007	1	0	1.16356e-07	0.322646	0.000160106	1	1.9433e-75	1.30168	3.73115e-72	1		NA	NA	NA	NA	NA	NA	0	NA	NA	NA	NA	NA	0	0
ELF4	CoelEpi_LHX9		2	ELF4.MA0641.1	3.56779e-17	0.202312	0.117	0.029	5.5604e-13	0	4.09899e-10	0.596409	5.64021e-07	1	1.06092e-67	0.949043	2.03697e-64	1		NA	NA	NA	NA	NA	NA	0	NA	NA	NA	NA	NA	0	0
ETS2	CoelEpi_LHX9		2	ETS2-HUMAN.H10MO.C	1.0309e-187	1.01181	0.615	0.078	1.60666e-183	1	2.96175e-06	-0.355484	0.00407537	0	5.85484e-105	1.3091	1.12413e-101	1		NA	NA	NA	NA	NA	NA	0	8.54619e-12	0.412806	0.3	0.037	1.00161e-07	1	1
ETV3	CoelEpi_LHX9		2	ETV3.MA0763.1	0.990663	0.0116834	0.117	0.118	1	0	3.67359e-09	0.280213	5.05487e-06	1	1.05292e-50	0.775821	2.02161e-47	1		NA	NA	NA	NA	NA	NA	0	NA	NA	NA	NA	NA	0	0
GATA5	CoelEpi_LHX9		2	GATA5-HUMAN.H10MO.D	9.21128e-13	0.286976	0.325	0.179	1.43558e-08	1	9.83669e-14	0.360954	1.35353e-10	1	1.54151e-05	0.184174	0.029597	0		NA	NA	NA	NA	NA	NA	0	0.00290758	0.368432	0.2	0.067	1	0	0
GLIS2	CoelEpi_LHX9		2	GLIS2.MA0736.1	0.00698266	0.108178	0.245	0.189	1	0	2.89285e-49	1.3494	3.98057e-46	1	1.66086e-16	0.444482	3.18885e-13	1		NA	NA	NA	NA	NA	NA	0	NA	NA	NA	NA	NA	0	0
GLIS3	CoelEpi_LHX9		2	GLIS3.SwissRegulon	3.4851e-06	0.0709906	0.035	0.008	0.0543153	0	9.29081e-21	0.510527	1.27842e-17	1	4.94503e-10	0.427379	9.49445e-07	1		NA	NA	NA	NA	NA	NA	0	NA	NA	NA	NA	NA	0	0
HAND2	CoelEpi_LHX9		2	NA	3.75906e-07	0.19052	0.23	0.136	0.00585849	1	4.43457e-68	1.16985	6.10197e-65	1	NA	NA	NA	NA		NA	NA	NA	NA	NA	NA	0	0.847644	0.0442368	0.1	0.092	1	0	0
HMGA1	CoelEpi_LHX9		2	HMGA1-HUMAN.H10MO.D	3.19504e-36	0.464467	0.458	0.194	4.97947e-32	1	6.00882e-59	-0.999505	8.26814e-56	0	1.43123e-16	0.209394	2.74797e-13	1		NA	NA	NA	NA	NA	NA	0	NA	NA	NA	NA	NA	0	0
HMGA2	CoelEpi_LHX9		2	HMGA2.SwissRegulon	3.37043e-35	0.502771	0.53	0.241	5.25281e-31	1	0.184828	-0.137967	1	0	9.99878e-15	0.3584	1.91977e-11	1		NA	NA	NA	NA	NA	NA	0	NA	NA	NA	NA	NA	0	0
HOXC8	CoelEpi_LHX9		2	HOXC8.SwissRegulon	0.0183154	0.0496137	0.06	0.035	1	0	1.1376e-31	0.796054	1.56534e-28	1	2.38679e-17	0.311575	4.58263e-14	1		NA	NA	NA	NA	NA	NA	0	NA	NA	NA	NA	NA	0	0
ID2	CoelEpi_LHX9		2	NA	1.10928e-17	0.36819	0.578	0.392	1.72881e-13	1	6.59776e-06	0.176984	0.00907852	1	NA	NA	NA	NA		NA	NA	NA	NA	NA	NA	0	0.00612052	0.467763	0.8	0.728	1	0	0
ID4	CoelEpi_LHX9		2	ID4.SwissRegulon	5.19968e-30	0.510867	0.642	0.405	8.1037e-26	1	6.00672e-54	1.1917	8.26525e-51	1	2.86514e-72	-1.29266	5.50107e-69	0		NA	NA	NA	NA	NA	NA	0	1.44408e-22	1.1544	0.633	0.1	1.69246e-18	1	1
JDP2	CoelEpi_LHX9		2	JDP2-HUMAN.H10MO.D	6.97524e-19	0.210109	0.112	0.025	1.08709e-14	0	3.46731e-31	1.28531	4.77102e-28	1	2.00261e-150	1.66241	3.84501e-147	1		NA	NA	NA	NA	NA	NA	0	0.0398929	0.178292	0.133	0.05	1	0	0
KLF5	CoelEpi_LHX9		2	KLF5.HOMER	1.91641e-08	0.226113	0.215	0.118	0.000298672	1	6.08514e-09	-0.395001	8.37315e-06	0	1.10233e-166	1.51949	2.11648e-163	1		NA	NA	NA	NA	NA	NA	0	0.0646133	0.315072	0.333	0.217	1	0	0
MNT	CoelEpi_LHX9		2	MNT-HUMAN.H10MO.D	0.309203	0.024634	0.105	0.089	1	0	9.28571e-13	0.334339	1.27771e-09	1	1.87743e-158	2.48362	3.60467e-155	1		NA	NA	NA	NA	NA	NA	0	NA	NA	NA	NA	NA	0	0
MYRF	CoelEpi_LHX9		2	NA	1.8203e-60	0.624178	0.71	0.356	2.83694e-56	1	3.78854e-103	1.00098	5.21303e-100	1	NA	NA	NA	NA		NA	NA	NA	NA	NA	NA	0	4.54716e-05	0.638098	0.633	0.328	0.532927	0	0
PBX1	CoelEpi_LHX9		2	PBX1.SwissRegulon	2.30775e-14	0.258443	0.718	0.594	3.59662e-10	1	0.116541	-0.277312	1	0	1.09082e-42	0.724751	2.09438e-39	1		NA	NA	NA	NA	NA	NA	0	0.00102239	0.661481	0.667	0.511	1	0	0
PRRX1	CoelEpi_LHX9		2	PRRX1-HUMAN.H10MO.D	5.8133e-61	0.639401	0.598	0.241	9.06002e-57	1	5.85723e-61	0.883055	8.05955e-58	1	9.29883e-13	-0.526696	1.78538e-09	0		NA	NA	NA	NA	NA	NA	0	NA	NA	NA	NA	NA	0	0
RFX3	CoelEpi_LHX9		2	RFX3.MA0798.1	0.00968442	0.141056	0.228	0.182	1	0	3.45947e-16	0.426176	4.76023e-13	1	2.94097e-85	1.28304	5.64666e-82	1		NA	NA	NA	NA	NA	NA	0	0.226282	0.194053	0.1	0.053	1	0	0
SOX8	CoelEpi_LHX9		2	SOX8.SwissRegulon	5.07978e-40	0.322463	0.17	0.026	7.91684e-36	0	2.67422e-07	0.231709	0.000367973	1	8.92677e-19	0.486706	1.71394e-15	1		NA	NA	NA	NA	NA	NA	0	NA	NA	NA	NA	NA	0	0
SP3	CoelEpi_LHX9		2	SP3-HUMAN.H10MO.B	0.784907	0.0211227	0.348	0.367	1	0	6.65732e-47	0.755082	9.16047e-44	1	2.24849e-248	1.4508	4.3171e-245	1		NA	NA	NA	NA	NA	NA	0	NA	NA	NA	NA	NA	0	0
TBX2	CoelEpi_LHX9		2	TBX2.SwissRegulon	0.125777	0.084899	0.117	0.095	1	0	1.20046e-44	0.877573	1.65183e-41	1	2.64457e-19	0.555719	5.07757e-16	1		NA	NA	NA	NA	NA	NA	0	0.418041	0.105611	0.033	0.015	1	0	0
TCF21	CoelEpi_LHX9		2	TCF21.SwissRegulon	2.64016e-14	0.303682	0.29	0.142	4.11468e-10	1	9.35199e-104	1.21361	1.28683e-100	1	0.115725	-0.487377	1	0		NA	NA	NA	NA	NA	NA	0	0.510825	0.117024	0.167	0.134	1	0	0
TEAD3	CoelEpi_LHX9		2	TEAD3.SwissRegulon	1.21272e-21	0.322057	0.292	0.119	1.89002e-17	1	0.00813077	-0.246331	1	0	1.43496e-274	3.08534	2.75512e-271	1		NA	NA	NA	NA	NA	NA	0	0.191233	0.081179	0.1	0.047	1	0	0
TFDP1	CoelEpi_LHX9		2	TFDP1-HUMAN.H10MO.D	3.1138e-07	0.201672	0.32	0.213	0.00485286	1	0.00108158	0.0899337	1	0	8.47758e-222	1.36276	1.6277e-218	1		NA	NA	NA	NA	NA	NA	0	NA	NA	NA	NA	NA	0	0
TSHZ2	CoelEpi_LHX9		2	NA	8.19661e-34	0.498393	0.468	0.206	1.27744e-29	1	2.9762e-18	0.76955	4.09525e-15	1	NA	NA	NA	NA		NA	NA	NA	NA	NA	NA	0	0.117836	0.0927454	0.1	0.041	1	0	0
TSHZ3	CoelEpi_LHX9		2	NA	6.88956e-10	0.278666	0.345	0.217	1.07374e-05	1	1.49384e-55	1.08084	2.05552e-52	1	NA	NA	NA	NA		NA	NA	NA	NA	NA	NA	0	0.00246695	0.47522	0.3	0.127	1	0	0
WT1	CoelEpi_LHX9		2	WT1-HUMAN.H10MO.D	3.81464e-07	0.11964	0.85	0.815	0.00594511	1	0.518141	0.00485581	1	0	1.01633e-131	1.03992	1.95135e-128	1		NA	NA	NA	NA	NA	NA	0	NA	NA	NA	NA	NA	0	0
ZNF16	CoelEpi_LHX9		2	ZNF16.HOMER	0.244879	0.0239369	0.125	0.105	1	0	7.24414e-15	0.230762	9.96793e-12	1	7.11148e-11	0.278409	1.3654e-07	1		NA	NA	NA	NA	NA	NA	0	NA	NA	NA	NA	NA	0	0
ZNF281	CoelEpi_LHX9		2	ZNF281.SwissRegulon	0.550105	0.04503	0.205	0.197	1	0	1.65028e-06	0.215249	0.00227078	1	4.89167e-188	1.76884	9.39201e-185	1		NA	NA	NA	NA	NA	NA	0	NA	NA	NA	NA	NA	0	0
ZNF354C	CoelEpi_LHX9		2	ZNF354C.MA0130.1	0.958671	0.00736639	0.082	0.083	1	0	7.3408e-23	0.46678	1.01009e-19	1	5.19067e-09	0.240028	9.96609e-06	1		NA	NA	NA	NA	NA	NA	0	NA	NA	NA	NA	NA	0	0
ZNF467	CoelEpi_LHX9		2	ZNF467.HOMER	2.77965e-14	0.215846	0.145	0.049	4.33208e-10	0	8.3594e-25	0.837607	1.15025e-21	1	1.14974e-51	0.870693	2.2075e-48	1		NA	NA	NA	NA	NA	NA	0	NA	NA	NA	NA	NA	0	0
ARID1B	early_somatic		2	NA	6.33113e-07	0.136441	0.512	0.364	0.00986707	1	3.84313e-14	0.402762	5.28814e-11	1	NA	NA	NA	NA		NA	NA	NA	NA	NA	NA	0	NA	NA	NA	NA	NA	0	0
CIC	early_somatic		2	NA	1.53841e-09	0.1672	0.468	0.296	2.39762e-05	1	9.81857e-31	0.598095	1.35104e-27	1	NA	NA	NA	NA		NA	NA	NA	NA	NA	NA	0	NA	NA	NA	NA	NA	0	0
CREB3L1	early_somatic		2	NA	1.70577e-31	0.358855	0.583	0.28	2.65845e-27	1	1.10394e-18	0.441513	1.51901e-15	1	NA	NA	NA	NA		NA	NA	NA	NA	NA	NA	0	NA	NA	NA	NA	NA	0	0
CREB3L4	early_somatic		2	NA	4.42274e-10	0.175064	0.305	0.169	6.89283e-06	1	1.65333e-07	0.186954	0.000227498	1	NA	NA	NA	NA		NA	NA	NA	NA	NA	NA	0	NA	NA	NA	NA	NA	0	0
CREBZF	early_somatic		2	NA	2.79968e-09	0.17282	0.468	0.3	4.36331e-05	1	4.43589e-48	0.441118	6.10378e-45	1	NA	NA	NA	NA		NA	NA	NA	NA	NA	NA	0	NA	NA	NA	NA	NA	0	0
DMRT1	early_somatic		2	NA	4.77009e-47	0.414906	0.318	0.077	7.43419e-43	1	2.92365e-15	0.332062	4.02294e-12	1	NA	NA	NA	NA		NA	NA	NA	NA	NA	NA	0	NA	NA	NA	NA	NA	0	0
DNMT1	early_somatic		2	NA	1.63496e-08	0.144758	0.42	0.261	0.000254809	1	4.27852e-27	0.634555	5.88724e-24	1	NA	NA	NA	NA		NA	NA	NA	NA	NA	NA	0	NA	NA	NA	NA	NA	0	0
E2F4	early_somatic		2	NA	1.94988e-09	0.177414	0.475	0.31	3.03889e-05	1	2.21115e-37	0.556757	3.04254e-34	1	NA	NA	NA	NA		NA	NA	NA	NA	NA	NA	0	NA	NA	NA	NA	NA	0	0
HSF2	early_somatic		2	NA	9.61454e-11	0.17081	0.418	0.246	1.49843e-06	1	7.77087e-17	0.203004	1.06927e-13	1	NA	NA	NA	NA		NA	NA	NA	NA	NA	NA	0	NA	NA	NA	NA	NA	0	0
KDM5C	early_somatic		2	NA	5.15327e-07	0.131361	0.48	0.327	0.00803137	1	9.40547e-57	0.826202	1.29419e-53	1	NA	NA	NA	NA		NA	NA	NA	NA	NA	NA	0	NA	NA	NA	NA	NA	0	0
KMT2A	early_somatic		2	NA	1.96414e-07	0.151635	0.565	0.395	0.0030611	1	1.43057e-17	0.355654	1.96846e-14	1	NA	NA	NA	NA		NA	NA	NA	NA	NA	NA	0	NA	NA	NA	NA	NA	0	0
LEF1	early_somatic		2	NA	2.52517e-26	0.319648	0.797	0.569	3.93547e-22	1	3.47511e-18	0.455898	4.78175e-15	1	NA	NA	NA	NA		NA	NA	NA	NA	NA	NA	0	NA	NA	NA	NA	NA	0	0
LHX9	early_somatic		2	NA	4.98488e-43	0.4201	0.887	0.56	7.76893e-39	1	4.50331e-10	0.332224	6.19656e-07	1	NA	NA	NA	NA		NA	NA	NA	NA	NA	NA	0	NA	NA	NA	NA	NA	0	0
MEF2C	early_somatic		2	NA	6.52465e-23	0.342624	0.49	0.246	1.01687e-18	1	1.07967e-13	0.438377	1.48562e-10	1	NA	NA	NA	NA		NA	NA	NA	NA	NA	NA	0	NA	NA	NA	NA	NA	0	0
MLX	early_somatic		2	NA	2.04192e-10	0.180866	0.412	0.249	3.18234e-06	1	1.54275e-42	0.510885	2.12283e-39	1	NA	NA	NA	NA		NA	NA	NA	NA	NA	NA	0	NA	NA	NA	NA	NA	0	0
MYC	early_somatic		2	NA	2.01817e-35	0.414126	0.652	0.327	3.14532e-31	1	5.53277e-37	0.428799	7.6131e-34	1	NA	NA	NA	NA		NA	NA	NA	NA	NA	NA	0	NA	NA	NA	NA	NA	0	0
NFATC4	early_somatic		2	NA	3.13262e-10	0.175096	0.365	0.211	4.88219e-06	1	1.62599e-21	0.215536	2.23736e-18	1	NA	NA	NA	NA		NA	NA	NA	NA	NA	NA	0	NA	NA	NA	NA	NA	0	0
NFYC	early_somatic		2	NA	6.56492e-13	0.21121	0.61	0.401	1.02314e-08	1	7.05108e-07	0.145548	0.000970229	1	NA	NA	NA	NA		NA	NA	NA	NA	NA	NA	0	NA	NA	NA	NA	NA	0	0
NR5A1	early_somatic		2	NA	9.06423e-17	0.251622	0.573	0.333	1.41266e-12	1	9.87144e-11	0.182093	1.35831e-07	1	NA	NA	NA	NA		NA	NA	NA	NA	NA	NA	0	NA	NA	NA	NA	NA	0	0
RC3H2	early_somatic		2	NA	3.79528e-11	0.173456	0.405	0.234	5.91494e-07	1	4.46722e-42	0.442986	6.1469e-39	1	NA	NA	NA	NA		NA	NA	NA	NA	NA	NA	0	NA	NA	NA	NA	NA	0	0
REST	early_somatic		2	NA	4.30833e-08	0.148161	0.795	0.62	0.000671452	1	2.44975e-22	0.351502	3.37085e-19	1	NA	NA	NA	NA		NA	NA	NA	NA	NA	NA	0	NA	NA	NA	NA	NA	0	0
SFPQ	early_somatic		2	NA	4.20776e-18	0.203045	0.938	0.771	6.55779e-14	1	3.10136e-103	1.10354	4.26747e-100	1	NA	NA	NA	NA		NA	NA	NA	NA	NA	NA	0	NA	NA	NA	NA	NA	0	0
SMAD5	early_somatic		2	NA	4.77647e-26	0.343789	0.728	0.458	7.44414e-22	1	1.07909e-21	0.427176	1.48483e-18	1	NA	NA	NA	NA		NA	NA	NA	NA	NA	NA	0	NA	NA	NA	NA	NA	0	0
TBPL1	early_somatic		2	NA	7.51969e-08	0.147228	0.32	0.193	0.00117194	1	3.50707e-42	0.562601	4.82573e-39	1	NA	NA	NA	NA		NA	NA	NA	NA	NA	NA	0	NA	NA	NA	NA	NA	0	0
TEAD2	early_somatic		2	NA	4.55104e-11	0.186613	0.632	0.416	7.09279e-07	1	1.2422e-07	0.268615	0.000170927	1	NA	NA	NA	NA		NA	NA	NA	NA	NA	NA	0	NA	NA	NA	NA	NA	0	0
TSC22D4	early_somatic		2	NA	3.9943e-09	0.149338	0.42	0.256	6.22511e-05	1	1.82629e-15	0.358622	2.51298e-12	1	NA	NA	NA	NA		NA	NA	NA	NA	NA	NA	0	NA	NA	NA	NA	NA	0	0
TWIST1	early_somatic		2	NA	3.37164e-16	0.204826	0.228	0.089	5.2547e-12	1	3.85659e-09	0.24688	5.30667e-06	1	NA	NA	NA	NA		NA	NA	NA	NA	NA	NA	0	NA	NA	NA	NA	NA	0	0
UBP1	early_somatic		2	NA	1.47164e-07	0.111979	0.275	0.158	0.00229355	1	7.1418e-64	0.751804	9.82711e-61	1	NA	NA	NA	NA		NA	NA	NA	NA	NA	NA	0	NA	NA	NA	NA	NA	0	0
ZBTB11	early_somatic		2	NA	2.7821e-10	0.182987	0.32	0.178	4.33591e-06	1	4.00015e-13	0.391986	5.50421e-10	1	NA	NA	NA	NA		NA	NA	NA	NA	NA	NA	0	NA	NA	NA	NA	NA	0	0
ZBTB33	early_somatic		2	NA	9.7708e-15	0.192232	0.272	0.123	1.52278e-10	1	8.93633e-08	0.310501	0.000122964	1	NA	NA	NA	NA		NA	NA	NA	NA	NA	NA	0	NA	NA	NA	NA	NA	0	0
ZC3H8	early_somatic		2	NA	4.67249e-10	0.159502	0.368	0.211	7.28207e-06	1	1.05903e-50	0.745104	1.45722e-47	1	NA	NA	NA	NA		NA	NA	NA	NA	NA	NA	0	NA	NA	NA	NA	NA	0	0
ZNF121	early_somatic		2	NA	1.12084e-07	0.13384	0.295	0.176	0.00174683	1	6.01111e-73	0.910012	8.27129e-70	1	NA	NA	NA	NA		NA	NA	NA	NA	NA	NA	0	NA	NA	NA	NA	NA	0	0
ZNF146	early_somatic		2	NA	6.03078e-09	0.171687	0.542	0.366	9.39896e-05	1	2.14727e-80	0.903552	2.95464e-77	1	NA	NA	NA	NA		NA	NA	NA	NA	NA	NA	0	NA	NA	NA	NA	NA	0	0
ZNF322	early_somatic		2	NA	6.55931e-08	0.149676	0.525	0.35	0.00102227	1	7.53758e-24	0.371665	1.03717e-20	1	NA	NA	NA	NA		NA	NA	NA	NA	NA	NA	0	NA	NA	NA	NA	NA	0	0
ZNF384	early_somatic		2	NA	4.23895e-11	0.172125	0.355	0.196	6.6064e-07	1	6.0374e-28	0.440996	8.30746e-25	1	NA	NA	NA	NA		NA	NA	NA	NA	NA	NA	0	NA	NA	NA	NA	NA	0	0
ZNF518A	early_somatic		2	NA	5.64474e-08	0.142013	0.368	0.227	0.000879733	1	2.39196e-20	0.15237	3.29134e-17	1	NA	NA	NA	NA		NA	NA	NA	NA	NA	NA	0	NA	NA	NA	NA	NA	0	0
ZNF581	early_somatic		2	NA	3.85465e-07	0.155735	0.465	0.326	0.00600747	1	3.57207e-07	0.120544	0.000491517	1	NA	NA	NA	NA		NA	NA	NA	NA	NA	NA	0	NA	NA	NA	NA	NA	0	0
ZNF618	early_somatic		2	NA	6.27681e-10	0.170991	0.388	0.232	9.78241e-06	1	6.48352e-14	0.363158	8.92133e-11	1	NA	NA	NA	NA		NA	NA	NA	NA	NA	NA	0	NA	NA	NA	NA	NA	0	0
ZNF814	early_somatic		2	NA	9.80968e-10	0.178419	0.425	0.265	1.52884e-05	1	5.6877e-06	0.153062	0.00782627	1	NA	NA	NA	NA		NA	NA	NA	NA	NA	NA	0	NA	NA	NA	NA	NA	0	0
ARID2	early_supporting		2	NA	3.77592e-09	0.179332	0.465	0.303	5.88478e-05	1	1.50423e-25	0.483536	2.06982e-22	1	NA	NA	NA	NA		NA	NA	NA	NA	NA	NA	0	NA	NA	NA	NA	NA	0	0
ARID3A	early_supporting		2	ARID3A.SwissRegulon.1	2.76144e-28	0.267552	0.238	0.068	4.30371e-24	1	8.50427e-08	0.262366	0.000117019	1	2.48488e-11	0.065093	4.77098e-08	0		NA	NA	NA	NA	NA	NA	0	NA	NA	NA	NA	NA	0	0
ARID4A	early_supporting		2	NA	4.76115e-08	0.160604	0.488	0.326	0.000742026	1	1.08834e-20	0.413136	1.49756e-17	1	NA	NA	NA	NA		NA	NA	NA	NA	NA	NA	0	NA	NA	NA	NA	NA	0	0
ARID5B	early_supporting		2	ARID5B.SwissRegulon.1	7.35408e-05	0.107908	0.585	0.426	1	0	9.82681e-44	0.775256	1.35217e-40	1	5.19521e-22	0.158967	9.97479e-19	1		NA	NA	NA	NA	NA	NA	0	NA	NA	NA	NA	NA	0	0
ATF5	early_supporting		2	ATF5.SwissRegulon.1	1.03058e-10	0.169518	0.308	0.164	1.60616e-06	1	0.000111567	-0.271879	0.153517	0	5.96617e-34	0.172962	1.1455e-30	1		NA	NA	NA	NA	NA	NA	0	NA	NA	NA	NA	NA	0	0
ATF7	early_supporting		2	ATF7.MA0834.1.1	0.0684424	0.0124804	0.228	0.175	1	0	1.78127e-29	0.496888	2.45103e-26	1	2.19983e-115	0.798706	4.22367e-112	1		NA	NA	NA	NA	NA	NA	0	NA	NA	NA	NA	NA	0	0
BBX	early_supporting		2	BBX.SwissRegulon.1	3.44044e-09	0.163508	0.855	0.676	5.36193e-05	1	2.50269e-19	0.278412	3.4437e-16	1	0.392208	-0.0242438	1	0		NA	NA	NA	NA	NA	NA	0	NA	NA	NA	NA	NA	0	0
BCL11A	early_supporting		2	BCL11A.SwissRegulon.1	2.96407e-18	0.240268	0.312	0.137	4.6195e-14	1	0.140687	0.097487	1	0	1.04527e-290	0.372821	2.00692e-287	1		NA	NA	NA	NA	NA	NA	0	NA	NA	NA	NA	NA	0	0
BCL3	early_supporting		2	BCL3.SwissRegulon.1	0.000456198	0.0598372	0.178	0.112	1	0	8.49069e-10	0.363491	1.16832e-06	1	2.40214e-175	0.498917	4.61211e-172	1		NA	NA	NA	NA	NA	NA	0	NA	NA	NA	NA	NA	0	0
CEBPA	early_supporting		2	CEBPA-HUMAN.H10MO.A.1	2.12351e-10	0.118685	0.07	0.018	3.30949e-06	0	4.9435e-16	0.360047	6.80226e-13	1	9.04753e-48	0.117794	1.73713e-44	1		NA	NA	NA	NA	NA	NA	0	NA	NA	NA	NA	NA	0	0
CEBPG	early_supporting		2	CEBPG-HUMAN.H10MO.C.1	6.64782e-06	0.0911913	0.195	0.111	0.103606	0	1.05476e-18	0.477157	1.45136e-15	1	4.90514e-22	0.203411	9.41787e-19	1		NA	NA	NA	NA	NA	NA	0	NA	NA	NA	NA	NA	0	0
CREB5	early_supporting		2	CREB5-HUMAN.H10MO.D.1	1.25058e-32	0.294553	0.238	0.06	1.94903e-28	1	3.17011e-08	-0.33386	4.36208e-05	0	1.52198e-106	0.763104	2.9222e-103	1		NA	NA	NA	NA	NA	NA	0	NA	NA	NA	NA	NA	0	0
CSRNP1	early_supporting		2	NA	2.96746e-23	0.330625	0.502	0.256	4.62479e-19	1	5.47369e-69	1.02622	7.5318e-66	1	NA	NA	NA	NA		NA	NA	NA	NA	NA	NA	0	NA	NA	NA	NA	NA	0	0
CSRNP2	early_supporting		2	NA	8.75165e-10	0.126736	0.242	0.121	1.36394e-05	1	5.12364e-49	0.841757	7.05013e-46	1	NA	NA	NA	NA		NA	NA	NA	NA	NA	NA	0	NA	NA	NA	NA	NA	0	0
CXXC1	early_supporting		2	CXXC1-HUMAN.H10MO.D.1	0.000624621	0.0900089	0.315	0.227	1	0	5.5475e-18	0.244036	7.63336e-15	1	2.05451e-96	0.450886	3.94466e-93	1		NA	NA	NA	NA	NA	NA	0	NA	NA	NA	NA	NA	0	0
DMRT1	early_supporting		2	DMRT1.HOMER.1	4.41331e-84	0.552597	0.39	0.067	6.87815e-80	1	0.747114	0.0758769	1	0	0	0.955482	0	1		NA	NA	NA	NA	NA	NA	0	NA	NA	NA	NA	NA	0	0
E4F1	early_supporting		2	E4F1-HUMAN.H10MO.D.1	0.0241527	0.00858419	0.202	0.148	1	0	3.65975e-21	0.326184	5.03582e-18	1	1.61212e-23	0.260707	3.09526e-20	1		NA	NA	NA	NA	NA	NA	0	NA	NA	NA	NA	NA	0	0
EGR2	early_supporting		2	EGR2.MA0472.2.1	1.09796e-45	0.477345	0.44	0.145	1.71117e-41	1	9.65522e-07	-0.335318	0.00132856	0	1.44538e-208	0.584603	2.77513e-205	1		NA	NA	NA	NA	NA	NA	0	NA	NA	NA	NA	NA	0	0
EGR4	early_supporting		2	EGR4-HUMAN.H10MO.D.1	3.61167e-11	0.283969	0.14	0.054	5.62879e-07	0	4.01525e-10	0.372127	5.52498e-07	1	5.18347e-290	0.562974	9.95226e-287	1		NA	NA	NA	NA	NA	NA	0	NA	NA	NA	NA	NA	0	0
ELF2	early_supporting		2	ELF2-HUMAN.H10MO.C.1	0.100296	0.00380148	0.442	0.363	1	0	3.98141e-39	0.635957	5.47842e-36	1	1.4267e-158	0.330687	2.73927e-155	1		NA	NA	NA	NA	NA	NA	0	NA	NA	NA	NA	NA	0	0
ELF3	early_supporting		2	ELF3.MA0640.1.1	9.23023e-07	0.0753336	0.095	0.039	0.0143853	0	1.74828e-09	0.248832	2.40563e-06	1	2.60717e-51	0.218425	5.00577e-48	1		NA	NA	NA	NA	NA	NA	0	NA	NA	NA	NA	NA	0	0
ELK4	early_supporting		2	ELK4.SwissRegulon.1	0.0114914	0.0425434	0.122	0.082	1	0	4.09553e-06	0.14631	0.00563544	1	7.94004e-162	0.361239	1.52449e-158	1		NA	NA	NA	NA	NA	NA	0	NA	NA	NA	NA	NA	0	0
ERF	early_supporting		2	ERF-HUMAN.H10MO.D.1	5.45441e-12	0.190102	0.382	0.211	8.50069e-08	1	5.83125e-42	-0.749901	8.0238e-39	0	3.53011e-28	0.226019	6.77781e-25	1		NA	NA	NA	NA	NA	NA	0	NA	NA	NA	NA	NA	0	0
ESR2	early_supporting		2	ESR2-HUMAN.H10MO.S.1	0.00677776	0.0295543	0.148	0.098	1	0	1.05212e-08	0.743371	1.44771e-05	1	4.25179e-106	0.323264	8.16343e-103	1		NA	NA	NA	NA	NA	NA	0	NA	NA	NA	NA	NA	0	0
FOSL2	early_supporting		2	FOSL2.SwissRegulon.1	1.68418e-34	0.355354	0.43	0.16	2.62479e-30	1	2.81007e-13	-0.469547	3.86666e-10	0	0	0.911789	0	1		NA	NA	NA	NA	NA	NA	0	NA	NA	NA	NA	NA	0	0
FOXO1	early_supporting		2	FOXO1-HUMAN.H10MO.C.1	4.04618e-15	0.19017	0.322	0.15	6.30598e-11	1	1.60039e-06	0.243065	0.00220214	1	4.81139e-27	-0.493948	9.23788e-24	0		NA	NA	NA	NA	NA	NA	0	NA	NA	NA	NA	NA	0	0
FOXO6	early_supporting		2	FOXO6-HUMAN.H10MO.D.1	9.73635e-16	0.233897	0.282	0.127	1.51741e-11	1	1.1966e-25	0.593253	1.64653e-22	1	1.04094e-56	-0.0195017	1.9986e-53	0		NA	NA	NA	NA	NA	NA	0	NA	NA	NA	NA	NA	0	0
GATA6	early_supporting		2	GATA6-HUMAN.H10MO.B.1	1.43083e-14	0.2262	0.708	0.467	2.22995e-10	1	6.54879e-05	0.137525	0.0901114	0	2.394e-41	0.17541	4.59648e-38	1		NA	NA	NA	NA	NA	NA	0	NA	NA	NA	NA	NA	0	0
GMEB1	early_supporting		2	GMEB1.SwissRegulon.1	0.00038316	0.0679809	0.178	0.111	1	0	1.78649e-34	0.523571	2.45821e-31	1	3.41629e-37	0.262972	6.55928e-34	1		NA	NA	NA	NA	NA	NA	0	NA	NA	NA	NA	NA	0	0
HESX1	early_supporting		2	HESX1.SwissRegulon.1	0.266049	0.0168842	0.013	0.007	1	0	9.17986e-12	0.174372	1.26315e-08	1	5.93706e-88	0.438389	1.13992e-84	1		NA	NA	NA	NA	NA	NA	0	NA	NA	NA	NA	NA	0	0
HIC2	early_supporting		2	HIC2.SwissRegulon.1	1.34214e-14	0.192624	0.315	0.149	2.09172e-10	1	6.60931e-14	-0.419862	9.09441e-11	0	1.33589e-35	0.234956	2.56492e-32	1		NA	NA	NA	NA	NA	NA	0	NA	NA	NA	NA	NA	0	0
HINFP	early_supporting		2	HINFP.MA0131.2.1	0.0119718	0.0502686	0.202	0.148	1	0	7.07959e-08	0.401238	9.74152e-05	1	7.17526e-204	0.600121	1.37765e-200	1		NA	NA	NA	NA	NA	NA	0	NA	NA	NA	NA	NA	0	0
ID4	early_supporting		2	ID4.MA0824.1.1	2.61646e-19	0.327144	0.63	0.407	4.07775e-15	1	0.31965	-0.224867	1	0	0	6.96088	0	1		NA	NA	NA	NA	NA	NA	0	NA	NA	NA	NA	NA	0	0
IRF1	early_supporting		2	IRF1-HUMAN.H10MO.A.1	1.71541e-14	0.222201	0.42	0.228	2.67346e-10	1	1.63245e-18	-0.482536	2.24626e-15	0	7.7953e-84	0.285066	1.4967e-80	1		NA	NA	NA	NA	NA	NA	0	NA	NA	NA	NA	NA	0	0
IRF3	early_supporting		2	IRF3.SwissRegulon.1	0.00303584	0.0447554	0.292	0.209	1	0	1.04275e-07	0.235055	0.000143482	1	1.65129e-75	0.367725	3.17048e-72	1		NA	NA	NA	NA	NA	NA	0	NA	NA	NA	NA	NA	0	0
IRF9	early_supporting		2	IRF9-HUMAN.H10MO.C.1	1.09455e-11	0.165513	0.175	0.072	1.70585e-07	0	1.87943e-09	0.507786	2.58609e-06	1	1.12842e-46	0.229959	2.16656e-43	1		NA	NA	NA	NA	NA	NA	0	NA	NA	NA	NA	NA	0	0
JARID2	early_supporting		2	NA	2.84705e-18	0.242181	0.458	0.234	4.43713e-14	1	1.4164e-23	0.498858	1.94897e-20	1	NA	NA	NA	NA		NA	NA	NA	NA	NA	NA	0	NA	NA	NA	NA	NA	0	0
KDM5B	early_supporting		2	NA	3.46008e-09	0.160985	0.865	0.679	5.39254e-05	1	3.34631e-08	0.20908	4.60452e-05	1	NA	NA	NA	NA		NA	NA	NA	NA	NA	NA	0	NA	NA	NA	NA	NA	0	0
KLF10	early_supporting		2	KLF10.HOMER.1	3.88629e-32	0.435823	0.675	0.391	6.05679e-28	1	6.45895e-06	-0.264894	0.00888751	0	2.01192e-75	0.280219	3.86288e-72	1		NA	NA	NA	NA	NA	NA	0	NA	NA	NA	NA	NA	0	0
KLF12	early_supporting		2	KLF12.SwissRegulon.1	5.70837e-13	0.159272	0.255	0.115	8.89649e-09	1	0.0936244	-0.0827896	1	0	9.67245e-127	0.418241	1.85711e-123	1		NA	NA	NA	NA	NA	NA	0	NA	NA	NA	NA	NA	0	0
KLF14	early_supporting		2	KLF14.HOMER.1	2.13965e-05	0.0654247	0.045	0.014	0.333464	0	2.20132e-17	0.346894	3.02902e-14	1	5.54261e-126	0.27209	1.06418e-122	1		NA	NA	NA	NA	NA	NA	0	NA	NA	NA	NA	NA	0	0
KLF2	early_supporting		2	NA	1.17657e-23	0.361324	0.557	0.3	1.83369e-19	1	1.90915e-20	0.408224	2.62699e-17	1	NA	NA	NA	NA		NA	NA	NA	NA	NA	NA	0	NA	NA	NA	NA	NA	0	0
KLF4	early_supporting		2	KLF4-HUMAN.H10MO.A.1	7.52079e-40	0.44584	0.488	0.19	1.17211e-35	1	0.00143378	0.0911136	1	0	2.26339e-50	0.125805	4.34571e-47	1		NA	NA	NA	NA	NA	NA	0	NA	NA	NA	NA	NA	0	0
KLF8	early_supporting		2	KLF8-HUMAN.H10MO.C.1	6.13554e-07	0.0836059	0.08	0.03	0.00956224	0	5.51652e-07	0.132415	0.000759073	1	7.32568e-71	0.343533	1.40653e-67	1		NA	NA	NA	NA	NA	NA	0	NA	NA	NA	NA	NA	0	0
KMT2B	early_supporting		2	NA	1.15673e-09	0.153607	0.298	0.163	1.80276e-05	1	3.48307e-14	0.318437	4.79271e-11	1	NA	NA	NA	NA		NA	NA	NA	NA	NA	NA	0	NA	NA	NA	NA	NA	0	0
MAFK	early_supporting		2	MAFK.MAFK-HUMAN.H10MO.S.1	0.0392253	0.0232478	0.1	0.07	1	0	1.48898e-17	0.526422	2.04884e-14	1	0	1.22637	0	1		NA	NA	NA	NA	NA	NA	0	NA	NA	NA	NA	NA	0	0
MAZ	early_supporting		2	MAZ.MAZ-HUMAN.H10MO.A.1	6.82769e-08	0.162306	0.65	0.463	0.0010641	1	2.6496e-05	0.059474	0.0364584	0	1.04044e-181	0.304324	1.99765e-178	1		NA	NA	NA	NA	NA	NA	0	NA	NA	NA	NA	NA	0	0
MEF2A	early_supporting		2	MEF2A-HUMAN.H10MO.A.1	2.24835e-13	0.202479	0.603	0.383	3.50405e-09	1	9.55781e-07	0.294983	0.00131515	1	9.13511e-24	0.0503178	1.75394e-20	0		NA	NA	NA	NA	NA	NA	0	NA	NA	NA	NA	NA	0	0
MEF2C	early_supporting		2	MEF2C.MA0497.1.1	1.25437e-27	0.3409	0.512	0.243	1.95494e-23	1	1.85508e-29	0.55147	2.55259e-26	1	7.09031e-37	0.0812067	1.36134e-33	0		NA	NA	NA	NA	NA	NA	0	NA	NA	NA	NA	NA	0	0
MEF2D	early_supporting		2	MEF2D-HUMAN.H10MO.C.1	0.000368628	0.0551727	0.195	0.123	1	0	3.21623e-37	0.566929	4.42553e-34	1	1.94745e-113	0.333228	3.73911e-110	1		NA	NA	NA	NA	NA	NA	0	NA	NA	NA	NA	NA	0	0
MLX	early_supporting		2	MLX-HUMAN.H10MO.D.1	0.0988022	0.0130978	0.32	0.263	1	0	2.0788e-14	0.264678	2.86043e-11	1	1.1295e-101	0.434169	2.16864e-98	1		NA	NA	NA	NA	NA	NA	0	NA	NA	NA	NA	NA	0	0
MLXIPL	early_supporting		2	MLXIPL.SwissRegulon.1	0.209704	0.00258759	0.198	0.165	1	0	1.59457e-07	0.253276	0.000219413	1	4.81018e-177	0.55703	9.23555e-174	1		NA	NA	NA	NA	NA	NA	0	NA	NA	NA	NA	NA	0	0
MSC	early_supporting		2	MSC.MA0665.1.1	1.59194e-11	0.0956999	0.078	0.019	2.48104e-07	0	1.76265e-10	0.162386	2.4254e-07	1	0	1.18919	0	1		NA	NA	NA	NA	NA	NA	0	NA	NA	NA	NA	NA	0	0
MTA2	early_supporting		2	NA	8.37191e-12	0.169381	0.355	0.189	1.30476e-07	1	1.87101e-18	0.494533	2.57451e-15	1	NA	NA	NA	NA		NA	NA	NA	NA	NA	NA	0	NA	NA	NA	NA	NA	0	0
MTF1	early_supporting		2	MTF1.SwissRegulon.1	0.00212773	0.0331508	0.162	0.104	1	0	4.64617e-45	0.649053	6.39313e-42	1	0	0.69226	0	1		NA	NA	NA	NA	NA	NA	0	NA	NA	NA	NA	NA	0	0
MYBL1	early_supporting		2	MYBL1.MA0776.1.1	0.197881	0.0278536	0.043	0.03	1	0	2.20897e-19	0.495188	3.03954e-16	1	6.15269e-31	0.261313	1.18132e-27	1		NA	NA	NA	NA	NA	NA	0	NA	NA	NA	NA	NA	0	0
MYC	early_supporting		2	MYC-HUMAN.H10MO.A.1	1.64702e-27	0.379073	0.61	0.333	2.56688e-23	1	9.449e-43	-0.726029	1.30018e-39	0	5.79409e-217	0.661791	1.11247e-213	1		NA	NA	NA	NA	NA	NA	0	NA	NA	NA	NA	NA	0	0
NFATC4	early_supporting		2	NFATC4.SwissRegulon.1	0.00139643	0.0630099	0.305	0.22	1	0	4.71882e-21	0.388959	6.4931e-18	1	8.62207e-37	0.128744	1.65544e-33	1		NA	NA	NA	NA	NA	NA	0	NA	NA	NA	NA	NA	0	0
NFIL3	early_supporting		2	NFIL3-HUMAN.H10MO.C.1	4.46462e-27	0.343376	0.41	0.176	6.95812e-23	1	0.281618	-0.121814	1	0	3.45804e-45	0.362832	6.63944e-42	1		NA	NA	NA	NA	NA	NA	0	NA	NA	NA	NA	NA	0	0
NFKB1	early_supporting		2	NFKB1-HUMAN.H10MO.B.1	0.0681935	0.0270367	0.218	0.172	1	0	3.43323e-20	0.65732	4.72413e-17	1	3.36384e-93	0.284212	6.45858e-90	1		NA	NA	NA	NA	NA	NA	0	NA	NA	NA	NA	NA	0	0
NFKBIZ	early_supporting		2	NA	5.46731e-31	0.403875	0.578	0.28	8.5208e-27	1	1.98611e-64	1.09969	2.73288e-61	1	NA	NA	NA	NA		NA	NA	NA	NA	NA	NA	0	NA	NA	NA	NA	NA	0	0
NR0B1	early_supporting		2	NR0B1-HUMAN.H10MO.D.1	1.88109e-34	0.410166	0.325	0.105	2.93168e-30	1	0.0905579	-0.12272	1	0	2.27826e-191	0.544425	4.37425e-188	1		NA	NA	NA	NA	NA	NA	0	NA	NA	NA	NA	NA	0	0
NR2C2	early_supporting		2	NR2C2.MA0504.1.1	0.170663	0.0129344	0.198	0.165	1	0	4.39337e-10	0.228412	6.04528e-07	1	1.08819e-112	0.428389	2.08933e-109	1		NA	NA	NA	NA	NA	NA	0	NA	NA	NA	NA	NA	0	0
NR2F2	early_supporting		2	NR2F2.SwissRegulon.1	2.28894e-55	0.424103	0.968	0.658	3.56731e-51	1	4.18023e-22	-0.596803	5.75199e-19	0	2.81821e-40	0.250776	5.41097e-37	1		NA	NA	NA	NA	NA	NA	0	NA	NA	NA	NA	NA	0	0
NR4A2	early_supporting		2	NR4A2-HUMAN.H10MO.C.1	2.73962e-38	0.355032	0.412	0.136	4.26971e-34	1	1.54137e-15	-0.31921	2.12093e-12	0	1.16502e-53	0.246118	2.23685e-50	1		NA	NA	NA	NA	NA	NA	0	NA	NA	NA	NA	NA	0	0
NR4A3	early_supporting		2	NR4A3-HUMAN.H10MO.D.1	4.50143e-12	0.169119	0.202	0.087	7.01548e-08	1	1.04964e-33	-0.650293	1.44431e-30	0	1.10571e-86	0.283368	2.12296e-83	1		NA	NA	NA	NA	NA	NA	0	NA	NA	NA	NA	NA	0	0
NR5A1	early_supporting		2	NA	2.09056e-16	0.26001	0.57	0.334	3.25814e-12	1	3.58473e-13	0.332512	4.93258e-10	1	NA	NA	NA	NA		NA	NA	NA	NA	NA	NA	0	NA	NA	NA	NA	NA	0	0
OSR1	early_supporting		2	OSR1.SwissRegulon.1	7.40041e-69	0.513856	0.435	0.096	1.15335e-64	1	7.90193e-12	-0.343769	1.0873e-08	0	5.41663e-51	0.295106	1.03999e-47	1		NA	NA	NA	NA	NA	NA	0	NA	NA	NA	NA	NA	0	0
PHTF1	early_supporting		2	NA	2.47548e-09	0.125911	0.222	0.11	3.85804e-05	1	4.37056e-69	1.0754	6.01388e-66	1	NA	NA	NA	NA		NA	NA	NA	NA	NA	NA	0	NA	NA	NA	NA	NA	0	0
PKNOX1	early_supporting		2	PKNOX1.MA0782.1.1	6.77442e-07	0.0942556	0.248	0.141	0.0105579	0	2.48086e-08	0.270065	3.41367e-05	1	0	0.990715	0	1		NA	NA	NA	NA	NA	NA	0	NA	NA	NA	NA	NA	0	0
PLAG1	early_supporting		2	PLAG1.MA0163.1.1	6.90262e-06	0.0647524	0.245	0.144	0.107577	0	3.60089e-07	0.247396	0.000495482	1	3.87268e-74	0.30609	7.43555e-71	1		NA	NA	NA	NA	NA	NA	0	NA	NA	NA	NA	NA	0	0
PLAGL1	early_supporting		2	PLAGL1.SwissRegulon.1	5.82844e-29	0.328513	0.86	0.554	9.08362e-25	1	0.000146752	-0.0992224	0.20193	0	1.09905e-125	0.343163	2.11018e-122	1		NA	NA	NA	NA	NA	NA	0	NA	NA	NA	NA	NA	0	0
PML	early_supporting		2	PML.SwissRegulon.1	1.01457e-08	0.157859	0.325	0.19	0.000158121	1	NA	NA	NA	NA	4.90083e-255	0.525045	9.4096e-252	1		NA	NA	NA	NA	NA	NA	0	NA	NA	NA	NA	NA	0	0
PPARG	early_supporting		2	PPARG.SwissRegulon.1	0.311936	0.00758045	0.013	0.008	1	0	3.1534e-21	0.507838	4.33908e-18	1	7.16666e-153	0.467253	1.376e-149	1		NA	NA	NA	NA	NA	NA	0	NA	NA	NA	NA	NA	0	0
PRDM4	early_supporting		2	PRDM4-HUMAN.H10MO.D.1	0.00353852	0.0607533	0.148	0.097	1	0	1.23819e-40	0.607066	1.70375e-37	1	6.88211e-74	0.349308	1.32137e-70	1		NA	NA	NA	NA	NA	NA	0	NA	NA	NA	NA	NA	0	0
PURA	early_supporting		2	PURA-HUMAN.H10MO.D.1	0.00171048	0.0650761	0.308	0.223	1	0	1.37602e-15	0.317127	1.89341e-12	1	3.61399e-61	0.128428	6.93885e-58	1		NA	NA	NA	NA	NA	NA	0	NA	NA	NA	NA	NA	0	0
RELB	early_supporting		2	RELB-HUMAN.H10MO.C.1	4.07561e-11	0.175906	0.248	0.121	6.35184e-07	1	0.845583	-0.0622116	1	0	5.82169e-201	0.49384	1.11777e-197	1		NA	NA	NA	NA	NA	NA	0	NA	NA	NA	NA	NA	0	0
RFX1	early_supporting		2	RFX1-HUMAN.H10MO.C.1	0.00520948	0.0440153	0.168	0.114	1	0	1.38886e-08	0.236715	1.91107e-05	1	8.87167e-105	0.482545	1.70336e-101	1		NA	NA	NA	NA	NA	NA	0	NA	NA	NA	NA	NA	0	0
RFX5	early_supporting		2	RFX5.MA0510.2.1	2.66629e-12	0.187981	0.26	0.124	4.15541e-08	1	3.44018e-52	-1.40408	4.73368e-49	0	7.00617e-187	0.663376	1.34518e-183	1		NA	NA	NA	NA	NA	NA	0	NA	NA	NA	NA	NA	0	0
RFX7	early_supporting		2	RFX7.SwissRegulon.1	0.0232418	0.0213089	0.148	0.104	1	0	5.07767e-27	0.515835	6.98687e-24	1	5.26795e-117	0.531834	1.01145e-113	1		NA	NA	NA	NA	NA	NA	0	NA	NA	NA	NA	NA	0	0
RUNX1	early_supporting		2	RUNX1-HUMAN.H10MO.A.1	5.54555e-38	0.373747	0.395	0.134	8.64274e-34	1	1.34703e-58	-0.981845	1.85351e-55	0	0	0.633688	0	1		NA	NA	NA	NA	NA	NA	0	NA	NA	NA	NA	NA	0	0
SIX4	early_supporting		2	SIX4.SwissRegulon.1	3.43296e-08	0.0977689	0.08	0.027	0.000535027	0	1.66541e-29	0.563135	2.2916e-26	1	2.4321e-22	0.165569	4.66964e-19	1		NA	NA	NA	NA	NA	NA	0	NA	NA	NA	NA	NA	0	0
SMARCA1	early_supporting		2	NA	1.97657e-14	0.221952	0.718	0.483	3.08048e-10	1	1.61805e-19	0.270979	2.22644e-16	1	NA	NA	NA	NA		NA	NA	NA	NA	NA	NA	0	NA	NA	NA	NA	NA	0	0
SMARCC2	early_supporting		2	SMARCC2.SwissRegulon.1	8.07978e-05	0.104676	0.578	0.425	1	0	7.56156e-07	0.293299	0.00104047	1	2.8462e-32	0.144383	5.46471e-29	1		NA	NA	NA	NA	NA	NA	0	NA	NA	NA	NA	NA	0	0
SNAI1	early_supporting		2	SNAI1.SwissRegulon.1	2.81257e-08	0.119754	0.138	0.06	0.000438339	0	2.47976e-06	0.313797	0.00341215	1	0	3.56109	0	1		NA	NA	NA	NA	NA	NA	0	NA	NA	NA	NA	NA	0	0
SNAI2	early_supporting		2	SNAI2.MA0745.1.1	4.91325e-25	0.296229	0.392	0.16	7.6573e-21	1	0.0778878	-0.0330249	1	0	0	4.49157	0	1		NA	NA	NA	NA	NA	NA	0	NA	NA	NA	NA	NA	0	0
SOX11	early_supporting		2	SOX11-HUMAN.H10MO.D.1	0.00139475	0.0600514	0.33	0.235	1	0	1.63588e-11	0.321294	2.25097e-08	1	7.20762e-38	0.221007	1.38386e-34	1		NA	NA	NA	NA	NA	NA	0	NA	NA	NA	NA	NA	0	0
SOX5	early_supporting		2	SOX5-HUMAN.H10MO.C.1	1.56411e-11	0.184046	0.33	0.176	2.43767e-07	1	0.344471	-0.12695	1	0	7.06318e-147	0.429892	1.35613e-143	1		NA	NA	NA	NA	NA	NA	0	NA	NA	NA	NA	NA	0	0
SOX9	early_supporting		2	SOX9.SwissRegulon.1	0.00873901	0.0524305	0.09	0.055	1	0	5.05592e-24	0.802854	6.95695e-21	1	1.23675e-145	0.491039	2.37456e-142	1		NA	NA	NA	NA	NA	NA	0	NA	NA	NA	NA	NA	0	0
SREBF2	early_supporting		2	SREBF2.MA0596.1.1	2.69894e-06	0.0924314	0.425	0.281	0.042063	0	1.61976e-20	0.557675	2.2288e-17	1	2.96991e-73	0.434267	5.70222e-70	1		NA	NA	NA	NA	NA	NA	0	NA	NA	NA	NA	NA	0	0
SRF	early_supporting		2	SRF.MA0083.3.1	1.8771e-11	0.151784	0.228	0.105	2.92547e-07	1	0.0439295	0.191105	1	0	6.57035e-15	0.115478	1.26151e-11	1		NA	NA	NA	NA	NA	NA	0	NA	NA	NA	NA	NA	0	0
STAT2	early_supporting		2	STAT2.SwissRegulon.1	4.18443e-19	0.223127	0.35	0.154	6.52143e-15	1	5.92678e-07	1.09529	0.000815525	1	5.08108e-88	0.0993512	9.75567e-85	0		NA	NA	NA	NA	NA	NA	0	NA	NA	NA	NA	NA	0	0
TCF12	early_supporting		2	TCF12.SwissRegulon.1	0.00387747	0.0587481	0.573	0.43	1	0	3.61601e-23	0.611385	4.97563e-20	1	0	1.20248	0	1		NA	NA	NA	NA	NA	NA	0	NA	NA	NA	NA	NA	0	0
TCF4	early_supporting		2	TCF4.SwissRegulon.1	3.57862e-35	0.319765	0.907	0.673	5.57728e-31	1	0.000882497	0.389895	1	0	0	7.68681	0	1		NA	NA	NA	NA	NA	NA	0	NA	NA	NA	NA	NA	0	0
TCF7	early_supporting		2	TCF7.SwissRegulon.1	2.09736e-10	0.101973	0.132	0.049	3.26873e-06	0	1.93471e-11	0.290349	2.66216e-08	1	6.10195e-112	0.47549	1.17157e-108	1		NA	NA	NA	NA	NA	NA	0	NA	NA	NA	NA	NA	0	0
TCF7L1	early_supporting		2	TCF7L1.MA1421.1.1	0.0765833	0.00960337	0.185	0.142	1	0	1.01245e-13	0.351361	1.39313e-10	1	1.03327e-236	0.684728	1.98389e-233	1		NA	NA	NA	NA	NA	NA	0	NA	NA	NA	NA	NA	0	0
TEAD2	early_supporting		2	TEAD2.HOMER.1	8.04006e-05	0.103801	0.57	0.425	1	0	2.35592e-06	0.163873	0.00324175	1	0	0.119696	0	1		NA	NA	NA	NA	NA	NA	0	NA	NA	NA	NA	NA	0	0
TEAD3	early_supporting		2	TEAD3-HUMAN.H10MO.D.1	4.51013e-07	0.0910796	0.232	0.128	0.00702904	0	2.47292e-13	0.367442	3.40274e-10	1	3.97022e-34	0.195748	7.62281e-31	1		NA	NA	NA	NA	NA	NA	0	NA	NA	NA	NA	NA	0	0
TFE3	early_supporting		2	TFE3-HUMAN.H10MO.C.1	0.00201359	0.0397621	0.22	0.149	1	0	8.38888e-13	0.141948	1.15431e-09	1	9.45217e-221	0.550979	1.81482e-217	1		NA	NA	NA	NA	NA	NA	0	NA	NA	NA	NA	NA	0	0
TGIF1	early_supporting		2	TGIF1.MA0796.1.1	0.00176175	0.0839483	0.78	0.642	1	0	2.65189e-55	0.857311	3.649e-52	1	0	0.925637	0	1		NA	NA	NA	NA	NA	NA	0	NA	NA	NA	NA	NA	0	0
TSC22D2	early_supporting		2	NA	4.61044e-14	0.215675	0.415	0.226	7.18536e-10	1	4.39895e-64	0.977746	6.05296e-61	1	NA	NA	NA	NA		NA	NA	NA	NA	NA	NA	0	NA	NA	NA	NA	NA	0	0
TSC22D3	early_supporting		2	NA	2.34074e-51	0.492391	0.78	0.375	3.64805e-47	1	4.68552e-10	0.41459	6.44728e-07	1	NA	NA	NA	NA		NA	NA	NA	NA	NA	NA	0	NA	NA	NA	NA	NA	0	0
TWIST1	early_supporting		2	TWIST1.SwissRegulon.1	0.00344638	0.0547922	0.152	0.1	1	0	6.89568e-10	0.25267	9.48845e-07	1	0	2.165	0	1		NA	NA	NA	NA	NA	NA	0	NA	NA	NA	NA	NA	0	0
UBP1	early_supporting		2	UBP1.SwissRegulon.1	0.0192894	0.0110608	0.225	0.165	1	0	1.052e-45	0.661491	1.44755e-42	1	5.09911e-68	0.199532	9.79029e-65	1		NA	NA	NA	NA	NA	NA	0	NA	NA	NA	NA	NA	0	0
ZBTB11	early_supporting		2	NA	6.01852e-12	0.181789	0.335	0.176	9.37986e-08	1	5.92187e-19	0.387625	8.14849e-16	1	NA	NA	NA	NA		NA	NA	NA	NA	NA	NA	0	NA	NA	NA	NA	NA	0	0
ZBTB12	early_supporting		2	ZBTB12.HOMER.1	0.00738922	0.0212953	0.152	0.102	1	0	2.60498e-07	0.128734	0.000358445	1	2.38171e-23	0.176389	4.57288e-20	1		NA	NA	NA	NA	NA	NA	0	NA	NA	NA	NA	NA	0	0
ZBTB17	early_supporting		2	NA	1.13456e-10	0.167583	0.262	0.132	1.76821e-06	1	1.07789e-31	0.509192	1.48318e-28	1	NA	NA	NA	NA		NA	NA	NA	NA	NA	NA	0	NA	NA	NA	NA	NA	0	0
ZBTB33	early_supporting		2	ZBTB33.MA0527.1.1	0.00421078	0.0517592	0.195	0.134	1	0	3.90969e-15	0.37494	5.37973e-12	1	1.3725e-46	0.292573	2.63519e-43	1		NA	NA	NA	NA	NA	NA	0	NA	NA	NA	NA	NA	0	0
ZBTB40	early_supporting		2	NA	7.45659e-12	0.176189	0.332	0.172	1.16211e-07	1	4.02162e-32	0.691538	5.53375e-29	1	NA	NA	NA	NA		NA	NA	NA	NA	NA	NA	0	NA	NA	NA	NA	NA	0	0
ZBTB49	early_supporting		2	ZBTB49.SwissRegulon.1	8.99557e-07	0.0785854	0.122	0.056	0.0140196	0	8.4083e-11	0.348476	1.15698e-07	1	3.02547e-43	0.279685	5.80891e-40	1		NA	NA	NA	NA	NA	NA	0	NA	NA	NA	NA	NA	0	0
ZBTB6	early_supporting		2	ZBTB6.SwissRegulon.1	0.0419383	0.0390913	0.098	0.068	1	0	2.64894e-29	0.587461	3.64494e-26	1	1.87375e-70	0.331328	3.5976e-67	1		NA	NA	NA	NA	NA	NA	0	NA	NA	NA	NA	NA	0	0
ZFX	early_supporting		2	ZFX-HUMAN.H10MO.C.1	3.74634e-05	0.100258	0.342	0.232	0.583868	0	1.49635e-11	0.272482	2.05897e-08	1	3.27541e-303	0.52549	6.28878e-300	1		NA	NA	NA	NA	NA	NA	0	NA	NA	NA	NA	NA	0	0
ZKSCAN1	early_supporting		2	ZKSCAN1.SwissRegulon.1	1.39837e-05	0.114576	0.705	0.538	0.217935	0	1.26963e-06	0.267784	0.00174701	1	1.4124e-186	0.604651	2.7118e-183	1		NA	NA	NA	NA	NA	NA	0	NA	NA	NA	NA	NA	0	0
ZNF10	early_supporting		2	NA	1.08972e-19	0.254784	0.458	0.227	1.69834e-15	1	2.13975e-35	0.520365	2.94429e-32	1	NA	NA	NA	NA		NA	NA	NA	NA	NA	NA	0	NA	NA	NA	NA	NA	0	0
ZNF160	early_supporting		2	NA	3.45792e-09	0.142344	0.5	0.308	5.38916e-05	1	2.38283e-35	0.582738	3.27878e-32	1	NA	NA	NA	NA		NA	NA	NA	NA	NA	NA	0	NA	NA	NA	NA	NA	0	0
ZNF189	early_supporting		2	ZNF189.HOMER.1	0.0020264	0.0459266	0.228	0.156	1	0	8.11597e-32	0.658939	1.11676e-28	1	2.71271e-113	0.356454	5.2084e-110	1		NA	NA	NA	NA	NA	NA	0	NA	NA	NA	NA	NA	0	0
ZNF195	early_supporting		2	NA	1.84677e-13	0.199644	0.335	0.171	2.87819e-09	1	8.33824e-44	0.51801	1.14734e-40	1	NA	NA	NA	NA		NA	NA	NA	NA	NA	NA	0	NA	NA	NA	NA	NA	0	0
ZNF260	early_supporting		2	NA	3.83283e-16	0.226769	0.435	0.228	5.97346e-12	1	2.33031e-29	0.714982	3.20651e-26	1	NA	NA	NA	NA		NA	NA	NA	NA	NA	NA	0	NA	NA	NA	NA	NA	0	0
ZNF263	early_supporting		2	ZNF263.SwissRegulon.1	0.0598501	0.0297634	0.225	0.179	1	0	1.34213e-10	0.349873	1.84677e-07	1	4.68676e-150	0.395832	8.99858e-147	1		NA	NA	NA	NA	NA	NA	0	NA	NA	NA	NA	NA	0	0
ZNF281	early_supporting		2	ZNF281.SwissRegulon.1	8.15393e-08	0.146932	0.305	0.182	0.00127079	1	9.83175e-78	-0.973795	1.35285e-74	0	1.0745e-114	0.193656	2.06305e-111	1		NA	NA	NA	NA	NA	NA	0	NA	NA	NA	NA	NA	0	0
ZNF282	early_supporting		2	ZNF282.SwissRegulon.1	0.00272691	0.0628798	0.168	0.112	1	0	8.99452e-12	0.202354	1.23765e-08	1	1.51343e-39	0.261159	2.90579e-36	1		NA	NA	NA	NA	NA	NA	0	NA	NA	NA	NA	NA	0	0
ZNF286A	early_supporting		2	NA	1.48515e-10	0.157704	0.275	0.141	2.31461e-06	1	7.11084e-38	0.665853	9.78452e-35	1	NA	NA	NA	NA		NA	NA	NA	NA	NA	NA	0	NA	NA	NA	NA	NA	0	0
ZNF317	early_supporting		2	ZNF317.HOMER.1	0.0141891	0.0178609	0.125	0.084	1	0	7.37591e-26	0.525939	1.01492e-22	1	4.35332e-57	0.241378	8.35838e-54	1		NA	NA	NA	NA	NA	NA	0	NA	NA	NA	NA	NA	0	0
ZNF322	early_supporting		2	ZNF322.HOMER.1	0.00642859	0.0592405	0.458	0.36	1	0	1.04268e-18	0.412518	1.43472e-15	1	3.83136e-43	0.199619	7.3562e-40	1		NA	NA	NA	NA	NA	NA	0	NA	NA	NA	NA	NA	0	0
ZNF384	early_supporting		2	ZNF384.MA1125.1.1	1.0528e-06	0.126944	0.32	0.201	0.0164079	0	2.71593e-33	0.575311	3.73712e-30	1	8.3742e-57	0.164669	1.60785e-53	1		NA	NA	NA	NA	NA	NA	0	NA	NA	NA	NA	NA	0	0
ZNF41	early_supporting		2	ZNF41.HOMER.1	0.159194	0.0113295	0.052	0.037	1	0	6.40686e-18	0.643124	8.81583e-15	1	5.28108e-22	0.228447	1.01397e-18	1		NA	NA	NA	NA	NA	NA	0	NA	NA	NA	NA	NA	0	0
ZNF410	early_supporting		2	ZNF410.SwissRegulon.1	0.0287339	0.0229621	0.21	0.157	1	0	6.46484e-29	0.661794	8.89562e-26	1	4.04334e-11	0.148873	7.76322e-08	1		NA	NA	NA	NA	NA	NA	0	NA	NA	NA	NA	NA	0	0
ZNF423	early_supporting		2	ZNF423.SwissRegulon.1	9.55319e-35	0.241442	0.228	0.052	1.48886e-30	1	1.24604e-20	-0.479508	1.71455e-17	0	7.98491e-26	0.221177	1.5331e-22	1		NA	NA	NA	NA	NA	NA	0	NA	NA	NA	NA	NA	0	0
ZNF451	early_supporting		2	NA	1.46038e-09	0.146925	0.45	0.272	2.27601e-05	1	3.01417e-43	0.644087	4.14749e-40	1	NA	NA	NA	NA		NA	NA	NA	NA	NA	NA	0	NA	NA	NA	NA	NA	0	0
ZNF496	early_supporting		2	NA	3.97422e-09	0.154002	0.355	0.209	6.19383e-05	1	5.15399e-31	0.47737	7.09189e-28	1	NA	NA	NA	NA		NA	NA	NA	NA	NA	NA	0	NA	NA	NA	NA	NA	0	0
ZNF512	early_supporting		2	NA	1.05657e-07	0.131125	0.405	0.254	0.00164666	1	1.16618e-21	0.43969	1.60466e-18	1	NA	NA	NA	NA		NA	NA	NA	NA	NA	NA	0	NA	NA	NA	NA	NA	0	0
ZNF513	early_supporting		2	NA	2.15943e-12	0.159926	0.222	0.098	3.36547e-08	1	1.40376e-15	0.271739	1.93157e-12	1	NA	NA	NA	NA		NA	NA	NA	NA	NA	NA	0	NA	NA	NA	NA	NA	0	0
ZNF516	early_supporting		2	NA	1.57054e-08	0.131897	0.288	0.159	0.000244768	1	8.15804e-37	0.720227	1.12255e-33	1	NA	NA	NA	NA		NA	NA	NA	NA	NA	NA	0	NA	NA	NA	NA	NA	0	0
ZNF518A	early_supporting		2	NA	2.38039e-13	0.200509	0.405	0.221	3.70984e-09	1	9.20049e-45	0.763913	1.26599e-41	1	NA	NA	NA	NA		NA	NA	NA	NA	NA	NA	0	NA	NA	NA	NA	NA	0	0
ZNF562	early_supporting		2	NA	5.73158e-07	0.102259	0.212	0.117	0.00893267	1	2.39632e-60	0.878062	3.29734e-57	1	NA	NA	NA	NA		NA	NA	NA	NA	NA	NA	0	NA	NA	NA	NA	NA	0	0
ZNF652	early_supporting		2	ZNF652.SwissRegulon.1	8.87429e-05	0.0663917	0.3	0.197	1	0	2.10786e-25	0.59445	2.90042e-22	1	4.43175e-37	0.22929	8.50896e-34	1		NA	NA	NA	NA	NA	NA	0	NA	NA	NA	NA	NA	0	0
ZNF664	early_supporting		2	NA	1.67298e-12	0.203029	0.615	0.391	2.60735e-08	1	1.07051e-19	0.31956	1.47302e-16	1	NA	NA	NA	NA		NA	NA	NA	NA	NA	NA	0	NA	NA	NA	NA	NA	0	0
ZNF675	early_supporting		2	ZNF675.HOMER.1	6.12671e-06	0.0880062	0.15	0.078	0.0954848	0	1.8035e-16	0.482169	2.48162e-13	1	7.26593e-130	0.498183	1.39506e-126	1		NA	NA	NA	NA	NA	NA	0	NA	NA	NA	NA	NA	0	0
ZNF692	early_supporting		2	ZNF692.HOMER.1	0.101325	0.0312328	0.185	0.148	1	0	3.75732e-25	0.351186	5.17008e-22	1	9.84548e-195	0.465179	1.89033e-191	1		NA	NA	NA	NA	NA	NA	0	NA	NA	NA	NA	NA	0	0
ZNF697	early_supporting		2	NA	2.55617e-12	0.158929	0.29	0.14	3.98379e-08	1	4.72622e-18	0.419033	6.50328e-15	1	NA	NA	NA	NA		NA	NA	NA	NA	NA	NA	0	NA	NA	NA	NA	NA	0	0
ZNF708	early_supporting		2	NA	2.01622e-25	0.295495	0.402	0.171	3.14227e-21	1	5.04824e-44	0.715197	6.94638e-41	1	NA	NA	NA	NA		NA	NA	NA	NA	NA	NA	0	NA	NA	NA	NA	NA	0	0
ZNF711	early_supporting		2	ZNF711.HOMER.1	4.52354e-13	0.203173	0.442	0.249	7.04994e-09	1	6.60629e-08	0.212139	9.09026e-05	1	0.0541313	-0.0666646	1	0		NA	NA	NA	NA	NA	NA	0	NA	NA	NA	NA	NA	0	0
ZNF736	early_supporting		2	NA	1.27912e-07	0.114421	0.248	0.136	0.0019935	1	1.9205e-33	0.620759	2.64261e-30	1	NA	NA	NA	NA		NA	NA	NA	NA	NA	NA	0	NA	NA	NA	NA	NA	0	0
ZNF740	early_supporting		2	ZNF740.MA0753.1.1	0.00408541	0.0547885	0.15	0.1	1	0	1.86572e-19	0.558691	2.56723e-16	1	1.83782e-179	0.478976	3.52862e-176	1		NA	NA	NA	NA	NA	NA	0	NA	NA	NA	NA	NA	0	0
ZNF8	early_supporting		2	ZNF8.SwissRegulon.1	0.0907879	0.00733153	0.122	0.092	1	0	7.17106e-35	0.702627	9.86738e-32	1	4.01424e-49	0.335412	7.70734e-46	1		NA	NA	NA	NA	NA	NA	0	NA	NA	NA	NA	NA	0	0
ZNF808	early_supporting		2	NA	1.32022e-09	0.154445	0.225	0.113	2.05756e-05	1	3.97188e-26	0.545625	5.46531e-23	1	NA	NA	NA	NA		NA	NA	NA	NA	NA	NA	0	NA	NA	NA	NA	NA	0	0
ZNF814	early_supporting		2	NA	5.78309e-07	0.1271	0.415	0.267	0.00901295	1	9.43596e-21	0.419073	1.29839e-17	1	NA	NA	NA	NA		NA	NA	NA	NA	NA	NA	0	NA	NA	NA	NA	NA	0	0
ZNF827	early_supporting		2	NA	1.31355e-14	0.223496	0.44	0.241	2.04717e-10	1	9.93537e-08	0.13491	0.000136711	1	NA	NA	NA	NA		NA	NA	NA	NA	NA	NA	0	NA	NA	NA	NA	NA	0	0
ZNF84	early_supporting		2	NA	1.94382e-12	0.188248	0.58	0.352	3.02944e-08	1	6.27787e-35	0.620719	8.63835e-32	1	NA	NA	NA	NA		NA	NA	NA	NA	NA	NA	0	NA	NA	NA	NA	NA	0	0
AR	granulosa		2	AR.SwissRegulon.6	0.609513	0.00998738	0.055	0.049	1	0	7.50705e-30	0.713583	1.03297e-26	1	2.22232e-13	0.344835	4.26686e-10	1		1.39882e-126	0.4202	0.221	0.029	2.59006e-122	Ar	1	0.0967147	0.0251525	0.212	0.159	1	0	1
BBX	granulosa		2	BBX.SwissRegulon.6	1.11024e-09	0.180809	0.757	0.691	1.7303e-05	1	2.56386e-27	1.04336	3.52788e-24	1	2.87421e-06	-0.253129	0.00551848	0		2.95088e-38	0.295511	0.644	0.475	5.46385e-34	Bbx	1	NA	NA	NA	NA	NA	0	1
BHLHE40	granulosa		2	BHLHE40.SwissRegulon.6	9.61365e-06	0.189573	0.312	0.214	0.149829	0	2.22443e-08	0.269279	3.06082e-05	1	4.01523e-37	0.50312	7.70924e-34	1		0.702041	0.0140654	0.091	0.096	1	Bhlhe40	0	0.154486	0.0354104	0.12	0.088	1	0	0
CENPB	granulosa		2	CENPB.SwissRegulon.6	4.97576e-07	0.223943	0.227	0.134	0.00775472	1	NA	NA	NA	NA	2.48211e-09	0.189691	4.76565e-06	1		NA	NA	NA	NA	NA	NA	0	NA	NA	NA	NA	NA	0	0
CUX1	granulosa		2	CUX1.SwissRegulon.6	2.74362e-11	0.274828	0.564	0.442	4.27594e-07	1	0.342688	-0.0654216	1	0	4.27982e-50	0.589129	8.21726e-47	1		2.49011e-07	0.111174	0.559	0.489	0.00461069	Cux1	1	NA	NA	NA	NA	NA	0	1
ELF1	granulosa		2	ELF1.SwissRegulon.6	0.142269	0.0865969	0.196	0.172	1	0	4.30108e-10	0.359371	5.91829e-07	1	9.87938e-58	1.9379	1.89684e-54	1		0.170739	0.0242918	0.449	0.435	1	Elf1	0	0.00857251	0.110954	0.172	0.107	1	0	0
ELK1	granulosa		2	ELK1-HUMAN.H10MO.A.6	1.184e-14	0.283715	0.685	0.549	1.84527e-10	1	0.104889	0.0537446	1	0	1.19043e-56	4.69843	2.28563e-53	1		NA	NA	NA	NA	NA	NA	0	NA	NA	NA	NA	NA	0	0
EMX2	granulosa		2	EMX2.SwissRegulon.6	6.92352e-16	0.244698	0.807	0.689	1.07903e-11	1	1.06175e-47	0.903699	1.46097e-44	1	0.878408	-0.626626	1	0		NA	NA	NA	NA	NA	NA	0	0.0454804	0.044202	0.792	0.64	1	0	0
ETV5	granulosa		2	ETV5.SwissRegulon.6	4.50105e-18	0.410456	0.34	0.169	7.01488e-14	1	0.000294352	-0.18844	0.405029	0	7.68634e-39	1.37614	1.47578e-35	1		0.0123176	0.0455038	0.042	0.028	1	Etv5	0	NA	NA	NA	NA	NA	0	0
FOXD1	granulosa		2	FOXD1.MA0031.1.6	0.226501	0.0210933	0.011	0.006	1	0	3.3872e-17	0.453127	4.66078e-14	1	0	3.85808	0	1		NA	NA	NA	NA	NA	NA	0	NA	NA	NA	NA	NA	0	0
FOXJ2	granulosa		2	FOXJ2-HUMAN.H10MO.C.6	0.025714	0.11209	0.157	0.12	1	0	7.69214e-35	0.866786	1.05844e-31	1	0	3.35678	0	1		NA	NA	NA	NA	NA	NA	0	0.0530972	0.0686659	0.164	0.116	1	0	0
FOXK1	granulosa		2	FOXK1.MA0852.2.6	2.23783e-09	0.246181	0.262	0.148	3.48765e-05	1	1.25082e-13	-0.585348	1.72112e-10	0	0	5.53667	0	1		0.848846	0.0153352	0.106	0.11	1	Foxk1	0	NA	NA	NA	NA	NA	0	0
FOXP1	granulosa		2	FOXP1.MA0481.2.6	1.32658e-12	0.281418	0.555	0.392	2.06748e-08	1	3.45091e-11	-0.224844	4.74846e-08	0	0	4.19988	0	1		NA	NA	NA	NA	NA	NA	0	0.0357362	0.0731679	0.564	0.457	1	0	0
GRHL2	granulosa		2	GRHL2.HOMER.6	3.2489e-06	0.0669392	0.03	0.006	0.0506341	0	5.57813e-32	0.460727	7.67551e-29	1	1.10482e-88	0.891381	2.12126e-85	1		NA	NA	NA	NA	NA	NA	0	NA	NA	NA	NA	NA	0	0
HES1	granulosa		2	HES1-HUMAN.H10MO.D.6	3.63838e-33	0.488085	0.591	0.308	5.67041e-29	1	0.0221464	-0.221339	1	0	2.81832e-23	0.480306	5.41117e-20	1		1.3015e-07	0.107347	0.897	0.857	0.00240985	Hes1	1	1.02715e-09	0.252307	0.816	0.633	1.20383e-05	1	2
HES4	granulosa		2	NA	2.57895e-176	1.12489	0.818	0.197	4.01929e-172	1	4.10559e-13	0.287715	5.64929e-10	1	NA	NA	NA	NA		NA	NA	NA	NA	NA	NA	0	2.16801e-31	0.468556	0.28	0.032	2.54091e-27	1	1
HEY1	granulosa		2	HEY1.MA0823.1.6	6.5406e-110	0.677312	0.323	0.028	1.01935e-105	1	5.39877e-07	0.232977	0.000742871	1	0.773199	0.241671	1	0		7.28827e-99	0.538177	0.366	0.115	1.3495e-94	Hey1	1	3.08209e-06	0.224504	0.26	0.135	0.0361221	1	2
HEY2	granulosa		2	HEY2.MA0649.1.6	1.79551e-292	1.14806	0.599	0.023	2.7983e-288	1	1.85056e-69	1.1701	2.54637e-66	1	0.225375	0.366821	1	0		7.94109e-157	0.461555	0.249	0.029	1.47037e-152	Hey2	1	8.21235e-66	0.894682	0.68	0.137	9.62488e-62	1	2
HEYL	granulosa		2	NA	0	1.07893	0.564	0.009	0	1	8.02259e-116	1.01692	1.10391e-112	1	NA	NA	NA	NA		5.08489e-273	0.59726	0.321	0.021	9.41518e-269	Heyl	1	3.70888e-44	0.546122	0.336	0.028	4.34681e-40	1	2
IRX6	granulosa		2	IRX6.SwissRegulon.6	0.268535	0.0344931	0.052	0.04	1	0	1.28108e-67	0.925291	1.76277e-64	1	3.81812e-10	0.179586	7.3308e-07	1		NA	NA	NA	NA	NA	NA	0	NA	NA	NA	NA	NA	0	0
KLF9	granulosa		2	KLF9.MA1107.1.6	2.90067e-15	0.28108	0.207	0.081	4.52069e-11	1	1.51884e-10	0.220226	2.08992e-07	1	0.00657257	-0.199819	1	0		0.388311	0.0254222	0.324	0.318	1	Klf9	0	1.29833e-05	0.150874	0.116	0.041	0.152164	0	0
MAFK	granulosa		2	MAFK.MAFK.SwissRegulon.6	0.313725	0.0500157	0.086	0.072	1	0	6.35489e-30	0.684714	8.74433e-27	1	8.43738e-57	0.770472	1.61998e-53	1		0.000665906	0.0579613	0.192	0.147	1	Mafk	0	0.555934	0.0116691	0.024	0.018	1	0	0
MECOM	granulosa		2	MECOM.SwissRegulon.6	0.63784	0.00386096	0.011	0.009	1	0	6.99489e-85	1.04219	9.62497e-82	1	7.75237e-36	0.561821	1.48845e-32	1		NA	NA	NA	NA	NA	NA	0	NA	NA	NA	NA	NA	0	0
MEF2D	granulosa		2	MEF2D.MA0773.1.6	1.84912e-05	0.199826	0.199	0.124	0.288185	0	1.38051e-13	0.462511	1.89958e-10	1	1.27984e-76	0.870114	2.4573e-73	1		0.546413	0.031681	0.207	0.209	1	Mef2d	0	0.0936384	0.0339773	0.104	0.07	1	0	0
NCOA1	granulosa		2	NA	6.30116e-14	0.308172	0.348	0.191	9.82037e-10	1	3.98826e-19	0.505068	5.48784e-16	1	NA	NA	NA	NA		NA	NA	NA	NA	NA	NA	0	0.231901	0.0252385	0.304	0.255	1	0	0
NF1	granulosa		2	NF1.HOMER.6	4.48582e-13	0.335575	0.436	0.286	6.99116e-09	1	NA	NA	NA	NA	1.59195e-12	0.355063	3.05655e-09	1		0.000704408	0.0919436	0.449	0.422	1	Nf1	0	NA	NA	NA	NA	NA	0	0
NFATC3	granulosa		2	NFATC3.SwissRegulon.6	0.77207	0.0708193	0.196	0.202	1	0	1.16983e-13	0.411789	1.60968e-10	1	2.28712e-06	0.161955	0.00439128	1		NA	NA	NA	NA	NA	NA	0	0.219394	0.0156257	0.256	0.206	1	0	0
NFE2	granulosa		2	NFE2.SwissRegulon.6	0.990326	0.000934496	0.008	0.008	1	0	1.99311e-32	0.686964	2.74252e-29	1	1.57948e-170	1.39403	3.0326e-167	1		NA	NA	NA	NA	NA	NA	0	NA	NA	NA	NA	NA	0	0
NFE2L2	granulosa		2	NFE2L2.SwissRegulon.6	4.37955e-11	0.237759	0.649	0.519	6.82552e-07	1	7.86188e-05	0.174561	0.108179	0	1.54576e-11	0.170628	2.96786e-08	1		4.31496e-29	0.206256	0.808	0.695	7.98958e-25	Nfe2l2	1	0.00201882	0.10514	0.572	0.446	1	0	1
NFIC	granulosa		2	NFIC-HUMAN.H10MO.A.6	5.59107e-15	0.294684	0.61	0.439	8.71369e-11	1	9.21558e-19	-0.574972	1.26806e-15	0	1.05387e-08	0.384876	2.02343e-05	1		NA	NA	NA	NA	NA	NA	0	0.164965	0.019444	0.052	0.032	1	0	0
NR1H4	granulosa		2	NR1H4.MA1110.1.6	6.66336e-233	1.26902	0.854	0.149	1.03848e-228	1	NA	NA	NA	NA	4.5111e-19	0.438641	8.6613e-16	1		0.873968	0.00176738	0.003	0.003	1	Nr1h4	0	1.03854e-41	0.681929	0.552	0.129	1.21717e-37	1	1
NR3C2	granulosa		2	NR3C2.MA0727.1.6	3.82878e-06	0.107096	0.066	0.024	0.0596716	0	5.58736e-18	0.446085	7.6882e-15	1	1.71774e-25	0.542171	3.29805e-22	1		NA	NA	NA	NA	NA	NA	0	0.375542	0.0162202	0.024	0.016	1	0	0
PEG3	granulosa		2	NA	2.7477e-50	0.468705	0.865	0.642	4.28229e-46	1	2.11842e-28	0.884634	2.91495e-25	1	NA	NA	NA	NA		NA	NA	NA	NA	NA	NA	0	1.00686e-15	0.321022	0.98	0.871	1.18004e-11	1	1
PPARD	granulosa		2	PPARD.SwissRegulon.6	0.327781	0.0526064	0.091	0.077	1	0	3.35876e-07	0.246692	0.000462166	1	2.38877e-12	0.323136	4.58644e-09	1		NA	NA	NA	NA	NA	NA	0	NA	NA	NA	NA	NA	0	0
RBPJ	granulosa		2	RBPJ.SwissRegulon.6	0.776677	0.00394178	0.5	0.55	1	0	3.56911e-25	0.661605	4.91109e-22	1	1.51021e-138	3.24033	2.8996e-135	1		NA	NA	NA	NA	NA	NA	0	NA	NA	NA	NA	NA	0	0
RREB1	granulosa		2	RREB1-HUMAN.H10MO.D.6	0.00283339	0.144785	0.196	0.142	1	0	7.39638e-20	0.371408	1.01774e-16	1	8.48646e-189	1.77267	1.6294e-185	1		NA	NA	NA	NA	NA	NA	0	NA	NA	NA	NA	NA	0	0
RXRA	granulosa		2	RXRA-HUMAN.H10MO.C.6	0.344183	0.0708477	0.163	0.149	1	0	5.56543e-06	0.405292	0.00765803	1	8.92724e-07	0.227118	0.00171403	1		NA	NA	NA	NA	NA	NA	0	NA	NA	NA	NA	NA	0	0
SMAD3	granulosa		2	SMAD3-HUMAN.H10MO.C.6	0.609964	0.034306	0.196	0.188	1	0	1.97404e-09	0.214316	2.71628e-06	1	1.26937e-12	0.244005	2.4372e-09	1		1.90039e-188	0.698491	0.699	0.282	3.51877e-184	Smad3	1	0.155632	0.0458175	0.332	0.281	1	0	1
SOX13	granulosa		2	SOX13.MA1120.1.6	0.00848038	0.0670391	0.061	0.033	1	0	3.23042e-50	0.897611	4.44506e-47	1	1.2878e-38	0.673306	2.47257e-35	1		0.56591	0.0183469	0.052	0.048	1	Sox13	0	NA	NA	NA	NA	NA	0	0
SOX5	granulosa		2	SOX5.SwissRegulon.6	0.121029	0.11512	0.215	0.193	1	0	2.33569e-95	1.46812	3.21391e-92	1	1.55374e-319	2.47261	2.98318e-316	1		NA	NA	NA	NA	NA	NA	0	NA	NA	NA	NA	NA	0	0
SP1	granulosa		2	SP1-HUMAN.H10MO.C.6	3.41934e-10	0.26681	0.315	0.184	5.32905e-06	1	5.53966e-26	0.512478	7.62257e-23	1	0.00407196	-0.145614	1	0		NA	NA	NA	NA	NA	NA	0	NA	NA	NA	NA	NA	0	0
SP100	granulosa		2	SP100.SwissRegulon.6	2.10459e-19	0.347058	0.343	0.157	3.28001e-15	1	1.71867e-51	1.07931	2.36489e-48	1	0.00158769	0.156772	1	0		NA	NA	NA	NA	NA	NA	0	4.69918e-07	0.170757	0.224	0.098	0.00550743	1	1
SPI1	granulosa		2	SPI1.SwissRegulon.6	0.678525	0.0078557	0.008	0.011	1	0	3.70436e-36	0.529236	5.0972e-33	1	1.45562e-86	1.62831	2.79479e-83	1		0.00259942	0.0114801	0.006	0.001	1	Spi1	0	NA	NA	NA	NA	NA	0	0
STAT6	granulosa		2	STAT6-HUMAN.H10MO.C.6	1.21513e-07	0.232595	0.285	0.18	0.00189378	1	0.0142358	-0.15512	1	0	7.03535e-07	0.260356	0.00135079	1		NA	NA	NA	NA	NA	NA	0	1.68462e-05	0.10605	0.108	0.036	0.197438	0	0
TEAD1	granulosa		2	TEAD1.SwissRegulon.6	1.30603e-21	0.4149	0.434	0.229	2.03545e-17	1	2.3609e-14	0.472935	3.2486e-11	1	3.12053e-08	-0.355195	5.99141e-05	0		NA	NA	NA	NA	NA	NA	0	NA	NA	NA	NA	NA	0	0
TEF	granulosa		2	TEF-HUMAN.H10MO.D.6	0.0025042	0.13735	0.141	0.093	1	0	9.8523e-19	0.621006	1.35568e-15	1	1.59327e-86	0.848249	3.05909e-83	1		2.90791e-25	0.287128	0.34	0.213	5.38429e-21	Tef	1	0.00445854	0.085286	0.132	0.072	1	0	1
TSHZ1	granulosa		2	NA	2.2506e-09	0.263594	0.207	0.106	3.50757e-05	1	5.64653e-48	1.13793	7.76962e-45	1	NA	NA	NA	NA		0.0604649	0.0360232	0.569	0.545	1	Tshz1	0	0.175248	0.0465086	0.252	0.208	1	0	0
USF2	granulosa		2	USF2.SwissRegulon.6	0.0374747	0.0829005	0.409	0.367	1	0	1.28155e-99	1.21584	1.76341e-96	1	7.87197e-21	0.64825	1.51142e-17	1		NA	NA	NA	NA	NA	NA	0	0.326586	0.0150359	0.396	0.349	1	0	0
YBX3	granulosa		2	NA	1.72167e-70	0.617048	0.837	0.566	2.68322e-66	1	1.73233e-16	0.343717	2.38369e-13	1	NA	NA	NA	NA		NA	NA	NA	NA	NA	NA	0	1.27556e-17	0.467887	0.74	0.455	1.49496e-13	1	1
ZBTB38	granulosa		2	NA	3.19204e-14	0.344724	0.307	0.158	4.9748e-10	1	1.05344e-28	0.936934	1.44954e-25	1	NA	NA	NA	NA		0.00479329	0.0962308	0.258	0.231	1	Zbtb38	0	0.114713	0.0380769	0.092	0.062	1	0	0
ZBTB4	granulosa		2	ZBTB4-HUMAN.H10MO.S.6	7.76459e-14	0.277971	0.246	0.111	1.21011e-09	1	1.93459e-14	-0.480096	2.66199e-11	0	8.50664e-08	0.197704	0.000163327	1		0.000232789	0.117306	0.205	0.168	1	Zbtb4	0	0.109323	0.074678	0.316	0.261	1	0	0
ZBTB41	granulosa		2	NA	3.3612e-12	0.309923	0.282	0.149	5.23843e-08	1	5.80495e-13	0.952617	7.98761e-10	1	NA	NA	NA	NA		NA	NA	NA	NA	NA	NA	0	NA	NA	NA	NA	NA	0	0
ZBTB44	granulosa		2	NA	5.78648e-08	0.260401	0.356	0.243	0.000901822	1	6.3166e-11	0.773419	8.69164e-08	1	NA	NA	NA	NA		NA	NA	NA	NA	NA	NA	0	0.109783	0.0212903	0.204	0.154	1	0	0
ZNF189	granulosa		2	ZNF189.HOMER.6	0.85594	0.0741905	0.16	0.166	1	0	5.96473e-12	0.36328	8.20747e-09	1	4.38824e-11	0.208132	8.42542e-08	1		NA	NA	NA	NA	NA	NA	0	NA	NA	NA	NA	NA	0	0
ZNF275	granulosa		2	NA	4.22316e-44	0.594381	0.486	0.196	6.58179e-40	1	4.87521e-25	0.671155	6.70829e-22	1	NA	NA	NA	NA		NA	NA	NA	NA	NA	NA	0	NA	NA	NA	NA	NA	0	0
ZNF350	granulosa		2	ZNF350.SwissRegulon.6	0.873343	0.0345261	0.083	0.082	1	0	7.77815e-09	0.403575	1.07027e-05	1	1.44921e-19	0.270028	2.78248e-16	1		NA	NA	NA	NA	NA	NA	0	NA	NA	NA	NA	NA	0	0
ZNF493	granulosa		2	NA	1.03399e-15	0.362579	0.508	0.345	1.61147e-11	1	7.29097e-08	0.703661	0.000100324	1	NA	NA	NA	NA		NA	NA	NA	NA	NA	NA	0	NA	NA	NA	NA	NA	0	0
ZNF514	granulosa		2	NA	2.43748e-19	0.328511	0.257	0.1	3.79881e-15	1	2.81828e-10	0.753406	3.87796e-07	1	NA	NA	NA	NA		NA	NA	NA	NA	NA	NA	0	0.326237	0.0126248	0.052	0.038	1	0	0
ZNF611	granulosa		2	NA	2.88246e-27	0.440407	0.282	0.097	4.49231e-23	1	9.08303e-11	0.776502	1.24982e-07	1	NA	NA	NA	NA		NA	NA	NA	NA	NA	NA	0	NA	NA	NA	NA	NA	0	0
ZNF714	granulosa		2	NA	2.61245e-23	0.436963	0.478	0.258	4.0715e-19	1	5.62128e-12	0.815375	7.73488e-09	1	NA	NA	NA	NA		NA	NA	NA	NA	NA	NA	0	NA	NA	NA	NA	NA	0	0
ZNF737	granulosa		2	NA	8.57791e-09	0.290013	0.367	0.255	0.000133687	1	1.16823e-31	1.11036	1.60748e-28	1	NA	NA	NA	NA		NA	NA	NA	NA	NA	NA	0	NA	NA	NA	NA	NA	0	0
ZNF808	granulosa		2	NA	2.16266e-07	0.215223	0.207	0.116	0.0033705	1	5.30945e-20	0.904167	7.30581e-17	1	NA	NA	NA	NA		NA	NA	NA	NA	NA	NA	0	0.131096	0.0275846	0.036	0.019	1	0	0
ARX	OSE		2	ARX-HUMAN.H10MO.D.3	7.42861e-17	0.291787	0.302	0.139	1.15775e-12	1	0.9136	0.03591	1	0	6.22523e-322	1.09803	1.19524e-318	1		6.86806e-95	0.319773	0.282	0.044	1.27169e-90	Arx	1	NA	NA	NA	NA	NA	0	1
BNC1	OSE		2	NA	3.72782e-62	0.607433	0.49	0.147	5.80981e-58	1	4.49387e-112	0.863059	6.18357e-109	1	NA	NA	NA	NA		1.71299e-249	0.447549	0.344	0.02	3.17178e-245	Bnc1	1	5.676e-28	0.436651	0.268	0.036	6.65227e-24	1	2
CUX1	OSE		2	CUX1-HUMAN.H10MO.C.3	0.832348	0.0119572	0.462	0.455	1	0	1.2369e-21	0.596523	1.70197e-18	1	3.53142e-23	0.227479	6.78033e-20	1		NA	NA	NA	NA	NA	NA	0	0.039162	0.105206	0.192	0.141	1	0	0
E2F7	OSE		2	E2F7.SwissRegulon.3	0.154042	0.0238376	0.013	0.006	1	0	1.04414e-20	0.391536	1.43674e-17	1	4.89213e-24	0.150268	9.39288e-21	1		NA	NA	NA	NA	NA	NA	0	NA	NA	NA	NA	NA	0	0
EMX2	OSE		2	EMX2.MA0886.1.3	6.55972e-20	0.262033	0.845	0.682	1.02233e-15	1	0.985904	-0.179602	1	0	0	6.48936	0	1		NA	NA	NA	NA	NA	NA	0	9.83272e-06	0.242796	0.744	0.656	0.115239	0	0
ESR1	OSE		2	ESR1.MA0112.3.3	4.73003e-18	0.273339	0.252	0.102	7.37175e-14	1	3.59487e-08	0.146209	4.94654e-05	1	2.78355e-51	-0.331829	5.34441e-48	0		7.42362e-40	0.264433	0.471	0.187	1.37456e-35	Esr1	1	6.34443e-19	0.379146	0.368	0.118	7.43567e-15	1	2
HOXD3	OSE		2	HOXD3.SwissRegulon.3	3.70999e-10	0.237912	0.435	0.286	5.78202e-06	1	2.75137e-11	-0.411449	3.78588e-08	0	0	2.95695	0	1		0.00158227	0.0175186	0.012	0.003	1	Hoxd3	0	0.000125035	0.174481	0.16	0.078	1	0	0
HOXD9	OSE		2	HOXD9.SwissRegulon.3	7.74307e-25	0.401067	0.598	0.373	1.20676e-20	1	4.43304e-10	-0.452416	6.09987e-07	0	0	1.94516	0	1		1.22547e-80	0.413699	0.497	0.144	2.26909e-76	Hoxd9	1	5.02116e-11	0.331076	0.688	0.468	5.8848e-07	1	2
ID4	OSE		2	ID4.SwissRegulon.3	2.5967e-08	0.253718	0.542	0.42	0.000404696	1	1.14035e-18	0.175548	1.56912e-15	1	1.71087e-134	-0.787802	3.28487e-131	0		NA	NA	NA	NA	NA	NA	0	0.000207294	0.10727	0.184	0.093	1	0	0
IRX3	OSE		2	IRX3-HUMAN.H10MO.D.3	1.41805e-31	0.428149	0.557	0.267	2.21003e-27	1	2.74952e-07	0.243376	0.000378334	1	0.0120826	0.043219	1	0		NA	NA	NA	NA	NA	NA	0	7.35101e-07	0.291022	0.488	0.316	0.00861538	1	1
IRX5	OSE		2	IRX5.SwissRegulon.3	1.02142e-25	0.375658	0.368	0.154	1.59189e-21	1	8.36022e-10	0.22901	1.15037e-06	1	0.557608	-0.00978118	1	0		2.58417e-27	0.185538	0.278	0.103	4.78485e-23	Irx5	1	NA	NA	NA	NA	NA	0	1
KLF5	OSE		2	KLF5.HOMER.3	4.97733e-36	0.471331	0.322	0.102	7.75716e-32	1	5.29932e-09	-0.333335	7.29187e-06	0	0	1.27099	0	1		1.8264e-70	0.332427	0.3	0.065	3.38176e-66	Klf5	1	0.0184814	0.156311	0.272	0.203	1	0	1
LHX9	OSE		2	LHX9.MA0701.1.3	8.80779e-34	0.386141	0.855	0.564	1.37269e-29	1	0.0475574	-0.101318	1	0	0	9.64642	0	1		2.65147e-86	0.524253	0.924	0.485	4.90946e-82	Lhx9	1	1.09843e-12	0.254923	0.172	0.039	1.28736e-08	1	2
MYRF	OSE		2	NA	1.36642e-56	0.561885	0.718	0.355	2.12957e-52	1	2.24252e-127	1.137	3.08571e-124	1	NA	NA	NA	NA		1.33566e-172	0.558689	0.525	0.09	2.47311e-168	Myrf	1	2.31238e-25	0.558461	0.592	0.255	2.71011e-21	1	2
NFIA	OSE		2	NFIA.SwissRegulon.3	0.000483985	0.107742	0.655	0.58	1	0	9.89142e-10	0.227836	1.36106e-06	1	1.11329e-146	0.787744	2.13752e-143	1		NA	NA	NA	NA	NA	NA	0	0.000618778	0.0512571	0.032	0.005	1	0	0
NFIC	OSE		2	NFIC-HUMAN.H10MO.A.3	3.97918e-30	0.419542	0.685	0.426	6.20156e-26	1	4.29646e-08	0.212589	5.91193e-05	1	1.98202e-87	-0.689756	3.80547e-84	0		1.06746e-11	0.152689	0.626	0.408	1.9765e-07	Nfic	1	0.77662	0.00602086	0.04	0.036	1	0	1
NFIX	OSE		2	NFIX.MA0671.1.3	5.81207e-12	0.262111	0.25	0.125	9.0581e-08	1	4.12393e-07	-0.44046	0.000567453	0	3.9993e-25	0.290573	7.67866e-22	1		1.22245e-100	0.382663	0.368	0.071	2.26348e-96	Nfix	1	0.000782591	0.140521	0.108	0.049	1	0	1
NFKB2	OSE		2	NFKB2-HUMAN.H10MO.D.3	3.73286e-11	0.255594	0.258	0.138	5.81765e-07	1	0.00630575	0.155482	1	0	1.64469e-103	0.613876	3.1578e-100	1		9.95257e-05	0.0195391	0.099	0.054	1	Nfkb2	0	NA	NA	NA	NA	NA	0	0
PBX1	OSE		2	PBX1-HUMAN.H10MO.B.3	1.874e-40	0.408261	0.81	0.581	2.92063e-36	1	1.60557e-20	-0.570436	2.20926e-17	0	1.39102e-240	0.811324	2.67075e-237	1		8.98382e-09	0.136288	0.905	0.708	0.000166344	Pbx1	1	5.46499e-07	0.287898	0.62	0.481	0.00640497	1	2
REL	OSE		2	REL.SwissRegulon.3	0.978697	0.013735	0.37	0.373	1	0	1.61842e-09	0.7509	2.22694e-06	1	2.75448e-237	2.61923	5.2886e-234	1		NA	NA	NA	NA	NA	NA	0	0.427387	0.0212575	0.04	0.03	1	0	0
RFX3	OSE		2	RFX3.MA0798.1.3	0.00129984	0.119209	0.245	0.18	1	0	7.28789e-15	0.353964	1.00281e-11	1	1.10821e-54	0.350796	2.12776e-51	1		1.68742e-05	0.0164538	0.125	0.068	0.312444	Rfx3	0	0.870731	0.00767478	0.052	0.056	1	0	0
RORC	OSE		2	RORC.MA1151.1.3	0.144012	0.0221916	0.028	0.017	1	0	3.2959e-07	0.201895	0.000453515	1	1.32543e-199	0.822078	2.54482e-196	1		6.38149e-07	0.05312	0.28	0.169	0.011816	Rorc	1	0.0024241	0.0380886	0.028	0.005	1	0	1
SP100	OSE		2	SP100.SwissRegulon.3	0.000155136	0.102753	0.252	0.168	1	0	1.81012e-06	0.346629	0.00249072	1	7.96374e-29	0.248727	1.52904e-25	1		NA	NA	NA	NA	NA	NA	0	0.139023	0.0670788	0.156	0.12	1	0	0
TBX3	OSE		2	TBX3-HUMAN.H10MO.D.3	3.08681e-10	0.221815	0.25	0.134	4.81079e-06	1	6.35564e-11	0.26742	8.74536e-08	1	0.16837	-0.0194873	1	0		NA	NA	NA	NA	NA	NA	0	1.12459e-08	0.196317	0.176	0.057	0.000131802	1	1
YBX1	OSE		2	YBX1.SwissRegulon.3	8.03244e-15	0.117597	0.96	0.941	1.25186e-10	1	4.65905e-08	-0.286758	6.41086e-05	0	9.82981e-11	0.174522	1.88732e-07	1		NA	NA	NA	NA	NA	NA	0	NA	NA	NA	NA	NA	0	0
BHLHE41	preGC_I		2	BHLHE41.MA0636.1.2	1.03565e-36	0.467127	0.295	0.085	1.61407e-32	1	5.5734e-14	0.325028	7.669e-11	1	4.45658e-07	0.0319031	0.000855664	0		0.223091	0.00692194	0.339	0.32	1	Bhlhe41	0	NA	NA	NA	NA	NA	0	0
ELK1	preGC_I		2	ELK1.SwissRegulon.2	1.3049e-10	0.252468	0.647	0.552	2.03369e-06	1	0.997499	0.0530702	1	0	4.41065e-135	0.513327	8.46845e-132	1		NA	NA	NA	NA	NA	NA	0	6.21658e-08	0.239778	0.193	0.073	0.000728584	1	1
ELK3	preGC_I		2	ELK3.MA0759.1.2	0.646084	0.0220829	0.05	0.056	1	0	3.30046e-16	0.42483	4.54143e-13	1	2.6131e-85	0.347924	5.01715e-82	1		NA	NA	NA	NA	NA	NA	0	0.372637	0.0291645	0.021	0.013	1	0	0
ETV3	preGC_I		2	ETV3-HUMAN.H10MO.D.2	0.368582	0.0199236	0.102	0.121	1	0	6.59456e-14	0.258432	9.07411e-11	1	4.46561e-86	0.418844	8.57397e-83	1		0.771979	0.0189655	0.173	0.182	1	Etv3	0	NA	NA	NA	NA	NA	0	0
FOXJ1	preGC_I		2	FOXJ1.SwissRegulon.2	0.884468	0.0035547	0.007	0.007	1	0	1.23012e-52	0.756533	1.69264e-49	1	0	0.534921	0	1		0.0860169	0.00446468	0.011	0.007	1	Foxj1	0	NA	NA	NA	NA	NA	0	0
FOXL2	preGC_I		2	FOXL2.HOMER.2	5.2109e-71	0.701747	0.738	0.337	8.12119e-67	1	0.00278881	0.163514	1	0	0	1.87445	0	1		NA	NA	NA	NA	NA	NA	0	0.0568568	0.0543879	0.037	0.017	1	0	0
FOXO1	preGC_I		2	FOXO1.SwissRegulon.2	1.48805e-11	0.319023	0.28	0.156	2.31913e-07	1	0.198869	-0.105047	1	0	0	0.750296	0	1		NA	NA	NA	NA	NA	NA	0	2.73648e-10	0.268707	0.222	0.076	3.20716e-06	1	1
FOXP2	preGC_I		2	FOXP2-HUMAN.H10MO.A.2	0.983586	0.00361041	0.018	0.017	1	0	1.46899e-08	0.2185	2.02133e-05	1	0	0.871785	0	1		NA	NA	NA	NA	NA	NA	0	NA	NA	NA	NA	NA	0	0
HEY1	preGC_I		2	HEY1.MA0823.1.2	0.745637	0.0137106	0.065	0.061	1	0	8.5818e-08	0.174895	0.000118086	1	1.47305e-103	0.428128	2.82826e-100	1		NA	NA	NA	NA	NA	NA	0	0.890065	0.00457385	0.169	0.164	1	0	0
HIC1	preGC_I		2	HIC1.SwissRegulon.2	0.128349	0.0355644	0.048	0.033	1	0	1.21801e-12	0.324677	1.67599e-09	1	0	0.665076	0	1		0.782092	0.000376561	0.01	0.009	1	Hic1	0	0.485711	0.00314634	0.012	0.019	1	0	0
HIF3A	preGC_I		2	NA	3.27907e-07	0.276468	0.415	0.327	0.00511044	1	1.85849e-09	0.17275	2.55728e-06	1	NA	NA	NA	NA		0.910849	0.0160265	0.06	0.06	1	Hif3a	0	0.00455964	0.0464567	0.029	0.006	1	0	0
IRF6	preGC_I		2	IRF6.SwissRegulon.2	0.679003	0.011453	0.048	0.053	1	0	1.18453e-17	0.293794	1.62991e-14	1	4.92139e-52	0.260029	9.44906e-49	1		NA	NA	NA	NA	NA	NA	0	NA	NA	NA	NA	NA	0	0
IRF9	preGC_I		2	IRF9.MA0653.1.2	0.664592	0.00427397	0.078	0.086	1	0	1.39927e-11	0.445146	1.9254e-08	1	0	1.08311	0	1		NA	NA	NA	NA	NA	NA	0	NA	NA	NA	NA	NA	0	0
KLF2	preGC_I		2	NA	6.77889e-12	0.32683	0.458	0.314	1.05649e-07	1	3.0761e-47	0.64203	4.23271e-44	1	NA	NA	NA	NA		NA	NA	NA	NA	NA	NA	0	NA	NA	NA	NA	NA	0	0
MAFB	preGC_I		2	MAFB.MAFB-HUMAN.H10MO.D.2	4.9154e-09	0.326802	0.272	0.165	7.66065e-05	1	0.184615	-0.118329	1	0	6.18924e-12	0.159679	1.18833e-08	1		0.00328992	0.0593101	0.137	0.109	1	Mafb	0	NA	NA	NA	NA	NA	0	0
NR2F2	preGC_I		2	NR2F2.SwissRegulon.2	2.45006e-43	0.405923	0.88	0.671	3.81842e-39	1	9.37201e-14	-0.493414	1.28959e-10	0	1.77265e-36	0.249291	3.40349e-33	1		0.527084	0.0194896	0.22	0.216	1	Nr2f2	0	3.25267e-23	0.701757	0.535	0.224	3.81213e-19	1	1
NR3C1	preGC_I		2	NR3C1.SwissRegulon.2	0.164899	0.00797579	0.26	0.31	1	0	3.95069e-09	0.262541	5.43615e-06	1	8.6434e-184	0.618887	1.65953e-180	1		NA	NA	NA	NA	NA	NA	0	NA	NA	NA	NA	NA	0	0
RUNX1	preGC_I		2	RUNX1.HOMER.2	0.70755	0.0871563	0.165	0.167	1	0	1.2847e-06	0.225553	0.00176775	1	0	1.56023	0	1		0.881536	0.00137703	0.646	0.662	1	Runx1	0	0.0491102	0.0362434	0.021	0.006	1	0	0
SMAD1	preGC_I		2	SMAD1.SwissRegulon.2	1.85551e-13	0.337125	0.39	0.245	2.89181e-09	1	9.53219e-07	-0.278519	0.00131163	0	4.67059e-06	0.284811	0.00896752	1		NA	NA	NA	NA	NA	NA	0	0.056196	0.0844607	0.132	0.091	1	0	0
SOX4	preGC_I		2	SOX4-HUMAN.H10MO.C.2	1.57497e-21	0.181798	0.963	0.936	2.45459e-17	1	0.00013128	-0.0963465	0.180641	0	0	1.01282	0	1		6.18353e-07	0.0450478	0.935	0.944	0.0114494	Sox4	1	6.56818e-25	0.693734	0.733	0.46	7.6979e-21	1	2
SPI1	preGC_I		2	SPI1-HUMAN.H10MO.A.2	0.000331968	0.0364496	0.028	0.008	1	0	3.76385e-16	0.273872	5.17906e-13	1	9.63011e-78	0.432488	1.84898e-74	1		NA	NA	NA	NA	NA	NA	0	NA	NA	NA	NA	NA	0	0
STAT2	preGC_I		2	STAT2-HUMAN.H10MO.B.2	0.905356	0.0464564	0.172	0.179	1	0	1.44295e-17	0.547803	1.98549e-14	1	0	1.39751	0	1		NA	NA	NA	NA	NA	NA	0	0.721041	0.000648039	0.041	0.036	1	0	0
TSC22D3	preGC_I		2	NA	1.34102e-21	0.414426	0.593	0.403	2.08998e-17	1	4.95497e-06	0.142106	0.00681804	1	NA	NA	NA	NA		0.537616	0.0137546	0.243	0.238	1	Tsc22d3	0	7.62406e-25	0.673021	0.519	0.204	8.9354e-21	1	1
ZKSCAN3	preGC_I		2	ZKSCAN3.SwissRegulon.2	0.406676	0.00670192	0.052	0.064	1	0	1.43632e-06	0.19249	0.00197638	1	1.90345e-34	0.227516	3.65462e-31	1		NA	NA	NA	NA	NA	NA	0	0.0566417	0.0436122	0.029	0.012	1	0	0
GATA4	preGC_IIa		2	GATA4.SwissRegulon.4	3.65321e-09	0.155454	0.83	0.734	5.69352e-05	1	1.64495e-26	0.419636	2.26345e-23	1	2.99382e-11	-0.0233521	5.74813e-08	0		NA	NA	NA	NA	NA	NA	0	NA	NA	NA	NA	NA	0	0
LHX2	preGC_IIa		2	LHX2.SwissRegulon.4	0.00272064	0.0680033	0.298	0.215	1	0	3.41118e-19	0.495523	4.69378e-16	1	0	0.461191	0	1		NA	NA	NA	NA	NA	NA	0	NA	NA	NA	NA	NA	0	0
LHX9	preGC_IIa		2	LHX9.SwissRegulon.4	1.92983e-15	0.258449	0.825	0.569	3.00763e-11	1	0.147409	-0.162507	1	0	1.38144e-181	0.462316	2.65236e-178	1		NA	NA	NA	NA	NA	NA	0	NA	NA	NA	NA	NA	0	0
NR4A3	preGC_IIa		2	NR4A3-HUMAN.H10MO.D.4	0.352958	0.0174969	0.115	0.1	1	0	6.54586e-19	0.45975	9.00711e-16	1	5.73631e-163	0.589013	1.10137e-159	1		NA	NA	NA	NA	NA	NA	0	NA	NA	NA	NA	NA	0	0
PBX1	preGC_IIa		2	PBX1.MA0070.1.4	5.55843e-07	0.158013	0.708	0.596	0.00866282	1	4.06084e-20	-0.829312	5.58771e-17	0	7.82314e-89	0.312053	1.50204e-85	1		NA	NA	NA	NA	NA	NA	0	NA	NA	NA	NA	NA	0	0
ZNF414	preGC_IIa		2	NA	5.40696e-07	0.198401	0.332	0.231	0.00842674	1	3.88868e-11	0.221608	5.35083e-08	1	NA	NA	NA	NA		NA	NA	NA	NA	NA	NA	0	NA	NA	NA	NA	NA	0	0
EGR3	preGC_IIb		2	EGR3.SwissRegulon.5	6.48856e-09	0.293163	0.205	0.112	0.000101124	1	1.32002e-06	0.442842	0.00181635	1	9.82734e-20	-0.23367	1.88685e-16	0		0.821945	0.0202656	0.179	0.184	1	Egr3	0	1.43901e-15	0.874117	0.608	0.395	1.68652e-11	1	1
ELMSAN1	preGC_IIb		2	NA	9.66009e-09	0.25172	0.365	0.252	0.000150553	1	1.7398e-06	0.421604	0.00239397	1	NA	NA	NA	NA		NA	NA	NA	NA	NA	NA	0	0.00199221	0.130978	0.276	0.188	1	0	0
EMX2	preGC_IIb		2	EMX2.SwissRegulon.5	3.0086e-08	0.169519	0.745	0.696	0.00046889	1	2.32813e-05	-0.396165	0.032035	0	8.65358e-302	0.52802	1.66149e-298	1		3.08012e-11	0.108755	0.62	0.584	5.70316e-07	Emx2	1	3.01499e-05	0.22223	0.752	0.653	0.353357	0	1
ESR1	preGC_IIb		2	ESR1.MA0112.3.5	0.000391132	0.115684	0.175	0.113	1	0	1.74876e-13	0.503944	2.4063e-10	1	0	0.998127	0	1		0.476077	0.000327829	0.205	0.213	1	Esr1	0	0.158924	0.126214	0.204	0.171	1	0	0
FOXJ1	preGC_IIb		2	FOXJ1.SwissRegulon.5	0.154159	0.0157543	0.013	0.006	1	0	1.08901e-16	0.33925	1.49847e-13	1	1.82907e-262	0.474705	3.51181e-259	1		0.425862	0.00209155	0.007	0.009	1	Foxj1	0	NA	NA	NA	NA	NA	0	0
GATA4	preGC_IIb		2	GATA4.SwissRegulon.5	7.45966e-11	0.178727	0.825	0.735	1.16259e-06	1	2.61415e-05	0.136166	0.0359707	0	4.14151e-76	0.688479	7.95171e-73	1		0.00011056	0.0701739	0.631	0.608	1	Gata4	0	0.332158	0.0083401	0.02	0.012	1	0	0
GRHL2	preGC_IIb		2	GRHL2.HOMER.5	0.402331	0.0171743	0.013	0.008	1	0	3.17465e-10	0.141069	4.36832e-07	1	2.90649e-12	0.107979	5.58046e-09	1		0.119334	0.00683366	0.002	0	1	Grhl2	0	NA	NA	NA	NA	NA	0	0
HOPX	preGC_IIb		2	NA	4.51091e-10	0.232967	0.705	0.588	7.03025e-06	1	9.2155e-20	0.332471	1.26805e-16	1	NA	NA	NA	NA		0.972344	0.00519932	0.01	0.01	1	Hopx	0	NA	NA	NA	NA	NA	0	0
IRF6	preGC_IIb		2	IRF6.SwissRegulon.5	2.54583e-06	0.153388	0.1	0.045	0.0396768	0	5.89212e-27	0.335372	8.10756e-24	1	1.06168e-76	0.345902	2.03842e-73	1		NA	NA	NA	NA	NA	NA	0	NA	NA	NA	NA	NA	0	0
IRX3	preGC_IIb		2	IRX3.SwissRegulon.5	9.42531e-44	0.555957	0.578	0.264	1.46893e-39	1	6.51717e-09	0.215299	8.96762e-06	1	1.16278e-16	-0.22979	2.23253e-13	0		5.48839e-23	0.164289	0.69	0.624	1.01623e-18	Irx3	1	1.80068e-07	0.314294	0.48	0.318	0.0021104	1	2
IRX5	preGC_IIb		2	IRX5.SwissRegulon.5	9.50606e-36	0.488411	0.395	0.15	1.48152e-31	1	2.63247e-33	0.524903	3.62228e-30	1	7.47627e-06	-0.151661	0.0143544	0		NA	NA	NA	NA	NA	NA	0	NA	NA	NA	NA	NA	0	0
MITF	preGC_IIb		2	MITF.MA0620.2.5	0.000101714	0.147415	0.112	0.062	1	0	6.96026e-06	0.240533	0.00957732	1	1.77461e-17	0.22375	3.40726e-14	1		0.286846	0.0104002	0.022	0.018	1	Mitf	0	0.117564	0.0654033	0.132	0.1	1	0	0
MSX1	preGC_IIb		2	MSX1.SwissRegulon.5	0.00288091	0.08016	0.065	0.035	1	0	2.50157e-17	0.302001	3.44216e-14	1	9.88131e-324	0.848335	1.89721e-320	1		0.0752942	0.0437097	0.195	0.178	1	Msx1	0	0.00856491	0.0940376	0.092	0.048	1	0	0
NANOG	preGC_IIb		2	NANOG-HUMAN.H10MO.A.5	0.810674	0.00217385	0.007	0.009	1	0	2.69748e-08	0.182254	3.71173e-05	1	2.37439e-31	0.228925	4.55884e-28	1		0.496106	0.00400901	0.003	0.002	1	Nanog	0	NA	NA	NA	NA	NA	0	0
NFE2	preGC_IIb		2	NFE2.MA0841.1.5	0.108209	0.0165738	0.015	0.007	1	0	5.43816e-10	0.228004	7.48291e-07	1	3.75905e-160	6.76119	7.21738e-157	1		NA	NA	NA	NA	NA	NA	0	0.694554	0.00324848	0.012	0.016	1	0	0
NFIA	preGC_IIb		2	NFIA.MA0670.1.5	1.37112e-07	0.176863	0.655	0.58	0.00213688	1	0.406448	0.0817534	1	0	8.53253e-41	0.195432	1.63824e-37	1		1.97336e-43	0.285683	0.725	0.614	3.65388e-39	Nfia	1	0.96156	0.00883886	0.012	0.012	1	0	1
NR1H4	preGC_IIb		2	NR1H4.MA1110.1.5	3.97268e-67	0.621392	0.585	0.178	6.19142e-63	1	NA	NA	NA	NA	7.44049e-158	0.578581	1.42857e-154	1		NA	NA	NA	NA	NA	NA	0	0.000126206	0.250187	0.316	0.206	1	0	0
NR4A3	preGC_IIb		2	NR4A3-HUMAN.H10MO.D.5	2.81374e-05	0.254142	0.155	0.094	0.438521	0	2.25456e-10	0.290815	3.10227e-07	1	1.3793e-26	0.11228	2.64826e-23	1		0.557125	0.0253973	0.064	0.061	1	Nr4a3	0	0.00741781	0.0493679	0.04	0.013	1	0	0
NR6A1	preGC_IIb		2	NR6A1.SwissRegulon.5	2.47552e-10	0.242722	0.22	0.114	3.85809e-06	1	0.549849	-0.0227863	1	0	4.5155e-39	0.218357	8.66976e-36	1		0.39866	0.0112871	0.04	0.036	1	Nr6a1	0	0.297813	0.0300166	0.04	0.027	1	0	0
PEG3	preGC_IIb		2	NA	1.28778e-19	0.276092	0.8	0.649	2.00701e-15	1	4.829e-09	0.321318	6.64471e-06	1	NA	NA	NA	NA		0.00433384	0.022055	0.931	0.941	1	Peg3	0	NA	NA	NA	NA	NA	0	0
RORC	preGC_IIb		2	RORC.SwissRegulon.5	0.14072	0.0314973	0.028	0.017	1	0	7.57584e-22	0.42554	1.04244e-18	1	1.50087e-25	0.217836	2.88166e-22	1		NA	NA	NA	NA	NA	NA	0	0.351769	0.0191573	0.016	0.009	1	0	0
TOX3	preGC_IIb		2	NA	1.94401e-58	0.588456	0.765	0.409	3.02974e-54	1	1.60426e-12	0.326079	2.20747e-09	1	NA	NA	NA	NA		NA	NA	NA	NA	NA	NA	0	7.27462e-50	0.83473	0.628	0.166	8.52586e-46	1	1
AHR	CoelEpi_LHX9		1	AHR.SwissRegulon	0.0394671	0.0658903	0.185	0.145	1	0	7.9003e-08	-0.277068	0.000108708	0	3.75924e-21	0.396375	7.21775e-18	1		NA	NA	NA	NA	NA	NA	0	NA	NA	NA	NA	NA	0	0
ALX1	CoelEpi_LHX9		1	ALX1-HUMAN.H10MO.B	1.92689e-14	0.111156	0.045	0.005	3.00305e-10	0	4.3147e-09	-0.343615	5.93703e-06	0	4.25212e-10	0.204485	8.16406e-07	1		NA	NA	NA	NA	NA	NA	0	NA	NA	NA	NA	NA	0	0
ARID5B	CoelEpi_LHX9		1	ARID5B.SwissRegulon	8.54666e-09	0.22409	0.557	0.43	0.0001332	1	2.17563e-14	-0.555519	2.99367e-11	0	0.000502267	0.1385	0.964353	0		NA	NA	NA	NA	NA	NA	0	0.0237756	0.429033	0.6	0.487	1	0	0
ARNT	CoelEpi_LHX9		1	ARNT-HUMAN.H10MO.B	0.986463	0.014262	0.22	0.222	1	0	2.71214e-16	-0.471305	3.7319e-13	0	1.52969e-30	0.511958	2.93701e-27	1		NA	NA	NA	NA	NA	NA	0	0.0926144	0.245667	0.2	0.11	1	0	0
ARX	CoelEpi_LHX9		1	ARX.SwissRegulon	7.2636e-28	0.44375	0.338	0.134	1.13203e-23	1	6.39301e-09	-0.317809	8.79678e-06	0	2.20184e-08	-0.545139	4.22754e-05	0		NA	NA	NA	NA	NA	NA	0	NA	NA	NA	NA	NA	0	0
ATF1	CoelEpi_LHX9		1	ATF1-HUMAN.H10MO.B	0.695227	0.0189062	0.282	0.277	1	0	2.44013e-07	-0.174367	0.000335762	0	4.98722e-140	1.68615	9.57546e-137	1		NA	NA	NA	NA	NA	NA	0	NA	NA	NA	NA	NA	0	0
BACH2	CoelEpi_LHX9		1	BACH2.SwissRegulon	0.073308	0.0992903	0.298	0.264	1	0	0.0455134	-0.194516	1	0	1.21404e-84	1.07184	2.33096e-81	1		NA	NA	NA	NA	NA	NA	0	NA	NA	NA	NA	NA	0	0
BCL11B	CoelEpi_LHX9		1	NA	0.0933959	0.037568	0.06	0.042	1	0	8.22722e-14	0.408178	1.13207e-10	1	NA	NA	NA	NA		NA	NA	NA	NA	NA	NA	0	NA	NA	NA	NA	NA	0	0
CREB1	CoelEpi_LHX9		1	CREB1-HUMAN.H10MO.A	0.935328	0.0156854	0.345	0.345	1	0	3.38771e-19	-0.638916	4.66148e-16	0	1.23886e-67	1.00896	2.37861e-64	1		NA	NA	NA	NA	NA	NA	0	NA	NA	NA	NA	NA	0	0
CREB3	CoelEpi_LHX9		1	CREB3-HUMAN.H10MO.D	0.291158	0.0100487	0.218	0.247	1	0	4.6657e-06	-0.297187	0.00642	0	1.76064e-21	0.454948	3.38042e-18	1		NA	NA	NA	NA	NA	NA	0	0.947865	0.0608879	0.167	0.178	1	0	0
CREB3L1	CoelEpi_LHX9		1	CREB3L1.MA0839.1	7.95763e-07	0.221968	0.41	0.304	0.012402	0	0.000289049	-0.203571	0.397732	0	1.82795e-06	0.163742	0.00350966	1		NA	NA	NA	NA	NA	NA	0	3.3818e-08	0.328159	0.133	0.011	0.000396347	1	1
CREB5	CoelEpi_LHX9		1	CREB5-HUMAN.H10MO.D	2.72283e-05	0.161907	0.135	0.075	0.424353	0	0.000300395	-0.244518	0.413343	0	1.91562e-162	1.86777	3.678e-159	1		NA	NA	NA	NA	NA	NA	0	NA	NA	NA	NA	NA	0	0
DMRT2	CoelEpi_LHX9		1	NA	2.22562e-13	0.133301	0.092	0.023	3.46862e-09	0	1.11466e-13	0.256406	1.53377e-10	1	NA	NA	NA	NA		NA	NA	NA	NA	NA	NA	0	NA	NA	NA	NA	NA	0	0
E2F1	CoelEpi_LHX9		1	E2F1.HOMER	2.31987e-06	0.0876298	0.055	0.018	0.0361552	0	6.82691e-15	-0.296658	9.39383e-12	0	3.77886e-77	1.04812	7.25542e-74	1		NA	NA	NA	NA	NA	NA	0	NA	NA	NA	NA	NA	0	0
E2F3	CoelEpi_LHX9		1	E2F3.SwissRegulon	0.588181	0.0231247	0.082	0.075	1	0	0.0828644	0.488466	1	0	1.8053e-16	0.353531	3.46618e-13	1		NA	NA	NA	NA	NA	NA	0	0.959144	0.0191166	0.033	0.032	1	0	0
E2F4	CoelEpi_LHX9		1	E2F4-HUMAN.H10MO.A	0.00641557	0.107884	0.38	0.324	1	0	0.000321512	0.13711	0.442401	0	1.40772e-110	1.36888	2.70282e-107	1		NA	NA	NA	NA	NA	NA	0	NA	NA	NA	NA	NA	0	0
E2F6	CoelEpi_LHX9		1	E2F6.MA0471.1	0.819163	0.00911359	0.128	0.134	1	0	0.00244354	-0.120535	1	0	2.86776e-206	1.76136	5.50611e-203	1		NA	NA	NA	NA	NA	NA	0	NA	NA	NA	NA	NA	0	0
E2F7	CoelEpi_LHX9		1	E2F7.MA0758.1	0.433918	0.00313193	0.01	0.007	1	0	0.455237	0.0199869	1	0	3.0605e-62	0.95832	5.87616e-59	1		NA	NA	NA	NA	NA	NA	0	NA	NA	NA	NA	NA	0	0
E4F1	CoelEpi_LHX9		1	E4F1-HUMAN.H10MO.D	0.664519	0.0751365	0.158	0.155	1	0	1.20376e-08	-0.380987	1.65637e-05	0	4.85922e-24	0.587068	9.32969e-21	1		NA	NA	NA	NA	NA	NA	0	NA	NA	NA	NA	NA	0	0
ELF1	CoelEpi_LHX9		1	ELF1.MA0473.2	0.0149652	0.133994	0.215	0.169	1	0	8.7511e-13	-0.44468	1.20415e-09	0	1.88274e-87	1.08704	3.61485e-84	1		NA	NA	NA	NA	NA	NA	0	0.461975	0.102268	0.167	0.122	1	0	0
ELF2	CoelEpi_LHX9		1	ELF2-HUMAN.H10MO.C	0.000339767	0.142687	0.44	0.363	1	0	9.33512e-07	-0.267466	0.00128451	0	1.35155e-141	1.39508	2.59497e-138	1		NA	NA	NA	NA	NA	NA	0	0.0101117	0.41077	0.5	0.331	1	0	0
EPAS1	CoelEpi_LHX9		1	EPAS1-HUMAN.H10MO.D	0.874325	0.00911111	0.028	0.026	1	0	4.81354e-51	-0.871952	6.62343e-48	0	1.04251e-77	1.18768	2.00161e-74	1		NA	NA	NA	NA	NA	NA	0	0.431153	0.0552608	0.067	0.038	1	0	0
ETV2	CoelEpi_LHX9		1	ETV2.SwissRegulon	0.00113606	0.0997953	0.092	0.052	1	0	0.472794	0.171876	1	0	1.27539e-35	0.729587	2.44875e-32	1		NA	NA	NA	NA	NA	NA	0	NA	NA	NA	NA	NA	0	0
FOXC1	CoelEpi_LHX9		1	FOXC1-HUMAN.H10MO.C	2.50352e-07	0.171781	0.128	0.059	0.00390174	0	3.48272e-23	0.374723	4.79222e-20	1	4.2637e-26	-1.04478	8.1863e-23	0		NA	NA	NA	NA	NA	NA	0	NA	NA	NA	NA	NA	0	0
GATA6	CoelEpi_LHX9		1	GATA6-HUMAN.H10MO.B	1.05007e-20	0.393284	0.65	0.475	1.63653e-16	1	0.00741409	-0.20755	1	0	1.00058e-16	-0.531577	1.92111e-13	0		NA	NA	NA	NA	NA	NA	0	NA	NA	NA	NA	NA	0	0
GATAD2B	CoelEpi_LHX9		1	NA	0.860844	0.0171626	0.278	0.269	1	0	3.73447e-15	0.403314	5.13863e-12	1	NA	NA	NA	NA		NA	NA	NA	NA	NA	NA	0	NA	NA	NA	NA	NA	0	0
GLI1	CoelEpi_LHX9		1	GLI1-HUMAN.H10MO.C	0.635604	0.0322834	0.022	0.019	1	0	3.42948e-31	0.378598	4.71897e-28	1	0.00782858	0.230608	1	0		NA	NA	NA	NA	NA	NA	0	NA	NA	NA	NA	NA	0	0
GLI3	CoelEpi_LHX9		1	GLI3.HOMER	0.0407747	0.0949182	0.292	0.253	1	0	0.615586	-0.0463359	1	0	1.87434e-15	0.331604	3.59872e-12	1		NA	NA	NA	NA	NA	NA	0	0.0127412	0.16429	0.1	0.025	1	0	0
HDX	CoelEpi_LHX9		1	HDX.SwissRegulon	0.654392	0.0106321	0.07	0.064	1	0	0.124424	0.0470142	1	0	7.05438e-14	0.439277	1.35444e-10	1		NA	NA	NA	NA	NA	NA	0	NA	NA	NA	NA	NA	0	0
HIC2	CoelEpi_LHX9		1	HIC2.SwissRegulon	0.0179686	0.0888852	0.208	0.165	1	0	7.04537e-20	0.435334	9.69443e-17	1	0.00080269	0.133524	1	0		NA	NA	NA	NA	NA	NA	0	NA	NA	NA	NA	NA	0	0
HOMEZ	CoelEpi_LHX9		1	HOMEZ.SwissRegulon	0.943412	0.00950268	0.088	0.087	1	0	0.000651504	-0.226333	0.896469	0	1.30517e-11	0.335081	2.50593e-08	1		NA	NA	NA	NA	NA	NA	0	NA	NA	NA	NA	NA	0	0
HOXA3	CoelEpi_LHX9		1	HOXA3.SwissRegulon	1.15166e-31	0.262684	0.13	0.019	1.79486e-27	0	4.33231e-14	0.437278	5.96125e-11	1	5.35635e-16	-2.02417	1.02842e-12	0		NA	NA	NA	NA	NA	NA	0	0.000763079	0.182078	0.1	0.016	1	0	0
HOXA9	CoelEpi_LHX9		1	HOXA9.SwissRegulon	5.00138e-11	0.12939	0.06	0.013	7.79464e-07	0	0.0296451	-0.0258515	1	0	3.842e-65	1.75955	7.37664e-62	1		NA	NA	NA	NA	NA	NA	0	NA	NA	NA	NA	NA	0	0
HOXB2	CoelEpi_LHX9		1	HOXB2.SwissRegulon	3.21223e-20	0.152198	0.062	0.006	5.00627e-16	0	1.51026e-12	0.641626	2.07812e-09	1	6.98854e-21	-2.74548	1.3418e-17	0		NA	NA	NA	NA	NA	NA	0	0.000322763	0.352349	0.133	0.025	1	0	0
HOXC10	CoelEpi_LHX9		1	HOXC10.MA0905.1	0.298807	0.0119066	0.02	0.013	1	0	0.010601	-0.0832787	1	0	9.201e-20	0.701977	1.76659e-16	1		NA	NA	NA	NA	NA	NA	0	0.429881	0.0257367	0.033	0.015	1	0	0
HOXC4	CoelEpi_LHX9		1	HOXC4.SwissRegulon	0.00320376	0.0800556	0.098	0.059	1	0	3.37872e-19	0.861518	4.64912e-16	1	0.273909	-0.266688	1	0		NA	NA	NA	NA	NA	NA	0	0.499565	0.0182911	0.067	0.108	1	0	0
HOXC6	CoelEpi_LHX9		1	HOXC6.SwissRegulon	3.85682e-06	0.21908	0.148	0.081	0.0601086	0	4.00482e-45	0.679756	5.51063e-42	1	0.212814	-0.0115573	1	0		NA	NA	NA	NA	NA	NA	0	0.902359	0.00902214	0.067	0.061	1	0	0
HOXD10	CoelEpi_LHX9		1	HOXD10.SwissRegulon	0.751097	0.0253224	0.078	0.074	1	0	8.93344e-08	0.205332	0.000122924	1	0.149223	0.0815997	1	0		NA	NA	NA	NA	NA	NA	0	NA	NA	NA	NA	NA	0	0
HSF2	CoelEpi_LHX9		1	HSF2.MA0770.1	0.866828	0.03989	0.265	0.268	1	0	2.15469e-10	-0.470813	2.96486e-07	0	6.02757e-96	1.84481	1.15729e-92	1		NA	NA	NA	NA	NA	NA	0	NA	NA	NA	NA	NA	0	0
ID1	CoelEpi_LHX9		1	NA	5.90269e-16	0.48993	0.338	0.186	9.19934e-12	1	1.67756e-05	-0.320474	0.0230833	0	NA	NA	NA	NA		NA	NA	NA	NA	NA	NA	0	0.000684596	0.643361	0.6	0.338	1	0	0
IKZF4	CoelEpi_LHX9		1	NA	0.72782	0.00254261	0.072	0.078	1	0	1.23992e-17	0.398871	1.70613e-14	1	NA	NA	NA	NA		NA	NA	NA	NA	NA	NA	0	0.774145	0.0265091	0.1	0.086	1	0	0
IRF3	CoelEpi_LHX9		1	IRF3.MA1418.1	0.135548	0.0639766	0.245	0.216	1	0	1.80611e-07	-0.393081	0.00024852	0	6.86095e-40	0.79063	1.3173e-36	1		NA	NA	NA	NA	NA	NA	0	0.531212	0.164787	0.333	0.318	1	0	0
IRF9	CoelEpi_LHX9		1	IRF9-HUMAN.H10MO.C	0.792962	0.0279439	0.08	0.085	1	0	4.0879e-05	-0.313811	0.0562496	0	3.35118e-31	0.553386	6.43426e-28	1		NA	NA	NA	NA	NA	NA	0	NA	NA	NA	NA	NA	0	0
KLF12	CoelEpi_LHX9		1	KLF12-HUMAN.H10MO.D	0.465431	0.0557641	0.142	0.132	1	0	0.00531701	0.179798	1	0	1.79819e-24	0.476959	3.45252e-21	1		NA	NA	NA	NA	NA	NA	0	NA	NA	NA	NA	NA	0	0
KLF14	CoelEpi_LHX9		1	KLF14.HOMER	0.289249	0.0107212	0.025	0.017	1	0	4.15444e-09	-0.388194	5.71652e-06	0	1.5247e-303	1.93334	2.92742e-300	1		NA	NA	NA	NA	NA	NA	0	NA	NA	NA	NA	NA	0	0
KLF6	CoelEpi_LHX9		1	KLF6.SwissRegulon	0.0118518	0.16905	0.458	0.414	1	0	0.456653	-0.189777	1	0	3.50472e-66	0.782955	6.72907e-63	1		NA	NA	NA	NA	NA	NA	0	0.22183	0.269663	0.433	0.351	1	0	0
LHX9	CoelEpi_LHX9		1	LHX9.SwissRegulon	7.1073e-09	0.217204	0.688	0.589	0.000110767	1	9.59194e-08	-0.271495	0.000131985	0	1.89716e-09	-0.36643	3.64255e-06	0		NA	NA	NA	NA	NA	NA	0	NA	NA	NA	NA	NA	0	0
MAFF	CoelEpi_LHX9		1	MAFF.MA0495.2	0.0610316	0.12376	0.232	0.197	1	0	0.31154	-0.174256	1	0	7.69041e-17	0.584837	1.47656e-13	1		NA	NA	NA	NA	NA	NA	0	NA	NA	NA	NA	NA	0	0
MAFK	CoelEpi_LHX9		1	MAFK.MAFK-HUMAN.H10MO.A	0.569088	0.0325131	0.08	0.072	1	0	8.27424e-09	-0.396974	1.13854e-05	0	2.64417e-31	0.73982	5.0768e-28	1		NA	NA	NA	NA	NA	NA	0	NA	NA	NA	NA	NA	0	0
MAZ	CoelEpi_LHX9		1	MAZ.MAZ-HUMAN.H10MO.A	0.221391	0.0609363	0.5	0.484	1	0	0.000811632	-0.318142	1	0	1.16093e-233	1.49872	2.22899e-230	1		NA	NA	NA	NA	NA	NA	0	0.95315	0.0655197	0.433	0.513	1	0	0
MBD2	CoelEpi_LHX9		1	MBD2.SwissRegulon	0.670337	0.0392599	0.138	0.131	1	0	NA	NA	NA	NA	1.14301e-27	0.430203	2.19459e-24	1		NA	NA	NA	NA	NA	NA	0	NA	NA	NA	NA	NA	0	0
MEIS1	CoelEpi_LHX9		1	MEIS1-HUMAN.H10MO.C	9.18185e-41	0.545509	0.428	0.165	1.43099e-36	1	3.85522e-09	-0.475739	5.30479e-06	0	0.000152334	0.0185626	0.292482	0		NA	NA	NA	NA	NA	NA	0	1.4103e-05	0.543632	0.4	0.138	0.165288	0	0
MEIS2	CoelEpi_LHX9		1	MEIS2.SwissRegulon	9.41217e-28	0.434082	0.642	0.413	1.46689e-23	1	5.87635e-15	-0.435096	8.08586e-12	0	0.016175	-0.0824048	1	0		NA	NA	NA	NA	NA	NA	0	0.196823	0.136821	0.367	0.266	1	0	0
MEIS3	CoelEpi_LHX9		1	MEIS3.MA0775.1	0.00269722	0.129484	0.185	0.132	1	0	7.87675e-83	1.47612	1.08384e-79	1	0.620172	0.0185971	1	0		NA	NA	NA	NA	NA	NA	0	NA	NA	NA	NA	NA	0	0
MKX	CoelEpi_LHX9		1	NA	0.000453833	0.0721313	0.032	0.011	1	0	3.42176e-36	0.766909	4.70834e-33	1	NA	NA	NA	NA		NA	NA	NA	NA	NA	NA	0	0.6754	0.1036	0.1	0.085	1	0	0
MXI1	CoelEpi_LHX9		1	MXI1.MA1108.1	0.629865	0.0186665	0.288	0.314	1	0	1.15377e-09	0.327166	1.58758e-06	1	0.0637489	-0.0641404	1	0		NA	NA	NA	NA	NA	NA	0	0.0573355	0.397378	0.3	0.195	1	0	0
MYCL	CoelEpi_LHX9		1	NA	0.0153724	0.0180544	0.02	0.008	1	0	2.86677e-07	0.319061	0.000394468	1	NA	NA	NA	NA		NA	NA	NA	NA	NA	NA	0	NA	NA	NA	NA	NA	0	0
MYCN	CoelEpi_LHX9		1	MYCN-HUMAN.H10MO.B	1.90917e-09	0.249232	0.262	0.151	2.97544e-05	1	0.222677	0.127947	1	0	0.00245362	-0.000346064	1	0		NA	NA	NA	NA	NA	NA	0	NA	NA	NA	NA	NA	0	0
MYT1	CoelEpi_LHX9		1	NA	0.963163	0.00239628	0.01	0.01	1	0	5.54176e-07	0.228277	0.000762546	1	NA	NA	NA	NA		NA	NA	NA	NA	NA	NA	0	NA	NA	NA	NA	NA	0	0
NCOR2	CoelEpi_LHX9		1	NA	0.264132	0.0710276	0.41	0.404	1	0	1.51112e-06	0.124844	0.00207931	1	NA	NA	NA	NA		NA	NA	NA	NA	NA	NA	0	NA	NA	NA	NA	NA	0	0
NFATC1	CoelEpi_LHX9		1	NFATC1.SwissRegulon	0.0414011	0.0659467	0.055	0.035	1	0	0.635467	-0.102949	1	0	2.30178e-51	1.0381	4.41942e-48	1		NA	NA	NA	NA	NA	NA	0	NA	NA	NA	NA	NA	0	0
NFATC2	CoelEpi_LHX9		1	NFATC2.MA0152.1	0.931819	0.0282733	0.148	0.151	1	0	NA	NA	NA	NA	1.72122e-139	1.7329	3.30474e-136	1		NA	NA	NA	NA	NA	NA	0	4.98656e-11	0.555688	0.233	0.025	5.84425e-07	1	1
NFE2	CoelEpi_LHX9		1	NFE2-HUMAN.H10MO.B	0.672177	0.00424432	0.01	0.008	1	0	3.4633e-07	-0.398767	0.000476551	0	1.16733e-22	0.757139	2.24128e-19	1		NA	NA	NA	NA	NA	NA	0	NA	NA	NA	NA	NA	0	0
NR2C1	CoelEpi_LHX9		1	NR2C1-HUMAN.H10MO.C	0.803228	0.00406737	0.208	0.215	1	0	1.58212e-10	0.321009	2.177e-07	1	0.0560849	0.135717	1	0		NA	NA	NA	NA	NA	NA	0	0.754994	0.000453717	0.1	0.125	1	0	0
NR2F1	CoelEpi_LHX9		1	NR2F1.SwissRegulon	2.30861e-58	0.5355	0.235	0.034	3.59796e-54	1	2.13705e-05	0.105616	0.0294058	0	0.0447663	0.0938193	1	0		NA	NA	NA	NA	NA	NA	0	1.03637e-20	0.89241	0.533	0.07	1.21463e-16	1	1
NR3C1	CoelEpi_LHX9		1	NR3C1.SwissRegulon	0.00930399	0.113434	0.355	0.296	1	0	0.0759704	-0.142646	1	0	4.31658e-08	0.222212	8.28783e-05	1		NA	NA	NA	NA	NA	NA	0	0.170116	0.205798	0.333	0.236	1	0	0
NRF1	CoelEpi_LHX9		1	NRF1.HOMER	0.495635	0.0391275	0.105	0.096	1	0	NA	NA	NA	NA	1.65515e-35	0.647302	3.1779e-32	1		NA	NA	NA	NA	NA	NA	0	0.95712	0.0635354	0.067	0.073	1	0	0
OSR2	CoelEpi_LHX9		1	OSR2.SwissRegulon	7.7318e-10	0.167626	0.08	0.024	1.205e-05	0	4.18247e-74	1.26997	5.75508e-71	1	0.0312358	-0.22578	1	0		NA	NA	NA	NA	NA	NA	0	0.00262093	0.198545	0.1	0.019	1	0	0
PAX8	CoelEpi_LHX9		1	PAX8-HUMAN.H10MO.D	0.0127436	0.147943	0.08	0.051	1	0	0.045488	-0.00144197	1	0	6.2823e-18	0.492929	1.2062e-14	1		NA	NA	NA	NA	NA	NA	0	NA	NA	NA	NA	NA	0	0
PBX4	CoelEpi_LHX9		1	NA	0.426418	0.0440027	0.117	0.106	1	0	1.36885e-15	0.506723	1.88354e-12	1	NA	NA	NA	NA		NA	NA	NA	NA	NA	NA	0	NA	NA	NA	NA	NA	0	0
PLAG1	CoelEpi_LHX9		1	PLAG1-HUMAN.H10MO.D	0.00159221	0.192069	0.202	0.15	1	0	1.57292e-05	0.150544	0.0216434	0	4.19133e-113	1.09547	8.04735e-110	1		NA	NA	NA	NA	NA	NA	0	NA	NA	NA	NA	NA	0	0
POU4F1	CoelEpi_LHX9		1	POU4F1.MA0790.1	1.65842e-06	0.0807349	0.032	0.007	0.0258465	0	0.0144756	-0.129588	1	0	3.09197e-38	0.708796	5.93659e-35	1		NA	NA	NA	NA	NA	NA	0	NA	NA	NA	NA	NA	0	0
POU5F1	CoelEpi_LHX9		1	POU5F1.SwissRegulon	0.665627	0.000891714	0.005	0.007	1	0	3.16271e-07	-0.286765	0.000435189	0	4.32538e-36	0.746287	8.30473e-33	1		NA	NA	NA	NA	NA	NA	0	NA	NA	NA	NA	NA	0	0
RARG	CoelEpi_LHX9		1	RARG-HUMAN.H10MO.C	1.25227e-12	0.172266	0.105	0.031	1.95166e-08	0	2.34642e-10	-0.314838	3.22867e-07	0	4.26835e-15	0.446758	8.19523e-12	1		NA	NA	NA	NA	NA	NA	0	0.0197227	0.126172	0.1	0.027	1	0	0
RCOR3	CoelEpi_LHX9		1	NA	0.876697	0.0111969	0.288	0.285	1	0	4.69895e-12	0.321497	6.46576e-09	1	NA	NA	NA	NA		NA	NA	NA	NA	NA	NA	0	NA	NA	NA	NA	NA	0	0
RERE	CoelEpi_LHX9		1	NA	0.00949597	0.119012	0.537	0.499	1	0	2.19547e-21	0.449108	3.02097e-18	1	NA	NA	NA	NA		NA	NA	NA	NA	NA	NA	0	0.871856	0.0557053	0.433	0.528	1	0	0
REST	CoelEpi_LHX9		1	REST.SwissRegulon	0.0609936	0.0751725	0.66	0.639	1	0	3.06628e-21	0.30605	4.2192e-18	1	9.45986e-21	-0.518352	1.81629e-17	0		NA	NA	NA	NA	NA	NA	0	NA	NA	NA	NA	NA	0	0
RFX2	CoelEpi_LHX9		1	RFX2.MA0600.2	0.112763	0.0659432	0.058	0.041	1	0	1.09572e-09	-0.286256	1.50771e-06	0	1.65699e-73	1.13788	3.18143e-70	1		NA	NA	NA	NA	NA	NA	0	0.344188	0.0418019	0.033	0.013	1	0	0
SATB2	CoelEpi_LHX9		1	NA	0.690916	0.00286864	0.018	0.015	1	0	4.2271e-15	0.404473	5.81649e-12	1	NA	NA	NA	NA		NA	NA	NA	NA	NA	NA	0	NA	NA	NA	NA	NA	0	0
SMAD6	CoelEpi_LHX9		1	NA	2.15567e-06	0.154778	0.158	0.085	0.0335961	0	1.64775e-29	0.672909	2.26731e-26	1	NA	NA	NA	NA		NA	NA	NA	NA	NA	NA	0	0.493728	0.11237	0.033	0.017	1	0	0
SMARCC2	CoelEpi_LHX9		1	SMARCC2.SwissRegulon	0.88452	0.0222752	0.43	0.446	1	0	2.95473e-11	-0.450077	4.06571e-08	0	9.19939e-48	0.802448	1.76628e-44	1		NA	NA	NA	NA	NA	NA	0	NA	NA	NA	NA	NA	0	0
SMC3	CoelEpi_LHX9		1	SMC3.SwissRegulon	0.209135	0.0603569	0.49	0.476	1	0	NA	NA	NA	NA	1.87409e-52	0.259368	3.59825e-49	1		NA	NA	NA	NA	NA	NA	0	NA	NA	NA	NA	NA	0	0
SOX5	CoelEpi_LHX9		1	SOX5-HUMAN.H10MO.C	0.681704	0.00724125	0.202	0.194	1	0	1.48869e-06	0.208481	0.00204844	1	4.45744e-29	-0.72707	8.55828e-26	0		NA	NA	NA	NA	NA	NA	0	0.459608	0.193083	0.233	0.196	1	0	0
SOX6	CoelEpi_LHX9		1	SOX6.SwissRegulon	0.00225033	0.145777	0.385	0.329	1	0	0.000127371	0.0618103	0.175263	0	2.32155e-11	0.249408	4.45737e-08	1		NA	NA	NA	NA	NA	NA	0	0.666941	0.0889338	0.233	0.3	1	0	0
SP1	CoelEpi_LHX9		1	SP1.MA0079.3	0.448019	0.00293777	0.182	0.201	1	0	5.39897e-09	-0.41505	7.42899e-06	0	1.16164e-284	1.98361	2.23036e-281	1		NA	NA	NA	NA	NA	NA	0	NA	NA	NA	NA	NA	0	0
SP100	CoelEpi_LHX9		1	SP100.SwissRegulon	0.792755	0.0560059	0.178	0.178	1	0	1.34842e-12	-0.399867	1.85543e-09	0	9.23424e-26	0.608257	1.77297e-22	1		NA	NA	NA	NA	NA	NA	0	0.450691	0.109123	0.167	0.128	1	0	0
STAT5A	CoelEpi_LHX9		1	STAT5A.SwissRegulon	0.00651697	0.05908	0.038	0.017	1	0	0.0652084	-0.169449	1	0	1.20022e-124	1.36864	2.30441e-121	1		NA	NA	NA	NA	NA	NA	0	0.105084	0.125905	0.067	0.022	1	0	0
STAT5B	CoelEpi_LHX9		1	STAT5B.SwissRegulon	0.413548	0.0262681	0.095	0.083	1	0	0.0386041	-0.119481	1	0	2.1062e-16	0.330952	4.0439e-13	1		NA	NA	NA	NA	NA	NA	0	NA	NA	NA	NA	NA	0	0
TBL1XR1	CoelEpi_LHX9		1	TBL1XR1.SwissRegulon	0.034999	0.0984191	0.482	0.432	1	0	NA	NA	NA	NA	9.53503e-44	0.576906	1.83073e-40	1		NA	NA	NA	NA	NA	NA	0	NA	NA	NA	NA	NA	0	0
TCF7L1	CoelEpi_LHX9		1	TCF7L1.MA1421.1	0.00784443	0.0948973	0.192	0.141	1	0	1.79118e-05	-0.349601	0.0246466	0	1.45293e-15	0.741976	2.78962e-12	1		NA	NA	NA	NA	NA	NA	0	0.00256996	0.245049	0.133	0.032	1	0	0
TCF7L2	CoelEpi_LHX9		1	TCF7L2.MA0523.1	0.0907516	0.102073	0.255	0.224	1	0	2.37281e-05	-0.291876	0.0326498	0	1.71876e-39	1.60229	3.30001e-36	1		NA	NA	NA	NA	NA	NA	0	NA	NA	NA	NA	NA	0	0
TEAD2	CoelEpi_LHX9		1	TEAD2.HOMER	0.010023	0.10574	0.495	0.436	1	0	0.0347283	0.205985	1	0	6.32844e-234	2.39502	1.21506e-230	1		NA	NA	NA	NA	NA	NA	0	NA	NA	NA	NA	NA	0	0
TEAD4	CoelEpi_LHX9		1	TEAD4.MA0809.1	1.02616e-22	0.25243	0.158	0.039	1.59928e-18	0	0.856976	0.145467	1	0	3.47156e-253	3.27343	6.66539e-250	1		NA	NA	NA	NA	NA	NA	0	NA	NA	NA	NA	NA	0	0
TFEB	CoelEpi_LHX9		1	TFEB.SwissRegulon	0.830424	0.0184557	0.015	0.014	1	0	1.1936e-06	-0.218028	0.00164239	0	6.60913e-22	0.491629	1.26895e-18	1		NA	NA	NA	NA	NA	NA	0	NA	NA	NA	NA	NA	0	0
THAP1	CoelEpi_LHX9		1	THAP1-HUMAN.H10MO.D	0.0181373	0.100912	0.18	0.139	1	0	0.134309	-0.00268123	1	0	5.03649e-92	0.682809	9.67006e-89	1		NA	NA	NA	NA	NA	NA	0	NA	NA	NA	NA	NA	0	0
TRERF1	CoelEpi_LHX9		1	NA	0.935031	0.0136903	0.122	0.122	1	0	1.54888e-09	0.308119	2.13126e-06	1	NA	NA	NA	NA		NA	NA	NA	NA	NA	NA	0	NA	NA	NA	NA	NA	0	0
WRNIP1	CoelEpi_LHX9		1	WRNIP1.SwissRegulon	0.312242	0.0268327	0.245	0.222	1	0	NA	NA	NA	NA	2.0106e-110	1.68057	3.86036e-107	1		NA	NA	NA	NA	NA	NA	0	0.786342	0.0143536	0.133	0.156	1	0	0
XBP1	CoelEpi_LHX9		1	XBP1.MA0844.1	0.72252	0.0410956	0.515	0.524	1	0	0.00473456	-0.210607	1	0	8.03938e-10	0.348741	1.54356e-06	1		NA	NA	NA	NA	NA	NA	0	NA	NA	NA	NA	NA	0	0
YBX1	CoelEpi_LHX9		1	YBX1.SwissRegulon	8.03398e-05	0.0507255	0.938	0.945	1	0	0.013089	-0.157637	1	0	1.11437e-12	0.447612	2.13959e-09	1		NA	NA	NA	NA	NA	NA	0	NA	NA	NA	NA	NA	0	0
ZBTB12	CoelEpi_LHX9		1	ZBTB12.HOMER	0.115889	0.0626068	0.13	0.105	1	0	5.36505e-14	-0.411384	7.38231e-11	0	9.04891e-10	0.365476	1.73739e-06	1		NA	NA	NA	NA	NA	NA	0	NA	NA	NA	NA	NA	0	0
ZBTB47	CoelEpi_LHX9		1	NA	0.735947	0.0351385	0.048	0.045	1	0	2.71875e-16	0.782469	3.741e-13	1	NA	NA	NA	NA		NA	NA	NA	NA	NA	NA	0	0.73666	0.0597684	0.133	0.116	1	0	0
ZBTB7C	CoelEpi_LHX9		1	ZBTB7C.MA0695.1	0.0165423	0.106985	0.122	0.088	1	0	1.20333e-17	0.564666	1.65578e-14	1	0.0060324	0.120315	1	0		NA	NA	NA	NA	NA	NA	0	NA	NA	NA	NA	NA	0	0
ZFHX4	CoelEpi_LHX9		1	NA	0.476568	0.0319474	0.198	0.182	1	0	2.91604e-67	0.94014	4.01247e-64	1	NA	NA	NA	NA		NA	NA	NA	NA	NA	NA	0	NA	NA	NA	NA	NA	0	0
ZFPM2	CoelEpi_LHX9		1	NA	4.33831e-05	0.189229	0.305	0.223	0.676126	0	3.67277e-48	0.826666	5.05373e-45	1	NA	NA	NA	NA		NA	NA	NA	NA	NA	NA	0	NA	NA	NA	NA	NA	0	0
ZGPAT	CoelEpi_LHX9		1	NA	0.63874	0.0377704	0.145	0.139	1	0	1.06726e-11	0.28215	1.46855e-08	1	NA	NA	NA	NA		NA	NA	NA	NA	NA	NA	0	NA	NA	NA	NA	NA	0	0
ZHX3	CoelEpi_LHX9		1	NA	0.909474	0.00405539	0.03	0.031	1	0	7.14008e-14	0.360605	9.82475e-11	1	NA	NA	NA	NA		NA	NA	NA	NA	NA	NA	0	NA	NA	NA	NA	NA	0	0
ZNF143	CoelEpi_LHX9		1	ZNF143.MA0088.2	0.39989	0.0062325	0.115	0.134	1	0	0.00020185	-0.000424235	0.277746	0	9.39634e-21	0.482139	1.8041e-17	1		NA	NA	NA	NA	NA	NA	0	0.146143	0.210354	0.2	0.119	1	0	0
ZNF148	CoelEpi_LHX9		1	ZNF148.SwissRegulon	0.781164	0.0273701	0.392	0.388	1	0	0.000341706	-0.215709	0.470187	0	4.24312e-36	0.446558	8.14678e-33	1		NA	NA	NA	NA	NA	NA	0	NA	NA	NA	NA	NA	0	0
ZNF22	CoelEpi_LHX9		1	NA	0.139903	0.0480421	0.61	0.595	1	0	1.04241e-07	0.271298	0.000143436	1	NA	NA	NA	NA		NA	NA	NA	NA	NA	NA	0	NA	NA	NA	NA	NA	0	0
ZNF224	CoelEpi_LHX9		1	NA	0.822832	0.0451359	0.15	0.159	1	0	9.35059e-10	0.315409	1.28664e-06	1	NA	NA	NA	NA		NA	NA	NA	NA	NA	NA	0	NA	NA	NA	NA	NA	0	0
ZNF24	CoelEpi_LHX9		1	ZNF24.MA1124.1	0.98092	0.0142815	0.478	0.475	1	0	0.0135746	0.0723712	1	0	1.75981e-46	0.753292	3.37883e-43	1		NA	NA	NA	NA	NA	NA	0	NA	NA	NA	NA	NA	0	0
ZNF277	CoelEpi_LHX9		1	NA	0.00393291	0.129284	0.238	0.181	1	0	1.4035e-07	0.143274	0.000193122	1	NA	NA	NA	NA		NA	NA	NA	NA	NA	NA	0	NA	NA	NA	NA	NA	0	0
ZNF350	CoelEpi_LHX9		1	ZNF350.SwissRegulon	0.0729621	0.0760119	0.105	0.079	1	0	7.133e-12	-0.341155	9.815e-09	0	2.22716e-09	0.212488	4.27615e-06	1		NA	NA	NA	NA	NA	NA	0	NA	NA	NA	NA	NA	0	0
ZNF519	CoelEpi_LHX9		1	ZNF519.HOMER	0.0609287	0.0641394	0.12	0.092	1	0	0.000234465	-0.279002	0.322623	0	5.67378e-23	0.460626	1.08937e-19	1		NA	NA	NA	NA	NA	NA	0	NA	NA	NA	NA	NA	0	0
ZNF521	CoelEpi_LHX9		1	NA	0.113051	0.0750944	0.165	0.138	1	0	8.64011e-33	0.443683	1.18888e-29	1	NA	NA	NA	NA		NA	NA	NA	NA	NA	NA	0	NA	NA	NA	NA	NA	0	0
ZNF579	CoelEpi_LHX9		1	NA	1.73355e-10	0.249013	0.352	0.217	2.70174e-06	1	0.122426	0.00522319	1	0	NA	NA	NA	NA		NA	NA	NA	NA	NA	NA	0	NA	NA	NA	NA	NA	0	0
ZNF675	CoelEpi_LHX9		1	ZNF675.HOMER	0.0215005	0.0699718	0.117	0.083	1	0	4.56782e-10	-0.312515	6.28532e-07	0	1.87199e-06	0.24458	0.00359423	1		NA	NA	NA	NA	NA	NA	0	NA	NA	NA	NA	NA	0	0
ZNF746	CoelEpi_LHX9		1	NA	0.775243	0.0108491	0.105	0.1	1	0	7.17618e-20	0.463248	9.87442e-17	1	NA	NA	NA	NA		NA	NA	NA	NA	NA	NA	0	NA	NA	NA	NA	NA	0	0
ZNF8	CoelEpi_LHX9		1	ZNF8.SwissRegulon	0.24972	0.0239562	0.112	0.094	1	0	1.33261e-25	-0.681549	1.83367e-22	0	2.18529e-08	0.309436	4.19576e-05	1		NA	NA	NA	NA	NA	NA	0	0.89125	0.0383854	0.067	0.062	1	0	0
ZSCAN22	CoelEpi_LHX9		1	ZSCAN22.HOMER	0.903391	0.0109814	0.02	0.019	1	0	1.27748e-11	-0.397883	1.75781e-08	0	8.89522e-77	1.14213	1.70788e-73	1		NA	NA	NA	NA	NA	NA	0	NA	NA	NA	NA	NA	0	0
ADNP	early_somatic		1	NA	8.14765e-15	0.233584	0.665	0.462	1.26981e-10	1	5.38941e-15	-0.508114	7.41582e-12	0	NA	NA	NA	NA		NA	NA	NA	NA	NA	NA	0	NA	NA	NA	NA	NA	0	0
ADNP2	early_somatic		1	NA	0.0137432	0.0411744	0.148	0.104	1	0	2.35673e-55	0.667911	3.24285e-52	1	NA	NA	NA	NA		NA	NA	NA	NA	NA	NA	0	NA	NA	NA	NA	NA	0	0
AEBP2	early_somatic		1	NA	0.00334319	0.057653	0.288	0.213	1	0	1.0063e-36	0.403892	1.38467e-33	1	NA	NA	NA	NA		NA	NA	NA	NA	NA	NA	0	NA	NA	NA	NA	NA	0	0
ARID1A	early_somatic		1	NA	4.61057e-06	0.140103	0.48	0.347	0.0718557	0	1.2148e-15	0.515227	1.67156e-12	1	NA	NA	NA	NA		NA	NA	NA	NA	NA	NA	0	NA	NA	NA	NA	NA	0	0
ARID2	early_somatic		1	NA	6.01701e-05	0.0930349	0.438	0.307	0.93775	0	2.59913e-32	0.543987	3.5764e-29	1	NA	NA	NA	NA		NA	NA	NA	NA	NA	NA	0	NA	NA	NA	NA	NA	0	0
ARID3A	early_somatic		1	NA	5.68666e-29	0.249873	0.24	0.067	8.86265e-25	1	0.430236	0.0591032	1	0	NA	NA	NA	NA		NA	NA	NA	NA	NA	NA	0	NA	NA	NA	NA	NA	0	0
ARID4A	early_somatic		1	NA	0.0473785	0.0282978	0.415	0.337	1	0	3.37617e-40	0.472968	4.64561e-37	1	NA	NA	NA	NA		NA	NA	NA	NA	NA	NA	0	NA	NA	NA	NA	NA	0	0
ARID4B	early_somatic		1	NA	0.00242874	0.0757592	0.675	0.532	1	0	1.72681e-42	0.45266	2.37608e-39	1	NA	NA	NA	NA		NA	NA	NA	NA	NA	NA	0	NA	NA	NA	NA	NA	0	0
ARX	early_somatic		1	NA	3.03455e-38	0.387892	0.388	0.126	4.72935e-34	1	0.631877	-0.0582281	1	0	NA	NA	NA	NA		NA	NA	NA	NA	NA	NA	0	NA	NA	NA	NA	NA	0	0
ATF6B	early_somatic		1	NA	0.0195252	0.0442521	0.495	0.407	1	0	3.24195e-23	0.463605	4.46092e-20	1	NA	NA	NA	NA		NA	NA	NA	NA	NA	NA	0	NA	NA	NA	NA	NA	0	0
ATRX	early_somatic		1	NA	0.374536	0.0229608	0.812	0.726	1	0	7.24697e-22	0.455801	9.97183e-19	1	NA	NA	NA	NA		NA	NA	NA	NA	NA	NA	0	NA	NA	NA	NA	NA	0	0
BACH2	early_somatic		1	NA	2.95927e-16	0.255509	0.448	0.243	4.61203e-12	1	6.80665e-06	-0.352596	0.00936595	0	NA	NA	NA	NA		NA	NA	NA	NA	NA	NA	0	NA	NA	NA	NA	NA	0	0
BCL11A	early_somatic		1	NA	4.06281e-08	0.129537	0.26	0.144	0.000633189	1	2.03864e-05	-0.253801	0.0280517	0	NA	NA	NA	NA		NA	NA	NA	NA	NA	NA	0	NA	NA	NA	NA	NA	0	0
CDC5L	early_somatic		1	NA	0.0159162	0.0490854	0.465	0.368	1	0	9.06028e-62	0.747855	1.2467e-58	1	NA	NA	NA	NA		NA	NA	NA	NA	NA	NA	0	NA	NA	NA	NA	NA	0	0
CEBPZ	early_somatic		1	NA	1.72806e-08	0.145563	0.613	0.422	0.000269319	1	NA	NA	NA	NA	NA	NA	NA	NA		NA	NA	NA	NA	NA	NA	0	NA	NA	NA	NA	NA	0	0
CNOT4	early_somatic		1	NA	0.000605396	0.0805117	0.475	0.353	1	0	9.13049e-41	0.517135	1.25636e-37	1	NA	NA	NA	NA		NA	NA	NA	NA	NA	NA	0	NA	NA	NA	NA	NA	0	0
CSRNP3	early_somatic		1	NA	7.26566e-10	0.194033	0.402	0.248	1.13235e-05	1	0.00214538	0.119019	1	0	NA	NA	NA	NA		NA	NA	NA	NA	NA	NA	0	NA	NA	NA	NA	NA	0	0
CTCF	early_somatic		1	NA	1.33944e-13	0.22503	0.573	0.362	2.08751e-09	1	0.000664641	0.181623	0.914546	0	NA	NA	NA	NA		NA	NA	NA	NA	NA	NA	0	NA	NA	NA	NA	NA	0	0
CXXC1	early_somatic		1	NA	7.90786e-05	0.0825715	0.332	0.224	1	0	9.29164e-38	0.438817	1.27853e-34	1	NA	NA	NA	NA		NA	NA	NA	NA	NA	NA	0	NA	NA	NA	NA	NA	0	0
DMAP1	early_somatic		1	NA	0.00114554	0.0618343	0.38	0.278	1	0	1.8926e-27	0.294786	2.60421e-24	1	NA	NA	NA	NA		NA	NA	NA	NA	NA	NA	0	NA	NA	NA	NA	NA	0	0
DMTF1	early_somatic		1	NA	1.56334e-05	0.109971	0.405	0.281	0.243647	0	5.10242e-30	0.170859	7.02093e-27	1	NA	NA	NA	NA		NA	NA	NA	NA	NA	NA	0	NA	NA	NA	NA	NA	0	0
DNAJC2	early_somatic		1	NA	6.22076e-06	0.109367	0.512	0.354	0.0969506	0	2.2718e-91	0.952912	3.126e-88	1	NA	NA	NA	NA		NA	NA	NA	NA	NA	NA	0	NA	NA	NA	NA	NA	0	0
DNMT3B	early_somatic		1	NA	0.00406167	0.0329486	0.043	0.02	1	0	2.20918e-07	0.292343	0.000303983	1	NA	NA	NA	NA		NA	NA	NA	NA	NA	NA	0	NA	NA	NA	NA	NA	0	0
E2F1	early_somatic		1	NA	0.285594	0.00881333	0.03	0.021	1	0	8.14398e-15	0.470968	1.12061e-11	1	NA	NA	NA	NA		NA	NA	NA	NA	NA	NA	0	NA	NA	NA	NA	NA	0	0
E2F3	early_somatic		1	NA	0.00197323	0.0688023	0.115	0.07	1	0	4.18057e-06	0.293278	0.00575247	1	NA	NA	NA	NA		NA	NA	NA	NA	NA	NA	0	NA	NA	NA	NA	NA	0	0
E2F5	early_somatic		1	NA	8.04447e-10	0.168764	0.258	0.136	1.25373e-05	1	0.00154041	0.122378	1	0	NA	NA	NA	NA		NA	NA	NA	NA	NA	NA	0	NA	NA	NA	NA	NA	0	0
E2F7	early_somatic		1	NA	0.154866	0.00746248	0.013	0.006	1	0	4.9619e-06	0.161835	0.00682757	1	NA	NA	NA	NA		NA	NA	NA	NA	NA	NA	0	NA	NA	NA	NA	NA	0	0
E4F1	early_somatic		1	NA	0.0674616	0.0222623	0.19	0.15	1	0	1.24813e-49	0.701859	1.71743e-46	1	NA	NA	NA	NA		NA	NA	NA	NA	NA	NA	0	NA	NA	NA	NA	NA	0	0
ELF2	early_somatic		1	NA	0.00156379	0.0651338	0.472	0.358	1	0	1.04666e-44	0.568781	1.4402e-41	1	NA	NA	NA	NA		NA	NA	NA	NA	NA	NA	0	NA	NA	NA	NA	NA	0	0
ELK1	early_somatic		1	NA	9.80759e-47	0.430135	0.865	0.521	1.52851e-42	1	0.0350516	-0.164929	1	0	NA	NA	NA	NA		NA	NA	NA	NA	NA	NA	0	NA	NA	NA	NA	NA	0	0
ETV1	early_somatic		1	NA	2.19615e-12	0.188175	0.272	0.133	3.4227e-08	1	0.0308746	0.0889518	1	0	NA	NA	NA	NA		NA	NA	NA	NA	NA	NA	0	NA	NA	NA	NA	NA	0	0
ETV2	early_somatic		1	NA	0.0866663	0.0109184	0.078	0.055	1	0	9.10232e-22	0.241816	1.25248e-18	1	NA	NA	NA	NA		NA	NA	NA	NA	NA	NA	0	NA	NA	NA	NA	NA	0	0
ETV5	early_somatic		1	NA	0.0015423	0.0585095	0.255	0.179	1	0	5.01535e-34	0.598098	6.90111e-31	1	NA	NA	NA	NA		NA	NA	NA	NA	NA	NA	0	NA	NA	NA	NA	NA	0	0
ETV6	early_somatic		1	NA	4.48333e-09	0.147896	0.31	0.177	6.98727e-05	1	0.0115295	-0.299974	1	0	NA	NA	NA	NA		NA	NA	NA	NA	NA	NA	0	NA	NA	NA	NA	NA	0	0
FIZ1	early_somatic		1	NA	1.34792e-07	0.121741	0.245	0.137	0.00210073	1	8.18329e-57	-0.923385	1.12602e-53	0	NA	NA	NA	NA		NA	NA	NA	NA	NA	NA	0	NA	NA	NA	NA	NA	0	0
FOXJ3	early_somatic		1	NA	5.05028e-05	0.0782283	0.385	0.262	0.787085	0	2.44366e-38	0.386515	3.36247e-35	1	NA	NA	NA	NA		NA	NA	NA	NA	NA	NA	0	NA	NA	NA	NA	NA	0	0
FOXK1	early_somatic		1	NA	0.014176	0.0543105	0.208	0.154	1	0	2.47183e-37	0.672283	3.40123e-34	1	NA	NA	NA	NA		NA	NA	NA	NA	NA	NA	0	NA	NA	NA	NA	NA	0	0
FOXK2	early_somatic		1	NA	0.0354212	0.0339051	0.205	0.157	1	0	1.1989e-06	0.194139	0.00164969	1	NA	NA	NA	NA		NA	NA	NA	NA	NA	NA	0	NA	NA	NA	NA	NA	0	0
FOXO3	early_somatic		1	NA	3.59622e-12	0.199467	0.688	0.466	5.6047e-08	1	3.67655e-45	-0.816487	5.05893e-42	0	NA	NA	NA	NA		NA	NA	NA	NA	NA	NA	0	NA	NA	NA	NA	NA	0	0
FOXP4	early_somatic		1	NA	2.07219e-17	0.229722	0.275	0.115	3.22951e-13	1	0.123864	0.0135271	1	0	NA	NA	NA	NA		NA	NA	NA	NA	NA	NA	0	NA	NA	NA	NA	NA	0	0
GABPA	early_somatic		1	NA	0.00015273	0.0807338	0.262	0.175	1	0	9.51429e-11	0.323535	1.30917e-07	1	NA	NA	NA	NA		NA	NA	NA	NA	NA	NA	0	NA	NA	NA	NA	NA	0	0
GATA4	early_somatic		1	NA	0.00157752	0.0828459	0.85	0.731	1	0	1.12731e-26	0.440328	1.55118e-23	1	NA	NA	NA	NA		NA	NA	NA	NA	NA	NA	0	NA	NA	NA	NA	NA	0	0
GATA6	early_somatic		1	NA	0.00177163	0.0731965	0.598	0.483	1	0	3.62516e-40	0.622119	4.98822e-37	1	NA	NA	NA	NA		NA	NA	NA	NA	NA	NA	0	NA	NA	NA	NA	NA	0	0
GMEB1	early_somatic		1	NA	0.000544372	0.100013	0.172	0.112	1	0	4.25508e-87	1.04137	5.85499e-84	1	NA	NA	NA	NA		NA	NA	NA	NA	NA	NA	0	NA	NA	NA	NA	NA	0	0
GMEB2	early_somatic		1	NA	0.010612	0.0391993	0.098	0.062	1	0	5.46976e-58	0.864854	7.52639e-55	1	NA	NA	NA	NA		NA	NA	NA	NA	NA	NA	0	NA	NA	NA	NA	NA	0	0
GTF3A	early_somatic		1	NA	0.181583	0.000438115	0.405	0.34	1	0	6.52898e-53	0.499177	8.98387e-50	1	NA	NA	NA	NA		NA	NA	NA	NA	NA	NA	0	NA	NA	NA	NA	NA	0	0
HIC2	early_somatic		1	NA	1.64649e-10	0.18207	0.288	0.153	2.56606e-06	1	0.532125	0.138301	1	0	NA	NA	NA	NA		NA	NA	NA	NA	NA	NA	0	NA	NA	NA	NA	NA	0	0
HIF3A	early_somatic		1	NA	1.5108e-25	0.316008	0.58	0.303	2.35458e-21	1	6.62283e-28	-0.682099	9.11301e-25	0	NA	NA	NA	NA		NA	NA	NA	NA	NA	NA	0	NA	NA	NA	NA	NA	0	0
HIVEP1	early_somatic		1	NA	0.00185815	0.0607246	0.305	0.219	1	0	3.92909e-21	0.299788	5.40643e-18	1	NA	NA	NA	NA		NA	NA	NA	NA	NA	NA	0	NA	NA	NA	NA	NA	0	0
HMG20A	early_somatic		1	NA	0.00130499	0.0731029	0.425	0.324	1	0	6.77412e-50	0.601423	9.32118e-47	1	NA	NA	NA	NA		NA	NA	NA	NA	NA	NA	0	NA	NA	NA	NA	NA	0	0
HMG20B	early_somatic		1	NA	0.0397771	0.0504751	0.608	0.5	1	0	5.50338e-17	0.186492	7.57264e-14	1	NA	NA	NA	NA		NA	NA	NA	NA	NA	NA	0	NA	NA	NA	NA	NA	0	0
HMGA1	early_somatic		1	NA	1.0512e-19	0.307096	0.408	0.202	1.63829e-15	1	0.0198323	-0.0376121	1	0	NA	NA	NA	NA		NA	NA	NA	NA	NA	NA	0	NA	NA	NA	NA	NA	0	0
HMGA2	early_somatic		1	NA	8.47094e-239	1.23673	0.905	0.187	1.3202e-234	1	1.1447e-31	-0.678917	1.57511e-28	0	NA	NA	NA	NA		NA	NA	NA	NA	NA	NA	0	NA	NA	NA	NA	NA	0	0
HMGXB3	early_somatic		1	NA	1.31606e-06	0.11756	0.332	0.21	0.0205108	0	8.06923e-81	1.05036	1.11033e-77	1	NA	NA	NA	NA		NA	NA	NA	NA	NA	NA	0	NA	NA	NA	NA	NA	0	0
HOMEZ	early_somatic		1	NA	0.168799	0.00834439	0.108	0.084	1	0	3.92046e-39	0.558509	5.39456e-36	1	NA	NA	NA	NA		NA	NA	NA	NA	NA	NA	0	NA	NA	NA	NA	NA	0	0
HOXC4	early_somatic		1	NA	0.0717393	0.0339161	0.085	0.061	1	0	3.38908e-07	0.217439	0.000466337	1	NA	NA	NA	NA		NA	NA	NA	NA	NA	NA	0	NA	NA	NA	NA	NA	0	0
HOXC8	early_somatic		1	NA	0.0353857	0.0464418	0.058	0.036	1	0	6.50559e-08	0.575779	8.95169e-05	1	NA	NA	NA	NA		NA	NA	NA	NA	NA	NA	0	NA	NA	NA	NA	NA	0	0
HOXD3	early_somatic		1	NA	0.00125775	0.0762194	0.392	0.293	1	0	9.66344e-08	0.115469	0.000132969	1	NA	NA	NA	NA		NA	NA	NA	NA	NA	NA	0	NA	NA	NA	NA	NA	0	0
IKZF5	early_somatic		1	NA	0.0378545	0.0264955	0.15	0.112	1	0	7.2886e-47	0.49523	1.00291e-43	1	NA	NA	NA	NA		NA	NA	NA	NA	NA	NA	0	NA	NA	NA	NA	NA	0	0
JARID2	early_somatic		1	NA	2.37516e-18	0.27248	0.45	0.235	3.70169e-14	1	0.0440463	-0.12204	1	0	NA	NA	NA	NA		NA	NA	NA	NA	NA	NA	0	NA	NA	NA	NA	NA	0	0
KAT6A	early_somatic		1	NA	1.00607e-06	0.112258	0.388	0.251	0.0156796	0	1.97814e-43	0.581475	2.72192e-40	1	NA	NA	NA	NA		NA	NA	NA	NA	NA	NA	0	NA	NA	NA	NA	NA	0	0
KAT6B	early_somatic		1	NA	5.62526e-05	0.107756	0.62	0.469	0.876696	0	2.79648e-28	0.315554	3.84796e-25	1	NA	NA	NA	NA		NA	NA	NA	NA	NA	NA	0	NA	NA	NA	NA	NA	0	0
KAT7	early_somatic		1	NA	0.000839451	0.0682858	0.332	0.24	1	0	5.36424e-53	0.658759	7.3812e-50	1	NA	NA	NA	NA		NA	NA	NA	NA	NA	NA	0	NA	NA	NA	NA	NA	0	0
KAT8	early_somatic		1	NA	0.000230225	0.0904543	0.54	0.403	1	0	2.84542e-62	0.728843	3.9153e-59	1	NA	NA	NA	NA		NA	NA	NA	NA	NA	NA	0	NA	NA	NA	NA	NA	0	0
KDM2A	early_somatic		1	NA	7.27964e-05	0.0827405	0.408	0.282	1	0	8.46331e-45	0.652185	1.16455e-41	1	NA	NA	NA	NA		NA	NA	NA	NA	NA	NA	0	NA	NA	NA	NA	NA	0	0
KDM5A	early_somatic		1	NA	9.67098e-06	0.11815	0.615	0.465	0.150722	0	4.5773e-45	0.621383	6.29837e-42	1	NA	NA	NA	NA		NA	NA	NA	NA	NA	NA	0	NA	NA	NA	NA	NA	0	0
KLF16	early_somatic		1	NA	0.122181	0.00946995	0.082	0.061	1	0	3.48571e-36	0.713828	4.79633e-33	1	NA	NA	NA	NA		NA	NA	NA	NA	NA	NA	0	NA	NA	NA	NA	NA	0	0
KLF8	early_somatic		1	NA	0.0654986	0.0188799	0.052	0.034	1	0	2.5286e-13	0.206873	3.47936e-10	1	NA	NA	NA	NA		NA	NA	NA	NA	NA	NA	0	NA	NA	NA	NA	NA	0	0
KMT2B	early_somatic		1	NA	0.000652833	0.0753957	0.248	0.17	1	0	1.41858e-40	0.69895	1.95197e-37	1	NA	NA	NA	NA		NA	NA	NA	NA	NA	NA	0	NA	NA	NA	NA	NA	0	0
LHX4	early_somatic		1	NA	0.00419562	0.0269951	0.018	0.005	1	0	8.31616e-17	0.562485	1.1443e-13	1	NA	NA	NA	NA		NA	NA	NA	NA	NA	NA	0	NA	NA	NA	NA	NA	0	0
LYAR	early_somatic		1	NA	2.06907e-05	0.106153	0.268	0.171	0.322465	0	5.61624e-88	0.857688	7.72795e-85	1	NA	NA	NA	NA		NA	NA	NA	NA	NA	NA	0	NA	NA	NA	NA	NA	0	0
MAZ	early_somatic		1	NA	1.28818e-05	0.124784	0.62	0.467	0.200763	0	8.99221e-40	1.01459	1.23733e-36	1	NA	NA	NA	NA		NA	NA	NA	NA	NA	NA	0	NA	NA	NA	NA	NA	0	0
MEF2A	early_somatic		1	NA	2.14291e-07	0.12851	0.57	0.388	0.00333972	1	1.27816e-05	-0.225092	0.0175875	0	NA	NA	NA	NA		NA	NA	NA	NA	NA	NA	0	NA	NA	NA	NA	NA	0	0
MEIS1	early_somatic		1	NA	1.9587e-32	0.342456	0.428	0.165	3.05263e-28	1	0.121492	-0.204698	1	0	NA	NA	NA	NA		NA	NA	NA	NA	NA	NA	0	NA	NA	NA	NA	NA	0	0
MEIS2	early_somatic		1	NA	6.06062e-09	0.162439	0.618	0.417	9.44547e-05	1	0.00403035	-0.0561472	1	0	NA	NA	NA	NA		NA	NA	NA	NA	NA	NA	0	NA	NA	NA	NA	NA	0	0
MEIS3	early_somatic		1	NA	2.51041e-61	0.467919	0.405	0.1	3.91247e-57	1	2.00889e-07	-0.108265	0.000276424	0	NA	NA	NA	NA		NA	NA	NA	NA	NA	NA	0	NA	NA	NA	NA	NA	0	0
MGA	early_somatic		1	NA	5.64667e-06	0.102544	0.418	0.279	0.0880034	0	8.83975e-52	0.629857	1.21635e-48	1	NA	NA	NA	NA		NA	NA	NA	NA	NA	NA	0	NA	NA	NA	NA	NA	0	0
MIER2	early_somatic		1	NA	0.392394	0.0038103	0.148	0.128	1	0	1.73179e-47	0.800016	2.38294e-44	1	NA	NA	NA	NA		NA	NA	NA	NA	NA	NA	0	NA	NA	NA	NA	NA	0	0
MIER3	early_somatic		1	NA	0.136798	0.0125791	0.145	0.116	1	0	5.20843e-40	0.425734	7.1668e-37	1	NA	NA	NA	NA		NA	NA	NA	NA	NA	NA	0	NA	NA	NA	NA	NA	0	0
MTA1	early_somatic		1	NA	6.93567e-05	0.0978224	0.482	0.352	1	0	1.10951e-49	0.85978	1.52668e-46	1	NA	NA	NA	NA		NA	NA	NA	NA	NA	NA	0	NA	NA	NA	NA	NA	0	0
MTA2	early_somatic		1	NA	7.90155e-07	0.121858	0.312	0.195	0.0123146	0	2.31788e-07	0.259407	0.00031894	1	NA	NA	NA	NA		NA	NA	NA	NA	NA	NA	0	NA	NA	NA	NA	NA	0	0
MTA3	early_somatic		1	NA	2.42113e-07	0.135479	0.537	0.37	0.00377332	1	0.611141	0.0704974	1	0	NA	NA	NA	NA		NA	NA	NA	NA	NA	NA	0	NA	NA	NA	NA	NA	0	0
MTF1	early_somatic		1	NA	0.183562	0.014727	0.132	0.109	1	0	1.05112e-62	0.884242	1.44634e-59	1	NA	NA	NA	NA		NA	NA	NA	NA	NA	NA	0	NA	NA	NA	NA	NA	0	0
MXD4	early_somatic		1	NA	0.000225101	0.0905577	0.388	0.283	1	0	1.11436e-49	0.744318	1.53336e-46	1	NA	NA	NA	NA		NA	NA	NA	NA	NA	NA	0	NA	NA	NA	NA	NA	0	0
MYCN	early_somatic		1	NA	0.00143807	0.0900099	0.225	0.156	1	0	3.34866e-17	0.593934	4.60776e-14	1	NA	NA	NA	NA		NA	NA	NA	NA	NA	NA	0	NA	NA	NA	NA	NA	0	0
NCOA2	early_somatic		1	NA	4.76623e-16	0.234402	0.32	0.153	7.42817e-12	1	1.0386e-06	0.0917109	0.00142911	0	NA	NA	NA	NA		NA	NA	NA	NA	NA	NA	0	NA	NA	NA	NA	NA	0	0
NFAT5	early_somatic		1	NA	8.59639e-06	0.110818	0.41	0.28	0.133975	0	3.6986e-53	0.658371	5.08927e-50	1	NA	NA	NA	NA		NA	NA	NA	NA	NA	NA	0	NA	NA	NA	NA	NA	0	0
NFIB	early_somatic		1	NA	2.27999e-11	0.190284	0.81	0.595	3.55337e-07	1	5.87789e-05	-0.576786	0.0808798	0	NA	NA	NA	NA		NA	NA	NA	NA	NA	NA	0	NA	NA	NA	NA	NA	0	0
NFKBIB	early_somatic		1	NA	0.00425213	0.0544341	0.212	0.151	1	0	1.86271e-55	0.679822	2.56309e-52	1	NA	NA	NA	NA		NA	NA	NA	NA	NA	NA	0	NA	NA	NA	NA	NA	0	0
NFX1	early_somatic		1	NA	0.00080505	0.0694793	0.328	0.235	1	0	1.7111e-83	1.00667	2.35448e-80	1	NA	NA	NA	NA		NA	NA	NA	NA	NA	NA	0	NA	NA	NA	NA	NA	0	0
NFXL1	early_somatic		1	NA	0.000478908	0.0389866	0.142	0.084	1	0	1.5754e-62	0.800029	2.16775e-59	1	NA	NA	NA	NA		NA	NA	NA	NA	NA	NA	0	NA	NA	NA	NA	NA	0	0
NFYA	early_somatic		1	NA	4.72009e-07	0.139037	0.225	0.128	0.00735627	1	0.0016969	-0.106968	1	0	NA	NA	NA	NA		NA	NA	NA	NA	NA	NA	0	NA	NA	NA	NA	NA	0	0
NONO	early_somatic		1	NA	7.16746e-06	0.0935521	0.95	0.85	0.111705	0	2.86294e-35	0.624663	3.93941e-32	1	NA	NA	NA	NA		NA	NA	NA	NA	NA	NA	0	NA	NA	NA	NA	NA	0	0
NR0B1	early_somatic		1	NA	1.00846e-10	0.183955	0.24	0.118	1.57168e-06	1	7.7104e-09	-0.421638	1.06095e-05	0	NA	NA	NA	NA		NA	NA	NA	NA	NA	NA	0	NA	NA	NA	NA	NA	0	0
NR2F2	early_somatic		1	NA	1.77376e-74	0.499166	0.955	0.66	2.7644e-70	1	0.0401494	-0.124367	1	0	NA	NA	NA	NA		NA	NA	NA	NA	NA	NA	0	NA	NA	NA	NA	NA	0	0
NRL	early_somatic		1	NA	0.258093	0.0105618	0.03	0.021	1	0	3.67861e-14	0.136075	5.06177e-11	1	NA	NA	NA	NA		NA	NA	NA	NA	NA	NA	0	NA	NA	NA	NA	NA	0	0
PBRM1	early_somatic		1	NA	0.0104513	0.0539501	0.517	0.412	1	0	2.31764e-51	0.599387	3.18907e-48	1	NA	NA	NA	NA		NA	NA	NA	NA	NA	NA	0	NA	NA	NA	NA	NA	0	0
PBX2	early_somatic		1	NA	7.91508e-11	0.185132	0.445	0.268	1.23356e-06	1	0.173563	0.102175	1	0	NA	NA	NA	NA		NA	NA	NA	NA	NA	NA	0	NA	NA	NA	NA	NA	0	0
PBX4	early_somatic		1	NA	1.67197e-20	0.223325	0.245	0.088	2.60576e-16	1	1.01784e-50	-0.852375	1.40055e-47	0	NA	NA	NA	NA		NA	NA	NA	NA	NA	NA	0	NA	NA	NA	NA	NA	0	0
PHF5A	early_somatic		1	NA	0.000234154	0.0973393	0.532	0.407	1	0	4.46382e-72	0.656852	6.14222e-69	1	NA	NA	NA	NA		NA	NA	NA	NA	NA	NA	0	NA	NA	NA	NA	NA	0	0
PLAG1	early_somatic		1	NA	4.92197e-21	0.240434	0.325	0.133	7.67089e-17	1	0.163739	-0.143	1	0	NA	NA	NA	NA		NA	NA	NA	NA	NA	NA	0	NA	NA	NA	NA	NA	0	0
PLAGL1	early_somatic		1	NA	4.90235e-83	0.5594	0.915	0.546	7.64031e-79	1	2.50915e-06	-0.21396	0.0034526	0	NA	NA	NA	NA		NA	NA	NA	NA	NA	NA	0	NA	NA	NA	NA	NA	0	0
POGZ	early_somatic		1	NA	0.216038	0.008748	0.522	0.44	1	0	3.48933e-24	0.204125	4.80132e-21	1	NA	NA	NA	NA		NA	NA	NA	NA	NA	NA	0	NA	NA	NA	NA	NA	0	0
POU4F1	early_somatic		1	NA	9.20209e-14	0.0976846	0.045	0.005	1.43415e-09	0	2.0049e-10	0.276769	2.75874e-07	1	NA	NA	NA	NA		NA	NA	NA	NA	NA	NA	0	NA	NA	NA	NA	NA	0	0
PRDM10	early_somatic		1	NA	0.000667164	0.0610628	0.08	0.041	1	0	6.65162e-37	0.448967	9.15263e-34	1	NA	NA	NA	NA		NA	NA	NA	NA	NA	NA	0	NA	NA	NA	NA	NA	0	0
PRDM15	early_somatic		1	NA	0.00970425	0.0472763	0.052	0.028	1	0	7.3221e-82	1.07616	1.00752e-78	1	NA	NA	NA	NA		NA	NA	NA	NA	NA	NA	0	NA	NA	NA	NA	NA	0	0
PRDM2	early_somatic		1	NA	0.00842816	0.0665491	0.27	0.207	1	0	5.28749e-43	0.555991	7.27559e-40	1	NA	NA	NA	NA		NA	NA	NA	NA	NA	NA	0	NA	NA	NA	NA	NA	0	0
PRDM4	early_somatic		1	NA	0.241488	0.00392823	0.122	0.101	1	0	6.20567e-73	0.906348	8.53901e-70	1	NA	NA	NA	NA		NA	NA	NA	NA	NA	NA	0	NA	NA	NA	NA	NA	0	0
PRRX1	early_somatic		1	NA	1.7573e-54	0.517263	0.62	0.238	2.73876e-50	1	4.02326e-11	-0.123478	5.536e-08	0	NA	NA	NA	NA		NA	NA	NA	NA	NA	NA	0	NA	NA	NA	NA	NA	0	0
PSPC1	early_somatic		1	NA	0.010367	0.0659117	0.35	0.281	1	0	5.55978e-103	0.957758	7.65025e-100	1	NA	NA	NA	NA		NA	NA	NA	NA	NA	NA	0	NA	NA	NA	NA	NA	0	0
PURA	early_somatic		1	NA	0.125615	0.00381006	0.275	0.227	1	0	9.89304e-32	0.287338	1.36128e-28	1	NA	NA	NA	NA		NA	NA	NA	NA	NA	NA	0	NA	NA	NA	NA	NA	0	0
PURB	early_somatic		1	NA	0.127109	0.00109753	0.228	0.186	1	0	5.34103e-47	0.620259	7.34926e-44	1	NA	NA	NA	NA		NA	NA	NA	NA	NA	NA	0	NA	NA	NA	NA	NA	0	0
RCOR1	early_somatic		1	NA	9.62873e-08	0.148215	0.43	0.283	0.00150064	1	7.2385e-07	-0.189857	0.000996017	0	NA	NA	NA	NA		NA	NA	NA	NA	NA	NA	0	NA	NA	NA	NA	NA	0	0
RCOR2	early_somatic		1	NA	2.24458e-28	0.280206	0.262	0.081	3.49817e-24	1	5.12797e-28	-0.649757	7.05608e-25	0	NA	NA	NA	NA		NA	NA	NA	NA	NA	NA	0	NA	NA	NA	NA	NA	0	0
RFX7	early_somatic		1	NA	0.000356448	0.0607643	0.165	0.102	1	0	6.96505e-44	0.459584	9.5839e-41	1	NA	NA	NA	NA		NA	NA	NA	NA	NA	NA	0	NA	NA	NA	NA	NA	0	0
RFXANK	early_somatic		1	NA	1.6363e-08	0.155695	0.482	0.315	0.000255018	1	1.02664e-28	-2.05538	1.41266e-25	0	NA	NA	NA	NA		NA	NA	NA	NA	NA	NA	0	NA	NA	NA	NA	NA	0	0
SMARCA5	early_somatic		1	NA	3.82958e-07	0.143435	0.738	0.559	0.0059684	1	4.16779e-50	-0.858117	5.73488e-47	0	NA	NA	NA	NA		NA	NA	NA	NA	NA	NA	0	NA	NA	NA	NA	NA	0	0
SMARCC1	early_somatic		1	NA	1.67101e-34	0.318098	0.9	0.669	2.60427e-30	1	2.34352e-22	-0.590451	3.22469e-19	0	NA	NA	NA	NA		NA	NA	NA	NA	NA	NA	0	NA	NA	NA	NA	NA	0	0
SMARCE1	early_somatic		1	NA	3.29437e-05	0.109888	0.805	0.654	0.513428	0	1.17956e-45	0.526992	1.62308e-42	1	NA	NA	NA	NA		NA	NA	NA	NA	NA	NA	0	NA	NA	NA	NA	NA	0	0
SNAI2	early_somatic		1	NA	3.29912e-134	0.766171	0.632	0.126	5.14168e-130	1	0.000848253	0.048881	1	0	NA	NA	NA	NA		NA	NA	NA	NA	NA	NA	0	NA	NA	NA	NA	NA	0	0
SOX11	early_somatic		1	NA	3.91569e-32	0.368848	0.488	0.213	6.10261e-28	1	1.27988e-16	-0.661828	1.76112e-13	0	NA	NA	NA	NA		NA	NA	NA	NA	NA	NA	0	NA	NA	NA	NA	NA	0	0
SOX12	early_somatic		1	NA	8.67095e-07	0.124706	0.34	0.217	0.0135137	0	1.3206e-10	0.296158	1.81714e-07	1	NA	NA	NA	NA		NA	NA	NA	NA	NA	NA	0	NA	NA	NA	NA	NA	0	0
SP2	early_somatic		1	NA	0.0866822	0.0322021	0.138	0.107	1	0	3.71148e-30	0.614953	5.107e-27	1	NA	NA	NA	NA		NA	NA	NA	NA	NA	NA	0	NA	NA	NA	NA	NA	0	0
SP3	early_somatic		1	NA	3.76231e-06	0.12697	0.488	0.346	0.0586356	0	4.70682e-18	0.253662	6.47659e-15	1	NA	NA	NA	NA		NA	NA	NA	NA	NA	NA	0	NA	NA	NA	NA	NA	0	0
SREBF2	early_somatic		1	NA	1.144e-07	0.136798	0.425	0.281	0.00178292	1	0.543222	-0.0596244	1	0	NA	NA	NA	NA		NA	NA	NA	NA	NA	NA	0	NA	NA	NA	NA	NA	0	0
STAT3	early_somatic		1	NA	0.0610457	0.0413145	0.735	0.642	1	0	2.79516e-08	0.248108	3.84614e-05	1	NA	NA	NA	NA		NA	NA	NA	NA	NA	NA	0	NA	NA	NA	NA	NA	0	0
TADA2A	early_somatic		1	NA	0.0333409	0.0362681	0.098	0.067	1	0	4.12449e-90	1.1063	5.67529e-87	1	NA	NA	NA	NA		NA	NA	NA	NA	NA	NA	0	NA	NA	NA	NA	NA	0	0
TBX2	early_somatic		1	NA	3.00537e-111	0.611758	0.408	0.053	4.68386e-107	1	0.0359228	-0.321649	1	0	NA	NA	NA	NA		NA	NA	NA	NA	NA	NA	0	NA	NA	NA	NA	NA	0	0
TCF12	early_somatic		1	NA	5.64346e-19	0.271509	0.672	0.416	8.79534e-15	1	2.19672e-07	0.0701453	0.000302269	0	NA	NA	NA	NA		NA	NA	NA	NA	NA	NA	0	NA	NA	NA	NA	NA	0	0
TCF21	early_somatic		1	NA	3.39406e-05	0.115441	0.238	0.15	0.528965	0	2.66042e-31	0.211685	3.66074e-28	1	NA	NA	NA	NA		NA	NA	NA	NA	NA	NA	0	NA	NA	NA	NA	NA	0	0
TCF3	early_somatic		1	NA	0.000101152	0.097498	0.405	0.291	1	0	5.48501e-09	0.172945	7.54738e-06	1	NA	NA	NA	NA		NA	NA	NA	NA	NA	NA	0	NA	NA	NA	NA	NA	0	0
TCF4	early_somatic		1	NA	1.29516e-07	0.153559	0.875	0.678	0.0020185	1	0.494672	-0.127544	1	0	NA	NA	NA	NA		NA	NA	NA	NA	NA	NA	0	NA	NA	NA	NA	NA	0	0
TCF7L1	early_somatic		1	NA	4.23759e-05	0.113324	0.218	0.138	0.660428	0	1.25444e-55	0.883188	1.72612e-52	1	NA	NA	NA	NA		NA	NA	NA	NA	NA	NA	0	NA	NA	NA	NA	NA	0	0
TCF7L2	early_somatic		1	NA	0.000548452	0.071303	0.308	0.217	1	0	5.31457e-42	0.658084	7.31285e-39	1	NA	NA	NA	NA		NA	NA	NA	NA	NA	NA	0	NA	NA	NA	NA	NA	0	0
TCFL5	early_somatic		1	NA	5.90451e-06	0.0744468	0.085	0.036	0.0920218	0	3.90038e-25	0.3667	5.36692e-22	1	NA	NA	NA	NA		NA	NA	NA	NA	NA	NA	0	NA	NA	NA	NA	NA	0	0
TEAD3	early_somatic		1	NA	7.28663e-06	0.110558	0.218	0.13	0.113562	0	6.04549e-58	0.910116	8.3186e-55	1	NA	NA	NA	NA		NA	NA	NA	NA	NA	NA	0	NA	NA	NA	NA	NA	0	0
TET1	early_somatic		1	NA	2.08015e-06	0.0887431	0.28	0.169	0.0324192	0	3.56921e-13	0.315104	4.91123e-10	1	NA	NA	NA	NA		NA	NA	NA	NA	NA	NA	0	NA	NA	NA	NA	NA	0	0
TFAM	early_somatic		1	NA	0.000336892	0.0871483	0.59	0.455	1	0	1.99287e-73	0.819587	2.7422e-70	1	NA	NA	NA	NA		NA	NA	NA	NA	NA	NA	0	NA	NA	NA	NA	NA	0	0
TFAP4	early_somatic		1	NA	7.3297e-17	0.237266	0.368	0.179	1.14233e-12	1	9.41142e-25	-0.560102	1.29501e-21	0	NA	NA	NA	NA		NA	NA	NA	NA	NA	NA	0	NA	NA	NA	NA	NA	0	0
TFDP2	early_somatic		1	NA	0.000107927	0.100666	0.718	0.56	1	0	5.47011e-20	0.25792	7.52688e-17	1	NA	NA	NA	NA		NA	NA	NA	NA	NA	NA	0	NA	NA	NA	NA	NA	0	0
THAP10	early_somatic		1	NA	0.547754	0.00914115	0.068	0.06	1	0	1.18434e-20	0.30766	1.62965e-17	1	NA	NA	NA	NA		NA	NA	NA	NA	NA	NA	0	NA	NA	NA	NA	NA	0	0
THAP4	early_somatic		1	NA	2.22188e-05	0.106337	0.38	0.265	0.34628	0	1.03967e-38	0.394129	1.43059e-35	1	NA	NA	NA	NA		NA	NA	NA	NA	NA	NA	0	NA	NA	NA	NA	NA	0	0
THAP5	early_somatic		1	NA	0.0259494	0.0358006	0.24	0.185	1	0	4.50407e-28	0.415964	6.1976e-25	1	NA	NA	NA	NA		NA	NA	NA	NA	NA	NA	0	NA	NA	NA	NA	NA	0	0
TONSL	early_somatic		1	NA	0.252266	0.0236068	0.05	0.038	1	0	1.0248e-27	0.411036	1.41013e-24	1	NA	NA	NA	NA		NA	NA	NA	NA	NA	NA	0	NA	NA	NA	NA	NA	0	0
TOX4	early_somatic		1	NA	0.00267374	0.0684201	0.535	0.409	1	0	3.71803e-75	0.835936	5.116e-72	1	NA	NA	NA	NA		NA	NA	NA	NA	NA	NA	0	NA	NA	NA	NA	NA	0	0
TRPS1	early_somatic		1	NA	4.65956e-21	0.277603	0.388	0.177	7.26192e-17	1	7.2885e-18	-0.471569	1.0029e-14	0	NA	NA	NA	NA		NA	NA	NA	NA	NA	NA	0	NA	NA	NA	NA	NA	0	0
TSC22D2	early_somatic		1	NA	0.000125509	0.0918559	0.342	0.237	1	0	7.69815e-13	0.122509	1.05926e-09	1	NA	NA	NA	NA		NA	NA	NA	NA	NA	NA	0	NA	NA	NA	NA	NA	0	0
TSC22D3	early_somatic		1	NA	6.28126e-38	0.40488	0.735	0.382	9.78935e-34	1	7.52838e-17	-0.383486	1.0359e-13	0	NA	NA	NA	NA		NA	NA	NA	NA	NA	NA	0	NA	NA	NA	NA	NA	0	0
TSHZ2	early_somatic		1	NA	2.06735e-67	0.555935	0.593	0.188	3.22196e-63	1	1.84999e-08	-0.698551	2.54559e-05	0	NA	NA	NA	NA		NA	NA	NA	NA	NA	NA	0	NA	NA	NA	NA	NA	0	0
TSHZ3	early_somatic		1	NA	3.11365e-13	0.19723	0.392	0.21	4.85263e-09	1	0.00877371	-0.324223	1	0	NA	NA	NA	NA		NA	NA	NA	NA	NA	NA	0	NA	NA	NA	NA	NA	0	0
WIZ	early_somatic		1	NA	0.00100909	0.0737318	0.212	0.144	1	0	7.05286e-68	0.856406	9.70474e-65	1	NA	NA	NA	NA		NA	NA	NA	NA	NA	NA	0	NA	NA	NA	NA	NA	0	0
ZBED1	early_somatic		1	NA	5.07387e-05	0.0750775	0.19	0.113	0.790763	0	6.27116e-09	0.281957	8.62911e-06	1	NA	NA	NA	NA		NA	NA	NA	NA	NA	NA	0	NA	NA	NA	NA	NA	0	0
ZBED4	early_somatic		1	NA	5.66426e-09	0.122365	0.135	0.056	8.82775e-05	0	3.32565e-84	1.05695	4.57609e-81	1	NA	NA	NA	NA		NA	NA	NA	NA	NA	NA	0	NA	NA	NA	NA	NA	0	0
ZBED5	early_somatic		1	NA	0.18654	0.000507244	0.31	0.261	1	0	4.0538e-60	0.709122	5.57803e-57	1	NA	NA	NA	NA		NA	NA	NA	NA	NA	NA	0	NA	NA	NA	NA	NA	0	0
ZBED6	early_somatic		1	NA	1.28837e-13	0.197399	0.258	0.118	2.00792e-09	1	6.55235e-43	-0.727251	9.01604e-40	0	NA	NA	NA	NA		NA	NA	NA	NA	NA	NA	0	NA	NA	NA	NA	NA	0	0
ZBTB12	early_somatic		1	NA	2.73907e-09	0.160231	0.195	0.096	4.26885e-05	0	2.27991e-49	0.745662	3.13716e-46	1	NA	NA	NA	NA		NA	NA	NA	NA	NA	NA	0	NA	NA	NA	NA	NA	0	0
ZBTB14	early_somatic		1	NA	0.210184	0.00283234	0.09	0.071	1	0	2.70949e-19	0.396014	3.72826e-16	1	NA	NA	NA	NA		NA	NA	NA	NA	NA	NA	0	NA	NA	NA	NA	NA	0	0
ZBTB17	early_somatic		1	NA	0.111039	0.0106431	0.18	0.144	1	0	5.9934e-40	0.555193	8.24692e-37	1	NA	NA	NA	NA		NA	NA	NA	NA	NA	NA	0	NA	NA	NA	NA	NA	0	0
ZBTB24	early_somatic		1	NA	3.03351e-06	0.0837961	0.16	0.084	0.0472773	0	2.67485e-83	1.03788	3.68059e-80	1	NA	NA	NA	NA		NA	NA	NA	NA	NA	NA	0	NA	NA	NA	NA	NA	0	0
ZBTB26	early_somatic		1	NA	0.000797203	0.0847047	0.115	0.068	1	0	5.60737e-38	0.432107	7.71574e-35	1	NA	NA	NA	NA		NA	NA	NA	NA	NA	NA	0	NA	NA	NA	NA	NA	0	0
ZBTB34	early_somatic		1	NA	0.0798175	0.0109737	0.082	0.059	1	0	4.71842e-19	0.223944	6.49254e-16	1	NA	NA	NA	NA		NA	NA	NA	NA	NA	NA	0	NA	NA	NA	NA	NA	0	0
ZBTB39	early_somatic		1	NA	0.0691822	0.0221302	0.088	0.062	1	0	1.01369e-46	0.839742	1.39484e-43	1	NA	NA	NA	NA		NA	NA	NA	NA	NA	NA	0	NA	NA	NA	NA	NA	0	0
ZBTB41	early_somatic		1	NA	0.000100815	0.0735593	0.24	0.154	1	0	1.45894e-24	0.185339	2.0075e-21	1	NA	NA	NA	NA		NA	NA	NA	NA	NA	NA	0	NA	NA	NA	NA	NA	0	0
ZBTB45	early_somatic		1	NA	3.59521e-05	0.081043	0.242	0.151	0.560313	0	7.82563e-47	0.51475	1.07681e-43	1	NA	NA	NA	NA		NA	NA	NA	NA	NA	NA	0	NA	NA	NA	NA	NA	0	0
ZBTB46	early_somatic		1	NA	7.88322e-35	0.29858	0.25	0.064	1.2286e-30	1	0.0920187	-0.114231	1	0	NA	NA	NA	NA		NA	NA	NA	NA	NA	NA	0	NA	NA	NA	NA	NA	0	0
ZBTB48	early_somatic		1	NA	0.0406603	0.0227946	0.17	0.128	1	0	6.96328e-21	0.314938	9.58147e-18	1	NA	NA	NA	NA		NA	NA	NA	NA	NA	NA	0	NA	NA	NA	NA	NA	0	0
ZBTB5	early_somatic		1	NA	0.0400715	0.0345443	0.158	0.119	1	0	1.46385e-28	0.428895	2.01426e-25	1	NA	NA	NA	NA		NA	NA	NA	NA	NA	NA	0	NA	NA	NA	NA	NA	0	0
ZBTB8B	early_somatic		1	NA	0.818699	0.00123961	0.018	0.016	1	0	2.59564e-06	0.172318	0.0035716	1	NA	NA	NA	NA		NA	NA	NA	NA	NA	NA	0	NA	NA	NA	NA	NA	0	0
ZC3H4	early_somatic		1	NA	0.00764658	0.0413349	0.188	0.132	1	0	1.41519e-58	1.04979	1.9473e-55	1	NA	NA	NA	NA		NA	NA	NA	NA	NA	NA	0	NA	NA	NA	NA	NA	0	0
ZEB2	early_somatic		1	NA	2.61539e-26	0.338069	0.5	0.239	4.07608e-22	1	0.0201414	-0.148604	1	0	NA	NA	NA	NA		NA	NA	NA	NA	NA	NA	0	NA	NA	NA	NA	NA	0	0
ZFAT	early_somatic		1	NA	0.263134	0.00704103	0.045	0.034	1	0	6.97704e-51	0.80509	9.6004e-48	1	NA	NA	NA	NA		NA	NA	NA	NA	NA	NA	0	NA	NA	NA	NA	NA	0	0
ZFP1	early_somatic		1	NA	5.19846e-05	0.0889922	0.198	0.12	0.81018	0	4.00765e-32	0.467877	5.51452e-29	1	NA	NA	NA	NA		NA	NA	NA	NA	NA	NA	0	NA	NA	NA	NA	NA	0	0
ZFP37	early_somatic		1	NA	0.0132124	0.0350873	0.132	0.091	1	0	1.04995e-19	0.509404	1.44473e-16	1	NA	NA	NA	NA		NA	NA	NA	NA	NA	NA	0	NA	NA	NA	NA	NA	0	0
ZFP41	early_somatic		1	NA	0.00780345	0.0436875	0.05	0.026	1	0	5.28316e-26	0.6308	7.26963e-23	1	NA	NA	NA	NA		NA	NA	NA	NA	NA	NA	0	NA	NA	NA	NA	NA	0	0
ZFP42	early_somatic		1	NA	6.32527e-07	0.0864137	0.065	0.022	0.00985793	0	3.64732e-81	0.919263	5.01872e-78	1	NA	NA	NA	NA		NA	NA	NA	NA	NA	NA	0	NA	NA	NA	NA	NA	0	0
ZFP62	early_somatic		1	NA	0.249025	0.00396225	0.135	0.113	1	0	9.18858e-39	0.533105	1.26435e-35	1	NA	NA	NA	NA		NA	NA	NA	NA	NA	NA	0	NA	NA	NA	NA	NA	0	0
ZFP64	early_somatic		1	NA	0.0196562	0.0352441	0.168	0.122	1	0	6.02379e-48	0.625596	8.28873e-45	1	NA	NA	NA	NA		NA	NA	NA	NA	NA	NA	0	NA	NA	NA	NA	NA	0	0
ZFP69B	early_somatic		1	NA	0.0378317	0.0217302	0.055	0.034	1	0	1.63534e-80	0.946991	2.25022e-77	1	NA	NA	NA	NA		NA	NA	NA	NA	NA	NA	0	NA	NA	NA	NA	NA	0	0
ZFPM2	early_somatic		1	NA	7.26356e-15	0.219922	0.4	0.21	1.13203e-10	1	8.41253e-06	-0.776808	0.0115756	0	NA	NA	NA	NA		NA	NA	NA	NA	NA	NA	0	NA	NA	NA	NA	NA	0	0
ZFX	early_somatic		1	NA	0.000398049	0.0699745	0.335	0.233	1	0	8.75478e-18	0.378818	1.20466e-14	1	NA	NA	NA	NA		NA	NA	NA	NA	NA	NA	0	NA	NA	NA	NA	NA	0	0
ZGLP1	early_somatic		1	NA	0.980284	0.00103057	0.018	0.017	1	0	4.24597e-12	0.211373	5.84246e-09	1	NA	NA	NA	NA		NA	NA	NA	NA	NA	NA	0	NA	NA	NA	NA	NA	0	0
ZGPAT	early_somatic		1	NA	2.85081e-08	0.119074	0.238	0.126	0.000444298	1	5.80918e-49	-0.786811	7.99343e-46	0	NA	NA	NA	NA		NA	NA	NA	NA	NA	NA	0	NA	NA	NA	NA	NA	0	0
ZHX1	early_somatic		1	NA	1.54568e-08	0.152635	0.305	0.177	0.000240895	1	0.00109669	0.107571	1	0	NA	NA	NA	NA		NA	NA	NA	NA	NA	NA	0	NA	NA	NA	NA	NA	0	0
ZHX2	early_somatic		1	NA	0.00412852	0.0557978	0.21	0.148	1	0	7.45044e-17	0.394849	1.02518e-13	1	NA	NA	NA	NA		NA	NA	NA	NA	NA	NA	0	NA	NA	NA	NA	NA	0	0
ZIK1	early_somatic		1	NA	0.00887268	0.0636088	0.12	0.08	1	0	3.25488e-08	0.354892	4.47872e-05	1	NA	NA	NA	NA		NA	NA	NA	NA	NA	NA	0	NA	NA	NA	NA	NA	0	0
ZKSCAN2	early_somatic		1	NA	0.328365	0.000470712	0.108	0.09	1	0	1.53426e-25	0.61139	2.11114e-22	1	NA	NA	NA	NA		NA	NA	NA	NA	NA	NA	0	NA	NA	NA	NA	NA	0	0
ZKSCAN5	early_somatic		1	NA	0.0517097	0.0242558	0.125	0.092	1	0	9.70218e-53	0.889935	1.33502e-49	1	NA	NA	NA	NA		NA	NA	NA	NA	NA	NA	0	NA	NA	NA	NA	NA	0	0
ZKSCAN7	early_somatic		1	NA	0.00185673	0.0735367	0.13	0.082	1	0	1.02162e-09	0.375171	1.40575e-06	1	NA	NA	NA	NA		NA	NA	NA	NA	NA	NA	0	NA	NA	NA	NA	NA	0	0
ZKSCAN8	early_somatic		1	NA	5.2772e-05	0.0835473	0.27	0.176	0.822452	0	1.08881e-51	0.58877	1.4982e-48	1	NA	NA	NA	NA		NA	NA	NA	NA	NA	NA	0	NA	NA	NA	NA	NA	0	0
ZNF100	early_somatic		1	NA	4.2455e-05	0.0909254	0.182	0.108	0.661662	0	1.10681e-23	0.475333	1.52297e-20	1	NA	NA	NA	NA		NA	NA	NA	NA	NA	NA	0	NA	NA	NA	NA	NA	0	0
ZNF131	early_somatic		1	NA	7.64323e-07	0.125113	0.385	0.25	0.011912	0	5.61275e-83	0.945201	7.72314e-80	1	NA	NA	NA	NA		NA	NA	NA	NA	NA	NA	0	NA	NA	NA	NA	NA	0	0
ZNF134	early_somatic		1	NA	7.603e-05	0.0800952	0.288	0.191	1	0	5.02573e-21	0.476035	6.91541e-18	1	NA	NA	NA	NA		NA	NA	NA	NA	NA	NA	0	NA	NA	NA	NA	NA	0	0
ZNF138	early_somatic		1	NA	0.0648923	0.0200262	0.208	0.164	1	0	5.16927e-12	0.288407	7.11291e-09	1	NA	NA	NA	NA		NA	NA	NA	NA	NA	NA	0	NA	NA	NA	NA	NA	0	0
ZNF140	early_somatic		1	NA	0.00462654	0.0542125	0.222	0.159	1	0	2.06474e-48	0.512656	2.84108e-45	1	NA	NA	NA	NA		NA	NA	NA	NA	NA	NA	0	NA	NA	NA	NA	NA	0	0
ZNF142	early_somatic		1	NA	0.172854	0.000563845	0.078	0.059	1	0	7.0221e-47	0.896266	9.66241e-44	1	NA	NA	NA	NA		NA	NA	NA	NA	NA	NA	0	NA	NA	NA	NA	NA	0	0
ZNF155	early_somatic		1	NA	0.0998271	0.0242397	0.068	0.048	1	0	1.78793e-32	0.60656	2.4602e-29	1	NA	NA	NA	NA		NA	NA	NA	NA	NA	NA	0	NA	NA	NA	NA	NA	0	0
ZNF17	early_somatic		1	NA	0.0350229	0.0229864	0.102	0.071	1	0	7.55281e-14	0.566372	1.03927e-10	1	NA	NA	NA	NA		NA	NA	NA	NA	NA	NA	0	NA	NA	NA	NA	NA	0	0
ZNF18	early_somatic		1	NA	0.26986	0.0116862	0.062	0.049	1	0	1.78275e-08	0.303388	2.45306e-05	1	NA	NA	NA	NA		NA	NA	NA	NA	NA	NA	0	NA	NA	NA	NA	NA	0	0
ZNF180	early_somatic		1	NA	0.0312856	0.0114617	0.1	0.068	1	0	3.10256e-35	0.691197	4.26912e-32	1	NA	NA	NA	NA		NA	NA	NA	NA	NA	NA	0	NA	NA	NA	NA	NA	0	0
ZNF181	early_somatic		1	NA	0.101095	0.00968043	0.158	0.124	1	0	2.40159e-13	0.402942	3.30459e-10	1	NA	NA	NA	NA		NA	NA	NA	NA	NA	NA	0	NA	NA	NA	NA	NA	0	0
ZNF182	early_somatic		1	NA	0.478672	0.00682861	0.062	0.054	1	0	2.99144e-17	0.168255	4.11622e-14	1	NA	NA	NA	NA		NA	NA	NA	NA	NA	NA	0	NA	NA	NA	NA	NA	0	0
ZNF184	early_somatic		1	NA	0.0123488	0.0651596	0.108	0.072	1	0	2.17142e-46	0.818267	2.98788e-43	1	NA	NA	NA	NA		NA	NA	NA	NA	NA	NA	0	NA	NA	NA	NA	NA	0	0
ZNF195	early_somatic		1	NA	0.000246786	0.0695094	0.27	0.18	1	0	4.3593e-84	0.959715	5.9984e-81	1	NA	NA	NA	NA		NA	NA	NA	NA	NA	NA	0	NA	NA	NA	NA	NA	0	0
ZNF197	early_somatic		1	NA	0.231784	0.020703	0.142	0.121	1	0	1.76816e-27	0.542727	2.43299e-24	1	NA	NA	NA	NA		NA	NA	NA	NA	NA	NA	0	NA	NA	NA	NA	NA	0	0
ZNF2	early_somatic		1	NA	0.00847174	0.0337057	0.088	0.053	1	0	1.6234e-11	0.367165	2.2338e-08	1	NA	NA	NA	NA		NA	NA	NA	NA	NA	NA	0	NA	NA	NA	NA	NA	0	0
ZNF200	early_somatic		1	NA	0.170825	0.0215488	0.095	0.074	1	0	2.27025e-44	0.881538	3.12387e-41	1	NA	NA	NA	NA		NA	NA	NA	NA	NA	NA	0	NA	NA	NA	NA	NA	0	0
ZNF205	early_somatic		1	NA	0.0178172	0.0269697	0.225	0.167	1	0	1.47098e-20	0.291231	2.02407e-17	1	NA	NA	NA	NA		NA	NA	NA	NA	NA	NA	0	NA	NA	NA	NA	NA	0	0
ZNF212	early_somatic		1	NA	5.28537e-06	0.106769	0.155	0.083	0.0823725	0	1.50177e-37	0.794434	2.06644e-34	1	NA	NA	NA	NA		NA	NA	NA	NA	NA	NA	0	NA	NA	NA	NA	NA	0	0
ZNF213	early_somatic		1	NA	0.280661	0.000638015	0.065	0.051	1	0	9.60743e-29	0.3831	1.32198e-25	1	NA	NA	NA	NA		NA	NA	NA	NA	NA	NA	0	NA	NA	NA	NA	NA	0	0
ZNF22	early_somatic		1	NA	0.00362946	0.0695709	0.698	0.582	1	0	1.66215e-45	0.547409	2.28712e-42	1	NA	NA	NA	NA		NA	NA	NA	NA	NA	NA	0	NA	NA	NA	NA	NA	0	0
ZNF221	early_somatic		1	NA	0.0926609	0.0240094	0.07	0.05	1	0	2.74591e-13	0.400747	3.77837e-10	1	NA	NA	NA	NA		NA	NA	NA	NA	NA	NA	0	NA	NA	NA	NA	NA	0	0
ZNF227	early_somatic		1	NA	0.00401713	0.0450737	0.21	0.146	1	0	3.77591e-36	0.514506	5.19565e-33	1	NA	NA	NA	NA		NA	NA	NA	NA	NA	NA	0	NA	NA	NA	NA	NA	0	0
ZNF230	early_somatic		1	NA	0.301545	0.00864618	0.072	0.059	1	0	1.67146e-14	0.607197	2.29992e-11	1	NA	NA	NA	NA		NA	NA	NA	NA	NA	NA	0	NA	NA	NA	NA	NA	0	0
ZNF232	early_somatic		1	NA	0.116181	0.0113841	0.155	0.124	1	0	2.53057e-15	0.539203	3.48206e-12	1	NA	NA	NA	NA		NA	NA	NA	NA	NA	NA	0	NA	NA	NA	NA	NA	0	0
ZNF234	early_somatic		1	NA	0.401954	0.00252704	0.1	0.086	1	0	1.35178e-29	0.387151	1.86005e-26	1	NA	NA	NA	NA		NA	NA	NA	NA	NA	NA	0	NA	NA	NA	NA	NA	0	0
ZNF236	early_somatic		1	NA	0.00130902	0.0600966	0.16	0.102	1	0	8.08324e-22	0.177902	1.11225e-18	1	NA	NA	NA	NA		NA	NA	NA	NA	NA	NA	0	NA	NA	NA	NA	NA	0	0
ZNF239	early_somatic		1	NA	1.7272e-05	0.0720932	0.098	0.046	0.269185	0	4.91434e-84	0.866621	6.76213e-81	1	NA	NA	NA	NA		NA	NA	NA	NA	NA	NA	0	NA	NA	NA	NA	NA	0	0
ZNF253	early_somatic		1	NA	0.179588	0.0224896	0.185	0.156	1	0	5.88182e-15	0.502984	8.09338e-12	1	NA	NA	NA	NA		NA	NA	NA	NA	NA	NA	0	NA	NA	NA	NA	NA	0	0
ZNF254	early_somatic		1	NA	0.000555113	0.0841003	0.278	0.192	1	0	2.94031e-28	0.29192	4.04587e-25	1	NA	NA	NA	NA		NA	NA	NA	NA	NA	NA	0	NA	NA	NA	NA	NA	0	0
ZNF26	early_somatic		1	NA	0.255852	0.0169947	0.112	0.094	1	0	2.9489e-67	0.762962	4.05769e-64	1	NA	NA	NA	NA		NA	NA	NA	NA	NA	NA	0	NA	NA	NA	NA	NA	0	0
ZNF260	early_somatic		1	NA	0.0157061	0.0327387	0.32	0.245	1	0	1.11671e-23	0.285738	1.53659e-20	1	NA	NA	NA	NA		NA	NA	NA	NA	NA	NA	0	NA	NA	NA	NA	NA	0	0
ZNF266	early_somatic		1	NA	0.0146141	0.0236747	0.17	0.121	1	0	1.379e-44	0.540357	1.8975e-41	1	NA	NA	NA	NA		NA	NA	NA	NA	NA	NA	0	NA	NA	NA	NA	NA	0	0
ZNF267	early_somatic		1	NA	0.0650765	0.0257882	0.06	0.04	1	0	5.74144e-32	0.369982	7.90022e-29	1	NA	NA	NA	NA		NA	NA	NA	NA	NA	NA	0	NA	NA	NA	NA	NA	0	0
ZNF276	early_somatic		1	NA	0.57595	0.00511428	0.128	0.117	1	0	6.77125e-52	0.655317	9.31724e-49	1	NA	NA	NA	NA		NA	NA	NA	NA	NA	NA	0	NA	NA	NA	NA	NA	0	0
ZNF280C	early_somatic		1	NA	1.64169e-08	0.121981	0.125	0.052	0.000255857	0	4.64638e-65	0.724106	6.39342e-62	1	NA	NA	NA	NA		NA	NA	NA	NA	NA	NA	0	NA	NA	NA	NA	NA	0	0
ZNF280D	early_somatic		1	NA	0.0677782	0.0289487	0.255	0.206	1	0	4.79888e-23	0.140204	6.60325e-20	1	NA	NA	NA	NA		NA	NA	NA	NA	NA	NA	0	NA	NA	NA	NA	NA	0	0
ZNF281	early_somatic		1	NA	3.79984e-07	0.141618	0.298	0.184	0.00592205	1	2.86316e-54	-0.819962	3.93971e-51	0	NA	NA	NA	NA		NA	NA	NA	NA	NA	NA	0	NA	NA	NA	NA	NA	0	0
ZNF282	early_somatic		1	NA	0.114251	0.01979	0.145	0.115	1	0	7.5438e-59	0.822133	1.03803e-55	1	NA	NA	NA	NA		NA	NA	NA	NA	NA	NA	0	NA	NA	NA	NA	NA	0	0
ZNF286A	early_somatic		1	NA	0.0123071	0.0441534	0.205	0.151	1	0	3.41065e-68	0.799797	4.69305e-65	1	NA	NA	NA	NA		NA	NA	NA	NA	NA	NA	0	NA	NA	NA	NA	NA	0	0
ZNF287	early_somatic		1	NA	0.187609	0.00053161	0.085	0.066	1	0	1.34097e-53	0.67511	1.84517e-50	1	NA	NA	NA	NA		NA	NA	NA	NA	NA	NA	0	NA	NA	NA	NA	NA	0	0
ZNF292	early_somatic		1	NA	0.568533	0.00462806	0.755	0.635	1	0	1.00099e-35	0.31396	1.37736e-32	1	NA	NA	NA	NA		NA	NA	NA	NA	NA	NA	0	NA	NA	NA	NA	NA	0	0
ZNF3	early_somatic		1	NA	0.00233689	0.0774825	0.35	0.263	1	0	7.13656e-90	1.00754	9.8199e-87	1	NA	NA	NA	NA		NA	NA	NA	NA	NA	NA	0	NA	NA	NA	NA	NA	0	0
ZNF302	early_somatic		1	NA	0.070058	0.00924766	0.468	0.386	1	0	2.39983e-20	0.221266	3.30217e-17	1	NA	NA	NA	NA		NA	NA	NA	NA	NA	NA	0	NA	NA	NA	NA	NA	0	0
ZNF316	early_somatic		1	NA	0.218039	0.0125555	0.125	0.102	1	0	1.79529e-36	0.599205	2.47032e-33	1	NA	NA	NA	NA		NA	NA	NA	NA	NA	NA	0	NA	NA	NA	NA	NA	0	0
ZNF319	early_somatic		1	NA	0.163384	0.0202015	0.052	0.038	1	0	1.80991e-31	0.685235	2.49043e-28	1	NA	NA	NA	NA		NA	NA	NA	NA	NA	NA	0	NA	NA	NA	NA	NA	0	0
ZNF32	early_somatic		1	NA	0.000435459	0.0854797	0.5	0.377	1	0	2.47483e-19	0.178526	3.40536e-16	1	NA	NA	NA	NA		NA	NA	NA	NA	NA	NA	0	NA	NA	NA	NA	NA	0	0
ZNF320	early_somatic		1	NA	0.832468	0.00358233	0.035	0.033	1	0	3.89144e-15	0.444463	5.35463e-12	1	NA	NA	NA	NA		NA	NA	NA	NA	NA	NA	0	NA	NA	NA	NA	NA	0	0
ZNF324	early_somatic		1	NA	0.117119	0.0195968	0.112	0.087	1	0	1.96363e-45	0.80526	2.70196e-42	1	NA	NA	NA	NA		NA	NA	NA	NA	NA	NA	0	NA	NA	NA	NA	NA	0	0
ZNF324B	early_somatic		1	NA	0.0129947	0.0291191	0.035	0.017	1	0	7.49941e-90	1.18991	1.03192e-86	1	NA	NA	NA	NA		NA	NA	NA	NA	NA	NA	0	NA	NA	NA	NA	NA	0	0
ZNF329	early_somatic		1	NA	0.00324605	0.0557808	0.152	0.101	1	0	2.23832e-18	0.459896	3.07993e-15	1	NA	NA	NA	NA		NA	NA	NA	NA	NA	NA	0	NA	NA	NA	NA	NA	0	0
ZNF333	early_somatic		1	NA	0.0753495	0.031833	0.092	0.067	1	0	3.9487e-45	0.488578	5.43341e-42	1	NA	NA	NA	NA		NA	NA	NA	NA	NA	NA	0	NA	NA	NA	NA	NA	0	0
ZNF335	early_somatic		1	NA	0.000187699	0.0634928	0.152	0.089	1	0	1.86496e-65	0.899098	2.56618e-62	1	NA	NA	NA	NA		NA	NA	NA	NA	NA	NA	0	NA	NA	NA	NA	NA	0	0
ZNF33A	early_somatic		1	NA	0.000159281	0.119771	0.275	0.192	1	0	2.51546e-36	0.358368	3.46127e-33	1	NA	NA	NA	NA		NA	NA	NA	NA	NA	NA	0	NA	NA	NA	NA	NA	0	0
ZNF341	early_somatic		1	NA	1.60654e-05	0.0754347	0.062	0.024	0.25038	0	3.98313e-51	0.856367	5.48079e-48	1	NA	NA	NA	NA		NA	NA	NA	NA	NA	NA	0	NA	NA	NA	NA	NA	0	0
ZNF343	early_somatic		1	NA	0.267692	0.00331794	0.043	0.031	1	0	1.28972e-71	0.862299	1.77465e-68	1	NA	NA	NA	NA		NA	NA	NA	NA	NA	NA	0	NA	NA	NA	NA	NA	0	0
ZNF345	early_somatic		1	NA	0.0804719	0.0157831	0.138	0.105	1	0	2.00801e-13	0.211709	2.76302e-10	1	NA	NA	NA	NA		NA	NA	NA	NA	NA	NA	0	NA	NA	NA	NA	NA	0	0
ZNF35	early_somatic		1	NA	1.62882e-06	0.0967629	0.108	0.048	0.0253852	0	1.64024e-97	1.03033	2.25696e-94	1	NA	NA	NA	NA		NA	NA	NA	NA	NA	NA	0	NA	NA	NA	NA	NA	0	0
ZNF354A	early_somatic		1	NA	0.00430163	0.0822865	0.185	0.131	1	0	5.75864e-28	0.344123	7.92388e-25	1	NA	NA	NA	NA		NA	NA	NA	NA	NA	NA	0	NA	NA	NA	NA	NA	0	0
ZNF354B	early_somatic		1	NA	0.000181483	0.0788056	0.165	0.1	1	0	3.48149e-58	0.573244	4.79053e-55	1	NA	NA	NA	NA		NA	NA	NA	NA	NA	NA	0	NA	NA	NA	NA	NA	0	0
ZNF362	early_somatic		1	NA	0.000298462	0.0723487	0.25	0.167	1	0	9.85284e-27	0.394991	1.35575e-23	1	NA	NA	NA	NA		NA	NA	NA	NA	NA	NA	0	NA	NA	NA	NA	NA	0	0
ZNF394	early_somatic		1	NA	0.00854593	0.0474045	0.205	0.147	1	0	3.44384e-37	0.521766	4.73872e-34	1	NA	NA	NA	NA		NA	NA	NA	NA	NA	NA	0	NA	NA	NA	NA	NA	0	0
ZNF407	early_somatic		1	NA	0.0337163	0.0220509	0.098	0.067	1	0	2.14316e-55	0.726891	2.94899e-52	1	NA	NA	NA	NA		NA	NA	NA	NA	NA	NA	0	NA	NA	NA	NA	NA	0	0
ZNF408	early_somatic		1	NA	0.000324916	0.0843799	0.188	0.119	1	0	4.94861e-47	0.597989	6.80929e-44	1	NA	NA	NA	NA		NA	NA	NA	NA	NA	NA	0	NA	NA	NA	NA	NA	0	0
ZNF41	early_somatic		1	NA	0.0470765	0.0284258	0.058	0.037	1	0	1.07597e-18	0.295477	1.48053e-15	1	NA	NA	NA	NA		NA	NA	NA	NA	NA	NA	0	NA	NA	NA	NA	NA	0	0
ZNF414	early_somatic		1	NA	2.08252e-05	0.0911685	0.348	0.229	0.32456	0	2.81616e-25	0.287508	3.87504e-22	1	NA	NA	NA	NA		NA	NA	NA	NA	NA	NA	0	NA	NA	NA	NA	NA	0	0
ZNF416	early_somatic		1	NA	0.240689	0.0174861	0.058	0.044	1	0	1.15697e-21	0.64272	1.59199e-18	1	NA	NA	NA	NA		NA	NA	NA	NA	NA	NA	0	NA	NA	NA	NA	NA	0	0
ZNF417	early_somatic		1	NA	0.366032	0.0216472	0.028	0.021	1	0	9.10239e-21	0.309372	1.25249e-17	1	NA	NA	NA	NA		NA	NA	NA	NA	NA	NA	0	NA	NA	NA	NA	NA	0	0
ZNF423	early_somatic		1	NA	5.6546e-33	0.288243	0.22	0.053	8.81269e-29	1	0.275303	-0.319223	1	0	NA	NA	NA	NA		NA	NA	NA	NA	NA	NA	0	NA	NA	NA	NA	NA	0	0
ZNF426	early_somatic		1	NA	0.00851635	0.0463383	0.312	0.234	1	0	4.68727e-10	0.353612	6.44969e-07	1	NA	NA	NA	NA		NA	NA	NA	NA	NA	NA	0	NA	NA	NA	NA	NA	0	0
ZNF43	early_somatic		1	NA	6.46908e-07	0.122472	0.278	0.167	0.0100821	0	2.27226e-18	0.305525	3.12663e-15	1	NA	NA	NA	NA		NA	NA	NA	NA	NA	NA	0	NA	NA	NA	NA	NA	0	0
ZNF430	early_somatic		1	NA	0.00241914	0.0799992	0.282	0.208	1	0	1.18013e-37	0.493655	1.62386e-34	1	NA	NA	NA	NA		NA	NA	NA	NA	NA	NA	0	NA	NA	NA	NA	NA	0	0
ZNF436	early_somatic		1	NA	1.24876e-05	0.0844204	0.155	0.084	0.194619	0	2.11314e-31	0.652839	2.90768e-28	1	NA	NA	NA	NA		NA	NA	NA	NA	NA	NA	0	NA	NA	NA	NA	NA	0	0
ZNF445	early_somatic		1	NA	0.00054921	0.0860919	0.318	0.229	1	0	4.78136e-26	0.222906	6.57915e-23	1	NA	NA	NA	NA		NA	NA	NA	NA	NA	NA	0	NA	NA	NA	NA	NA	0	0
ZNF446	early_somatic		1	NA	0.0876906	0.0153709	0.15	0.117	1	0	1.22123e-34	0.600874	1.68042e-31	1	NA	NA	NA	NA		NA	NA	NA	NA	NA	NA	0	NA	NA	NA	NA	NA	0	0
ZNF460	early_somatic		1	NA	0.0065311	0.030327	0.232	0.167	1	0	3.0597e-16	0.263567	4.21015e-13	1	NA	NA	NA	NA		NA	NA	NA	NA	NA	NA	0	NA	NA	NA	NA	NA	0	0
ZNF462	early_somatic		1	NA	0.00361332	0.0477474	0.42	0.314	1	0	5.0002e-11	0.209239	6.88028e-08	1	NA	NA	NA	NA		NA	NA	NA	NA	NA	NA	0	NA	NA	NA	NA	NA	0	0
ZNF467	early_somatic		1	NA	0.00987198	0.0517984	0.09	0.056	1	0	5.82331e-07	0.189324	0.000801287	1	NA	NA	NA	NA		NA	NA	NA	NA	NA	NA	0	NA	NA	NA	NA	NA	0	0
ZNF469	early_somatic		1	NA	0.00304401	0.0283824	0.072	0.039	1	0	2.85369e-10	0.155051	3.92667e-07	1	NA	NA	NA	NA		NA	NA	NA	NA	NA	NA	0	NA	NA	NA	NA	NA	0	0
ZNF480	early_somatic		1	NA	0.133938	0.00398445	0.117	0.092	1	0	3.43636e-54	0.711731	4.72842e-51	1	NA	NA	NA	NA		NA	NA	NA	NA	NA	NA	0	NA	NA	NA	NA	NA	0	0
ZNF500	early_somatic		1	NA	0.128707	0.0119611	0.102	0.079	1	0	3.46957e-34	0.660094	4.77413e-31	1	NA	NA	NA	NA		NA	NA	NA	NA	NA	NA	0	NA	NA	NA	NA	NA	0	0
ZNF502	early_somatic		1	NA	0.0315581	0.0170019	0.105	0.072	1	0	3.99026e-31	0.647849	5.49059e-28	1	NA	NA	NA	NA		NA	NA	NA	NA	NA	NA	0	NA	NA	NA	NA	NA	0	0
ZNF506	early_somatic		1	NA	0.00171338	0.0618918	0.275	0.197	1	0	3.07085e-25	0.176818	4.22549e-22	1	NA	NA	NA	NA		NA	NA	NA	NA	NA	NA	0	NA	NA	NA	NA	NA	0	0
ZNF507	early_somatic		1	NA	9.38969e-06	0.0994228	0.198	0.116	0.146338	0	2.19517e-56	0.633288	3.02055e-53	1	NA	NA	NA	NA		NA	NA	NA	NA	NA	NA	0	NA	NA	NA	NA	NA	0	0
ZNF512	early_somatic		1	NA	7.56458e-07	0.11435	0.395	0.255	0.0117894	0	2.13912e-27	0.412341	2.94343e-24	1	NA	NA	NA	NA		NA	NA	NA	NA	NA	NA	0	NA	NA	NA	NA	NA	0	0
ZNF512B	early_somatic		1	NA	0.0107463	0.0548364	0.16	0.114	1	0	1.59375e-39	0.765585	2.193e-36	1	NA	NA	NA	NA		NA	NA	NA	NA	NA	NA	0	NA	NA	NA	NA	NA	0	0
ZNF513	early_somatic		1	NA	1.75265e-06	0.113236	0.188	0.104	0.0273151	0	3.85694e-48	0.641172	5.30715e-45	1	NA	NA	NA	NA		NA	NA	NA	NA	NA	NA	0	NA	NA	NA	NA	NA	0	0
ZNF517	early_somatic		1	NA	0.0148074	0.0202491	0.025	0.01	1	0	7.58104e-18	0.330092	1.04315e-14	1	NA	NA	NA	NA		NA	NA	NA	NA	NA	NA	0	NA	NA	NA	NA	NA	0	0
ZNF518B	early_somatic		1	NA	0.00129174	0.0655413	0.268	0.189	1	0	2.61943e-33	0.472639	3.60433e-30	1	NA	NA	NA	NA		NA	NA	NA	NA	NA	NA	0	NA	NA	NA	NA	NA	0	0
ZNF521	early_somatic		1	NA	3.83276e-08	0.127436	0.235	0.127	0.000597336	1	0.000822861	-0.264586	1	0	NA	NA	NA	NA		NA	NA	NA	NA	NA	NA	0	NA	NA	NA	NA	NA	0	0
ZNF525	early_somatic		1	NA	0.263365	0.00973672	0.055	0.042	1	0	6.53897e-19	0.38462	8.99762e-16	1	NA	NA	NA	NA		NA	NA	NA	NA	NA	NA	0	NA	NA	NA	NA	NA	0	0
ZNF526	early_somatic		1	NA	0.251903	0.0148693	0.07	0.055	1	0	2.8204e-65	0.981017	3.88087e-62	1	NA	NA	NA	NA		NA	NA	NA	NA	NA	NA	0	NA	NA	NA	NA	NA	0	0
ZNF550	early_somatic		1	NA	0.0953599	0.0141148	0.135	0.104	1	0	5.01881e-15	0.264333	6.90589e-12	1	NA	NA	NA	NA		NA	NA	NA	NA	NA	NA	0	NA	NA	NA	NA	NA	0	0
ZNF551	early_somatic		1	NA	0.0264025	0.0406824	0.078	0.05	1	0	6.62255e-12	0.470598	9.11263e-09	1	NA	NA	NA	NA		NA	NA	NA	NA	NA	NA	0	NA	NA	NA	NA	NA	0	0
ZNF555	early_somatic		1	NA	0.00393628	0.0504681	0.125	0.081	1	0	3.58287e-17	0.434816	4.93002e-14	1	NA	NA	NA	NA		NA	NA	NA	NA	NA	NA	0	NA	NA	NA	NA	NA	0	0
ZNF565	early_somatic		1	NA	0.0188182	0.034142	0.062	0.037	1	0	1.05575e-32	0.747073	1.45272e-29	1	NA	NA	NA	NA		NA	NA	NA	NA	NA	NA	0	NA	NA	NA	NA	NA	0	0
ZNF566	early_somatic		1	NA	0.126134	0.0206629	0.125	0.098	1	0	9.714e-28	0.386125	1.33665e-24	1	NA	NA	NA	NA		NA	NA	NA	NA	NA	NA	0	NA	NA	NA	NA	NA	0	0
ZNF567	early_somatic		1	NA	0.0911405	0.0187942	0.142	0.111	1	0	9.4953e-40	0.54708	1.30655e-36	1	NA	NA	NA	NA		NA	NA	NA	NA	NA	NA	0	NA	NA	NA	NA	NA	0	0
ZNF569	early_somatic		1	NA	0.0039757	0.0529672	0.128	0.082	1	0	9.47938e-36	0.620018	1.30436e-32	1	NA	NA	NA	NA		NA	NA	NA	NA	NA	NA	0	NA	NA	NA	NA	NA	0	0
ZNF570	early_somatic		1	NA	0.0438955	0.0261865	0.122	0.089	1	0	1.08365e-16	0.462541	1.49111e-13	1	NA	NA	NA	NA		NA	NA	NA	NA	NA	NA	0	NA	NA	NA	NA	NA	0	0
ZNF571	early_somatic		1	NA	0.189771	0.015808	0.075	0.058	1	0	7.15643e-12	0.184215	9.84724e-09	1	NA	NA	NA	NA		NA	NA	NA	NA	NA	NA	0	NA	NA	NA	NA	NA	0	0
ZNF573	early_somatic		1	NA	0.379199	0.000225951	0.068	0.056	1	0	1.29829e-30	0.408376	1.78645e-27	1	NA	NA	NA	NA		NA	NA	NA	NA	NA	NA	0	NA	NA	NA	NA	NA	0	0
ZNF574	early_somatic		1	NA	1.54566e-05	0.0994954	0.218	0.131	0.240892	0	6.91189e-56	0.934589	9.51076e-53	1	NA	NA	NA	NA		NA	NA	NA	NA	NA	NA	0	NA	NA	NA	NA	NA	0	0
ZNF575	early_somatic		1	NA	0.00205173	0.05785	0.062	0.032	1	0	3.53103e-21	0.284346	4.85869e-18	1	NA	NA	NA	NA		NA	NA	NA	NA	NA	NA	0	NA	NA	NA	NA	NA	0	0
ZNF579	early_somatic		1	NA	2.12207e-06	0.123832	0.338	0.219	0.0330724	0	2.47838e-33	0.465677	3.41025e-30	1	NA	NA	NA	NA		NA	NA	NA	NA	NA	NA	0	NA	NA	NA	NA	NA	0	0
ZNF580	early_somatic		1	NA	0.144205	0.0263448	0.662	0.566	1	0	2.74387e-24	0.321142	3.77557e-21	1	NA	NA	NA	NA		NA	NA	NA	NA	NA	NA	0	NA	NA	NA	NA	NA	0	0
ZNF582	early_somatic		1	NA	0.494963	0.00905859	0.065	0.056	1	0	4.24545e-14	0.500874	5.84174e-11	1	NA	NA	NA	NA		NA	NA	NA	NA	NA	NA	0	NA	NA	NA	NA	NA	0	0
ZNF583	early_somatic		1	NA	0.0200623	0.04132	0.112	0.077	1	0	2.86321e-13	0.388793	3.93977e-10	1	NA	NA	NA	NA		NA	NA	NA	NA	NA	NA	0	NA	NA	NA	NA	NA	0	0
ZNF597	early_somatic		1	NA	0.0521669	0.0245091	0.07	0.047	1	0	5.08705e-36	0.819146	6.99978e-33	1	NA	NA	NA	NA		NA	NA	NA	NA	NA	NA	0	NA	NA	NA	NA	NA	0	0
ZNF614	early_somatic		1	NA	0.0375111	0.031863	0.162	0.122	1	0	4.36805e-33	0.576829	6.01044e-30	1	NA	NA	NA	NA		NA	NA	NA	NA	NA	NA	0	NA	NA	NA	NA	NA	0	0
ZNF615	early_somatic		1	NA	0.00120586	0.0521334	0.125	0.075	1	0	1.10684e-19	0.25173	1.52301e-16	1	NA	NA	NA	NA		NA	NA	NA	NA	NA	NA	0	NA	NA	NA	NA	NA	0	0
ZNF616	early_somatic		1	NA	0.00511949	0.0617303	0.132	0.088	1	0	1.77181e-26	0.642713	2.43801e-23	1	NA	NA	NA	NA		NA	NA	NA	NA	NA	NA	0	NA	NA	NA	NA	NA	0	0
ZNF623	early_somatic		1	NA	0.263956	0.00415094	0.15	0.127	1	0	1.20628e-36	0.690362	1.65984e-33	1	NA	NA	NA	NA		NA	NA	NA	NA	NA	NA	0	NA	NA	NA	NA	NA	0	0
ZNF624	early_somatic		1	NA	2.80732e-05	0.0659876	0.1	0.048	0.43752	0	6.60201e-09	0.356531	9.08436e-06	1	NA	NA	NA	NA		NA	NA	NA	NA	NA	NA	0	NA	NA	NA	NA	NA	0	0
ZNF627	early_somatic		1	NA	1.99751e-06	0.128012	0.31	0.2	0.0311313	0	4.35058e-29	0.522209	5.98639e-26	1	NA	NA	NA	NA		NA	NA	NA	NA	NA	NA	0	NA	NA	NA	NA	NA	0	0
ZNF628	early_somatic		1	NA	0.00431715	0.0449506	0.092	0.055	1	0	1.81754e-43	0.639111	2.50094e-40	1	NA	NA	NA	NA		NA	NA	NA	NA	NA	NA	0	NA	NA	NA	NA	NA	0	0
ZNF629	early_somatic		1	NA	0.0698964	0.00912545	0.172	0.133	1	0	2.0607e-64	0.789996	2.83553e-61	1	NA	NA	NA	NA		NA	NA	NA	NA	NA	NA	0	NA	NA	NA	NA	NA	0	0
ZNF639	early_somatic		1	NA	7.13998e-08	0.14916	0.405	0.259	0.00111277	1	1.94938e-16	-0.354716	2.68235e-13	0	NA	NA	NA	NA		NA	NA	NA	NA	NA	NA	0	NA	NA	NA	NA	NA	0	0
ZNF644	early_somatic		1	NA	9.62362e-09	0.153305	0.57	0.388	0.000149984	1	0.00591244	0.0285242	1	0	NA	NA	NA	NA		NA	NA	NA	NA	NA	NA	0	NA	NA	NA	NA	NA	0	0
ZNF646	early_somatic		1	NA	0.0013956	0.0619138	0.095	0.054	1	0	1.90108e-36	0.847162	2.61588e-33	1	NA	NA	NA	NA		NA	NA	NA	NA	NA	NA	0	NA	NA	NA	NA	NA	0	0
ZNF652	early_somatic		1	NA	2.86158e-10	0.174484	0.34	0.191	4.45977e-06	1	0.0788711	0.048463	1	0	NA	NA	NA	NA		NA	NA	NA	NA	NA	NA	0	NA	NA	NA	NA	NA	0	0
ZNF668	early_somatic		1	NA	0.0203456	0.0422094	0.125	0.088	1	0	1.58632e-45	0.504015	2.18277e-42	1	NA	NA	NA	NA		NA	NA	NA	NA	NA	NA	0	NA	NA	NA	NA	NA	0	0
ZNF670	early_somatic		1	NA	0.00348706	0.0509942	0.088	0.051	1	0	6.26349e-29	0.52386	8.61857e-26	1	NA	NA	NA	NA		NA	NA	NA	NA	NA	NA	0	NA	NA	NA	NA	NA	0	0
ZNF671	early_somatic		1	NA	0.00424509	0.0654119	0.138	0.091	1	0	6.19913e-09	0.427611	8.53001e-06	1	NA	NA	NA	NA		NA	NA	NA	NA	NA	NA	0	NA	NA	NA	NA	NA	0	0
ZNF674	early_somatic		1	NA	0.0628873	0.0282771	0.03	0.017	1	0	2.30503e-14	0.152825	3.17172e-11	1	NA	NA	NA	NA		NA	NA	NA	NA	NA	NA	0	NA	NA	NA	NA	NA	0	0
ZNF681	early_somatic		1	NA	0.00153766	0.0620051	0.108	0.064	1	0	1.01236e-06	0.269786	0.00139301	1	NA	NA	NA	NA		NA	NA	NA	NA	NA	NA	0	NA	NA	NA	NA	NA	0	0
ZNF684	early_somatic		1	NA	0.0764774	0.00551004	0.052	0.034	1	0	1.27179e-17	0.435155	1.74998e-14	1	NA	NA	NA	NA		NA	NA	NA	NA	NA	NA	0	NA	NA	NA	NA	NA	0	0
ZNF689	early_somatic		1	NA	0.000709906	0.0672463	0.135	0.081	1	0	8.06686e-45	0.757433	1.11e-41	1	NA	NA	NA	NA		NA	NA	NA	NA	NA	NA	0	NA	NA	NA	NA	NA	0	0
ZNF691	early_somatic		1	NA	0.00168047	0.0601894	0.202	0.137	1	0	2.99471e-23	0.359073	4.12072e-20	1	NA	NA	NA	NA		NA	NA	NA	NA	NA	NA	0	NA	NA	NA	NA	NA	0	0
ZNF697	early_somatic		1	NA	1.67151e-05	0.11157	0.238	0.148	0.260505	0	1.39622e-16	0.29806	1.9212e-13	1	NA	NA	NA	NA		NA	NA	NA	NA	NA	NA	0	NA	NA	NA	NA	NA	0	0
ZNF7	early_somatic		1	NA	0.106696	0.0125823	0.21	0.171	1	0	5.84122e-73	0.999661	8.03752e-70	1	NA	NA	NA	NA		NA	NA	NA	NA	NA	NA	0	NA	NA	NA	NA	NA	0	0
ZNF70	early_somatic		1	NA	5.57105e-05	0.0549106	0.082	0.038	0.868248	0	2.32324e-26	0.502152	3.19678e-23	1	NA	NA	NA	NA		NA	NA	NA	NA	NA	NA	0	NA	NA	NA	NA	NA	0	0
ZNF708	early_somatic		1	NA	0.00026303	0.0715453	0.28	0.189	1	0	2.17659e-31	0.376383	2.99498e-28	1	NA	NA	NA	NA		NA	NA	NA	NA	NA	NA	0	NA	NA	NA	NA	NA	0	0
ZNF71	early_somatic		1	NA	0.00396507	0.0481776	0.175	0.12	1	0	1.77705e-38	0.813499	2.44523e-35	1	NA	NA	NA	NA		NA	NA	NA	NA	NA	NA	0	NA	NA	NA	NA	NA	0	0
ZNF710	early_somatic		1	NA	0.0380384	0.0280987	0.05	0.03	1	0	2.43173e-06	0.377126	0.00334606	1	NA	NA	NA	NA		NA	NA	NA	NA	NA	NA	0	NA	NA	NA	NA	NA	0	0
ZNF713	early_somatic		1	NA	0.623564	0.00154021	0.022	0.019	1	0	6.29623e-13	0.289654	8.66362e-10	1	NA	NA	NA	NA		NA	NA	NA	NA	NA	NA	0	NA	NA	NA	NA	NA	0	0
ZNF714	early_somatic		1	NA	0.0450692	0.0176992	0.342	0.275	1	0	1.47024e-25	0.282343	2.02305e-22	1	NA	NA	NA	NA		NA	NA	NA	NA	NA	NA	0	NA	NA	NA	NA	NA	0	0
ZNF721	early_somatic		1	NA	0.0489531	0.0191318	0.322	0.259	1	0	6.16906e-50	0.508351	8.48863e-47	1	NA	NA	NA	NA		NA	NA	NA	NA	NA	NA	0	NA	NA	NA	NA	NA	0	0
ZNF737	early_somatic		1	NA	0.000294651	0.0826294	0.358	0.255	1	0	9.70094e-08	0.110038	0.000133485	1	NA	NA	NA	NA		NA	NA	NA	NA	NA	NA	0	NA	NA	NA	NA	NA	0	0
ZNF74	early_somatic		1	NA	0.0292103	0.0360043	0.14	0.101	1	0	1.02682e-42	0.711689	1.4129e-39	1	NA	NA	NA	NA		NA	NA	NA	NA	NA	NA	0	NA	NA	NA	NA	NA	0	0
ZNF749	early_somatic		1	NA	4.28358e-06	0.0932528	0.17	0.092	0.0667596	0	3.1362e-97	1.31616	4.31542e-94	1	NA	NA	NA	NA		NA	NA	NA	NA	NA	NA	0	NA	NA	NA	NA	NA	0	0
ZNF75A	early_somatic		1	NA	0.0708315	0.0150228	0.278	0.223	1	0	9.78125e-13	0.44876	1.3459e-09	1	NA	NA	NA	NA		NA	NA	NA	NA	NA	NA	0	NA	NA	NA	NA	NA	0	0
ZNF75D	early_somatic		1	NA	0.298898	0.00343061	0.065	0.052	1	0	5.53354e-24	0.369876	7.61416e-21	1	NA	NA	NA	NA		NA	NA	NA	NA	NA	NA	0	NA	NA	NA	NA	NA	0	0
ZNF76	early_somatic		1	NA	0.00906766	0.048662	0.22	0.161	1	0	1.22151e-31	0.420741	1.6808e-28	1	NA	NA	NA	NA		NA	NA	NA	NA	NA	NA	0	NA	NA	NA	NA	NA	0	0
ZNF765	early_somatic		1	NA	2.27649e-06	0.121756	0.19	0.107	0.035479	0	2.66775e-08	0.154137	3.67082e-05	1	NA	NA	NA	NA		NA	NA	NA	NA	NA	NA	0	NA	NA	NA	NA	NA	0	0
ZNF768	early_somatic		1	NA	0.00161054	0.0562952	0.198	0.134	1	0	4.64089e-14	0.33423	6.38587e-11	1	NA	NA	NA	NA		NA	NA	NA	NA	NA	NA	0	NA	NA	NA	NA	NA	0	0
ZNF77	early_somatic		1	NA	0.226085	0.0194392	0.08	0.063	1	0	7.58649e-11	0.305005	1.0439e-07	1	NA	NA	NA	NA		NA	NA	NA	NA	NA	NA	0	NA	NA	NA	NA	NA	0	0
ZNF770	early_somatic		1	NA	0.0425786	0.0224116	0.385	0.311	1	0	3.13345e-49	0.651809	4.31163e-46	1	NA	NA	NA	NA		NA	NA	NA	NA	NA	NA	0	NA	NA	NA	NA	NA	0	0
ZNF771	early_somatic		1	NA	6.5849e-06	0.111405	0.325	0.214	0.102626	0	1.6026e-14	0.285613	2.20518e-11	1	NA	NA	NA	NA		NA	NA	NA	NA	NA	NA	0	NA	NA	NA	NA	NA	0	0
ZNF773	early_somatic		1	NA	0.207715	0.0100518	0.072	0.056	1	0	8.58802e-21	0.486393	1.18171e-17	1	NA	NA	NA	NA		NA	NA	NA	NA	NA	NA	0	NA	NA	NA	NA	NA	0	0
ZNF776	early_somatic		1	NA	0.0277937	0.0201044	0.132	0.093	1	0	1.84544e-10	0.184042	2.53932e-07	1	NA	NA	NA	NA		NA	NA	NA	NA	NA	NA	0	NA	NA	NA	NA	NA	0	0
ZNF777	early_somatic		1	NA	0.175268	0.0114817	0.062	0.046	1	0	2.32765e-62	0.778411	3.20285e-59	1	NA	NA	NA	NA		NA	NA	NA	NA	NA	NA	0	NA	NA	NA	NA	NA	0	0
ZNF780A	early_somatic		1	NA	0.520357	0.00336377	0.06	0.052	1	0	1.04485e-14	0.349455	1.43772e-11	1	NA	NA	NA	NA		NA	NA	NA	NA	NA	NA	0	NA	NA	NA	NA	NA	0	0
ZNF782	early_somatic		1	NA	0.187781	0.0212402	0.052	0.039	1	0	5.11622e-12	0.212815	7.03992e-09	1	NA	NA	NA	NA		NA	NA	NA	NA	NA	NA	0	NA	NA	NA	NA	NA	0	0
ZNF785	early_somatic		1	NA	7.54206e-06	0.0990266	0.14	0.073	0.117543	0	3.7095e-34	0.524705	5.10427e-31	1	NA	NA	NA	NA		NA	NA	NA	NA	NA	NA	0	NA	NA	NA	NA	NA	0	0
ZNF787	early_somatic		1	NA	1.106e-05	0.106334	0.238	0.145	0.172371	0	1.04943e-46	0.505285	1.44401e-43	1	NA	NA	NA	NA		NA	NA	NA	NA	NA	NA	0	NA	NA	NA	NA	NA	0	0
ZNF79	early_somatic		1	NA	0.00798276	0.0327072	0.065	0.037	1	0	5.05427e-53	0.858624	6.95468e-50	1	NA	NA	NA	NA		NA	NA	NA	NA	NA	NA	0	NA	NA	NA	NA	NA	0	0
ZNF791	early_somatic		1	NA	0.0224307	0.0380922	0.312	0.243	1	0	1.43625e-41	0.428209	1.97629e-38	1	NA	NA	NA	NA		NA	NA	NA	NA	NA	NA	0	NA	NA	NA	NA	NA	0	0
ZNF805	early_somatic		1	NA	0.254071	0.0201313	0.062	0.049	1	0	1.10545e-38	0.568443	1.5211e-35	1	NA	NA	NA	NA		NA	NA	NA	NA	NA	NA	0	NA	NA	NA	NA	NA	0	0
ZNF81	early_somatic		1	NA	1.03552e-11	0.131082	0.125	0.042	1.61385e-07	0	4.32639e-46	0.573877	5.95311e-43	1	NA	NA	NA	NA		NA	NA	NA	NA	NA	NA	0	NA	NA	NA	NA	NA	0	0
ZNF829	early_somatic		1	NA	0.102986	0.0244476	0.055	0.038	1	0	1.29524e-17	0.383927	1.78225e-14	1	NA	NA	NA	NA		NA	NA	NA	NA	NA	NA	0	NA	NA	NA	NA	NA	0	0
ZNF836	early_somatic		1	NA	0.0269958	0.0443912	0.117	0.083	1	0	4.81709e-25	0.488987	6.62832e-22	1	NA	NA	NA	NA		NA	NA	NA	NA	NA	NA	0	NA	NA	NA	NA	NA	0	0
ZNF841	early_somatic		1	NA	0.149611	0.00818644	0.068	0.049	1	0	8.64417e-50	0.522978	1.18944e-46	1	NA	NA	NA	NA		NA	NA	NA	NA	NA	NA	0	NA	NA	NA	NA	NA	0	0
ZNF85	early_somatic		1	NA	7.83196e-09	0.163066	0.225	0.119	0.000122061	1	6.2922e-14	-0.481585	8.65807e-11	0	NA	NA	NA	NA		NA	NA	NA	NA	NA	NA	0	NA	NA	NA	NA	NA	0	0
ZNF880	early_somatic		1	NA	0.270871	0.0137303	0.202	0.179	1	0	7.44353e-12	0.414084	1.02423e-08	1	NA	NA	NA	NA		NA	NA	NA	NA	NA	NA	0	NA	NA	NA	NA	NA	0	0
ZNF891	early_somatic		1	NA	5.63999e-08	0.119986	0.175	0.086	0.000878992	0	6.09237e-28	0.313464	8.3831e-25	1	NA	NA	NA	NA		NA	NA	NA	NA	NA	NA	0	NA	NA	NA	NA	NA	0	0
ZSCAN12	early_somatic		1	NA	1.72802e-05	0.0883592	0.155	0.085	0.269312	0	8.3525e-35	0.675571	1.1493e-31	1	NA	NA	NA	NA		NA	NA	NA	NA	NA	NA	0	NA	NA	NA	NA	NA	0	0
ZSCAN2	early_somatic		1	NA	2.38834e-06	0.121299	0.205	0.118	0.0372223	0	4.37165e-15	0.584432	6.01539e-12	1	NA	NA	NA	NA		NA	NA	NA	NA	NA	NA	0	NA	NA	NA	NA	NA	0	0
ZSCAN20	early_somatic		1	NA	0.103446	0.0238443	0.05	0.034	1	0	2.01428e-16	0.424388	2.77165e-13	1	NA	NA	NA	NA		NA	NA	NA	NA	NA	NA	0	NA	NA	NA	NA	NA	0	0
ZSCAN22	early_somatic		1	NA	6.93634e-05	0.0473568	0.045	0.016	1	0	4.621e-36	0.757053	6.3585e-33	1	NA	NA	NA	NA		NA	NA	NA	NA	NA	NA	0	NA	NA	NA	NA	NA	0	0
ZSCAN25	early_somatic		1	NA	0.00629155	0.0321451	0.12	0.077	1	0	7.45307e-64	0.958683	1.02554e-60	1	NA	NA	NA	NA		NA	NA	NA	NA	NA	NA	0	NA	NA	NA	NA	NA	0	0
ZSCAN29	early_somatic		1	NA	0.0177749	0.0406191	0.092	0.06	1	0	4.57731e-50	0.674002	6.29838e-47	1	NA	NA	NA	NA		NA	NA	NA	NA	NA	NA	0	NA	NA	NA	NA	NA	0	0
ZSCAN5A	early_somatic		1	NA	0.135491	0.0173084	0.098	0.074	1	0	1.79006e-61	0.725915	2.46312e-58	1	NA	NA	NA	NA		NA	NA	NA	NA	NA	NA	0	NA	NA	NA	NA	NA	0	0
ZSCAN9	early_somatic		1	NA	0.0604477	0.00627779	0.205	0.157	1	0	1.53077e-39	0.505644	2.10633e-36	1	NA	NA	NA	NA		NA	NA	NA	NA	NA	NA	0	NA	NA	NA	NA	NA	0	0
ADNP2	early_supporting		1	NA	0.00382049	0.0559015	0.155	0.103	1	0	3.9514e-61	0.835593	5.43713e-58	1	NA	NA	NA	NA		NA	NA	NA	NA	NA	NA	0	NA	NA	NA	NA	NA	0	0
AEBP2	early_supporting		1	NA	0.00311866	0.0577473	0.292	0.212	1	0	1.68225e-32	0.454952	2.31477e-29	1	NA	NA	NA	NA		NA	NA	NA	NA	NA	NA	0	NA	NA	NA	NA	NA	0	0
ARID1A	early_supporting		1	NA	3.38615e-05	0.101804	0.49	0.345	0.527732	0	2.6586e-11	0.321401	3.65823e-08	1	NA	NA	NA	NA		NA	NA	NA	NA	NA	NA	0	NA	NA	NA	NA	NA	0	0
ARID1B	early_supporting		1	NA	0.000309367	0.08737	0.492	0.366	1	0	1.0391e-14	0.411897	1.4298e-11	1	NA	NA	NA	NA		NA	NA	NA	NA	NA	NA	0	NA	NA	NA	NA	NA	0	0
ARID3B	early_supporting		1	NA	0.000235906	0.0431571	0.055	0.023	1	0	1.19134e-32	0.747296	1.63928e-29	1	NA	NA	NA	NA		NA	NA	NA	NA	NA	NA	0	NA	NA	NA	NA	NA	0	0
ARID4B	early_supporting		1	NA	5.05136e-06	0.123525	0.718	0.526	0.0787254	0	2.81008e-29	0.500308	3.86667e-26	1	NA	NA	NA	NA		NA	NA	NA	NA	NA	NA	0	NA	NA	NA	NA	NA	0	0
ARNT2	early_supporting		1	ARNT2.SwissRegulon.1	7.52849e-07	0.116393	0.25	0.144	0.0117331	0	0.0638785	-0.363335	1	0	1.41627e-259	0.597519	2.71924e-256	1		NA	NA	NA	NA	NA	NA	0	NA	NA	NA	NA	NA	0	0
ATF2	early_supporting		1	ATF2-HUMAN.H10MO.B.1	9.96594e-06	0.0991289	0.445	0.304	0.155319	0	0.491972	-0.11743	1	0	1.68357e-301	1.07333	3.23246e-298	1		NA	NA	NA	NA	NA	NA	0	NA	NA	NA	NA	NA	0	0
ATF4	early_supporting		1	ATF4.MA0833.1.1	0.149796	0.0264796	0.705	0.576	1	0	2.11038e-05	0.0836093	0.0290388	0	4.92419e-61	0.265654	9.45444e-58	1		NA	NA	NA	NA	NA	NA	0	NA	NA	NA	NA	NA	0	0
BACH1	early_supporting		1	BACH1.SwissRegulon.1	1.43772e-06	0.131394	0.315	0.201	0.0224069	0	0.000188524	0.156742	0.259409	0	0	1.2957	0	1		NA	NA	NA	NA	NA	NA	0	NA	NA	NA	NA	NA	0	0
BACH2	early_supporting		1	BACH2.SwissRegulon.1	0.0335277	0.0122249	0.338	0.259	1	0	0.161903	0.0466375	1	0	2.16972e-106	0.56916	4.16586e-103	1		NA	NA	NA	NA	NA	NA	0	NA	NA	NA	NA	NA	0	0
BCL6	early_supporting		1	BCL6-HUMAN.H10MO.C.1	6.41157e-13	0.179366	0.198	0.082	9.99244e-09	0	0.000146856	-0.304742	0.202074	0	6.49903e-192	0.479933	1.24781e-188	1		NA	NA	NA	NA	NA	NA	0	NA	NA	NA	NA	NA	0	0
CDC5L	early_supporting		1	CDC5L-HUMAN.H10MO.D.1	0.000452511	0.0786922	0.495	0.364	1	0	8.33909e-25	0.378951	1.14746e-21	1	0.00396688	0.00115364	1	0		NA	NA	NA	NA	NA	NA	0	NA	NA	NA	NA	NA	0	0
CENPB	early_supporting		1	CENPB.SwissRegulon.1	0.0891737	0.0296111	0.175	0.14	1	0	NA	NA	NA	NA	4.53689e-61	0.365233	8.71083e-58	1		NA	NA	NA	NA	NA	NA	0	NA	NA	NA	NA	NA	0	0
CHD1	early_supporting		1	CHD1.SwissRegulon.1	0.084819	0.0141454	0.47	0.375	1	0	NA	NA	NA	NA	0	0.590351	0	1		NA	NA	NA	NA	NA	NA	0	NA	NA	NA	NA	NA	0	0
CHD2	early_supporting		1	CHD2.SwissRegulon.1	0.0201734	0.0429882	0.647	0.519	1	0	NA	NA	NA	NA	1.42189e-18	0.127074	2.73002e-15	1		NA	NA	NA	NA	NA	NA	0	NA	NA	NA	NA	NA	0	0
CIC	early_supporting		1	NA	0.0428514	0.0184109	0.388	0.308	1	0	1.76615e-36	0.575054	2.43023e-33	1	NA	NA	NA	NA		NA	NA	NA	NA	NA	NA	0	NA	NA	NA	NA	NA	0	0
CLOCK	early_supporting		1	CLOCK.MA0819.1.1	2.53202e-06	0.0784342	0.242	0.14	0.0394616	0	0.0129455	0.0299163	1	0	1.55124e-141	0.473204	2.97838e-138	1		NA	NA	NA	NA	NA	NA	0	NA	NA	NA	NA	NA	0	0
CNOT4	early_supporting		1	NA	0.0544975	0.0214389	0.448	0.357	1	0	3.47176e-29	0.541786	4.77714e-26	1	NA	NA	NA	NA		NA	NA	NA	NA	NA	NA	0	NA	NA	NA	NA	NA	0	0
CREB1	early_supporting		1	CREB1-HUMAN.H10MO.A.1	0.0225052	0.0505746	0.42	0.335	1	0	0.401267	0.0164415	1	0	8.75603e-135	0.828311	1.68116e-131	1		NA	NA	NA	NA	NA	NA	0	NA	NA	NA	NA	NA	0	0
CREB3L1	early_supporting		1	CREB3L1.SwissRegulon.1	1.29374e-05	0.10443	0.445	0.299	0.201629	0	0.00905979	0.161126	1	0	2.38977e-168	0.564875	4.58836e-165	1		NA	NA	NA	NA	NA	NA	0	NA	NA	NA	NA	NA	0	0
CREB3L4	early_supporting		1	NA	0.18726	0.00297912	0.218	0.182	1	0	2.20522e-31	0.440876	3.03438e-28	1	NA	NA	NA	NA		NA	NA	NA	NA	NA	NA	0	NA	NA	NA	NA	NA	0	0
CREBZF	early_supporting		1	NA	9.44558e-05	0.082391	0.435	0.305	1	0	7.55631e-52	0.720265	1.03975e-48	1	NA	NA	NA	NA		NA	NA	NA	NA	NA	NA	0	NA	NA	NA	NA	NA	0	0
CREM	early_supporting		1	CREM-HUMAN.H10MO.C.1	0.0013076	0.0561551	0.455	0.332	1	0	4.64712e-10	-0.33567	6.39444e-07	0	1.77842e-268	0.929522	3.41457e-265	1		NA	NA	NA	NA	NA	NA	0	NA	NA	NA	NA	NA	0	0
CUX2	early_supporting		1	CUX2.MA0755.1.1	0.000362824	0.0344904	0.043	0.016	1	0	1.75716e-09	-0.336286	2.41786e-06	0	3.29791e-101	0.535678	6.33199e-98	1		NA	NA	NA	NA	NA	NA	0	NA	NA	NA	NA	NA	0	0
DDIT3	early_supporting		1	DDIT3-HUMAN.H10MO.C.1	0.000465093	0.0594688	0.468	0.332	1	0	0.0104555	0.0888905	1	0	9.94657e-58	0.367016	1.90974e-54	1		NA	NA	NA	NA	NA	NA	0	NA	NA	NA	NA	NA	0	0
DLX2	early_supporting		1	DLX2-HUMAN.H10MO.D.1	0.000752873	0.0227497	0.022	0.006	1	0	4.89223e-22	0.500468	6.73171e-19	1	3.49287e-101	-0.64026	6.70631e-98	0		NA	NA	NA	NA	NA	NA	0	NA	NA	NA	NA	NA	0	0
DLX3	early_supporting		1	DLX3.SwissRegulon.1	7.52148e-14	0.075105	0.043	0.004	1.17222e-09	0	9.28235e-16	0.346382	1.27725e-12	1	0	-3.84141	0	0		NA	NA	NA	NA	NA	NA	0	NA	NA	NA	NA	NA	0	0
DMRT3	early_supporting		1	DMRT3.MA0610.1.1	0.559935	0.00695183	0.015	0.012	1	0	0.0689324	0.0211199	1	0	0	3.71472	0	1		NA	NA	NA	NA	NA	NA	0	NA	NA	NA	NA	NA	0	0
DMTF1	early_supporting		1	NA	1.53667e-06	0.124677	0.422	0.278	0.023949	0	1.61897e-51	0.711396	2.2277e-48	1	NA	NA	NA	NA		NA	NA	NA	NA	NA	NA	0	NA	NA	NA	NA	NA	0	0
DNMT3A	early_supporting		1	NA	3.78042e-24	0.303186	0.72	0.429	5.89178e-20	1	9.48112e-11	-0.472052	1.3046e-07	0	NA	NA	NA	NA		NA	NA	NA	NA	NA	NA	0	NA	NA	NA	NA	NA	0	0
E2F6	early_supporting		1	E2F6.MA0471.1.1	0.00088476	0.0763457	0.19	0.125	1	0	0.89851	-0.117327	1	0	1.53929e-245	0.473511	2.95544e-242	1		NA	NA	NA	NA	NA	NA	0	NA	NA	NA	NA	NA	0	0
ELK3	early_supporting		1	ELK3.SwissRegulon.1	0.0177308	0.0198608	0.082	0.052	1	0	3.321e-06	-0.328241	0.00456969	0	5.92053e-47	0.297285	1.13674e-43	1		NA	NA	NA	NA	NA	NA	0	NA	NA	NA	NA	NA	0	0
EP300	early_supporting		1	EP300.SwissRegulon.1	2.42548e-06	0.12539	0.445	0.301	0.0378011	0	NA	NA	NA	NA	8.63035e-146	0.418536	1.65703e-142	1		NA	NA	NA	NA	NA	NA	0	NA	NA	NA	NA	NA	0	0
ETV3	early_supporting		1	ETV3-HUMAN.H10MO.D.1	0.013655	0.0135725	0.16	0.112	1	0	1.54155e-66	-0.890063	2.12117e-63	0	3.67099e-76	0.375259	7.0483e-73	1		NA	NA	NA	NA	NA	NA	0	NA	NA	NA	NA	NA	0	0
ETV4	early_supporting		1	ETV4.MA0764.1.1	0.00103505	0.0446187	0.06	0.029	1	0	0.0211594	0.10123	1	0	5.56818e-42	0.201708	1.06909e-38	1		NA	NA	NA	NA	NA	NA	0	NA	NA	NA	NA	NA	0	0
ETV6	early_supporting		1	ETV6.SwissRegulon.1	0.000527752	0.0642479	0.268	0.183	1	0	0.962445	0.00657237	1	0	2.35801e-137	0.352355	4.52738e-134	1		NA	NA	NA	NA	NA	NA	0	NA	NA	NA	NA	NA	0	0
EZH2	early_supporting		1	EZH2.SwissRegulon.1	0.00606966	0.0392581	0.168	0.115	1	0	NA	NA	NA	NA	4.13826e-184	0.353311	7.94546e-181	1		NA	NA	NA	NA	NA	NA	0	NA	NA	NA	NA	NA	0	0
FOXJ2	early_supporting		1	FOXJ2.SwissRegulon.1	0.08328	0.00838744	0.155	0.119	1	0	1.56265e-08	0.163886	2.1502e-05	1	4.22589e-66	-0.185746	8.1137e-63	0		NA	NA	NA	NA	NA	NA	0	NA	NA	NA	NA	NA	0	0
FOXJ3	early_supporting		1	FOXJ3-HUMAN.H10MO.A.1	0.0017497	0.050695	0.362	0.265	1	0	8.54886e-39	0.569724	1.17632e-35	1	6.92623e-43	-0.232449	1.32984e-39	0		NA	NA	NA	NA	NA	NA	0	NA	NA	NA	NA	NA	0	0
FOXO3	early_supporting		1	FOXO3-HUMAN.H10MO.B.1	0.00493603	0.0717345	0.598	0.479	1	0	5.69494e-11	0.486709	7.83623e-08	1	1.34308e-77	-0.494403	2.57871e-74	0		NA	NA	NA	NA	NA	NA	0	NA	NA	NA	NA	NA	0	0
FOXO4	early_supporting		1	FOXO4.SwissRegulon.1	4.58944e-07	0.0853252	0.12	0.053	0.00715265	0	3.78528e-10	0.521432	5.20855e-07	1	4.71122e-57	-1.04016	9.04555e-54	0		NA	NA	NA	NA	NA	NA	0	NA	NA	NA	NA	NA	0	0
FOXP1	early_supporting		1	FOXP1.HOMER.1	0.000892304	0.0818383	0.517	0.396	1	0	6.10998e-10	-0.233783	8.40733e-07	0	2.20889e-94	0.163151	4.24107e-91	1		NA	NA	NA	NA	NA	NA	0	NA	NA	NA	NA	NA	0	0
GATA3	early_supporting		1	GATA3.SwissRegulon.1	4.1371e-23	0.166026	0.122	0.023	6.44767e-19	0	0.000311945	-0.35591	0.429236	0	5.91198e-112	0.318766	1.1351e-108	1		NA	NA	NA	NA	NA	NA	0	NA	NA	NA	NA	NA	0	0
GATA4	early_supporting		1	GATA4-HUMAN.H10MO.B.1	0.299068	0.0417602	0.855	0.731	1	0	1.28837e-29	-0.583737	1.7728e-26	0	1.16055e-202	0.469613	2.22825e-199	1		NA	NA	NA	NA	NA	NA	0	NA	NA	NA	NA	NA	0	0
GFI1B	early_supporting		1	GFI1B.SwissRegulon.1	0.409178	0.00685044	0.025	0.019	1	0	0.0110557	0.0968692	1	0	6.58641e-143	0.506279	1.26459e-139	1		NA	NA	NA	NA	NA	NA	0	NA	NA	NA	NA	NA	0	0
GZF1	early_supporting		1	GZF1.SwissRegulon.1	0.360226	0.00535492	0.117	0.1	1	0	1.5688e-68	-0.922718	2.15867e-65	0	5.15759e-87	0.421653	9.90258e-84	1		NA	NA	NA	NA	NA	NA	0	NA	NA	NA	NA	NA	0	0
HBP1	early_supporting		1	HBP1-HUMAN.H10MO.D.1	0.106665	0.000692792	0.512	0.408	1	0	NA	NA	NA	NA	2.67994e-82	0.358671	5.14548e-79	1		NA	NA	NA	NA	NA	NA	0	NA	NA	NA	NA	NA	0	0
HCFC1	early_supporting		1	HCFC1.SwissRegulon.1	0.00391705	0.0452119	0.35	0.257	1	0	NA	NA	NA	NA	1.60373e-40	0.260579	3.07917e-37	1		NA	NA	NA	NA	NA	NA	0	NA	NA	NA	NA	NA	0	0
HES4	early_supporting		1	NA	8.04023e-22	0.248839	0.502	0.234	1.25307e-17	1	0.0886759	-0.133896	1	0	NA	NA	NA	NA		NA	NA	NA	NA	NA	NA	0	NA	NA	NA	NA	NA	0	0
HIF3A	early_supporting		1	NA	1.02891e-11	0.176081	0.525	0.311	1.60356e-07	1	0.23489	-0.00316799	1	0	NA	NA	NA	NA		NA	NA	NA	NA	NA	NA	0	NA	NA	NA	NA	NA	0	0
HIVEP2	early_supporting		1	NA	6.32558e-05	0.0847289	0.125	0.067	0.985841	0	2.55587e-27	0.623478	3.51688e-24	1	NA	NA	NA	NA		NA	NA	NA	NA	NA	NA	0	NA	NA	NA	NA	NA	0	0
HMG20A	early_supporting		1	NA	1.43626e-05	0.0925059	0.465	0.318	0.223841	0	6.22729e-32	0.567176	8.56875e-29	1	NA	NA	NA	NA		NA	NA	NA	NA	NA	NA	0	NA	NA	NA	NA	NA	0	0
HMGA1	early_supporting		1	HMGA1-HUMAN.H10MO.D.1	2.55849e-15	0.23034	0.398	0.203	3.98741e-11	1	0.000897643	0.105842	1	0	3.26063e-13	-0.00241322	6.26041e-10	0		NA	NA	NA	NA	NA	NA	0	NA	NA	NA	NA	NA	0	0
HMGA2	early_supporting		1	HMGA2.SwissRegulon.1	1.50515e-27	0.223153	0.573	0.235	2.34577e-23	1	0.504574	0.00495059	1	0	4.45387e-48	-0.380919	8.55142e-45	0		NA	NA	NA	NA	NA	NA	0	NA	NA	NA	NA	NA	0	0
HMGXB3	early_supporting		1	NA	0.0309502	0.0233076	0.285	0.217	1	0	5.16058e-43	0.624317	7.10095e-40	1	NA	NA	NA	NA		NA	NA	NA	NA	NA	NA	0	NA	NA	NA	NA	NA	0	0
ID1	early_supporting		1	NA	8.71138e-49	0.45502	0.495	0.163	1.35767e-44	1	3.31191e-30	-0.547272	4.55719e-27	0	NA	NA	NA	NA		NA	NA	NA	NA	NA	NA	0	NA	NA	NA	NA	NA	0	0
ID2	early_supporting		1	NA	3.03752e-15	0.236449	0.627	0.385	4.73397e-11	1	0.0064542	-0.176291	1	0	NA	NA	NA	NA		NA	NA	NA	NA	NA	NA	0	NA	NA	NA	NA	NA	0	0
IKZF5	early_supporting		1	NA	0.0758484	0.00443545	0.148	0.112	1	0	5.83125e-42	0.591909	8.0238e-39	1	NA	NA	NA	NA		NA	NA	NA	NA	NA	NA	0	NA	NA	NA	NA	NA	0	0
IRX2	early_supporting		1	IRX2-HUMAN.H10MO.D.1	1.24954e-34	0.143305	0.08	0.004	1.9474e-30	0	2.89493e-33	-0.697626	3.98342e-30	0	3.88803e-79	0.319614	7.46502e-76	1		NA	NA	NA	NA	NA	NA	0	NA	NA	NA	NA	NA	0	0
ISL1	early_supporting		1	ISL1-HUMAN.H10MO.D.1	8.99743e-47	0.208307	0.115	0.007	1.40225e-42	0	4.04934e-23	0.550615	5.57189e-20	1	3.38499e-05	0.050881	0.0649918	0		NA	NA	NA	NA	NA	NA	0	NA	NA	NA	NA	NA	0	0
ISX	early_supporting		1	ISX.SwissRegulon.1	0.227477	0.00698121	0.013	0.007	1	0	3.07287e-15	0.437355	4.22827e-12	1	0	-1.77803	0	0		NA	NA	NA	NA	NA	NA	0	NA	NA	NA	NA	NA	0	0
KAT6A	early_supporting		1	NA	0.0235578	0.031707	0.335	0.259	1	0	1.40747e-36	0.633085	1.93668e-33	1	NA	NA	NA	NA		NA	NA	NA	NA	NA	NA	0	NA	NA	NA	NA	NA	0	0
KAT6B	early_supporting		1	NA	0.450497	0.0133219	0.542	0.48	1	0	1.48283e-22	0.467607	2.04037e-19	1	NA	NA	NA	NA		NA	NA	NA	NA	NA	NA	0	NA	NA	NA	NA	NA	0	0
KAT7	early_supporting		1	NA	0.0111478	0.0390688	0.32	0.241	1	0	2.6696e-21	0.413814	3.67337e-18	1	NA	NA	NA	NA		NA	NA	NA	NA	NA	NA	0	NA	NA	NA	NA	NA	0	0
KDM2A	early_supporting		1	NA	0.00149212	0.0799141	0.378	0.286	1	0	2.68713e-47	0.766145	3.69749e-44	1	NA	NA	NA	NA		NA	NA	NA	NA	NA	NA	0	NA	NA	NA	NA	NA	0	0
KDM5A	early_supporting		1	NA	9.56696e-06	0.120904	0.63	0.463	0.149101	0	1.56944e-13	0.32188	2.15955e-10	1	NA	NA	NA	NA		NA	NA	NA	NA	NA	NA	0	NA	NA	NA	NA	NA	0	0
KDM5C	early_supporting		1	NA	4.69214e-05	0.0940388	0.465	0.329	0.73127	0	3.51e-38	0.675586	4.82976e-35	1	NA	NA	NA	NA		NA	NA	NA	NA	NA	NA	0	NA	NA	NA	NA	NA	0	0
KLF11	early_supporting		1	NA	0.0591406	0.0100595	0.1	0.071	1	0	1.73654e-17	0.28801	2.38947e-14	1	NA	NA	NA	NA		NA	NA	NA	NA	NA	NA	0	NA	NA	NA	NA	NA	0	0
KLF13	early_supporting		1	KLF13.SwissRegulon.1	0.0342945	0.0196187	0.105	0.072	1	0	6.78084e-05	0.205532	0.0933043	0	6.99679e-79	0.334577	1.34338e-75	1		NA	NA	NA	NA	NA	NA	0	NA	NA	NA	NA	NA	0	0
KLF9	early_supporting		1	KLF9.MA1107.1.1	0.011378	0.0291504	0.132	0.09	1	0	1.69138e-05	0.209075	0.0232734	0	5.73395e-56	0.208257	1.10092e-52	1		NA	NA	NA	NA	NA	NA	0	NA	NA	NA	NA	NA	0	0
KMT2A	early_supporting		1	NA	6.9426e-07	0.136477	0.568	0.394	0.01082	0	5.97103e-12	0.319523	8.21614e-09	1	NA	NA	NA	NA		NA	NA	NA	NA	NA	NA	0	NA	NA	NA	NA	NA	0	0
L3MBTL1	early_supporting		1	NA	0.248877	0.014247	0.12	0.1	1	0	1.77166e-31	0.414486	2.43781e-28	1	NA	NA	NA	NA		NA	NA	NA	NA	NA	NA	0	NA	NA	NA	NA	NA	0	0
LBX2	early_supporting		1	LBX2-HUMAN.H10MO.D.1	4.01621e-54	0.311996	0.21	0.027	6.25927e-50	1	0.001415	0.0404114	1	0	0	-4.92706	0	0		NA	NA	NA	NA	NA	NA	0	NA	NA	NA	NA	NA	0	0
LEF1	early_supporting		1	LEF1-HUMAN.H10MO.C.1	0.000219622	0.112353	0.735	0.578	1	0	0.692587	0.0734132	1	0	8.75526e-286	0.528238	1.68101e-282	1		NA	NA	NA	NA	NA	NA	0	NA	NA	NA	NA	NA	0	0
LYAR	early_supporting		1	NA	0.00156128	0.0701654	0.248	0.174	1	0	3.40068e-14	0.179481	4.67933e-11	1	NA	NA	NA	NA		NA	NA	NA	NA	NA	NA	0	NA	NA	NA	NA	NA	0	0
MAF	early_supporting		1	MAF.MAF-HUMAN.H10MO.B.1	0.000235703	0.108622	0.54	0.411	1	0	0.0003613	0.186497	0.497149	0	3.97751e-37	0.2214	7.63682e-34	1		NA	NA	NA	NA	NA	NA	0	NA	NA	NA	NA	NA	0	0
MAFA	early_supporting		1	MAFA.MAFA.SwissRegulon.1	0.161751	0.0193632	0.015	0.008	1	0	NA	NA	NA	NA	2.21346e-118	0.39861	4.24985e-115	1		NA	NA	NA	NA	NA	NA	0	NA	NA	NA	NA	NA	0	0
MBD2	early_supporting		1	MBD2-HUMAN.H10MO.B.1	0.000189965	0.0868063	0.192	0.123	1	0	NA	NA	NA	NA	1.63093e-311	0.687516	3.13139e-308	1		NA	NA	NA	NA	NA	NA	0	NA	NA	NA	NA	NA	0	0
MECP2	early_supporting		1	MECP2-HUMAN.H10MO.C.1	0.056719	0.00758879	0.302	0.238	1	0	NA	NA	NA	NA	1.06175e-112	0.413684	2.03856e-109	1		NA	NA	NA	NA	NA	NA	0	NA	NA	NA	NA	NA	0	0
MIER2	early_supporting		1	NA	0.00040474	0.0807972	0.19	0.122	1	0	6.51197e-08	0.115839	8.96047e-05	1	NA	NA	NA	NA		NA	NA	NA	NA	NA	NA	0	NA	NA	NA	NA	NA	0	0
MIER3	early_supporting		1	NA	0.00055745	0.069535	0.175	0.112	1	0	3.1685e-45	0.686861	4.35985e-42	1	NA	NA	NA	NA		NA	NA	NA	NA	NA	NA	0	NA	NA	NA	NA	NA	0	0
MIXL1	early_supporting		1	MIXL1-HUMAN.H10MO.D.1	0.262128	0.0220245	0.013	0.007	1	0	9.01265e-14	0.316507	1.24014e-10	1	0	-3.54443	0	0		NA	NA	NA	NA	NA	NA	0	NA	NA	NA	NA	NA	0	0
MSX2	early_supporting		1	MSX2.SwissRegulon.1	8.31749e-07	0.0724312	0.048	0.013	0.0129628	0	7.51619e-07	0.2395	0.00103423	1	1.13275e-56	-0.413783	2.17488e-53	0		NA	NA	NA	NA	NA	NA	0	NA	NA	NA	NA	NA	0	0
MXD1	early_supporting		1	NA	1.78338e-20	0.262973	0.298	0.119	2.7794e-16	1	1.54698e-88	-1.01055	2.12864e-85	0	NA	NA	NA	NA		NA	NA	NA	NA	NA	NA	0	NA	NA	NA	NA	NA	0	0
MXD4	early_supporting		1	NA	4.59715e-07	0.130656	0.422	0.278	0.00716466	1	0.00955405	-0.00530282	1	0	NA	NA	NA	NA		NA	NA	NA	NA	NA	NA	0	NA	NA	NA	NA	NA	0	0
MZF1	early_supporting		1	MZF1.MA0056.1.1	2.89741e-06	0.124413	0.288	0.182	0.0451561	0	1.4247e-05	0.348545	0.0196039	0	2.48529e-211	0.402815	4.77175e-208	1		NA	NA	NA	NA	NA	NA	0	NA	NA	NA	NA	NA	0	0
NF1	early_supporting		1	NF1.HOMER.1	0.0603953	0.0289896	0.362	0.295	1	0	NA	NA	NA	NA	1.7869e-62	0.288034	3.43085e-59	1		NA	NA	NA	NA	NA	NA	0	NA	NA	NA	NA	NA	0	0
NFATC2	early_supporting		1	NFATC2.MA0152.1.1	8.75166e-14	0.221422	0.278	0.132	1.36395e-09	1	NA	NA	NA	NA	3.61666e-32	0.0209268	6.94399e-29	0		NA	NA	NA	NA	NA	NA	0	NA	NA	NA	NA	NA	0	0
NFATC3	early_supporting		1	NFATC3.SwissRegulon.1	0.00100905	0.0520668	0.278	0.191	1	0	0.285459	0.319441	1	0	1.30754e-99	0.296672	2.51047e-96	1		NA	NA	NA	NA	NA	NA	0	NA	NA	NA	NA	NA	0	0
NFIA	early_supporting		1	NFIA-HUMAN.H10MO.C.1	0.172478	0.0318376	0.672	0.578	1	0	7.35141e-17	-0.421184	1.01155e-13	0	6.81156e-34	0.151105	1.30782e-30	1		NA	NA	NA	NA	NA	NA	0	NA	NA	NA	NA	NA	0	0
NFKB2	early_supporting		1	NFKB2-HUMAN.H10MO.D.1	0.0228172	0.0310719	0.198	0.147	1	0	0.139271	-0.162196	1	0	4.50442e-136	0.474667	8.64849e-133	1		NA	NA	NA	NA	NA	NA	0	NA	NA	NA	NA	NA	0	0
NFKBIB	early_supporting		1	NA	5.08989e-06	0.0915899	0.245	0.146	0.0793259	0	5.27524e-15	0.256518	7.25873e-12	1	NA	NA	NA	NA		NA	NA	NA	NA	NA	NA	0	NA	NA	NA	NA	NA	0	0
NFKBID	early_supporting		1	NA	0.199159	0.00842381	0.038	0.026	1	0	2.97566e-59	0.796073	4.09451e-56	1	NA	NA	NA	NA		NA	NA	NA	NA	NA	NA	0	NA	NA	NA	NA	NA	0	0
NFX1	early_supporting		1	NA	0.00096299	0.0686505	0.33	0.235	1	0	1.43176e-35	0.561798	1.97011e-32	1	NA	NA	NA	NA		NA	NA	NA	NA	NA	NA	0	NA	NA	NA	NA	NA	0	0
NFYB	early_supporting		1	NFYB-HUMAN.H10MO.A.1	0.00303422	0.0599772	0.368	0.274	1	0	0.949934	0.000528439	1	0	1.37768e-25	0.202905	2.64515e-22	1		NA	NA	NA	NA	NA	NA	0	NA	NA	NA	NA	NA	0	0
NONO	early_supporting		1	NA	0.793762	0.0225982	0.945	0.851	1	0	1.23345e-25	0.452178	1.69722e-22	1	NA	NA	NA	NA		NA	NA	NA	NA	NA	NA	0	NA	NA	NA	NA	NA	0	0
NR0B2	early_supporting		1	NA	0.0547111	0.0342402	0.032	0.018	1	0	9.05496e-07	0.244517	0.00124596	1	NA	NA	NA	NA		NA	NA	NA	NA	NA	NA	0	NA	NA	NA	NA	NA	0	0
NR2F6	early_supporting		1	NR2F6.SwissRegulon.1	0.000233693	0.0829998	0.305	0.211	1	0	0.000303056	0.191009	0.417005	0	2.76443e-82	0.366363	5.3077e-79	1		NA	NA	NA	NA	NA	NA	0	NA	NA	NA	NA	NA	0	0
NRF1	early_supporting		1	NRF1.SwissRegulon.1	0.00144402	0.0360561	0.145	0.09	1	0	NA	NA	NA	NA	0	0.769743	0	1		NA	NA	NA	NA	NA	NA	0	NA	NA	NA	NA	NA	0	0
NRL	early_supporting		1	NRL-HUMAN.H10MO.D.1	0.00958993	0.038022	0.04	0.02	1	0	0.708611	-0.121653	1	0	3.57103e-194	0.61317	6.85638e-191	1		NA	NA	NA	NA	NA	NA	0	NA	NA	NA	NA	NA	0	0
OSR2	early_supporting		1	OSR2.SwissRegulon.1	0.000452207	0.0448242	0.06	0.027	1	0	1.20423e-05	-0.323517	0.0165702	0	2.49767e-165	0.591714	4.79552e-162	1		NA	NA	NA	NA	NA	NA	0	NA	NA	NA	NA	NA	0	0
PATZ1	early_supporting		1	PATZ1.SwissRegulon.1	0.00997197	0.0479237	0.312	0.237	1	0	2.84332e-13	-0.412668	3.91241e-10	0	8.75393e-236	0.393621	1.68075e-232	1		NA	NA	NA	NA	NA	NA	0	NA	NA	NA	NA	NA	0	0
PAX8	early_supporting		1	PAX8-HUMAN.H10MO.D.1	1.14026e-05	0.105808	0.102	0.048	0.17771	0	0.000114852	0.233169	0.158037	0	8.98412e-18	0.170191	1.72495e-14	1		NA	NA	NA	NA	NA	NA	0	NA	NA	NA	NA	NA	0	0
PBRM1	early_supporting		1	NA	0.00422951	0.0632234	0.53	0.41	1	0	2.90869e-24	0.421986	4.00236e-21	1	NA	NA	NA	NA		NA	NA	NA	NA	NA	NA	0	NA	NA	NA	NA	NA	0	0
PHTF2	early_supporting		1	NA	0.115102	0.00354343	0.162	0.129	1	0	7.71953e-34	0.502002	1.06221e-30	1	NA	NA	NA	NA		NA	NA	NA	NA	NA	NA	0	NA	NA	NA	NA	NA	0	0
PLAGL2	early_supporting		1	NA	0.000606385	0.0431554	0.15	0.091	1	0	5.06797e-29	0.656199	6.97353e-26	1	NA	NA	NA	NA		NA	NA	NA	NA	NA	NA	0	NA	NA	NA	NA	NA	0	0
POGZ	early_supporting		1	NA	0.0655646	0.0324265	0.535	0.438	1	0	1.11475e-56	0.711766	1.53389e-53	1	NA	NA	NA	NA		NA	NA	NA	NA	NA	NA	0	NA	NA	NA	NA	NA	0	0
POU2F2	early_supporting		1	POU2F2.SwissRegulon.1	1.06913e-13	0.0694179	0.048	0.006	1.66624e-09	0	8.39343e-26	-0.593601	1.15494e-22	0	9.03577e-112	0.396714	1.73487e-108	1		NA	NA	NA	NA	NA	NA	0	NA	NA	NA	NA	NA	0	0
POU6F1	early_supporting		1	POU6F1.SwissRegulon.1	0.154042	0.00948648	0.013	0.006	1	0	1.00326e-22	0.420125	1.38048e-19	1	3.20778e-109	-0.74194	6.15894e-106	0		NA	NA	NA	NA	NA	NA	0	NA	NA	NA	NA	NA	0	0
PRDM15	early_supporting		1	NA	0.460744	0.00183805	0.038	0.03	1	0	3.22085e-54	0.783692	4.43189e-51	1	NA	NA	NA	NA		NA	NA	NA	NA	NA	NA	0	NA	NA	NA	NA	NA	0	0
PRDM2	early_supporting		1	NA	0.0433682	0.0345559	0.268	0.207	1	0	1.36921e-36	0.655355	1.88403e-33	1	NA	NA	NA	NA		NA	NA	NA	NA	NA	NA	0	NA	NA	NA	NA	NA	0	0
PSPC1	early_supporting		1	NA	0.000130861	0.0783782	0.398	0.274	1	0	2.70454e-22	0.283834	3.72145e-19	1	NA	NA	NA	NA		NA	NA	NA	NA	NA	NA	0	NA	NA	NA	NA	NA	0	0
PURB	early_supporting		1	NA	0.0542766	0.0357401	0.235	0.185	1	0	3.84882e-42	0.654634	5.29598e-39	1	NA	NA	NA	NA		NA	NA	NA	NA	NA	NA	0	NA	NA	NA	NA	NA	0	0
PURG	early_supporting		1	NA	3.2454e-05	0.0623352	0.09	0.042	0.505795	0	1.32626e-06	0.297916	0.00182494	1	NA	NA	NA	NA		NA	NA	NA	NA	NA	NA	0	NA	NA	NA	NA	NA	0	0
RARG	early_supporting		1	RARG-HUMAN.H10MO.C.1	0.0338192	0.0344992	0.06	0.037	1	0	0.0016854	0.0393062	1	0	3.36131e-104	0.414886	6.45372e-101	1		NA	NA	NA	NA	NA	NA	0	NA	NA	NA	NA	NA	0	0
RBAK	early_supporting		1	NA	1.14871e-05	0.0910186	0.162	0.09	0.179027	0	2.6495e-38	0.70043	3.64572e-35	1	NA	NA	NA	NA		NA	NA	NA	NA	NA	NA	0	NA	NA	NA	NA	NA	0	0
RC3H2	early_supporting		1	NA	0.0550796	0.0165093	0.312	0.248	1	0	2.49687e-23	0.446011	3.43569e-20	1	NA	NA	NA	NA		NA	NA	NA	NA	NA	NA	0	NA	NA	NA	NA	NA	0	0
REST	early_supporting		1	REST.MA0138.2.1	0.0585283	0.0439175	0.75	0.626	1	0	3.63282e-145	-1.46554	4.99877e-142	0	3.10811e-176	0.528282	5.96757e-173	1		NA	NA	NA	NA	NA	NA	0	NA	NA	NA	NA	NA	0	0
RFXANK	early_supporting		1	NA	2.79073e-13	0.216236	0.512	0.31	4.34936e-09	1	2.70275e-07	-1.81172	0.000371898	0	NA	NA	NA	NA		NA	NA	NA	NA	NA	NA	0	NA	NA	NA	NA	NA	0	0
RREB1	early_supporting		1	RREB1.MA0073.1.1	3.8088e-05	0.106983	0.22	0.138	0.593601	0	0.0639794	0.135345	1	0	5.31337e-130	0.289323	1.02017e-126	1		NA	NA	NA	NA	NA	NA	0	NA	NA	NA	NA	NA	0	0
RXRB	early_supporting		1	RXRB-HUMAN.H10MO.C.1	9.72062e-05	0.0959001	0.312	0.213	1	0	0.0470409	0.088106	1	0	4.11051e-140	0.546311	7.89218e-137	1		NA	NA	NA	NA	NA	NA	0	NA	NA	NA	NA	NA	0	0
SALL1	early_supporting		1	NA	2.22877e-08	0.14202	0.262	0.144	0.000347354	1	0.0149891	-0.258291	1	0	NA	NA	NA	NA		NA	NA	NA	NA	NA	NA	0	NA	NA	NA	NA	NA	0	0
SATB1	early_supporting		1	NA	7.25933e-22	0.284584	0.452	0.219	1.13137e-17	1	0.232933	-0.0336261	1	0	NA	NA	NA	NA		NA	NA	NA	NA	NA	NA	0	NA	NA	NA	NA	NA	0	0
SFPQ	early_supporting		1	NA	0.00115826	0.0938682	0.92	0.773	1	0	1.03686e-59	0.669976	1.42671e-56	1	NA	NA	NA	NA		NA	NA	NA	NA	NA	NA	0	NA	NA	NA	NA	NA	0	0
SIN3A	early_supporting		1	SIN3A.SwissRegulon.1	0.000492536	0.0634736	0.362	0.259	1	0	NA	NA	NA	NA	1.68136e-171	0.442614	3.22822e-168	1		NA	NA	NA	NA	NA	NA	0	NA	NA	NA	NA	NA	0	0
SIX5	early_supporting		1	SIX5.SwissRegulon.1	0.0724927	0.00565503	0.24	0.188	1	0	0.00369439	0.0296702	1	0	1.69923e-19	0.17403	3.26252e-16	1		NA	NA	NA	NA	NA	NA	0	NA	NA	NA	NA	NA	0	0
SMAD2	early_supporting		1	SMAD2-HUMAN.H10MO.C.1	0.000129284	0.0971224	0.565	0.428	1	0	0.429928	0.0566994	1	0	0	0.859552	0	1		NA	NA	NA	NA	NA	NA	0	NA	NA	NA	NA	NA	0	0
SMAD3	early_supporting		1	SMAD3-HUMAN.H10MO.C.1	0.002027	0.039643	0.258	0.179	1	0	0.563895	0.134384	1	0	8.50196e-167	0.566669	1.63238e-163	1		NA	NA	NA	NA	NA	NA	0	NA	NA	NA	NA	NA	0	0
SMAD4	early_supporting		1	SMAD4-HUMAN.H10MO.C.1	2.32767e-06	0.108971	0.432	0.283	0.0362767	0	0.29782	0.177683	1	0	0	0.894266	0	1		NA	NA	NA	NA	NA	NA	0	NA	NA	NA	NA	NA	0	0
SMAD5	early_supporting		1	NA	0.0130753	0.0547628	0.593	0.477	1	0	6.4624e-10	0.201492	8.89226e-07	1	NA	NA	NA	NA		NA	NA	NA	NA	NA	NA	0	NA	NA	NA	NA	NA	0	0
SMARCC1	early_supporting		1	SMARCC1.SwissRegulon.1	1.24684e-09	0.173074	0.86	0.675	1.9432e-05	1	0.000514956	-0.184749	0.708579	0	0	-5.17868	0	0		NA	NA	NA	NA	NA	NA	0	NA	NA	NA	NA	NA	0	0
SOX12	early_supporting		1	SOX12.SwissRegulon.1	0.000895893	0.0759977	0.312	0.221	1	0	2.72689e-09	0.199113	3.75219e-06	1	0.0016662	0.0365249	1	0		NA	NA	NA	NA	NA	NA	0	NA	NA	NA	NA	NA	0	0
SOX17	early_supporting		1	SOX17.SwissRegulon.1	0.00255512	0.0343209	0.018	0.005	1	0	0.0696599	0.0619599	1	0	3.77201e-71	0.368125	7.24226e-68	1		NA	NA	NA	NA	NA	NA	0	NA	NA	NA	NA	NA	0	0
SP4	early_supporting		1	SP4.SwissRegulon.1	0.0502295	0.0232057	0.11	0.079	1	0	0.0713174	-0.196983	1	0	5.7606e-309	0.494852	1.10604e-305	1		NA	NA	NA	NA	NA	NA	0	NA	NA	NA	NA	NA	0	0
STAT6	early_supporting		1	STAT6.HOMER.1	0.0039847	0.0297214	0.258	0.182	1	0	0.325094	-0.0716609	1	0	2.32946e-153	0.390034	4.47256e-150	1		NA	NA	NA	NA	NA	NA	0	NA	NA	NA	NA	NA	0	0
TADA2A	early_supporting		1	NA	0.0575412	0.0266022	0.095	0.068	1	0	7.27632e-25	0.415796	1.00122e-21	1	NA	NA	NA	NA		NA	NA	NA	NA	NA	NA	0	NA	NA	NA	NA	NA	0	0
TADA2B	early_supporting		1	NA	0.0080892	0.0332976	0.112	0.072	1	0	2.6514e-35	0.620412	3.64833e-32	1	NA	NA	NA	NA		NA	NA	NA	NA	NA	NA	0	NA	NA	NA	NA	NA	0	0
TBP	early_supporting		1	TBP.SwissRegulon.1	0.00186638	0.0666066	0.348	0.253	1	0	0.000539782	-0.145741	0.74274	0	1.19776e-42	0.283463	2.2997e-39	1		NA	NA	NA	NA	NA	NA	0	NA	NA	NA	NA	NA	0	0
TBX20	early_supporting		1	TBX20-HUMAN.H10MO.D.1	0.000125313	0.0409444	0.022	0.005	1	0	0.0257162	0.0829949	1	0	1.43499e-121	0.502965	2.75517e-118	1		NA	NA	NA	NA	NA	NA	0	NA	NA	NA	NA	NA	0	0
TEAD1	early_supporting		1	TEAD1.SwissRegulon.1	1.15892e-06	0.1103	0.37	0.235	0.0180618	0	0.966509	-0.0949987	1	0	0	0.717931	0	1		NA	NA	NA	NA	NA	NA	0	NA	NA	NA	NA	NA	0	0
TFCP2	early_supporting		1	TFCP2-HUMAN.H10MO.D.1	0.000129885	0.0702321	0.245	0.157	1	0	0.895682	-0.0096727	1	0	3.17961e-19	0.135705	6.10485e-16	1		NA	NA	NA	NA	NA	NA	0	NA	NA	NA	NA	NA	0	0
TFDP2	early_supporting		1	NA	0.00120376	0.0804461	0.705	0.562	1	0	8.01749e-21	0.292628	1.10321e-17	1	NA	NA	NA	NA		NA	NA	NA	NA	NA	NA	0	NA	NA	NA	NA	NA	0	0
THAP2	early_supporting		1	NA	0.0490174	0.0172955	0.215	0.165	1	0	1.71069e-11	0.286714	2.35392e-08	1	NA	NA	NA	NA		NA	NA	NA	NA	NA	NA	0	NA	NA	NA	NA	NA	0	0
THAP5	early_supporting		1	NA	0.0618139	0.0114081	0.238	0.186	1	0	1.08894e-20	0.351894	1.49839e-17	1	NA	NA	NA	NA		NA	NA	NA	NA	NA	NA	0	NA	NA	NA	NA	NA	0	0
THAP9	early_supporting		1	NA	0.00307249	0.0411664	0.065	0.034	1	0	5.49641e-07	0.273295	0.000756306	1	NA	NA	NA	NA		NA	NA	NA	NA	NA	NA	0	NA	NA	NA	NA	NA	0	0
TOX4	early_supporting		1	NA	0.00021635	0.0872036	0.552	0.407	1	0	5.00641e-28	0.439416	6.88882e-25	1	NA	NA	NA	NA		NA	NA	NA	NA	NA	NA	0	NA	NA	NA	NA	NA	0	0
TSC22D1	early_supporting		1	NA	8.17325e-51	0.432012	0.902	0.601	1.2738e-46	1	4.05509e-41	-0.639452	5.57981e-38	0	NA	NA	NA	NA		NA	NA	NA	NA	NA	NA	0	NA	NA	NA	NA	NA	0	0
TSC22D4	early_supporting		1	NA	3.56935e-05	0.08204	0.388	0.26	0.556283	0	2.83703e-15	0.440052	3.90375e-12	1	NA	NA	NA	NA		NA	NA	NA	NA	NA	NA	0	NA	NA	NA	NA	NA	0	0
USF1	early_supporting		1	USF1.MA0093.2.1	0.000774179	0.0486564	0.195	0.126	1	0	3.62663e-22	-0.612841	4.99025e-19	0	1.01669e-120	0.45904	1.95205e-117	1		NA	NA	NA	NA	NA	NA	0	NA	NA	NA	NA	NA	0	0
VEZF1	early_supporting		1	NA	0.078383	0.0102691	0.45	0.37	1	0	4.01277e-18	0.278887	5.52157e-15	1	NA	NA	NA	NA		NA	NA	NA	NA	NA	NA	0	NA	NA	NA	NA	NA	0	0
WIZ	early_supporting		1	NA	0.000660409	0.0725717	0.215	0.144	1	0	1.86372e-21	0.343534	2.56448e-18	1	NA	NA	NA	NA		NA	NA	NA	NA	NA	NA	0	NA	NA	NA	NA	NA	0	0
WRNIP1	early_supporting		1	WRNIP1.SwissRegulon.1	0.0121092	0.0354946	0.288	0.216	1	0	NA	NA	NA	NA	1.8401e-209	0.3629	3.53299e-206	1		NA	NA	NA	NA	NA	NA	0	NA	NA	NA	NA	NA	0	0
YY1	early_supporting		1	YY1.SwissRegulon.1	0.0231243	0.0562471	0.662	0.543	1	0	1.88805e-08	-0.329125	2.59796e-05	0	7.11063e-48	0.212927	1.36524e-44	1		NA	NA	NA	NA	NA	NA	0	NA	NA	NA	NA	NA	0	0
ZBED4	early_supporting		1	NA	0.00474036	0.0502243	0.1	0.061	1	0	1.82216e-56	0.666012	2.50729e-53	1	NA	NA	NA	NA		NA	NA	NA	NA	NA	NA	0	NA	NA	NA	NA	NA	0	0
ZBED5	early_supporting		1	NA	0.0174101	0.0208079	0.338	0.257	1	0	2.11777e-58	0.76912	2.91405e-55	1	NA	NA	NA	NA		NA	NA	NA	NA	NA	NA	0	NA	NA	NA	NA	NA	0	0
ZBED6	early_supporting		1	NA	5.7963e-11	0.160699	0.245	0.12	9.03353e-07	1	0.00721928	-0.159248	1	0	NA	NA	NA	NA		NA	NA	NA	NA	NA	NA	0	NA	NA	NA	NA	NA	0	0
ZBTB18	early_supporting		1	ZBTB18.SwissRegulon.1	0.00250014	0.0502655	0.085	0.048	1	0	0.00575149	-0.136574	1	0	4.76943e-150	0.223948	9.1573e-147	1		NA	NA	NA	NA	NA	NA	0	NA	NA	NA	NA	NA	0	0
ZBTB2	early_supporting		1	NA	7.02179e-05	0.0660201	0.122	0.065	1	0	2.66481e-29	0.476258	3.66677e-26	1	NA	NA	NA	NA		NA	NA	NA	NA	NA	NA	0	NA	NA	NA	NA	NA	0	0
ZBTB21	early_supporting		1	NA	2.57638e-05	0.0935605	0.148	0.081	0.401528	0	2.32357e-70	0.921814	3.19723e-67	1	NA	NA	NA	NA		NA	NA	NA	NA	NA	NA	0	NA	NA	NA	NA	NA	0	0
ZBTB22	early_supporting		1	NA	0.00133674	0.0354467	0.142	0.088	1	0	1.63778e-12	0.216154	2.25358e-09	1	NA	NA	NA	NA		NA	NA	NA	NA	NA	NA	0	NA	NA	NA	NA	NA	0	0
ZBTB26	early_supporting		1	NA	1.20234e-06	0.0927344	0.135	0.065	0.0187385	0	8.52018e-34	0.698428	1.17238e-30	1	NA	NA	NA	NA		NA	NA	NA	NA	NA	NA	0	NA	NA	NA	NA	NA	0	0
ZBTB34	early_supporting		1	NA	0.000150816	0.0692055	0.105	0.055	1	0	7.67092e-41	0.827283	1.05552e-37	1	NA	NA	NA	NA		NA	NA	NA	NA	NA	NA	0	NA	NA	NA	NA	NA	0	0
ZBTB37	early_supporting		1	NA	0.19915	0.0137159	0.108	0.087	1	0	3.9893e-26	0.517814	5.48927e-23	1	NA	NA	NA	NA		NA	NA	NA	NA	NA	NA	0	NA	NA	NA	NA	NA	0	0
ZBTB39	early_supporting		1	NA	1.45299e-07	0.104808	0.128	0.056	0.00226448	0	1.01615e-43	0.734622	1.39822e-40	1	NA	NA	NA	NA		NA	NA	NA	NA	NA	NA	0	NA	NA	NA	NA	NA	0	0
ZBTB41	early_supporting		1	NA	0.107699	0.00129836	0.2	0.159	1	0	8.04832e-23	0.405621	1.10745e-19	1	NA	NA	NA	NA		NA	NA	NA	NA	NA	NA	0	NA	NA	NA	NA	NA	0	0
ZBTB42	early_supporting		1	NA	0.257197	0.0109614	0.022	0.015	1	0	6.3828e-15	0.242923	8.78274e-12	1	NA	NA	NA	NA		NA	NA	NA	NA	NA	NA	0	NA	NA	NA	NA	NA	0	0
ZBTB48	early_supporting		1	NA	0.130503	0.00665327	0.162	0.129	1	0	9.43074e-21	0.402005	1.29767e-17	1	NA	NA	NA	NA		NA	NA	NA	NA	NA	NA	0	NA	NA	NA	NA	NA	0	0
ZBTB5	early_supporting		1	NA	0.000610411	0.0656645	0.18	0.115	1	0	2.34207e-50	0.729227	3.22268e-47	1	NA	NA	NA	NA		NA	NA	NA	NA	NA	NA	0	NA	NA	NA	NA	NA	0	0
ZBTB7A	early_supporting		1	ZBTB7A.SwissRegulon.1	0.0201216	0.0467305	0.22	0.165	1	0	0.40814	0.0749294	1	0	4.28172e-179	0.519375	8.2209e-176	1		NA	NA	NA	NA	NA	NA	0	NA	NA	NA	NA	NA	0	0
ZFHX3	early_supporting		1	ZFHX3.SwissRegulon.1	6.27561e-34	0.381898	0.535	0.239	9.78054e-30	1	0.0426433	-0.180817	1	0	3.6271e-94	-0.738822	6.96403e-91	0		NA	NA	NA	NA	NA	NA	0	NA	NA	NA	NA	NA	0	0
ZFP1	early_supporting		1	NA	0.14416	0.00878185	0.158	0.126	1	0	1.20567e-12	0.235297	1.65901e-09	1	NA	NA	NA	NA		NA	NA	NA	NA	NA	NA	0	NA	NA	NA	NA	NA	0	0
ZFP28	early_supporting		1	NA	0.0410269	0.0322911	0.085	0.058	1	0	1.4522e-07	0.254747	0.000199823	1	NA	NA	NA	NA		NA	NA	NA	NA	NA	NA	0	NA	NA	NA	NA	NA	0	0
ZFP3	early_supporting		1	ZFP3.HOMER.1	0.0157971	0.0269609	0.058	0.033	1	0	3.73998e-12	0.408626	5.14621e-09	1	3.47377e-10	0.0608887	6.66963e-07	0		NA	NA	NA	NA	NA	NA	0	NA	NA	NA	NA	NA	0	0
ZFP30	early_supporting		1	NA	0.162336	0.00711094	0.085	0.065	1	0	3.01321e-20	0.562255	4.14617e-17	1	NA	NA	NA	NA		NA	NA	NA	NA	NA	NA	0	NA	NA	NA	NA	NA	0	0
ZFP41	early_supporting		1	NA	0.00859766	0.0327938	0.05	0.026	1	0	8.62772e-12	0.432893	1.18717e-08	1	NA	NA	NA	NA		NA	NA	NA	NA	NA	NA	0	NA	NA	NA	NA	NA	0	0
ZFP64	early_supporting		1	NA	0.00601192	0.0404335	0.175	0.121	1	0	5.40548e-06	0.156272	0.00743794	1	NA	NA	NA	NA		NA	NA	NA	NA	NA	NA	0	NA	NA	NA	NA	NA	0	0
ZFP69B	early_supporting		1	NA	0.683885	0.000508283	0.04	0.036	1	0	2.13653e-31	0.440989	2.93987e-28	1	NA	NA	NA	NA		NA	NA	NA	NA	NA	NA	0	NA	NA	NA	NA	NA	0	0
ZFPM1	early_supporting		1	NA	4.99477e-15	0.199384	0.265	0.116	7.78434e-11	1	4.54509e-18	-0.578472	6.25404e-15	0	NA	NA	NA	NA		NA	NA	NA	NA	NA	NA	0	NA	NA	NA	NA	NA	0	0
ZFPM2	early_supporting		1	NA	6.09041e-25	0.315579	0.442	0.203	9.49191e-21	1	9.20458e-05	-0.332509	0.126655	0	NA	NA	NA	NA		NA	NA	NA	NA	NA	NA	0	NA	NA	NA	NA	NA	0	0
ZKSCAN2	early_supporting		1	NA	0.000165563	0.0545635	0.148	0.084	1	0	3.19938e-17	0.367111	4.40235e-14	1	NA	NA	NA	NA		NA	NA	NA	NA	NA	NA	0	NA	NA	NA	NA	NA	0	0
ZKSCAN3	early_supporting		1	ZKSCAN3.SwissRegulon.1	0.00597952	0.0376111	0.095	0.058	1	0	0.000105211	-0.259867	0.14477	0	1.18122e-98	0.441102	2.26795e-95	1		NA	NA	NA	NA	NA	NA	0	NA	NA	NA	NA	NA	0	0
ZKSCAN5	early_supporting		1	NA	0.0284558	0.0251479	0.13	0.092	1	0	2.34317e-17	0.749672	3.22421e-14	1	NA	NA	NA	NA		NA	NA	NA	NA	NA	NA	0	NA	NA	NA	NA	NA	0	0
ZKSCAN8	early_supporting		1	NA	1.05229e-06	0.104527	0.29	0.173	0.0163999	0	3.15992e-41	0.646098	4.34805e-38	1	NA	NA	NA	NA		NA	NA	NA	NA	NA	NA	0	NA	NA	NA	NA	NA	0	0
ZNF100	early_supporting		1	NA	0.00312128	0.0440714	0.168	0.11	1	0	6.76124e-21	0.617859	9.30347e-18	1	NA	NA	NA	NA		NA	NA	NA	NA	NA	NA	0	NA	NA	NA	NA	NA	0	0
ZNF107	early_supporting		1	NA	0.00905272	0.0494672	0.102	0.066	1	0	4.06966e-11	0.518277	5.59985e-08	1	NA	NA	NA	NA		NA	NA	NA	NA	NA	NA	0	NA	NA	NA	NA	NA	0	0
ZNF117	early_supporting		1	NA	0.000163321	0.0812139	0.17	0.103	1	0	1.05886e-30	0.50221	1.45699e-27	1	NA	NA	NA	NA		NA	NA	NA	NA	NA	NA	0	NA	NA	NA	NA	NA	0	0
ZNF121	early_supporting		1	NA	0.00122863	0.0534058	0.26	0.181	1	0	2.52778e-55	0.70837	3.47823e-52	1	NA	NA	NA	NA		NA	NA	NA	NA	NA	NA	0	NA	NA	NA	NA	NA	0	0
ZNF124	early_supporting		1	NA	2.33182e-05	0.101934	0.112	0.056	0.363414	0	1.76757e-38	0.723359	2.43217e-35	1	NA	NA	NA	NA		NA	NA	NA	NA	NA	NA	0	NA	NA	NA	NA	NA	0	0
ZNF131	early_supporting		1	NA	1.54777e-05	0.100865	0.372	0.252	0.241221	0	2.49474e-51	0.682167	3.43276e-48	1	NA	NA	NA	NA		NA	NA	NA	NA	NA	NA	0	NA	NA	NA	NA	NA	0	0
ZNF133	early_supporting		1	NA	0.0258681	0.0267959	0.12	0.084	1	0	8.08253e-20	0.46255	1.11216e-16	1	NA	NA	NA	NA		NA	NA	NA	NA	NA	NA	0	NA	NA	NA	NA	NA	0	0
ZNF134	early_supporting		1	NA	0.00664156	0.0426889	0.262	0.194	1	0	1.03877e-27	0.613492	1.42935e-24	1	NA	NA	NA	NA		NA	NA	NA	NA	NA	NA	0	NA	NA	NA	NA	NA	0	0
ZNF138	early_supporting		1	NA	0.00892925	0.0341319	0.225	0.162	1	0	5.55689e-08	0.248401	7.64628e-05	1	NA	NA	NA	NA		NA	NA	NA	NA	NA	NA	0	NA	NA	NA	NA	NA	0	0
ZNF140	early_supporting		1	NA	0.000105725	0.0909615	0.24	0.156	1	0	2.61043e-43	0.678976	3.59195e-40	1	NA	NA	NA	NA		NA	NA	NA	NA	NA	NA	0	NA	NA	NA	NA	NA	0	0
ZNF142	early_supporting		1	NA	0.0755853	0.00700842	0.082	0.058	1	0	4.73777e-29	0.554746	6.51917e-26	1	NA	NA	NA	NA		NA	NA	NA	NA	NA	NA	0	NA	NA	NA	NA	NA	0	0
ZNF143	early_supporting		1	ZNF143.SwissRegulon.1	0.00843832	0.0449376	0.178	0.125	1	0	3.9134e-05	0.168832	0.0538484	0	2.63369e-149	0.45432	5.05669e-146	1		NA	NA	NA	NA	NA	NA	0	NA	NA	NA	NA	NA	0	0
ZNF146	early_supporting		1	NA	2.31286e-06	0.119663	0.535	0.367	0.0360459	0	6.40444e-31	0.434644	8.81251e-28	1	NA	NA	NA	NA		NA	NA	NA	NA	NA	NA	0	NA	NA	NA	NA	NA	0	0
ZNF165	early_supporting		1	ZNF165.HOMER.1	0.172673	0.0154507	0.035	0.024	1	0	1.22427e-13	-0.45666	1.6846e-10	0	1.13517e-58	0.266712	2.17952e-55	1		NA	NA	NA	NA	NA	NA	0	NA	NA	NA	NA	NA	0	0
ZNF175	early_supporting		1	NA	0.00127127	0.0503003	0.08	0.043	1	0	1.04695e-15	0.371502	1.4406e-12	1	NA	NA	NA	NA		NA	NA	NA	NA	NA	NA	0	NA	NA	NA	NA	NA	0	0
ZNF18	early_supporting		1	NA	0.00753554	0.0227173	0.08	0.047	1	0	1.36424e-09	0.431341	1.8772e-06	1	NA	NA	NA	NA		NA	NA	NA	NA	NA	NA	0	NA	NA	NA	NA	NA	0	0
ZNF180	early_supporting		1	NA	0.00835799	0.0441328	0.105	0.067	1	0	1.05685e-08	0.432369	1.45422e-05	1	NA	NA	NA	NA		NA	NA	NA	NA	NA	NA	0	NA	NA	NA	NA	NA	0	0
ZNF182	early_supporting		1	NA	0.00290218	0.0400698	0.088	0.05	1	0	4.67513e-26	0.544063	6.43298e-23	1	NA	NA	NA	NA		NA	NA	NA	NA	NA	NA	0	NA	NA	NA	NA	NA	0	0
ZNF184	early_supporting		1	NA	0.00540285	0.0486057	0.112	0.071	1	0	1.43492e-35	0.645704	1.97445e-32	1	NA	NA	NA	NA		NA	NA	NA	NA	NA	NA	0	NA	NA	NA	NA	NA	0	0
ZNF197	early_supporting		1	NA	0.00115669	0.0420581	0.18	0.115	1	0	1.47133e-15	0.375197	2.02455e-12	1	NA	NA	NA	NA		NA	NA	NA	NA	NA	NA	0	NA	NA	NA	NA	NA	0	0
ZNF200	early_supporting		1	NA	0.129171	0.00918666	0.098	0.074	1	0	3.47957e-34	0.590828	4.78788e-31	1	NA	NA	NA	NA		NA	NA	NA	NA	NA	NA	0	NA	NA	NA	NA	NA	0	0
ZNF211	early_supporting		1	NA	4.53303e-10	0.125467	0.16	0.067	7.06473e-06	0	9.99885e-35	0.735807	1.37584e-31	1	NA	NA	NA	NA		NA	NA	NA	NA	NA	NA	0	NA	NA	NA	NA	NA	0	0
ZNF212	early_supporting		1	NA	0.289583	0.0142979	0.108	0.09	1	0	1.86206e-15	0.415885	2.5622e-12	1	NA	NA	NA	NA		NA	NA	NA	NA	NA	NA	0	NA	NA	NA	NA	NA	0	0
ZNF215	early_supporting		1	NA	1.37184e-15	0.102232	0.085	0.017	2.13801e-11	0	1.85675e-19	0.404334	2.55489e-16	1	NA	NA	NA	NA		NA	NA	NA	NA	NA	NA	0	NA	NA	NA	NA	NA	0	0
ZNF221	early_supporting		1	NA	0.000536552	0.0348224	0.09	0.047	1	0	4.4778e-09	0.333394	6.16145e-06	1	NA	NA	NA	NA		NA	NA	NA	NA	NA	NA	0	NA	NA	NA	NA	NA	0	0
ZNF227	early_supporting		1	NA	0.180535	0.00491902	0.182	0.15	1	0	2.79706e-18	0.486164	3.84876e-15	1	NA	NA	NA	NA		NA	NA	NA	NA	NA	NA	0	NA	NA	NA	NA	NA	0	0
ZNF23	early_supporting		1	NA	0.00152473	0.0509585	0.082	0.045	1	0	4.42448e-30	0.646318	6.08809e-27	1	NA	NA	NA	NA		NA	NA	NA	NA	NA	NA	0	NA	NA	NA	NA	NA	0	0
ZNF232	early_supporting		1	ZNF232.SwissRegulon.1	3.75779e-07	0.0988528	0.212	0.115	0.00585651	0	0.00926988	0.117894	1	0	3.94088e-06	0.10101	0.0075665	1		NA	NA	NA	NA	NA	NA	0	NA	NA	NA	NA	NA	0	0
ZNF234	early_supporting		1	NA	0.219284	0.0164853	0.105	0.085	1	0	1.62972e-27	0.701569	2.2425e-24	1	NA	NA	NA	NA		NA	NA	NA	NA	NA	NA	0	NA	NA	NA	NA	NA	0	0
ZNF236	early_supporting		1	NA	0.00935119	0.0313031	0.152	0.104	1	0	1.64093e-17	0.475584	2.25793e-14	1	NA	NA	NA	NA		NA	NA	NA	NA	NA	NA	0	NA	NA	NA	NA	NA	0	0
ZNF239	early_supporting		1	NA	0.151579	0.0260349	0.068	0.05	1	0	1.94561e-13	0.261453	2.67717e-10	1	NA	NA	NA	NA		NA	NA	NA	NA	NA	NA	0	NA	NA	NA	NA	NA	0	0
ZNF248	early_supporting		1	NA	0.014196	0.0358922	0.28	0.212	1	0	4.16352e-39	0.661656	5.72901e-36	1	NA	NA	NA	NA		NA	NA	NA	NA	NA	NA	0	NA	NA	NA	NA	NA	0	0
ZNF250	early_supporting		1	NA	0.000442762	0.0674732	0.225	0.148	1	0	1.89693e-23	0.469917	2.61018e-20	1	NA	NA	NA	NA		NA	NA	NA	NA	NA	NA	0	NA	NA	NA	NA	NA	0	0
ZNF254	early_supporting		1	NA	5.75853e-06	0.116856	0.298	0.189	0.0897467	0	6.56663e-34	0.608298	9.03568e-31	1	NA	NA	NA	NA		NA	NA	NA	NA	NA	NA	0	NA	NA	NA	NA	NA	0	0
ZNF26	early_supporting		1	NA	0.000602682	0.0464038	0.148	0.089	1	0	1.62121e-57	0.785311	2.23078e-54	1	NA	NA	NA	NA		NA	NA	NA	NA	NA	NA	0	NA	NA	NA	NA	NA	0	0
ZNF266	early_supporting		1	NA	6.12306e-06	0.0659925	0.205	0.116	0.0954279	0	2.53762e-45	0.649	3.49176e-42	1	NA	NA	NA	NA		NA	NA	NA	NA	NA	NA	0	NA	NA	NA	NA	NA	0	0
ZNF267	early_supporting		1	NA	0.00924055	0.0325138	0.068	0.039	1	0	3.51267e-63	0.814238	4.83344e-60	1	NA	NA	NA	NA		NA	NA	NA	NA	NA	NA	0	NA	NA	NA	NA	NA	0	0
ZNF274	early_supporting		1	ZNF274.SwissRegulon.1	7.68487e-06	0.110926	0.218	0.13	0.119769	0	7.12909e-09	-0.278709	9.80962e-06	0	2.59781e-78	0.312689	4.9878e-75	1		NA	NA	NA	NA	NA	NA	0	NA	NA	NA	NA	NA	0	0
ZNF28	early_supporting		1	NA	0.136	0.00667885	0.115	0.089	1	0	5.81897e-26	0.605495	8.0069e-23	1	NA	NA	NA	NA		NA	NA	NA	NA	NA	NA	0	NA	NA	NA	NA	NA	0	0
ZNF280C	early_supporting		1	NA	7.11483e-06	0.0811249	0.112	0.054	0.110885	0	1.0324e-40	0.660494	1.42058e-37	1	NA	NA	NA	NA		NA	NA	NA	NA	NA	NA	0	NA	NA	NA	NA	NA	0	0
ZNF280D	early_supporting		1	NA	0.0756658	0.00150244	0.258	0.205	1	0	1.45293e-23	0.444651	1.99923e-20	1	NA	NA	NA	NA		NA	NA	NA	NA	NA	NA	0	NA	NA	NA	NA	NA	0	0
ZNF283	early_supporting		1	NA	0.185125	0.0170343	0.06	0.045	1	0	2.42447e-40	0.643183	3.33607e-37	1	NA	NA	NA	NA		NA	NA	NA	NA	NA	NA	0	NA	NA	NA	NA	NA	0	0
ZNF286B	early_supporting		1	NA	0.00186279	0.0404235	0.078	0.042	1	0	4.20941e-20	0.487432	5.79215e-17	1	NA	NA	NA	NA		NA	NA	NA	NA	NA	NA	0	NA	NA	NA	NA	NA	0	0
ZNF287	early_supporting		1	NA	0.176828	0.00738649	0.085	0.066	1	0	2.69231e-14	0.324944	3.70462e-11	1	NA	NA	NA	NA		NA	NA	NA	NA	NA	NA	0	NA	NA	NA	NA	NA	0	0
ZNF3	early_supporting		1	NA	9.17573e-05	0.09508	0.372	0.26	1	0	9.86368e-36	0.61852	1.35724e-32	1	NA	NA	NA	NA		NA	NA	NA	NA	NA	NA	0	NA	NA	NA	NA	NA	0	0
ZNF316	early_supporting		1	NA	0.00857735	0.0265543	0.148	0.099	1	0	5.8886e-43	0.610437	8.10272e-40	1	NA	NA	NA	NA		NA	NA	NA	NA	NA	NA	0	NA	NA	NA	NA	NA	0	0
ZNF319	early_supporting		1	NA	0.171611	0.00828065	0.052	0.038	1	0	8.2142e-11	0.259214	1.13027e-07	1	NA	NA	NA	NA		NA	NA	NA	NA	NA	NA	0	NA	NA	NA	NA	NA	0	0
ZNF320	early_supporting		1	NA	2.01436e-07	0.0684136	0.078	0.027	0.00313937	0	6.72071e-09	0.376114	9.2477e-06	1	NA	NA	NA	NA		NA	NA	NA	NA	NA	NA	0	NA	NA	NA	NA	NA	0	0
ZNF329	early_supporting		1	NA	0.290653	0.00268724	0.125	0.105	1	0	9.41656e-09	0.402418	1.29572e-05	1	NA	NA	NA	NA		NA	NA	NA	NA	NA	NA	0	NA	NA	NA	NA	NA	0	0
ZNF335	early_supporting		1	NA	8.04514e-11	0.137714	0.19	0.084	1.25384e-06	0	3.06235e-23	0.482394	4.21379e-20	1	NA	NA	NA	NA		NA	NA	NA	NA	NA	NA	0	NA	NA	NA	NA	NA	0	0
ZNF337	early_supporting		1	NA	0.104392	0.012685	0.12	0.091	1	0	3.32546e-35	0.567913	4.57584e-32	1	NA	NA	NA	NA		NA	NA	NA	NA	NA	NA	0	NA	NA	NA	NA	NA	0	0
ZNF33A	early_supporting		1	NA	0.00105357	0.0580661	0.275	0.192	1	0	9.36578e-25	0.577702	1.28873e-21	1	NA	NA	NA	NA		NA	NA	NA	NA	NA	NA	0	NA	NA	NA	NA	NA	0	0
ZNF341	early_supporting		1	NA	1.10134e-06	0.0546177	0.068	0.023	0.0171643	0	1.79906e-17	0.398248	2.4755e-14	1	NA	NA	NA	NA		NA	NA	NA	NA	NA	NA	0	NA	NA	NA	NA	NA	0	0
ZNF343	early_supporting		1	NA	0.410159	0.00666184	0.04	0.032	1	0	2.45642e-36	0.574166	3.38003e-33	1	NA	NA	NA	NA		NA	NA	NA	NA	NA	NA	0	NA	NA	NA	NA	NA	0	0
ZNF345	early_supporting		1	NA	4.06376e-05	0.0794137	0.172	0.1	0.633337	0	9.64133e-34	0.489851	1.32665e-30	1	NA	NA	NA	NA		NA	NA	NA	NA	NA	NA	0	NA	NA	NA	NA	NA	0	0
ZNF347	early_supporting		1	NA	0.32563	0.0123522	0.065	0.052	1	0	1.87001e-16	0.474738	2.57313e-13	1	NA	NA	NA	NA		NA	NA	NA	NA	NA	NA	0	NA	NA	NA	NA	NA	0	0
ZNF35	early_supporting		1	ZNF35.SwissRegulon.1	0.0160827	0.0291216	0.082	0.052	1	0	5.0676e-39	0.502932	6.97302e-36	1	7.61835e-36	0.0486265	1.46272e-32	0		NA	NA	NA	NA	NA	NA	0	NA	NA	NA	NA	NA	0	0
ZNF354A	early_supporting		1	NA	0.0243151	0.0323164	0.18	0.132	1	0	3.09954e-28	0.569974	4.26496e-25	1	NA	NA	NA	NA		NA	NA	NA	NA	NA	NA	0	NA	NA	NA	NA	NA	0	0
ZNF382	early_supporting		1	ZNF382.HOMER.1	0.00882848	0.0383061	0.135	0.091	1	0	2.58547e-27	-0.428781	3.55761e-24	0	1.53694e-12	0.153344	2.95092e-09	1		NA	NA	NA	NA	NA	NA	0	NA	NA	NA	NA	NA	0	0
ZNF394	early_supporting		1	NA	0.00547248	0.0599958	0.205	0.147	1	0	2.47587e-30	0.468503	3.4068e-27	1	NA	NA	NA	NA		NA	NA	NA	NA	NA	NA	0	NA	NA	NA	NA	NA	0	0
ZNF398	early_supporting		1	NA	0.0297352	0.0291095	0.112	0.078	1	0	2.90457e-27	0.57106	3.99669e-24	1	NA	NA	NA	NA		NA	NA	NA	NA	NA	NA	0	NA	NA	NA	NA	NA	0	0
ZNF415	early_supporting		1	ZNF415.HOMER.1	0.00172361	0.0404774	0.182	0.12	1	0	0.00506305	0.0398462	1	0	1.21248e-59	0.305098	2.32797e-56	1		NA	NA	NA	NA	NA	NA	0	NA	NA	NA	NA	NA	0	0
ZNF417	early_supporting		1	NA	0.112405	0.00932175	0.032	0.02	1	0	2.70313e-30	0.609091	3.71951e-27	1	NA	NA	NA	NA		NA	NA	NA	NA	NA	NA	0	NA	NA	NA	NA	NA	0	0
ZNF418	early_supporting		1	NA	0.0826845	0.00879864	0.07	0.049	1	0	1.86031e-10	0.335197	2.55979e-07	1	NA	NA	NA	NA		NA	NA	NA	NA	NA	NA	0	NA	NA	NA	NA	NA	0	0
ZNF419	early_supporting		1	NA	0.000754808	0.042322	0.1	0.055	1	0	1.28443e-14	0.508643	1.76738e-11	1	NA	NA	NA	NA		NA	NA	NA	NA	NA	NA	0	NA	NA	NA	NA	NA	0	0
ZNF426	early_supporting		1	NA	0.00249371	0.0549934	0.322	0.233	1	0	3.56677e-21	0.582837	4.90788e-18	1	NA	NA	NA	NA		NA	NA	NA	NA	NA	NA	0	NA	NA	NA	NA	NA	0	0
ZNF43	early_supporting		1	NA	0.0668292	0.0388274	0.22	0.175	1	0	5.78276e-11	0.467899	7.95708e-08	1	NA	NA	NA	NA		NA	NA	NA	NA	NA	NA	0	NA	NA	NA	NA	NA	0	0
ZNF430	early_supporting		1	NA	0.00149971	0.0486347	0.295	0.206	1	0	2.02765e-40	0.637476	2.79004e-37	1	NA	NA	NA	NA		NA	NA	NA	NA	NA	NA	0	NA	NA	NA	NA	NA	0	0
ZNF431	early_supporting		1	NA	2.88329e-17	0.251822	0.77	0.502	4.4936e-13	1	1.33491e-52	-0.863456	1.83684e-49	0	NA	NA	NA	NA		NA	NA	NA	NA	NA	NA	0	NA	NA	NA	NA	NA	0	0
ZNF432	early_supporting		1	NA	0.00812719	0.0340193	0.138	0.092	1	0	1.05817e-38	0.718065	1.45605e-35	1	NA	NA	NA	NA		NA	NA	NA	NA	NA	NA	0	NA	NA	NA	NA	NA	0	0
ZNF439	early_supporting		1	NA	7.08358e-05	0.0660086	0.135	0.074	1	0	1.34532e-08	0.377794	1.85116e-05	1	NA	NA	NA	NA		NA	NA	NA	NA	NA	NA	0	NA	NA	NA	NA	NA	0	0
ZNF442	early_supporting		1	NA	0.22591	0.00546485	0.052	0.039	1	0	6.74086e-13	0.292935	9.27542e-10	1	NA	NA	NA	NA		NA	NA	NA	NA	NA	NA	0	NA	NA	NA	NA	NA	0	0
ZNF444	early_supporting		1	NA	6.17466e-12	0.173266	0.45	0.258	9.62321e-08	1	4.95636e-06	0.0401604	0.00681994	0	NA	NA	NA	NA		NA	NA	NA	NA	NA	NA	0	NA	NA	NA	NA	NA	0	0
ZNF445	early_supporting		1	NA	0.00113141	0.0549323	0.325	0.228	1	0	9.33912e-37	0.596743	1.28506e-33	1	NA	NA	NA	NA		NA	NA	NA	NA	NA	NA	0	NA	NA	NA	NA	NA	0	0
ZNF446	early_supporting		1	NA	0.0228422	0.0210781	0.16	0.115	1	0	2.27488e-13	0.290638	3.13024e-10	1	NA	NA	NA	NA		NA	NA	NA	NA	NA	NA	0	NA	NA	NA	NA	NA	0	0
ZNF449	early_supporting		1	NA	0.00776862	0.0449094	0.08	0.047	1	0	8.14169e-13	0.374828	1.1203e-09	1	NA	NA	NA	NA		NA	NA	NA	NA	NA	NA	0	NA	NA	NA	NA	NA	0	0
ZNF45	early_supporting		1	NA	0.0125823	0.0382651	0.088	0.055	1	0	5.77416e-14	0.496076	7.94525e-11	1	NA	NA	NA	NA		NA	NA	NA	NA	NA	NA	0	NA	NA	NA	NA	NA	0	0
ZNF460	early_supporting		1	NA	3.52813e-05	0.0707793	0.26	0.163	0.54986	0	3.18459e-56	0.864462	4.38199e-53	1	NA	NA	NA	NA		NA	NA	NA	NA	NA	NA	0	NA	NA	NA	NA	NA	0	0
ZNF462	early_supporting		1	NA	1.73462e-11	0.190191	0.495	0.303	2.70341e-07	1	0.00360889	0.111609	1	0	NA	NA	NA	NA		NA	NA	NA	NA	NA	NA	0	NA	NA	NA	NA	NA	0	0
ZNF467	early_supporting		1	ZNF467.HOMER.1	0.0263103	0.0128857	0.088	0.057	1	0	0.0263684	-0.152968	1	0	3.36894e-141	0.403758	6.46837e-138	1		NA	NA	NA	NA	NA	NA	0	NA	NA	NA	NA	NA	0	0
ZNF468	early_supporting		1	NA	0.19369	0.0126627	0.112	0.09	1	0	3.38289e-56	0.854277	4.65486e-53	1	NA	NA	NA	NA		NA	NA	NA	NA	NA	NA	0	NA	NA	NA	NA	NA	0	0
ZNF471	early_supporting		1	NA	0.0638549	0.00787893	0.078	0.053	1	0	1.09077e-21	0.424181	1.50091e-18	1	NA	NA	NA	NA		NA	NA	NA	NA	NA	NA	0	NA	NA	NA	NA	NA	0	0
ZNF48	early_supporting		1	NA	5.58545e-07	0.0892386	0.155	0.076	0.00870493	0	4.90342e-22	0.393538	6.74711e-19	1	NA	NA	NA	NA		NA	NA	NA	NA	NA	NA	0	NA	NA	NA	NA	NA	0	0
ZNF484	early_supporting		1	NA	0.000484921	0.055047	0.145	0.087	1	0	3.85909e-40	0.603812	5.3101e-37	1	NA	NA	NA	NA		NA	NA	NA	NA	NA	NA	0	NA	NA	NA	NA	NA	0	0
ZNF490	early_supporting		1	NA	0.00179759	0.0346799	0.155	0.098	1	0	2.21937e-06	0.331041	0.00305386	1	NA	NA	NA	NA		NA	NA	NA	NA	NA	NA	0	NA	NA	NA	NA	NA	0	0
ZNF493	early_supporting		1	NA	2.17661e-06	0.114064	0.502	0.344	0.0339225	0	1.11756e-29	0.674344	1.53777e-26	1	NA	NA	NA	NA		NA	NA	NA	NA	NA	NA	0	NA	NA	NA	NA	NA	0	0
ZNF506	early_supporting		1	NA	1.92713e-05	0.0926477	0.3	0.193	0.300342	0	3.83464e-53	0.717	5.27647e-50	1	NA	NA	NA	NA		NA	NA	NA	NA	NA	NA	0	NA	NA	NA	NA	NA	0	0
ZNF507	early_supporting		1	NA	0.0571266	0.015792	0.16	0.121	1	0	1.27232e-31	0.598293	1.75071e-28	1	NA	NA	NA	NA		NA	NA	NA	NA	NA	NA	0	NA	NA	NA	NA	NA	0	0
ZNF510	early_supporting		1	NA	0.148291	0.00745538	0.065	0.047	1	0	4.08559e-22	0.532624	5.62177e-19	1	NA	NA	NA	NA		NA	NA	NA	NA	NA	NA	0	NA	NA	NA	NA	NA	0	0
ZNF512B	early_supporting		1	NA	8.10222e-07	0.116864	0.198	0.108	0.0126273	0	2.50408e-21	0.494366	3.44561e-18	1	NA	NA	NA	NA		NA	NA	NA	NA	NA	NA	0	NA	NA	NA	NA	NA	0	0
ZNF518B	early_supporting		1	NA	0.0105724	0.0405677	0.255	0.19	1	0	3.694e-24	0.422039	5.08294e-21	1	NA	NA	NA	NA		NA	NA	NA	NA	NA	NA	0	NA	NA	NA	NA	NA	0	0
ZNF519	early_supporting		1	ZNF519.HOMER.1	0.000276061	0.0863355	0.148	0.088	1	0	8.01293e-06	0.245434	0.0110258	0	3.02412e-174	0.483908	5.80632e-171	1		NA	NA	NA	NA	NA	NA	0	NA	NA	NA	NA	NA	0	0
ZNF521	early_supporting		1	NA	1.09149e-11	0.1701	0.258	0.124	1.70109e-07	1	3.7675e-08	-0.318729	5.18408e-05	0	NA	NA	NA	NA		NA	NA	NA	NA	NA	NA	0	NA	NA	NA	NA	NA	0	0
ZNF525	early_supporting		1	NA	0.00684933	0.0551646	0.07	0.04	1	0	2.02257e-17	0.587922	2.78306e-14	1	NA	NA	NA	NA		NA	NA	NA	NA	NA	NA	0	NA	NA	NA	NA	NA	0	0
ZNF527	early_supporting		1	NA	0.0788536	0.0151478	0.06	0.04	1	0	1.12971e-19	0.525169	1.55448e-16	1	NA	NA	NA	NA		NA	NA	NA	NA	NA	NA	0	NA	NA	NA	NA	NA	0	0
ZNF528	early_supporting		1	ZNF528.HOMER.1	0.0129704	0.0366816	0.172	0.123	1	0	0.0296407	-0.0490679	1	0	4.1237e-78	0.313286	7.91751e-75	1		NA	NA	NA	NA	NA	NA	0	NA	NA	NA	NA	NA	0	0
ZNF529	early_supporting		1	NA	0.100054	0.0131303	0.17	0.134	1	0	1.19914e-50	0.716763	1.65001e-47	1	NA	NA	NA	NA		NA	NA	NA	NA	NA	NA	0	NA	NA	NA	NA	NA	0	0
ZNF532	early_supporting		1	NA	0.0577026	0.0101111	0.355	0.282	1	0	1.06391e-21	0.47565	1.46394e-18	1	NA	NA	NA	NA		NA	NA	NA	NA	NA	NA	0	NA	NA	NA	NA	NA	0	0
ZNF544	early_supporting		1	NA	1.95423e-05	0.0846319	0.168	0.094	0.304567	0	1.898e-06	0.378037	0.00261165	1	NA	NA	NA	NA		NA	NA	NA	NA	NA	NA	0	NA	NA	NA	NA	NA	0	0
ZNF547	early_supporting		1	NA	0.521411	0.00203054	0.018	0.013	1	0	1.04622e-13	0.458021	1.4396e-10	1	NA	NA	NA	NA		NA	NA	NA	NA	NA	NA	0	NA	NA	NA	NA	NA	0	0
ZNF548	early_supporting		1	NA	0.00887925	0.0409654	0.092	0.058	1	0	1.18648e-45	0.602607	1.63259e-42	1	NA	NA	NA	NA		NA	NA	NA	NA	NA	NA	0	NA	NA	NA	NA	NA	0	0
ZNF550	early_supporting		1	NA	2.10103e-05	0.0667985	0.175	0.098	0.327445	0	1.63346e-08	0.491477	2.24764e-05	1	NA	NA	NA	NA		NA	NA	NA	NA	NA	NA	0	NA	NA	NA	NA	NA	0	0
ZNF555	early_supporting		1	NA	0.00525331	0.0519216	0.125	0.081	1	0	1.79374e-15	0.44704	2.46819e-12	1	NA	NA	NA	NA		NA	NA	NA	NA	NA	NA	0	NA	NA	NA	NA	NA	0	0
ZNF557	early_supporting		1	NA	0.00421121	0.047154	0.122	0.078	1	0	2.02936e-15	0.483517	2.7924e-12	1	NA	NA	NA	NA		NA	NA	NA	NA	NA	NA	0	NA	NA	NA	NA	NA	0	0
ZNF558	early_supporting		1	NA	9.27052e-08	0.11188	0.185	0.093	0.00144481	0	6.45043e-50	0.787065	8.87579e-47	1	NA	NA	NA	NA		NA	NA	NA	NA	NA	NA	0	NA	NA	NA	NA	NA	0	0
ZNF559	early_supporting		1	NA	0.000744522	0.0377664	0.165	0.101	1	0	6.07029e-24	0.519678	8.35273e-21	1	NA	NA	NA	NA		NA	NA	NA	NA	NA	NA	0	NA	NA	NA	NA	NA	0	0
ZNF561	early_supporting		1	NA	0.000149083	0.0787194	0.322	0.22	1	0	6.52355e-15	0.272449	8.9764e-12	1	NA	NA	NA	NA		NA	NA	NA	NA	NA	NA	0	NA	NA	NA	NA	NA	0	0
ZNF565	early_supporting		1	NA	0.307559	0.0130373	0.05	0.039	1	0	2.97591e-14	0.392657	4.09485e-11	1	NA	NA	NA	NA		NA	NA	NA	NA	NA	NA	0	NA	NA	NA	NA	NA	0	0
ZNF566	early_supporting		1	NA	0.00713784	0.0395603	0.142	0.095	1	0	2.62792e-17	0.445368	3.61601e-14	1	NA	NA	NA	NA		NA	NA	NA	NA	NA	NA	0	NA	NA	NA	NA	NA	0	0
ZNF571	early_supporting		1	NA	1.62375e-06	0.0792307	0.115	0.052	0.0253061	0	8.19893e-22	0.567318	1.12817e-18	1	NA	NA	NA	NA		NA	NA	NA	NA	NA	NA	0	NA	NA	NA	NA	NA	0	0
ZNF583	early_supporting		1	NA	0.000157397	0.0594814	0.132	0.074	1	0	2.45759e-08	0.290244	3.38164e-05	1	NA	NA	NA	NA		NA	NA	NA	NA	NA	NA	0	NA	NA	NA	NA	NA	0	0
ZNF587	early_supporting		1	NA	0.000778435	0.0745657	0.11	0.063	1	0	3.41328e-55	0.770108	4.69667e-52	1	NA	NA	NA	NA		NA	NA	NA	NA	NA	NA	0	NA	NA	NA	NA	NA	0	0
ZNF597	early_supporting		1	NA	0.091204	0.0174945	0.068	0.047	1	0	1.99196e-29	0.64907	2.74094e-26	1	NA	NA	NA	NA		NA	NA	NA	NA	NA	NA	0	NA	NA	NA	NA	NA	0	0
ZNF613	early_supporting		1	NA	0.185391	0.0122901	0.072	0.055	1	0	7.89612e-07	0.346162	0.00108651	1	NA	NA	NA	NA		NA	NA	NA	NA	NA	NA	0	NA	NA	NA	NA	NA	0	0
ZNF614	early_supporting		1	NA	0.00267744	0.0528288	0.178	0.119	1	0	1.38926e-29	0.621876	1.91163e-26	1	NA	NA	NA	NA		NA	NA	NA	NA	NA	NA	0	NA	NA	NA	NA	NA	0	0
ZNF621	early_supporting		1	NA	0.000481833	0.0653244	0.152	0.093	1	0	6.06423e-42	0.739342	8.34439e-39	1	NA	NA	NA	NA		NA	NA	NA	NA	NA	NA	0	NA	NA	NA	NA	NA	0	0
ZNF628	early_supporting		1	NA	0.00677857	0.059951	0.09	0.055	1	0	1.03599e-12	0.23834	1.42552e-09	1	NA	NA	NA	NA		NA	NA	NA	NA	NA	NA	0	NA	NA	NA	NA	NA	0	0
ZNF629	early_supporting		1	NA	0.105449	0.00563999	0.17	0.134	1	0	2.35489e-33	0.546809	3.24033e-30	1	NA	NA	NA	NA		NA	NA	NA	NA	NA	NA	0	NA	NA	NA	NA	NA	0	0
ZNF641	early_supporting		1	NA	0.0483184	0.00849369	0.282	0.22	1	0	3.9176e-24	0.765847	5.39061e-21	1	NA	NA	NA	NA		NA	NA	NA	NA	NA	NA	0	NA	NA	NA	NA	NA	0	0
ZNF646	early_supporting		1	NA	0.000915427	0.0526135	0.098	0.054	1	0	1.3424e-18	0.505505	1.84714e-15	1	NA	NA	NA	NA		NA	NA	NA	NA	NA	NA	0	NA	NA	NA	NA	NA	0	0
ZNF655	early_supporting		1	NA	0.000888277	0.0507329	0.285	0.198	1	0	9.66332e-54	0.783013	1.32967e-50	1	NA	NA	NA	NA		NA	NA	NA	NA	NA	NA	0	NA	NA	NA	NA	NA	0	0
ZNF658	early_supporting		1	NA	0.00716462	0.0356603	0.1	0.062	1	0	1.66702e-07	0.273554	0.000229382	1	NA	NA	NA	NA		NA	NA	NA	NA	NA	NA	0	NA	NA	NA	NA	NA	0	0
ZNF662	early_supporting		1	NA	0.0127421	0.0177506	0.098	0.062	1	0	2.29439e-20	0.318998	3.15708e-17	1	NA	NA	NA	NA		NA	NA	NA	NA	NA	NA	0	NA	NA	NA	NA	NA	0	0
ZNF668	early_supporting		1	NA	0.0205003	0.0212752	0.128	0.088	1	0	9.09784e-19	0.305489	1.25186e-15	1	NA	NA	NA	NA		NA	NA	NA	NA	NA	NA	0	NA	NA	NA	NA	NA	0	0
ZNF670	early_supporting		1	NA	0.025206	0.0370567	0.08	0.052	1	0	1.09365e-38	0.650892	1.50486e-35	1	NA	NA	NA	NA		NA	NA	NA	NA	NA	NA	0	NA	NA	NA	NA	NA	0	0
ZNF674	early_supporting		1	NA	0.147503	0.0172801	0.028	0.017	1	0	4.00161e-27	0.505339	5.50622e-24	1	NA	NA	NA	NA		NA	NA	NA	NA	NA	NA	0	NA	NA	NA	NA	NA	0	0
ZNF678	early_supporting		1	NA	1.89211e-07	0.107877	0.14	0.065	0.00294886	0	5.57529e-39	0.647732	7.67159e-36	1	NA	NA	NA	NA		NA	NA	NA	NA	NA	NA	0	NA	NA	NA	NA	NA	0	0
ZNF682	early_supporting		1	NA	1.10002e-21	0.219551	0.222	0.072	1.71438e-17	1	1.0037e-05	0.230724	0.0138109	0	NA	NA	NA	NA		NA	NA	NA	NA	NA	NA	0	NA	NA	NA	NA	NA	0	0
ZNF687	early_supporting		1	NA	0.0076351	0.0427951	0.145	0.098	1	0	6.27418e-38	0.631994	8.63327e-35	1	NA	NA	NA	NA		NA	NA	NA	NA	NA	NA	0	NA	NA	NA	NA	NA	0	0
ZNF689	early_supporting		1	NA	0.122935	0.0234189	0.11	0.085	1	0	2.60409e-42	0.657987	3.58322e-39	1	NA	NA	NA	NA		NA	NA	NA	NA	NA	NA	0	NA	NA	NA	NA	NA	0	0
ZNF7	early_supporting		1	NA	0.0319626	0.0283054	0.222	0.169	1	0	4.70849e-24	0.529899	6.47888e-21	1	NA	NA	NA	NA		NA	NA	NA	NA	NA	NA	0	NA	NA	NA	NA	NA	0	0
ZNF70	early_supporting		1	NA	0.0507153	0.021203	0.062	0.041	1	0	1.35902e-29	0.751509	1.87001e-26	1	NA	NA	NA	NA		NA	NA	NA	NA	NA	NA	0	NA	NA	NA	NA	NA	0	0
ZNF700	early_supporting		1	NA	0.330202	0.019538	0.055	0.044	1	0	1.01539e-69	0.920392	1.39718e-66	1	NA	NA	NA	NA		NA	NA	NA	NA	NA	NA	0	NA	NA	NA	NA	NA	0	0
ZNF701	early_supporting		1	NA	0.000275769	0.0692165	0.105	0.057	1	0	1.81057e-11	0.377552	2.49135e-08	1	NA	NA	NA	NA		NA	NA	NA	NA	NA	NA	0	NA	NA	NA	NA	NA	0	0
ZNF707	early_supporting		1	NA	0.112021	0.0184242	0.058	0.04	1	0	3.57264e-11	0.387306	4.91595e-08	1	NA	NA	NA	NA		NA	NA	NA	NA	NA	NA	0	NA	NA	NA	NA	NA	0	0
ZNF71	early_supporting		1	NA	2.03127e-05	0.0890545	0.198	0.117	0.316573	0	1.13252e-20	0.480852	1.55834e-17	1	NA	NA	NA	NA		NA	NA	NA	NA	NA	NA	0	NA	NA	NA	NA	NA	0	0
ZNF713	early_supporting		1	NA	0.200951	0.0176703	0.028	0.018	1	0	2.7741e-14	0.449232	3.81716e-11	1	NA	NA	NA	NA		NA	NA	NA	NA	NA	NA	0	NA	NA	NA	NA	NA	0	0
ZNF718	early_supporting		1	NA	0.00907406	0.0373411	0.158	0.108	1	0	2.75424e-15	0.342521	3.78983e-12	1	NA	NA	NA	NA		NA	NA	NA	NA	NA	NA	0	NA	NA	NA	NA	NA	0	0
ZNF721	early_supporting		1	NA	0.0830222	0.012517	0.32	0.26	1	0	3.52113e-45	0.686544	4.84508e-42	1	NA	NA	NA	NA		NA	NA	NA	NA	NA	NA	0	NA	NA	NA	NA	NA	0	0
ZNF74	early_supporting		1	NA	0.00268673	0.0476223	0.152	0.1	1	0	2.91537e-07	0.182908	0.000401155	1	NA	NA	NA	NA		NA	NA	NA	NA	NA	NA	0	NA	NA	NA	NA	NA	0	0
ZNF746	early_supporting		1	NA	1.44603e-12	0.172738	0.202	0.086	2.25364e-08	1	1.73098e-42	-0.639474	2.38183e-39	0	NA	NA	NA	NA		NA	NA	NA	NA	NA	NA	0	NA	NA	NA	NA	NA	0	0
ZNF749	early_supporting		1	NA	0.000238767	0.070789	0.158	0.094	1	0	2.66063e-21	0.322846	3.66102e-18	1	NA	NA	NA	NA		NA	NA	NA	NA	NA	NA	0	NA	NA	NA	NA	NA	0	0
ZNF75A	early_supporting		1	NA	5.11314e-05	0.0892878	0.325	0.216	0.796883	0	9.22419e-10	0.425802	1.26925e-06	1	NA	NA	NA	NA		NA	NA	NA	NA	NA	NA	0	NA	NA	NA	NA	NA	0	0
ZNF75D	early_supporting		1	NA	0.00383424	0.0344292	0.085	0.049	1	0	1.67672e-38	0.764817	2.30716e-35	1	NA	NA	NA	NA		NA	NA	NA	NA	NA	NA	0	NA	NA	NA	NA	NA	0	0
ZNF76	early_supporting		1	NA	0.000216763	0.0748868	0.24	0.158	1	0	1.33811e-23	0.336724	1.84123e-20	1	NA	NA	NA	NA		NA	NA	NA	NA	NA	NA	0	NA	NA	NA	NA	NA	0	0
ZNF761	early_supporting		1	NA	8.21399e-15	0.156108	0.18	0.065	1.28015e-10	0	6.70073e-39	0.695906	9.22021e-36	1	NA	NA	NA	NA		NA	NA	NA	NA	NA	NA	0	NA	NA	NA	NA	NA	0	0
ZNF764	early_supporting		1	NA	1.08889e-06	0.076935	0.125	0.058	0.0169704	0	2.52664e-12	0.401274	3.47665e-09	1	NA	NA	NA	NA		NA	NA	NA	NA	NA	NA	0	NA	NA	NA	NA	NA	0	0
ZNF770	early_supporting		1	NA	0.0165942	0.0278719	0.398	0.309	1	0	3.80924e-28	0.500887	5.24152e-25	1	NA	NA	NA	NA		NA	NA	NA	NA	NA	NA	0	NA	NA	NA	NA	NA	0	0
ZNF773	early_supporting		1	NA	0.212828	0.00369915	0.072	0.056	1	0	1.30284e-14	0.463885	1.79271e-11	1	NA	NA	NA	NA		NA	NA	NA	NA	NA	NA	0	NA	NA	NA	NA	NA	0	0
ZNF777	early_supporting		1	NA	0.00106877	0.0388326	0.082	0.043	1	0	3.72875e-07	0.177821	0.000513076	1	NA	NA	NA	NA		NA	NA	NA	NA	NA	NA	0	NA	NA	NA	NA	NA	0	0
ZNF778	early_supporting		1	NA	0.00118175	0.0521623	0.078	0.041	1	0	1.34766e-41	0.703251	1.85437e-38	1	NA	NA	NA	NA		NA	NA	NA	NA	NA	NA	0	NA	NA	NA	NA	NA	0	0
ZNF780B	early_supporting		1	NA	0.00136642	0.0612921	0.138	0.085	1	0	6.48932e-14	0.439011	8.9293e-11	1	NA	NA	NA	NA		NA	NA	NA	NA	NA	NA	0	NA	NA	NA	NA	NA	0	0
ZNF782	early_supporting		1	NA	0.0361681	0.0294423	0.06	0.038	1	0	3.15642e-20	0.555639	4.34323e-17	1	NA	NA	NA	NA		NA	NA	NA	NA	NA	NA	0	NA	NA	NA	NA	NA	0	0
ZNF785	early_supporting		1	NA	0.181429	0.0110562	0.1	0.079	1	0	1.96461e-22	0.612706	2.7033e-19	1	NA	NA	NA	NA		NA	NA	NA	NA	NA	NA	0	NA	NA	NA	NA	NA	0	0
ZNF789	early_supporting		1	NA	0.00159728	0.0696463	0.098	0.056	1	0	8.63574e-21	0.409265	1.18828e-17	1	NA	NA	NA	NA		NA	NA	NA	NA	NA	NA	0	NA	NA	NA	NA	NA	0	0
ZNF79	early_supporting		1	NA	4.44147e-06	0.0825918	0.082	0.034	0.0692203	0	5.95186e-24	0.548554	8.18976e-21	1	NA	NA	NA	NA		NA	NA	NA	NA	NA	NA	0	NA	NA	NA	NA	NA	0	0
ZNF791	early_supporting		1	NA	5.0492e-05	0.0839385	0.355	0.236	0.786918	0	1.27563e-39	0.669424	1.75527e-36	1	NA	NA	NA	NA		NA	NA	NA	NA	NA	NA	0	NA	NA	NA	NA	NA	0	0
ZNF793	early_supporting		1	NA	0.228971	0.000872218	0.125	0.102	1	0	5.76917e-11	0.38923	7.93837e-08	1	NA	NA	NA	NA		NA	NA	NA	NA	NA	NA	0	NA	NA	NA	NA	NA	0	0
ZNF799	early_supporting		1	NA	0.00042199	0.0530814	0.055	0.024	1	0	1.00724e-15	0.535621	1.38597e-12	1	NA	NA	NA	NA		NA	NA	NA	NA	NA	NA	0	NA	NA	NA	NA	NA	0	0
ZNF800	early_supporting		1	NA	0.00105581	0.0552315	0.285	0.199	1	0	1.23432e-48	0.692424	1.69842e-45	1	NA	NA	NA	NA		NA	NA	NA	NA	NA	NA	0	NA	NA	NA	NA	NA	0	0
ZNF805	early_supporting		1	NA	0.0051792	0.0501009	0.08	0.046	1	0	8.92611e-38	0.681381	1.22823e-34	1	NA	NA	NA	NA		NA	NA	NA	NA	NA	NA	0	NA	NA	NA	NA	NA	0	0
ZNF81	early_supporting		1	NA	6.88966e-08	0.0950781	0.11	0.045	0.00107375	0	2.05643e-39	0.80138	2.82965e-36	1	NA	NA	NA	NA		NA	NA	NA	NA	NA	NA	0	NA	NA	NA	NA	NA	0	0
ZNF813	early_supporting		1	NA	2.24749e-06	0.102783	0.085	0.035	0.0350272	0	1.56461e-10	0.474775	2.15291e-07	1	NA	NA	NA	NA		NA	NA	NA	NA	NA	NA	0	NA	NA	NA	NA	NA	0	0
ZNF829	early_supporting		1	NA	0.111816	0.00857105	0.055	0.038	1	0	9.27523e-10	0.455971	1.27627e-06	1	NA	NA	NA	NA		NA	NA	NA	NA	NA	NA	0	NA	NA	NA	NA	NA	0	0
ZNF83	early_supporting		1	NA	0.000187637	0.0688663	0.517	0.367	1	0	2.97351e-15	0.439816	4.09155e-12	1	NA	NA	NA	NA		NA	NA	NA	NA	NA	NA	0	NA	NA	NA	NA	NA	0	0
ZNF845	early_supporting		1	NA	0.0130069	0.0418082	0.038	0.018	1	0	1.91144e-17	0.513252	2.63015e-14	1	NA	NA	NA	NA		NA	NA	NA	NA	NA	NA	0	NA	NA	NA	NA	NA	0	0
ZNF891	early_supporting		1	NA	0.0889782	0.024896	0.122	0.094	1	0	2.07964e-33	0.616054	2.86158e-30	1	NA	NA	NA	NA		NA	NA	NA	NA	NA	NA	0	NA	NA	NA	NA	NA	0	0
ZNF92	early_supporting		1	NA	1.71644e-09	0.127508	0.238	0.119	2.67507e-05	1	2.46142e-11	-0.381164	3.38691e-08	0	NA	NA	NA	NA		NA	NA	NA	NA	NA	NA	0	NA	NA	NA	NA	NA	0	0
ZSCAN16	early_supporting		1	NA	0.0160275	0.0189221	0.09	0.057	1	0	1.31316e-27	0.538016	1.80691e-24	1	NA	NA	NA	NA		NA	NA	NA	NA	NA	NA	0	NA	NA	NA	NA	NA	0	0
ZSCAN2	early_supporting		1	NA	5.88457e-14	0.178276	0.252	0.112	9.17109e-10	1	0.738916	0.105631	1	0	NA	NA	NA	NA		NA	NA	NA	NA	NA	NA	0	NA	NA	NA	NA	NA	0	0
ZSCAN20	early_supporting		1	NA	0.0594634	0.0174902	0.052	0.033	1	0	2.20694e-08	0.425462	3.03675e-05	1	NA	NA	NA	NA		NA	NA	NA	NA	NA	NA	0	NA	NA	NA	NA	NA	0	0
ZSCAN25	early_supporting		1	NA	0.0146605	0.0402477	0.115	0.077	1	0	9.07643e-39	0.777358	1.24892e-35	1	NA	NA	NA	NA		NA	NA	NA	NA	NA	NA	0	NA	NA	NA	NA	NA	0	0
ZSCAN29	early_supporting		1	NA	2.42178e-06	0.0930059	0.12	0.056	0.0377435	0	5.35505e-49	0.821449	7.36855e-46	1	NA	NA	NA	NA		NA	NA	NA	NA	NA	NA	0	NA	NA	NA	NA	NA	0	0
ZSCAN5A	early_supporting		1	NA	0.000126403	0.0554948	0.128	0.07	1	0	8.33647e-27	0.477798	1.1471e-23	1	NA	NA	NA	NA		NA	NA	NA	NA	NA	NA	0	NA	NA	NA	NA	NA	0	0
ZSCAN9	early_supporting		1	NA	0.0110384	0.0546331	0.212	0.156	1	0	5.08423e-41	0.820976	6.9959e-38	1	NA	NA	NA	NA		NA	NA	NA	NA	NA	NA	0	NA	NA	NA	NA	NA	0	0
ZXDA	early_supporting		1	NA	0.00335563	0.049616	0.06	0.031	1	0	1.00276e-06	0.152561	0.0013798	1	NA	NA	NA	NA		NA	NA	NA	NA	NA	NA	0	NA	NA	NA	NA	NA	0	0
ZXDB	early_supporting		1	NA	9.08199e-06	0.0796214	0.145	0.076	0.141543	0	1.26706e-31	0.564322	1.74347e-28	1	NA	NA	NA	NA		NA	NA	NA	NA	NA	NA	0	NA	NA	NA	NA	NA	0	0
ZXDC	early_supporting		1	NA	1.64352e-05	0.101418	0.212	0.128	0.256143	0	1.65375e-21	0.530189	2.27556e-18	1	NA	NA	NA	NA		NA	NA	NA	NA	NA	NA	0	NA	NA	NA	NA	NA	0	0
AHR	granulosa		1	AHR-HUMAN.H10MO.B.6	3.36913e-34	0.489427	0.356	0.123	5.2508e-30	1	0.0905959	-0.224278	1	0	1.3134e-06	-0.229978	0.00252173	0		0.707365	0.00456531	0.046	0.05	1	Ahr	0	NA	NA	NA	NA	NA	0	0
ARID1B	granulosa		1	NA	0.397991	0.0835309	0.378	0.383	1	0	1.72483e-11	0.478983	2.37337e-08	1	NA	NA	NA	NA		NA	NA	NA	NA	NA	NA	0	0.331387	0.0295809	0.344	0.301	1	0	0
ARID5A	granulosa		1	ARID5A.SwissRegulon.6	0.321735	0.015498	0.036	0.027	1	0	0.014807	-0.224765	1	0	6.08646e-65	0.691148	1.1686e-61	1		NA	NA	NA	NA	NA	NA	0	NA	NA	NA	NA	NA	0	0
ARID5B	granulosa		1	ARID5B.SwissRegulon.6	0.742576	0.00508994	0.42	0.45	1	0	5.55586e-21	0.614491	7.64487e-18	1	0.00793719	0.0648998	1	0		NA	NA	NA	NA	NA	NA	0	NA	NA	NA	NA	NA	0	0
ARNTL	granulosa		1	ARNTL.SwissRegulon.6	8.82444e-09	0.145008	0.097	0.034	0.000137529	0	5.78334e-27	0.812454	7.95787e-24	1	0.00591664	0.0640393	1	0		NA	NA	NA	NA	NA	NA	0	3.75467e-06	0.151585	0.144	0.054	0.0440048	1	1
ATF1	granulosa		1	ATF1.SwissRegulon.6	0.212297	0.0693713	0.296	0.276	1	0	0.000158519	0.148802	0.218122	0	1.83535e-09	0.130848	3.52387e-06	1		NA	NA	NA	NA	NA	NA	0	0.0717822	0.0757674	0.268	0.211	1	0	0
ATF4	granulosa		1	ATF4.MA0833.1.6	0.992947	0.0113379	0.569	0.595	1	0	9.79858e-17	0.410011	1.34828e-13	1	0.0679945	-0.27052	1	0		NA	NA	NA	NA	NA	NA	0	0.0204533	0.140538	0.796	0.732	1	0	0
ATF6	granulosa		1	ATF6.SwissRegulon.6	0.000742485	0.201878	0.29	0.232	1	0	3.79841e-13	0.308379	5.22661e-10	1	1.10038e-05	-0.204812	0.0211273	0		NA	NA	NA	NA	NA	NA	0	0.271353	0.00296568	0.096	0.072	1	0	0
BACH1	granulosa		1	BACH1-HUMAN.H10MO.A.6	0.715149	0.0272038	0.199	0.217	1	0	0.00295965	0.15116	1	0	4.47129e-26	0.50915	8.58487e-23	1		NA	NA	NA	NA	NA	NA	0	NA	NA	NA	NA	NA	0	0
BCL6	granulosa		1	BCL6.SwissRegulon.6	0.16587	0.052959	0.116	0.094	1	0	9.21721e-25	0.561005	1.26829e-21	1	2.44588e-06	-0.014654	0.00469608	0		NA	NA	NA	NA	NA	NA	0	0.393619	0.0299725	0.092	0.075	1	0	0
BRCA1	granulosa		1	BRCA1-HUMAN.H10MO.D.6	0.569682	0.00999003	0.028	0.023	1	0	NA	NA	NA	NA	0	2.62454	0	1		NA	NA	NA	NA	NA	NA	0	NA	NA	NA	NA	NA	0	0
CDX1	granulosa		1	CDX1.MA0878.1.6	0.636422	0.00840027	0.006	0.008	1	0	5.36851e-06	0.179975	0.00738706	1	0.00413138	-0.241692	1	0		NA	NA	NA	NA	NA	NA	0	NA	NA	NA	NA	NA	0	0
CLOCK	granulosa		1	CLOCK.SwissRegulon.6	0.00337527	0.149206	0.199	0.147	1	0	4.00253e-05	-0.343949	0.0550749	0	1.01048e-96	0.958161	1.94012e-93	1		NA	NA	NA	NA	NA	NA	0	NA	NA	NA	NA	NA	0	0
CPEB1	granulosa		1	CPEB1.SwissRegulon.6	1.67316e-06	0.0533993	0.036	0.008	0.0260762	0	NA	NA	NA	NA	8.34464e-83	0.857961	1.60217e-79	1		NA	NA	NA	NA	NA	NA	0	NA	NA	NA	NA	NA	0	0
CREBL2	granulosa		1	NA	0.0995882	0.0786425	0.144	0.117	1	0	2.34609e-10	0.61221	3.22822e-07	1	NA	NA	NA	NA		0.0317369	0.0600257	0.053	0.039	1	Crebl2	0	0.109008	0.0427618	0.12	0.085	1	0	0
DBP	granulosa		1	DBP.SwissRegulon.6	0.000157904	0.196916	0.282	0.206	1	0	1.47033e-05	-0.276207	0.0202318	0	1.89073e-94	1.05013	3.6302e-91	1		1.76006e-11	0.189387	0.31	0.225	3.25894e-07	Dbp	1	0.0628778	0.0778585	0.188	0.14	1	0	1
DDIT3	granulosa		1	DDIT3.SwissRegulon.6	0.427827	0.0439874	0.351	0.349	1	0	9.7707e-10	-0.459297	1.34445e-06	0	3.25714e-37	0.601506	6.2537e-34	1		NA	NA	NA	NA	NA	NA	0	0.00159023	0.196942	0.348	0.247	1	0	0
ELK4	granulosa		1	ELK4.MA0076.2.6	0.0437718	0.0918099	0.113	0.084	1	0	0.00163685	-0.179755	1	0	1.58449e-49	3.19015	3.04222e-46	1		NA	NA	NA	NA	NA	NA	0	NA	NA	NA	NA	NA	0	0
EP300	granulosa		1	EP300.SwissRegulon.6	0.0243992	0.119639	0.356	0.314	1	0	NA	NA	NA	NA	6.30813e-10	0.188907	1.21116e-06	1		NA	NA	NA	NA	NA	NA	0	NA	NA	NA	NA	NA	0	0
EPAS1	granulosa		1	EPAS1-HUMAN.H10MO.D.6	2.41192e-16	0.161151	0.091	0.018	3.75898e-12	0	2.73702e-08	0.414973	3.76614e-05	1	0.00728217	-0.279575	1	0		0.809924	0.00487983	0.027	0.026	1	Epas1	0	NA	NA	NA	NA	NA	0	0
ESRRG	granulosa		1	ESRRG.SwissRegulon.6	0.948048	0.00680386	0.014	0.014	1	0	9.56356e-29	0.645801	1.31595e-25	1	0.0326179	-0.903479	1	0		NA	NA	NA	NA	NA	NA	0	0.317863	0.00462366	0.032	0.021	1	0	0
ETV7	granulosa		1	ETV7-HUMAN.H10MO.D.6	0.596481	0.00378727	0.011	0.015	1	0	8.79271e-17	-0.734133	1.20988e-13	0	5.41837e-07	0.182354	0.00104033	1		NA	NA	NA	NA	NA	NA	0	0.0689037	0.0691277	0.032	0.014	1	0	0
FOXJ3	granulosa		1	FOXJ3-HUMAN.H10MO.S.6	0.0582803	0.131323	0.304	0.274	1	0	1.65237e-05	0.598942	0.0227366	0	0	3.41936	0	1		NA	NA	NA	NA	NA	NA	0	NA	NA	NA	NA	NA	0	0
FOXO1	granulosa		1	FOXO1.SwissRegulon.6	0.986936	0.0170729	0.169	0.172	1	0	2.02543e-60	-1.02689	2.78699e-57	0	0	3.47991	0	1		2.62659e-36	0.318164	0.357	0.192	4.86339e-32	Foxo1	1	NA	NA	NA	NA	NA	0	1
FOXO4	granulosa		1	FOXO4-HUMAN.H10MO.C.6	0.467041	0.0535852	0.069	0.061	1	0	0.69347	0.074728	1	0	0	5.52875	0	1		NA	NA	NA	NA	NA	NA	0	NA	NA	NA	NA	NA	0	0
FUBP1	granulosa		1	FUBP1.SwissRegulon.6	0.0935684	0.0784515	0.489	0.465	1	0	NA	NA	NA	NA	2.54938e-320	3.05027	4.89481e-317	1		4.91895e-40	0.192409	0.927	0.806	9.10793e-36	Fubp1	1	NA	NA	NA	NA	NA	0	1
GABPA	granulosa		1	GABPA.HOMER.6	0.0270277	0.147231	0.218	0.181	1	0	0.850033	0.00186151	1	0	5.11138e-61	1.17406	9.81385e-58	1		NA	NA	NA	NA	NA	NA	0	NA	NA	NA	NA	NA	0	0
GLIS3	granulosa		1	GLIS3.MA0737.1.6	0.358691	0.0138736	0.017	0.011	1	0	1.99154e-67	0.916753	2.74036e-64	1	0.0153031	-0.147438	1	0		0.00119421	0.0168005	0.008	0.002	1	Glis3	0	NA	NA	NA	NA	NA	0	0
HDX	granulosa		1	HDX.SwissRegulon.6	0.643722	0.0237194	0.058	0.066	1	0	1.50514e-25	0.858489	2.07107e-22	1	0.856572	-0.0484876	1	0		NA	NA	NA	NA	NA	NA	0	NA	NA	NA	NA	NA	0	0
HIVEP1	granulosa		1	HIVEP1.SwissRegulon.6	0.000375325	0.18013	0.293	0.222	1	0	4.88588e-16	0.550891	6.72296e-13	1	0.986361	-0.0897149	1	0		NA	NA	NA	NA	NA	NA	0	NA	NA	NA	NA	NA	0	0
HLF	granulosa		1	HLF.MA0043.2.6	2.76661e-09	0.103069	0.052	0.011	4.31177e-05	0	1.83697e-40	1.0268	2.52767e-37	1	0.192042	0.0201777	1	0		0.65869	0.0153456	0.065	0.062	1	Hlf	0	NA	NA	NA	NA	NA	0	0
HLTF	granulosa		1	HLTF-HUMAN.H10MO.D.6	3.61811e-40	0.514987	0.721	0.483	5.63883e-36	1	NA	NA	NA	NA	0.109183	0.0790428	1	0		0.661511	0.0404002	0.14	0.141	1	Hltf	0	0.00125356	0.13085	0.684	0.537	1	0	0
HOPX	granulosa		1	NA	0.984748	0.00593841	0.572	0.606	1	0	4.45253e-14	0.19632	6.12668e-11	1	NA	NA	NA	NA		0.135955	0.0104564	0.014	0.009	1	Hopx	0	1.10181e-23	0.488949	0.668	0.285	1.29132e-19	1	1
HOXA4	granulosa		1	HOXA4.SwissRegulon.6	0.353928	0.0145857	0.025	0.018	1	0	4.93799e-06	-0.209955	0.00679468	0	1.84211e-37	0.464837	3.53686e-34	1		NA	NA	NA	NA	NA	NA	0	NA	NA	NA	NA	NA	0	0
HOXB2	granulosa		1	HOXB2.SwissRegulon.6	0.121762	0.014348	0.022	0.012	1	0	1.61846e-07	0.198408	0.0002227	1	0.0025771	-2.08294	1	0		NA	NA	NA	NA	NA	NA	0	NA	NA	NA	NA	NA	0	0
HSF1	granulosa		1	HSF1.MA0486.2.6	0.099515	0.0638946	0.541	0.544	1	0	0.0169348	-0.149451	1	0	1.36306e-26	0.71324	2.61707e-23	1		NA	NA	NA	NA	NA	NA	0	1.55361e-10	0.303139	0.388	0.194	1.82083e-06	1	1
HSF5	granulosa		1	NA	0.612449	0.0102236	0.008	0.006	1	0	3.07159e-30	0.77334	4.22651e-27	1	NA	NA	NA	NA		NA	NA	NA	NA	NA	NA	0	NA	NA	NA	NA	NA	0	0
IRF2	granulosa		1	IRF2.MA0051.1.6	0.232446	0.0621454	0.37	0.354	1	0	3.77872e-05	0.279543	0.0519951	0	2.24018e-100	2.04174	4.30115e-97	1		0.000692353	0.0956341	0.33	0.292	1	Irf2	0	NA	NA	NA	NA	NA	0	0
IRF5	granulosa		1	IRF5-HUMAN.H10MO.D.6	0.466585	0.0156691	0.011	0.007	1	0	0.747994	0.0898863	1	0	1.45159e-214	1.7479	2.78705e-211	1		NA	NA	NA	NA	NA	NA	0	0.00610852	0.0443398	0.028	0.006	1	0	0
KAT6B	granulosa		1	NA	0.253314	0.0674801	0.483	0.489	1	0	6.95064e-14	0.714814	9.56408e-11	1	NA	NA	NA	NA		NA	NA	NA	NA	NA	NA	0	NA	NA	NA	NA	NA	0	0
KLF12	granulosa		1	KLF12.SwissRegulon.6	0.167509	0.0819079	0.152	0.131	1	0	1.02775e-13	-0.410796	1.41418e-10	0	7.31533e-10	0.248293	1.40454e-06	1		NA	NA	NA	NA	NA	NA	0	NA	NA	NA	NA	NA	0	0
KLF15	granulosa		1	KLF15-HUMAN.H10MO.D.6	0.63515	0.00438685	0.011	0.009	1	0	1.81455e-28	0.576536	2.49682e-25	1	1.20338e-27	-0.509214	2.31049e-24	0		NA	NA	NA	NA	NA	NA	0	8.77275e-09	0.201912	0.176	0.06	0.000102817	1	1
KLF8	granulosa		1	KLF8-HUMAN.H10MO.C.6	0.991838	0.0174363	0.036	0.036	1	0	5.01355e-13	0.514999	6.89865e-10	1	2.79437e-05	0.151204	0.053652	0		NA	NA	NA	NA	NA	NA	0	NA	NA	NA	NA	NA	0	0
KMT2A	granulosa		1	NA	0.000135808	0.166873	0.481	0.408	1	0	1.90316e-09	0.510489	2.61875e-06	1	NA	NA	NA	NA		NA	NA	NA	NA	NA	NA	0	NA	NA	NA	NA	NA	0	0
L3MBTL1	granulosa		1	NA	0.166239	0.06485	0.122	0.1	1	0	2.2526e-07	0.770509	0.000309958	1	NA	NA	NA	NA		NA	NA	NA	NA	NA	NA	0	NA	NA	NA	NA	NA	0	0
LRRFIP2	granulosa		1	NA	1.28741e-72	0.710699	0.674	0.285	2.00643e-68	1	0.00268267	0.41293	1	0	NA	NA	NA	NA		0.0147287	0.0621206	0.318	0.293	1	Lrrfip2	0	NA	NA	NA	NA	NA	0	0
MAFG	granulosa		1	MAFG.MA0659.1.6	0.162233	0.0849132	0.13	0.109	1	0	0.000402338	0.120885	0.553618	0	2.04347e-31	0.577322	3.92347e-28	1		6.14288e-06	0.120097	0.422	0.368	0.113742	Mafg	0	NA	NA	NA	NA	NA	0	0
MAX	granulosa		1	MAX.MAX.SwissRegulon.6	1.24397e-14	0.323637	0.55	0.396	1.93873e-10	1	0.0523599	-0.22146	1	0	0.191641	-0.0154148	1	0		1.57985e-07	0.122377	0.333	0.26	0.00292526	Max	1	NA	NA	NA	NA	NA	0	1
MKX	granulosa		1	NA	4.2301e-31	0.178919	0.08	0.005	6.59262e-27	0	1.77807e-64	0.879657	2.44662e-61	1	NA	NA	NA	NA		3.93262e-22	0.071674	0.033	0.004	7.28164e-18	Mkx	1	3.52035e-09	0.19691	0.176	0.056	4.12585e-05	1	2
MSX2	granulosa		1	MSX2.SwissRegulon.6	0.244306	0.0326419	0.025	0.016	1	0	0.0108386	0.270267	1	0	1.01221e-19	0.367947	1.94345e-16	1		NA	NA	NA	NA	NA	NA	0	NA	NA	NA	NA	NA	0	0
MZF1	granulosa		1	MZF1.MA0056.1.6	0.507208	0.0474218	0.202	0.195	1	0	2.0782e-33	0.409091	2.8596e-30	1	0.60772	-0.101626	1	0		0.423994	0.0240638	0.036	0.032	1	Mzf1	0	NA	NA	NA	NA	NA	0	0
NFE2L1	granulosa		1	NFE2L1.SwissRegulon.6	1.85423e-97	0.811463	0.732	0.268	2.88981e-93	1	0.0403305	-0.115314	1	0	0.139904	-0.143555	1	0		NA	NA	NA	NA	NA	NA	0	1.48583e-05	0.187967	0.644	0.476	0.174139	0	0
NFIX	granulosa		1	NFIX.MA0671.1.6	0.0630922	0.0773725	0.171	0.137	1	0	1.19787e-14	0.175939	1.64827e-11	1	0.817502	-0.114582	1	0		0.895284	0.0234751	0.09	0.094	1	Nfix	0	NA	NA	NA	NA	NA	0	0
NPAS2	granulosa		1	NPAS2.HOMER.6	0.784191	0.00853569	0.03	0.028	1	0	1.15276e-14	0.316493	1.58619e-11	1	0.0289417	0.110243	1	0		NA	NA	NA	NA	NA	NA	0	NA	NA	NA	NA	NA	0	0
NPAS3	granulosa		1	NA	0.718398	0.0228254	0.077	0.073	1	0	1.21223e-59	1.09304	1.66803e-56	1	NA	NA	NA	NA		NA	NA	NA	NA	NA	NA	0	NA	NA	NA	NA	NA	0	0
NR1D1	granulosa		1	NR1D1.SwissRegulon.6	9.43769e-06	0.131775	0.097	0.044	0.147086	0	2.20023e-24	-0.621118	3.02751e-21	0	3.46711e-07	0.124654	0.000665685	1		NA	NA	NA	NA	NA	NA	0	0.00720919	0.0799028	0.12	0.066	1	0	0
NR1D2	granulosa		1	NA	1.28997e-10	0.291979	0.296	0.17	2.01041e-06	1	3.12407e-24	-0.47338	4.29872e-21	0	NA	NA	NA	NA		0.0350487	0.0611793	0.128	0.108	1	Nr1d2	0	0.0471115	0.051275	0.164	0.114	1	0	0
NR1H2	granulosa		1	NR1H2-HUMAN.H10MO.D.6	0.016089	0.133826	0.257	0.212	1	0	4.99048e-92	0.937084	6.8669e-89	1	0.012321	-0.00568338	1	0		0.000138761	0.113076	0.215	0.173	1	Nr1h2	0	NA	NA	NA	NA	NA	0	0
NR1H3	granulosa		1	NA	0.316566	0.0788328	0.094	0.081	1	0	3.41503e-90	0.925544	4.69908e-87	1	NA	NA	NA	NA		NA	NA	NA	NA	NA	NA	0	0.736244	0.00478695	0.02	0.017	1	0	0
NR2C1	granulosa		1	NR2C1-HUMAN.H10MO.C.6	0.91444	0.0331177	0.204	0.216	1	0	0.216738	0.000764489	1	0	6.5722e-13	0.397573	1.26186e-09	1		NA	NA	NA	NA	NA	NA	0	NA	NA	NA	NA	NA	0	0
NR2C2	granulosa		1	NR2C2.MA0504.1.6	0.14211	0.0964496	0.191	0.166	1	0	0.00067287	0.115058	0.925869	0	4.2257e-14	0.338387	8.11334e-11	1		NA	NA	NA	NA	NA	NA	0	NA	NA	NA	NA	NA	0	0
NR2F1	granulosa		1	NR2F1.MA0017.2.6	0.544908	0.0121038	0.066	0.058	1	0	0.00300358	0.14579	1	0	6.37195e-83	1.06713	1.22342e-79	1		NA	NA	NA	NA	NA	NA	0	NA	NA	NA	NA	NA	0	0
NR3C1	granulosa		1	NR3C1.SwissRegulon.6	1.68683e-05	0.196445	0.387	0.293	0.262892	0	0.712488	-0.0577616	1	0	1.65972e-47	0.684141	3.18666e-44	1		NA	NA	NA	NA	NA	NA	0	NA	NA	NA	NA	NA	0	0
PBX2	granulosa		1	PBX2-HUMAN.H10MO.C.6	0.179276	0.0756627	0.309	0.288	1	0	5.00877e-11	0.314524	6.89207e-08	1	3.24047e-15	-0.430032	6.2217e-12	0		NA	NA	NA	NA	NA	NA	0	0.00494174	0.0750593	0.232	0.147	1	0	0
PGR	granulosa		1	PGR.HOMER.6	0.00675715	0.0836205	0.061	0.033	1	0	3.85674e-05	0.0905647	0.0530687	0	9.29156e-94	0.872287	1.78398e-90	1		NA	NA	NA	NA	NA	NA	0	NA	NA	NA	NA	NA	0	0
PHTF2	granulosa		1	NA	0.410902	0.0460855	0.146	0.132	1	0	2.19676e-06	0.88085	0.00302274	1	NA	NA	NA	NA		NA	NA	NA	NA	NA	NA	0	NA	NA	NA	NA	NA	0	0
PKNOX2	granulosa		1	PKNOX2.SwissRegulon.6	0.0202812	0.105184	0.174	0.132	1	0	1.4779e-45	0.659316	2.03359e-42	1	0.000395146	0.0863201	0.75868	0		NA	NA	NA	NA	NA	NA	0	0.109251	0.011951	0.136	0.097	1	0	0
PPARA	granulosa		1	PPARA-HUMAN.H10MO.C.6	5.38276e-07	0.187723	0.116	0.052	0.00838903	0	3.02273e-06	-0.368811	0.00415927	0	5.88975e-12	0.30358	1.13083e-08	1		NA	NA	NA	NA	NA	NA	0	0.255129	0.00824935	0.016	0.008	1	0	0
PPARG	granulosa		1	PPARG-HUMAN.H10MO.S.6	0.0625466	0.0114693	0.017	0.007	1	0	0.120025	-0.160081	1	0	7.58426e-39	0.539289	1.45618e-35	1		0.00258971	0.0111899	0.006	0.001	1	Pparg	0	0.000314122	0.0693574	0.18	0.092	1	0	0
PPP1R13L	granulosa		1	NA	8.66318e-47	0.525454	0.343	0.09	1.35016e-42	1	0.705568	-0.329614	1	0	NA	NA	NA	NA		NA	NA	NA	NA	NA	NA	0	5.77098e-05	0.161974	0.12	0.049	0.676359	0	0
PRDM1	granulosa		1	PRDM1.MA0508.2.6	0.0019118	0.043509	0.03	0.011	1	0	0.000421882	-0.118716	0.580509	0	6.74247e-09	0.30472	1.29455e-05	1		NA	NA	NA	NA	NA	NA	0	NA	NA	NA	NA	NA	0	0
PURA	granulosa		1	PURA-HUMAN.H10MO.D.6	1.45735e-05	0.224617	0.309	0.224	0.227128	0	3.00227e-15	0.812581	4.13113e-12	1	5.60135e-05	-0.308191	0.107546	0		9.18893e-11	0.14396	0.595	0.509	1.70142e-06	Pura	1	0.00919308	0.134491	0.196	0.133	1	0	1
RAD21	granulosa		1	RAD21.SwissRegulon.6	3.98384e-15	0.228733	0.773	0.684	6.20882e-11	1	NA	NA	NA	NA	2.62642e-67	-2.39874	5.04274e-64	0		NA	NA	NA	NA	NA	NA	0	NA	NA	NA	NA	NA	0	0
RARB	granulosa		1	RARB-HUMAN.H10MO.D.6	1.12559e-11	0.199476	0.141	0.051	1.75423e-07	0	1.84725e-14	-0.420011	2.54182e-11	0	3.56978e-95	1.06991	6.85398e-92	1		NA	NA	NA	NA	NA	NA	0	NA	NA	NA	NA	NA	0	0
RFX7	granulosa		1	RFX7.SwissRegulon.6	0.921902	0.00383425	0.108	0.11	1	0	2.54325e-06	0.681289	0.00349951	1	0.417699	-0.119324	1	0		NA	NA	NA	NA	NA	NA	0	NA	NA	NA	NA	NA	0	0
RORA	granulosa		1	RORA-HUMAN.H10MO.B.6	0.000787502	0.163599	0.202	0.139	1	0	0.0765402	-0.120841	1	0	1.82599e-26	0.463909	3.5059e-23	1		0.992517	0.00538024	0.122	0.124	1	Rora	0	0.133267	0.0259169	0.036	0.019	1	0	0
SALL2	granulosa		1	NA	0.679813	0.0160804	0.163	0.177	1	0	3.57404e-27	0.757904	4.91787e-24	1	NA	NA	NA	NA		NA	NA	NA	NA	NA	NA	0	NA	NA	NA	NA	NA	0	0
SATB2	granulosa		1	NA	0.002787	0.0528966	0.033	0.013	1	0	1.46975e-06	0.191149	0.00202237	1	NA	NA	NA	NA		NA	NA	NA	NA	NA	NA	0	NA	NA	NA	NA	NA	0	0
SMAD9	granulosa		1	NA	0.985413	0.0396536	0.05	0.051	1	0	2.57336e-111	1.55911	3.54094e-108	1	NA	NA	NA	NA		NA	NA	NA	NA	NA	NA	0	NA	NA	NA	NA	NA	0	0
SMARCA1	granulosa		1	NA	0.878575	0.0319641	0.497	0.515	1	0	1.89552e-44	1.09658	2.60823e-41	1	NA	NA	NA	NA		1.75415e-13	0.155322	0.712	0.658	3.24799e-09	Smarca1	1	1.29722e-11	0.387557	0.612	0.391	1.52034e-07	1	2
SOX17	granulosa		1	SOX17-HUMAN.H10MO.D.6	0.226159	0.0145433	0.011	0.006	1	0	0.431505	0.164533	1	0	1.00191e-12	0.303618	1.92366e-09	1		NA	NA	NA	NA	NA	NA	0	NA	NA	NA	NA	NA	0	0
SOX3	granulosa		1	SOX3.SwissRegulon.6	0.0373141	0.014594	0.017	0.006	1	0	4.55828e-14	-0.486372	6.2722e-11	0	2.89135e-46	0.674914	5.55139e-43	1		0.728381	0.000185083	0.001	0.001	1	Sox3	0	NA	NA	NA	NA	NA	0	0
SOX9	granulosa		1	SOX9-HUMAN.H10MO.B.6	0.00159899	0.0876065	0.097	0.055	1	0	1.11739e-10	0.0680273	1.53753e-07	0	2.97339e-271	2.29728	5.7089e-268	1		NA	NA	NA	NA	NA	NA	0	NA	NA	NA	NA	NA	0	0
SP140L	granulosa		1	NA	5.63127e-08	0.124639	0.097	0.035	0.000877633	0	8.66455e-38	0.672429	1.19224e-34	1	NA	NA	NA	NA		NA	NA	NA	NA	NA	NA	0	NA	NA	NA	NA	NA	0	0
SP2	granulosa		1	SP2-HUMAN.H10MO.C.6	0.776848	0.0315261	0.113	0.111	1	0	0.0335775	-0.307513	1	0	9.96256e-09	0.130497	1.91281e-05	1		0.785169	0.0205473	0.062	0.061	1	Sp2	0	0.267485	0.0120321	0.08	0.06	1	0	0
SREBF1	granulosa		1	SREBF1.MA0595.1.6	0.000425959	0.140931	0.249	0.173	1	0	3.28757e-11	-0.552305	4.5237e-08	0	4.88967e-12	0.267699	9.38816e-09	1		0.427344	0.00325738	0.088	0.098	1	Srebf1	0	NA	NA	NA	NA	NA	0	0
STAT2	granulosa		1	STAT2.SwissRegulon.6	0.827921	0.0265604	0.18	0.178	1	0	0.00135497	-0.282686	1	0	1.22791e-182	1.76639	2.35758e-179	1		0.351644	0.0462661	0.107	0.101	1	Stat2	0	NA	NA	NA	NA	NA	0	0
STAT5B	granulosa		1	STAT5B.SwissRegulon.6	6.17759e-05	0.134942	0.138	0.078	0.962777	0	0.134002	-0.0515033	1	0	1.56402e-19	0.415593	3.00291e-16	1		0.312441	0.0105094	0.081	0.094	1	Stat5b	0	NA	NA	NA	NA	NA	0	0
TFCP2	granulosa		1	TFCP2.MA0145.3.6	0.925979	0.0508864	0.166	0.169	1	0	0.0192852	0.181825	1	0	4.73223e-11	0.419477	9.08589e-08	1		NA	NA	NA	NA	NA	NA	0	0.000439066	0.130928	0.268	0.166	1	0	0
TFE3	granulosa		1	TFE3.MA0831.2.6	0.838062	0.022047	0.149	0.159	1	0	0.0887802	0.00149762	1	0	9.27032e-15	0.597468	1.7799e-11	1		NA	NA	NA	NA	NA	NA	0	0.0100417	0.0844763	0.164	0.103	1	0	0
THAP11	granulosa		1	NA	0.902398	0.0371631	0.262	0.285	1	0	2.24744e-07	0.27517	0.000309248	1	NA	NA	NA	NA		0.414571	0.0135658	0.287	0.28	1	Thap11	0	NA	NA	NA	NA	NA	0	0
THAP6	granulosa		1	NA	0.518941	0.0512749	0.133	0.124	1	0	3.64397e-09	0.940969	5.0141e-06	1	NA	NA	NA	NA		NA	NA	NA	NA	NA	NA	0	0.0114942	0.081637	0.176	0.113	1	0	0
THAP9	granulosa		1	NA	0.205361	0.0364558	0.05	0.036	1	0	6.2369e-07	0.419843	0.000858198	1	NA	NA	NA	NA		NA	NA	NA	NA	NA	NA	0	0.597663	0.0185126	0.08	0.07	1	0	0
TOX	granulosa		1	NA	0.00641168	0.020757	0.019	0.006	1	0	5.65079e-94	1.29606	7.77549e-91	1	NA	NA	NA	NA		1.00605e-05	0.034554	0.029	0.011	0.186281	Tox	0	NA	NA	NA	NA	NA	0	0
TOX2	granulosa		1	NA	0.0312037	0.0739067	0.061	0.038	1	0	6.58663e-82	0.934967	9.06321e-79	1	NA	NA	NA	NA		9.16788e-25	0.0490893	0.027	0.001	1.69752e-20	Tox2	1	NA	NA	NA	NA	NA	0	1
TRERF1	granulosa		1	NA	0.209495	0.0639122	0.141	0.12	1	0	1.2143e-12	0.380698	1.67088e-09	1	NA	NA	NA	NA		NA	NA	NA	NA	NA	NA	0	0.00400228	0.100693	0.176	0.107	1	0	0
TSHZ2	granulosa		1	NA	0.783727	0.014008	0.243	0.239	1	0	1.06665e-108	1.24643	1.46771e-105	1	NA	NA	NA	NA		NA	NA	NA	NA	NA	NA	0	NA	NA	NA	NA	NA	0	0
UBP1	granulosa		1	UBP1.SwissRegulon.6	0.578853	0.0868582	0.174	0.173	1	0	0.0264812	-0.0621287	1	0	4.81325e-13	0.197064	9.24143e-10	1		NA	NA	NA	NA	NA	NA	0	NA	NA	NA	NA	NA	0	0
VDR	granulosa		1	VDR-HUMAN.H10MO.S.6	3.74975e-49	0.278142	0.127	0.008	5.84398e-45	0	0.133764	0.187743	1	0	3.80199e-75	1.02951	7.29982e-72	1		NA	NA	NA	NA	NA	NA	0	0.00118694	0.0527111	0.036	0.008	1	0	0
WRNIP1	granulosa		1	WRNIP1.SwissRegulon.6	0.0282341	0.140409	0.257	0.221	1	0	NA	NA	NA	NA	1.32318e-24	0.272036	2.5405e-21	1		NA	NA	NA	NA	NA	NA	0	0.849153	0.00145951	0.16	0.154	1	0	0
ZBED3	granulosa		1	NA	0.329245	0.00330101	0.157	0.185	1	0	6.35096e-32	0.809	8.73893e-29	1	NA	NA	NA	NA		0.00632891	0.0845944	0.311	0.285	1	Zbed3	0	NA	NA	NA	NA	NA	0	0
ZBTB16	granulosa		1	ZBTB16.SwissRegulon.6	0.0276448	0.0268166	0.028	0.013	1	0	2.91008e-18	-0.568395	4.00427e-15	0	1.1466e-75	0.709875	2.20146e-72	1		NA	NA	NA	NA	NA	NA	0	0.540201	0.0245499	0.132	0.116	1	0	0
ZBTB20	granulosa		1	NA	1.64133e-79	0.72066	0.804	0.419	2.55801e-75	1	0.555979	0.0221563	1	0	NA	NA	NA	NA		6.45501e-91	0.408703	0.807	0.56	1.19521e-86	Zbtb20	1	0.199891	0.0324332	0.536	0.448	1	0	1
ZBTB25	granulosa		1	NA	0.00208443	0.142082	0.185	0.13	1	0	8.417e-16	1.14329	1.15818e-12	1	NA	NA	NA	NA		0.00470181	0.0517129	0.064	0.044	1	Zbtb25	0	NA	NA	NA	NA	NA	0	0
ZBTB37	granulosa		1	NA	1.68229e-08	0.214502	0.166	0.079	0.000262185	0	2.22343e-16	1.05383	3.05944e-13	1	NA	NA	NA	NA		0.53403	0.0208565	0.151	0.167	1	Zbtb37	0	NA	NA	NA	NA	NA	0	0
ZBTB47	granulosa		1	NA	0.00906315	0.0607594	0.072	0.041	1	0	3.3521e-56	0.620101	4.61249e-53	1	NA	NA	NA	NA		0.957762	0.0212765	0.131	0.135	1	Zfp651	0	0.0554917	0.0586333	0.152	0.105	1	0	0
ZBTB7B	granulosa		1	ZBTB7B.MA0694.1.6	0.631539	0.0190474	0.022	0.019	1	0	3.08297e-16	0.349551	4.24217e-13	1	1.68113e-11	-0.279271	3.22777e-08	0		NA	NA	NA	NA	NA	NA	0	0.129426	0.0259132	0.036	0.019	1	0	0
ZBTB8B	granulosa		1	NA	0.930624	0.0172434	0.017	0.016	1	0	2.97156e-07	0.423297	0.000408886	1	NA	NA	NA	NA		NA	NA	NA	NA	NA	NA	0	NA	NA	NA	NA	NA	0	0
ZEB1	granulosa		1	ZEB1-HUMAN.H10MO.B.6	2.40236e-14	0.285444	0.254	0.115	3.74408e-10	1	0.991628	-0.114993	1	0	4.15951e-51	-0.796482	7.98625e-48	0		NA	NA	NA	NA	NA	NA	0	0.0143353	0.097776	0.364	0.276	1	0	0
ZEB2	granulosa		1	NA	9.53466e-08	0.276403	0.37	0.259	0.00148598	1	4.13849e-12	-0.384012	5.69456e-09	0	NA	NA	NA	NA		3.50333e-07	0.114853	0.424	0.35	0.00648676	Zeb2	1	7.85715e-17	0.358293	0.34	0.116	9.20857e-13	1	2
ZFP14	granulosa		1	NA	0.72508	0.0419877	0.124	0.121	1	0	3.19143e-18	1.11814	4.39141e-15	1	NA	NA	NA	NA		0.510847	0.0191723	0.02	0.017	1	Zfp14	0	NA	NA	NA	NA	NA	0	0
ZFP90	granulosa		1	NA	0.169293	0.093311	0.254	0.234	1	0	1.6806e-12	0.873245	2.31251e-09	1	NA	NA	NA	NA		0.155505	0.0152414	0.121	0.146	1	Zfp90	0	NA	NA	NA	NA	NA	0	0
ZFP91	granulosa		1	NA	1.53441e-07	0.244983	0.207	0.116	0.00239137	1	0.174394	0.0045427	1	0	NA	NA	NA	NA		NA	NA	NA	NA	NA	NA	0	NA	NA	NA	NA	NA	0	0
ZFP92	granulosa		1	NA	0.0358338	0.0359507	0.033	0.017	1	0	3.05908e-89	1.14731	4.2093e-86	1	NA	NA	NA	NA		NA	NA	NA	NA	NA	NA	0	NA	NA	NA	NA	NA	0	0
ZFX	granulosa		1	ZFX.HOMER.6	0.0402289	0.112905	0.276	0.242	1	0	0.0735872	0.112863	1	0	1.09245e-30	0.572647	2.0975e-27	1		NA	NA	NA	NA	NA	NA	0	NA	NA	NA	NA	NA	0	0
ZNF100	granulosa		1	NA	0.000970028	0.121358	0.169	0.111	1	0	7.6298e-09	0.554848	1.04986e-05	1	NA	NA	NA	NA		NA	NA	NA	NA	NA	NA	0	NA	NA	NA	NA	NA	0	0
ZNF136	granulosa		1	ZNF136.HOMER.6	0.000830291	0.112022	0.16	0.103	1	0	1.14376e-15	0.857262	1.57381e-12	1	0.110139	0.0373996	1	0		NA	NA	NA	NA	NA	NA	0	0.0134887	0.0653176	0.12	0.07	1	0	0
ZNF148	granulosa		1	ZNF148.SwissRegulon.6	0.000650043	0.167694	0.445	0.382	1	0	9.7959e-09	0.146739	1.34792e-05	1	0.399623	-0.0380134	1	0		NA	NA	NA	NA	NA	NA	0	0.0457722	0.0397469	0.268	0.199	1	0	0
ZNF154	granulosa		1	NA	0.669541	0.00809084	0.088	0.097	1	0	2.78922e-28	0.769908	3.83797e-25	1	NA	NA	NA	NA		NA	NA	NA	NA	NA	NA	0	NA	NA	NA	NA	NA	0	0
ZNF160	granulosa		1	NA	0.000109602	0.186587	0.398	0.324	1	0	8.02121e-07	0.737349	0.00110372	1	NA	NA	NA	NA		0.018863	0.0825462	0.172	0.151	1	Zfp160	0	0.28591	0.0461787	0.228	0.199	1	0	0
ZNF214	granulosa		1	NA	0.909402	0.00731681	0.072	0.074	1	0	1.6044e-15	0.636418	2.20765e-12	1	NA	NA	NA	NA		NA	NA	NA	NA	NA	NA	0	NA	NA	NA	NA	NA	0	0
ZNF235	granulosa		1	NA	0.906863	0.0131218	0.116	0.115	1	0	1.89626e-17	0.648942	2.60925e-14	1	NA	NA	NA	NA		NA	NA	NA	NA	NA	NA	0	0.504572	0.0072491	0.04	0.031	1	0	0
ZNF25	granulosa		1	NA	0.00121355	0.103787	0.11	0.065	1	0	1.47579e-27	1.16191	2.03068e-24	1	NA	NA	NA	NA		NA	NA	NA	NA	NA	NA	0	NA	NA	NA	NA	NA	0	0
ZNF251	granulosa		1	NA	0.933733	0.00383326	0.135	0.138	1	0	1.89171e-09	0.633848	2.603e-06	1	NA	NA	NA	NA		NA	NA	NA	NA	NA	NA	0	0.0885535	0.0312384	0.1	0.066	1	0	0
ZNF264	granulosa		1	ZNF264.HOMER.6	0.0989022	0.0770644	0.122	0.096	1	0	5.36733e-18	0.702565	7.38545e-15	1	3.54291e-05	0.174739	0.0680239	0		NA	NA	NA	NA	NA	NA	0	NA	NA	NA	NA	NA	0	0
ZNF274	granulosa		1	ZNF274.SwissRegulon.6	0.0239315	0.124426	0.174	0.136	1	0	0.0731647	0.0905026	1	0	1.40497e-16	0.282227	2.69753e-13	1		NA	NA	NA	NA	NA	NA	0	0.440319	0.010901	0.052	0.04	1	0	0
ZNF280D	granulosa		1	NA	0.148637	0.0877001	0.235	0.209	1	0	7.88071e-08	0.904242	0.000108439	1	NA	NA	NA	NA		NA	NA	NA	NA	NA	NA	0	NA	NA	NA	NA	NA	0	0
ZNF282	granulosa		1	ZNF282.MA1154.1.6	0.526924	0.0387131	0.127	0.118	1	0	4.2236e-15	-0.517061	5.81167e-12	0	3.45069e-21	0.441663	6.62533e-18	1		NA	NA	NA	NA	NA	NA	0	NA	NA	NA	NA	NA	0	0
ZNF347	granulosa		1	NA	0.877868	0.024485	0.055	0.054	1	0	3.60574e-22	0.987483	4.9615e-19	1	NA	NA	NA	NA		NA	NA	NA	NA	NA	NA	0	NA	NA	NA	NA	NA	0	0
ZNF358	granulosa		1	NA	7.98975e-18	0.390685	0.359	0.184	1.2452e-13	1	1.35662e-17	-0.460579	1.86671e-14	0	NA	NA	NA	NA		0.850898	0.0132314	0.172	0.182	1	Zfp358	0	0.0016353	0.154998	0.292	0.199	1	0	0
ZNF382	granulosa		1	ZNF382.HOMER.6	0.157371	0.0790061	0.116	0.094	1	0	1.42767e-29	0.450535	1.96448e-26	1	0.00971818	0.00731846	1	0		NA	NA	NA	NA	NA	NA	0	0.167647	0.0291098	0.048	0.03	1	0	0
ZNF384	granulosa		1	ZNF384.MA1125.1.6	0.499518	0.0746925	0.218	0.216	1	0	0.307719	0.140419	1	0	2.26438e-84	0.894642	4.34761e-81	1		NA	NA	NA	NA	NA	NA	0	NA	NA	NA	NA	NA	0	0
ZNF417	granulosa		1	NA	0.62422	0.0184448	0.025	0.021	1	0	4.29452e-09	0.633201	5.90926e-06	1	NA	NA	NA	NA		NA	NA	NA	NA	NA	NA	0	NA	NA	NA	NA	NA	0	0
ZNF418	granulosa		1	NA	0.681784	0.0300724	0.055	0.051	1	0	7.97925e-11	0.374536	1.09794e-07	1	NA	NA	NA	NA		NA	NA	NA	NA	NA	NA	0	NA	NA	NA	NA	NA	0	0
ZNF43	granulosa		1	NA	0.00599782	0.122687	0.227	0.175	1	0	5.53672e-18	0.712231	7.61852e-15	1	NA	NA	NA	NA		NA	NA	NA	NA	NA	NA	0	NA	NA	NA	NA	NA	0	0
ZNF430	granulosa		1	NA	0.0450918	0.103382	0.254	0.213	1	0	5.16515e-07	0.701429	0.000710725	1	NA	NA	NA	NA		NA	NA	NA	NA	NA	NA	0	NA	NA	NA	NA	NA	0	0
ZNF431	granulosa		1	NA	6.75703e-25	0.381787	0.702	0.515	1.05308e-20	1	3.17437e-08	-0.140168	4.36793e-05	0	NA	NA	NA	NA		NA	NA	NA	NA	NA	NA	0	0.423605	0.00759372	0.028	0.019	1	0	0
ZNF441	granulosa		1	NA	0.000141902	0.0968863	0.077	0.036	1	0	3.21876e-11	0.61304	4.42902e-08	1	NA	NA	NA	NA		NA	NA	NA	NA	NA	NA	0	0.00194686	0.0849535	0.112	0.054	1	0	0
ZNF449	granulosa		1	NA	0.0996402	0.0485083	0.069	0.049	1	0	6.47099e-06	0.393746	0.00890408	1	NA	NA	NA	NA		0.783526	0.0281766	0.088	0.087	1	Zfp449	0	NA	NA	NA	NA	NA	0	0
ZNF462	granulosa		1	NA	0.656777	0.0551188	0.323	0.328	1	0	1.31975e-18	0.611637	1.81598e-15	1	NA	NA	NA	NA		NA	NA	NA	NA	NA	NA	0	NA	NA	NA	NA	NA	0	0
ZNF469	granulosa		1	NA	1.56655e-20	0.291727	0.135	0.031	2.44147e-16	0	7.63597e-17	0.176389	1.05071e-13	1	NA	NA	NA	NA		NA	NA	NA	NA	NA	NA	0	NA	NA	NA	NA	NA	0	0
ZNF471	granulosa		1	NA	0.0308754	0.0662571	0.08	0.053	1	0	7.87479e-09	0.74624	1.08357e-05	1	NA	NA	NA	NA		NA	NA	NA	NA	NA	NA	0	0.114655	0.0295632	0.2	0.153	1	0	0
ZNF483	granulosa		1	NA	4.20304e-18	0.270174	0.215	0.076	6.55044e-14	1	0.000202379	-0.138207	0.278474	0	NA	NA	NA	NA		NA	NA	NA	NA	NA	NA	0	8.22793e-05	0.0995082	0.072	0.021	0.964313	0	0
ZNF490	granulosa		1	NA	0.68611	0.0300707	0.097	0.107	1	0	1.14338e-11	0.264612	1.5733e-08	1	NA	NA	NA	NA		NA	NA	NA	NA	NA	NA	0	NA	NA	NA	NA	NA	0	0
ZNF496	granulosa		1	NA	0.468761	0.0561159	0.235	0.226	1	0	8.87294e-10	0.579922	1.22092e-06	1	NA	NA	NA	NA		0.876224	0.0144474	0.096	0.1	1	Zkscan17	0	0.011885	0.0893448	0.18	0.118	1	0	0
ZNF501	granulosa		1	NA	0.447078	0.0152204	0.061	0.073	1	0	1.90687e-10	0.510505	2.62386e-07	1	NA	NA	NA	NA		NA	NA	NA	NA	NA	NA	0	NA	NA	NA	NA	NA	0	0
ZNF516	granulosa		1	NA	0.261698	0.0716466	0.191	0.173	1	0	2.63071e-28	0.780404	3.61986e-25	1	NA	NA	NA	NA		NA	NA	NA	NA	NA	NA	0	NA	NA	NA	NA	NA	0	0
ZNF524	granulosa		1	ZNF524.SwissRegulon.6	0.420025	0.0493283	0.11	0.099	1	0	1.24819e-41	-0.725035	1.71751e-38	0	1.7202e-34	0.53324	3.30278e-31	1		0.0209971	0.0461126	0.076	0.058	1	Zfp524	0	NA	NA	NA	NA	NA	0	0
ZNF532	granulosa		1	NA	1.01815e-05	0.212233	0.37	0.281	0.158678	0	2.5753e-43	1.02735	3.54362e-40	1	NA	NA	NA	NA		NA	NA	NA	NA	NA	NA	0	NA	NA	NA	NA	NA	0	0
ZNF536	granulosa		1	NA	0.000457735	0.136012	0.069	0.033	1	0	4.12566e-43	0.56241	5.67691e-40	1	NA	NA	NA	NA		NA	NA	NA	NA	NA	NA	0	8.41329e-08	0.186382	0.216	0.089	0.000986038	1	1
ZNF546	granulosa		1	NA	0.0167782	0.0978724	0.058	0.034	1	0	3.26648e-21	0.991776	4.49468e-18	1	NA	NA	NA	NA		NA	NA	NA	NA	NA	NA	0	NA	NA	NA	NA	NA	0	0
ZNF554	granulosa		1	NA	0.989741	0.00537514	0.055	0.056	1	0	1.07034e-09	0.430989	1.47279e-06	1	NA	NA	NA	NA		NA	NA	NA	NA	NA	NA	0	NA	NA	NA	NA	NA	0	0
ZNF572	granulosa		1	NA	0.144448	0.0193806	0.028	0.017	1	0	2.9142e-07	0.235435	0.000400994	1	NA	NA	NA	NA		NA	NA	NA	NA	NA	NA	0	0.0199352	0.0248707	0.024	0.006	1	0	0
ZNF573	granulosa		1	NA	0.0210197	0.106038	0.083	0.054	1	0	3.30274e-07	0.68707	0.000454458	1	NA	NA	NA	NA		NA	NA	NA	NA	NA	NA	0	0.417504	0.0295902	0.08	0.066	1	0	0
ZNF585A	granulosa		1	NA	0.0319283	0.0842633	0.149	0.112	1	0	6.18786e-17	0.927096	8.5145e-14	1	NA	NA	NA	NA		NA	NA	NA	NA	NA	NA	0	0.556623	0.00958323	0.024	0.018	1	0	0
ZNF585B	granulosa		1	NA	5.39879e-05	0.163749	0.119	0.064	0.841401	0	1.07859e-06	0.44694	0.00148414	1	NA	NA	NA	NA		NA	NA	NA	NA	NA	NA	0	NA	NA	NA	NA	NA	0	0
ZNF589	granulosa		1	NA	0.482998	0.0210195	0.052	0.045	1	0	3.00077e-29	0.676618	4.12906e-26	1	NA	NA	NA	NA		NA	NA	NA	NA	NA	NA	0	0.11042	0.00776131	0.024	0.01	1	0	0
ZNF594	granulosa		1	NA	0.0418802	0.0589258	0.094	0.065	1	0	5.92129e-07	0.341456	0.000814769	1	NA	NA	NA	NA		NA	NA	NA	NA	NA	NA	0	NA	NA	NA	NA	NA	0	0
ZNF605	granulosa		1	NA	0.81251	0.0564567	0.18	0.182	1	0	9.9405e-08	0.525035	0.000136781	1	NA	NA	NA	NA		0.276631	0.0164804	0.066	0.079	1	Zfp605	0	0.0262886	0.0756458	0.228	0.162	1	0	0
ZNF626	granulosa		1	NA	0.225338	0.0916641	0.171	0.152	1	0	9.84593e-10	0.471582	1.3548e-06	1	NA	NA	NA	NA		NA	NA	NA	NA	NA	NA	0	NA	NA	NA	NA	NA	0	0
ZNF641	granulosa		1	NA	2.17484e-18	0.366094	0.39	0.207	3.38948e-14	1	7.433e-06	0.395676	0.0102278	0	NA	NA	NA	NA		0.191394	0.0287809	0.032	0.025	1	Zfp641	0	NA	NA	NA	NA	NA	0	0
ZNF644	granulosa		1	NA	0.702903	0.044783	0.398	0.413	1	0	1.06932e-07	0.280291	0.000147138	1	NA	NA	NA	NA		NA	NA	NA	NA	NA	NA	0	NA	NA	NA	NA	NA	0	0
ZNF667	granulosa		1	NA	0.968573	0.018975	0.152	0.154	1	0	2.14329e-21	0.570851	2.94917e-18	1	NA	NA	NA	NA		0.263243	0.0519753	0.16	0.153	1	Zfp667	0	NA	NA	NA	NA	NA	0	0
ZNF669	granulosa		1	ZNF669.HOMER.6	0.58477	0.011049	0.13	0.144	1	0	0.00213511	-0.243391	1	0	4.65928e-15	0.282687	8.94582e-12	1		NA	NA	NA	NA	NA	NA	0	NA	NA	NA	NA	NA	0	0
ZNF680	granulosa		1	NA	3.84823e-26	0.412752	0.348	0.141	5.99747e-22	1	0.000175814	0.538908	0.24192	0	NA	NA	NA	NA		NA	NA	NA	NA	NA	NA	0	0.00665941	0.149068	0.252	0.176	1	0	0
ZNF699	granulosa		1	NA	0.21216	0.05018	0.094	0.076	1	0	1.70468e-18	0.701573	2.34564e-15	1	NA	NA	NA	NA		NA	NA	NA	NA	NA	NA	0	0.0487296	0.032756	0.04	0.018	1	0	0
ZNF701	granulosa		1	NA	0.554675	0.052758	0.069	0.062	1	0	6.13833e-11	0.579246	8.44634e-08	1	NA	NA	NA	NA		NA	NA	NA	NA	NA	NA	0	NA	NA	NA	NA	NA	0	0
ZNF708	granulosa		1	NA	0.0494477	0.121732	0.229	0.197	1	0	2.76056e-14	0.649304	3.79853e-11	1	NA	NA	NA	NA		NA	NA	NA	NA	NA	NA	0	0.558234	0.0167069	0.212	0.193	1	0	0
ZNF717	granulosa		1	NA	0.0843499	0.103158	0.133	0.106	1	0	3.72936e-08	0.50127	5.1316e-05	1	NA	NA	NA	NA		NA	NA	NA	NA	NA	NA	0	NA	NA	NA	NA	NA	0	0
ZNF774	granulosa		1	NA	9.69009e-12	0.14361	0.091	0.024	1.5102e-07	0	4.25788e-22	0.488491	5.85884e-19	1	NA	NA	NA	NA		NA	NA	NA	NA	NA	NA	0	NA	NA	NA	NA	NA	0	0
ZNF776	granulosa		1	NA	0.523009	0.0698447	0.105	0.098	1	0	1.17676e-09	0.718163	1.61923e-06	1	NA	NA	NA	NA		NA	NA	NA	NA	NA	NA	0	NA	NA	NA	NA	NA	0	0
ZNF790	granulosa		1	NA	0.0799637	0.0644534	0.11	0.084	1	0	2.78261e-12	0.480576	3.82887e-09	1	NA	NA	NA	NA		NA	NA	NA	NA	NA	NA	0	NA	NA	NA	NA	NA	0	0
ZNF792	granulosa		1	NA	0.594697	0.0117768	0.022	0.027	1	0	1.91901e-18	0.383557	2.64056e-15	1	NA	NA	NA	NA		NA	NA	NA	NA	NA	NA	0	0.152892	0.0348885	0.024	0.012	1	0	0
ZNF793	granulosa		1	NA	0.174457	0.0569647	0.124	0.102	1	0	2.30665e-08	0.711122	3.17395e-05	1	NA	NA	NA	NA		NA	NA	NA	NA	NA	NA	0	NA	NA	NA	NA	NA	0	0
ZNF844	granulosa		1	NA	0.105845	0.0754112	0.188	0.158	1	0	2.98105e-19	0.529913	4.10192e-16	1	NA	NA	NA	NA		NA	NA	NA	NA	NA	NA	0	NA	NA	NA	NA	NA	0	0
ZNF891	granulosa		1	NA	0.593341	0.0201193	0.105	0.096	1	0	3.2812e-06	0.714259	0.00451493	1	NA	NA	NA	NA		NA	NA	NA	NA	NA	NA	0	NA	NA	NA	NA	NA	0	0
ZXDA	granulosa		1	NA	0.0100815	0.0620456	0.058	0.032	1	0	1.37179e-17	0.705485	1.88758e-14	1	NA	NA	NA	NA		NA	NA	NA	NA	NA	NA	0	NA	NA	NA	NA	NA	0	0
ZXDB	granulosa		1	NA	0.579241	0.0260873	0.091	0.084	1	0	1.587e-13	0.58783	2.18372e-10	1	NA	NA	NA	NA		NA	NA	NA	NA	NA	NA	0	NA	NA	NA	NA	NA	0	0
ARNT	OSE		1	ARNT-HUMAN.H10MO.B.3	0.648373	0.00404726	0.232	0.22	1	0	6.81475e-31	0.626334	9.37709e-28	1	0.497507	-0.0385374	1	0		5.06481e-06	0.0453585	0.348	0.224	0.0937801	Arnt	0	0.731047	0.00194596	0.12	0.11	1	0	0
BACH1	OSE		1	BACH1-HUMAN.H10MO.A.3	0.921364	0.0137026	0.21	0.216	1	0	6.52169e-06	0.261101	0.00897385	1	3.18682e-112	-0.621902	6.11869e-109	0		6.41405e-11	0.106651	0.445	0.263	1.18763e-06	Bach1	1	0.395084	0.0336735	0.172	0.147	1	0	1
BCL3	OSE		1	BCL3.SwissRegulon.3	1.04974e-06	0.197434	0.192	0.11	0.0163601	0	9.23254e-07	0.275591	0.0012704	1	4.49927e-85	-0.530512	8.63859e-82	0		0.000356579	0.0231082	0.038	0.016	1	Bcl3	0	NA	NA	NA	NA	NA	0	0
BHLHE40	OSE		1	BHLHE40.MA0464.2.3	3.50394e-07	0.222105	0.325	0.211	0.00546089	1	0.0108499	-0.143588	1	0	2.25588e-10	-0.148924	4.33128e-07	0		8.47113e-24	0.187323	0.229	0.085	1.56852e-19	Bhlhe40	1	0.201001	0.101885	0.116	0.089	1	0	1
CASZ1	OSE		1	NA	0.372539	0.0135222	0.022	0.016	1	0	2.51535e-07	0.237736	0.000346112	1	NA	NA	NA	NA		3.70337e-12	0.116886	0.205	0.098	6.85716e-08	Casz1	1	NA	NA	NA	NA	NA	0	1
CEBPG	OSE		1	CEBPG.MA0838.1.3	0.357606	0.0126476	0.138	0.119	1	0	3.0157e-15	-0.497197	4.1496e-12	0	3.42697e-134	1.99977	6.57978e-131	1		2.44163e-10	0.102574	0.314	0.176	4.52092e-06	Cebpg	1	0.469715	0.0194232	0.016	0.01	1	0	1
CEBPZ	OSE		1	CEBPZ-HUMAN.H10MO.D.3	0.45799	0.0232406	0.46	0.444	1	0	NA	NA	NA	NA	2.77473e-28	0.322004	5.32749e-25	1		NA	NA	NA	NA	NA	NA	0	NA	NA	NA	NA	NA	0	0
CREB5	OSE		1	CREB5.SwissRegulon.3	0.2414	0.0417441	0.098	0.08	1	0	2.13569e-06	-0.367223	0.0029387	0	9.46007e-17	0.156602	1.81633e-13	1		2.01185e-08	0.0581734	0.159	0.08	0.000372514	Creb5	1	NA	NA	NA	NA	NA	0	1
DNAJC1	OSE		1	NA	0.0027707	0.133247	0.328	0.261	1	0	1.08755e-14	0.512813	1.49647e-11	1	NA	NA	NA	NA		NA	NA	NA	NA	NA	NA	0	0.19657	0.0802827	0.256	0.22	1	0	0
ELF4	OSE		1	ELF4.SwissRegulon.3	4.06685e-09	0.111349	0.095	0.033	6.33818e-05	0	1.96992e-30	0.681852	2.71061e-27	1	0.0154091	-0.108666	1	0		2.97922e-23	0.124137	0.211	0.074	5.51632e-19	Elf4	1	0.785522	0.0182959	0.108	0.102	1	0	1
EMX1	OSE		1	EMX1-HUMAN.H10MO.D.3	6.81257e-49	0.265523	0.12	0.007	1.06174e-44	0	0.412304	-0.0335254	1	0	0	4.3469	0	1		NA	NA	NA	NA	NA	NA	0	NA	NA	NA	NA	NA	0	0
FOSL2	OSE		1	FOSL2.SwissRegulon.3	0.399385	0.0297872	0.21	0.192	1	0	1.15925e-22	0.355643	1.59513e-19	1	0.472342	-0.636336	1	0		8.7959e-18	0.16954	0.565	0.311	1.62865e-13	Fosl2	1	NA	NA	NA	NA	NA	0	1
GATA4	OSE		1	GATA4.SwissRegulon.3	0.890247	0.00169088	0.755	0.745	1	0	3.46692e-13	0.229655	4.77048e-10	1	6.89535e-212	-1.02636	1.32391e-208	0		NA	NA	NA	NA	NA	NA	0	NA	NA	NA	NA	NA	0	0
GATA5	OSE		1	GATA5-HUMAN.H10MO.D.3	7.82922e-48	0.498854	0.462	0.159	1.22018e-43	1	0.0982187	-0.117318	1	0	1.7518e-07	-0.146777	0.000336345	0		0.00894813	0.011988	0.01	0.003	1	Gata5	0	0.739337	0.0137647	0.076	0.07	1	0	0
GLI1	OSE		1	GLI1-HUMAN.H10MO.C.3	3.77633e-07	0.0864928	0.052	0.015	0.0058854	0	1.05346e-15	0.380628	1.44956e-12	1	6.31582e-113	-0.586538	1.21264e-109	0		0.0122043	0.0049016	0.006	0.001	1	Gli1	0	NA	NA	NA	NA	NA	0	0
GLI2	OSE		1	GLI2.SwissRegulon.3	1.01485e-06	0.121041	0.09	0.037	0.0158164	0	2.93928e-08	0.249792	4.04444e-05	1	7.04352e-47	-0.360224	1.35236e-43	0		0.024489	0.000199008	0.026	0.013	1	Gli2	0	NA	NA	NA	NA	NA	0	0
GLI3	OSE		1	GLI3.HOMER.3	0.981825	0.00164747	0.258	0.258	1	0	3.97456e-09	0.493654	5.46899e-06	1	1.39528e-09	-0.151595	2.67894e-06	0		1.6793e-11	0.0813862	0.27	0.14	3.10938e-07	Gli3	1	0.00644955	0.0586912	0.052	0.019	1	0	1
GTF3A	OSE		1	NA	4.03939e-06	0.182557	0.445	0.335	0.0629539	0	9.8456e-15	0.475852	1.35475e-11	1	NA	NA	NA	NA		3.3152e-13	0.137799	0.525	0.31	6.13843e-09	Gtf3a	1	NA	NA	NA	NA	NA	0	1
HDX	OSE		1	HDX.SwissRegulon.3	0.293904	0.0153673	0.078	0.063	1	0	0.00312725	-0.31165	1	0	8.72567e-48	0.33544	1.67533e-44	1		NA	NA	NA	NA	NA	NA	0	0.85391	0.011052	0.056	0.06	1	0	0
HESX1	OSE		1	HESX1.MA0894.1.3	0.920125	0.00274826	0.007	0.008	1	0	0.000164083	-0.229601	0.225778	0	0	5.33196	0	1		NA	NA	NA	NA	NA	NA	0	NA	NA	NA	NA	NA	0	0
HIVEP1	OSE		1	HIVEP1.SwissRegulon.3	0.219534	0.0405534	0.255	0.226	1	0	3.1249e-12	-0.36915	4.29986e-09	0	3.96559e-17	0.188287	7.61394e-14	1		4.11469e-13	0.104552	0.344	0.183	7.61876e-09	Hivep1	1	0.0325136	0.0846255	0.268	0.202	1	0	1
HLF	OSE		1	HLF.MA0043.2.3	3.24415e-05	0.0622403	0.04	0.012	0.505601	0	3.58054e-24	-0.582371	4.92682e-21	0	3.90808e-111	0.669048	7.50351e-108	1		NA	NA	NA	NA	NA	NA	0	0.0152964	0.0491603	0.052	0.022	1	0	0
HOPX	OSE		1	NA	0.0181733	0.0680253	0.685	0.591	1	0	8.84383e-23	0.410351	1.21691e-19	1	NA	NA	NA	NA		NA	NA	NA	NA	NA	NA	0	NA	NA	NA	NA	NA	0	0
HOXB2	OSE		1	HOXB2.MA0902.1.3	0.883232	0.00346308	0.013	0.013	1	0	0.612046	-0.167927	1	0	0	7.59744	0	1		NA	NA	NA	NA	NA	NA	0	1.8936e-06	0.111926	0.072	0.014	0.0221929	1	1
HOXC4	OSE		1	HOXC4.SwissRegulon.3	0.9087	0.0217547	0.065	0.064	1	0	0.000185995	-0.368963	0.255929	0	0	1.18365	0	1		3.52621e-10	0.0818095	0.201	0.101	6.52913e-06	Hoxc4	1	0.00162744	0.138272	0.16	0.089	1	0	1
HOXC6	OSE		1	HOXC6.SwissRegulon.3	0.00378565	0.0478978	0.13	0.084	1	0	0.000147726	-0.225208	0.203271	0	6.66753e-155	0.579441	1.28017e-151	1		1.98191e-54	0.348955	0.563	0.222	3.66971e-50	Hoxc6	1	2.61247e-06	0.138339	0.124	0.041	0.0306181	1	2
HOXC8	OSE		1	HOXC8.SwissRegulon.3	0.479704	0.0218947	0.045	0.038	1	0	0.228488	-0.269832	1	0	5.14701e-271	0.924446	9.88226e-268	1		3.48196e-30	0.256806	0.479	0.219	6.44719e-26	Hoxc8	1	NA	NA	NA	NA	NA	0	1
HOXD1	OSE		1	HOXD1.SwissRegulon.3	0.148343	0.0419862	0.05	0.035	1	0	NA	NA	NA	NA	0	1.1301	0	1		NA	NA	NA	NA	NA	NA	0	NA	NA	NA	NA	NA	0	0
HOXD11	OSE		1	HOXD11.SwissRegulon.3	0.000628826	0.0379631	0.03	0.01	1	0	5.22047e-06	-0.237848	0.00718337	0	0	1.35891	0	1		9.53776e-16	0.0477105	0.034	0.004	1.76601e-11	Hoxd11	1	NA	NA	NA	NA	NA	0	1
HOXD4	OSE		1	HOXD4.SwissRegulon.3	0.233505	0.0234764	0.065	0.051	1	0	NA	NA	NA	NA	0	1.64305	0	1		0.0170563	0.0027271	0.008	0.002	1	Hoxd4	0	4.77064e-20	0.483271	0.76	0.49	5.59119e-16	1	1
HOXD8	OSE		1	HOXD8.SwissRegulon.3	0.000288403	0.146373	0.328	0.245	1	0	1.32473e-08	-0.404023	1.82283e-05	0	9.2202e-258	0.801229	1.77028e-254	1		1.87909e-57	0.241787	0.264	0.06	3.47932e-53	Hoxd8	1	NA	NA	NA	NA	NA	0	1
HSF1	OSE		1	HSF1.MA0486.2.3	0.429418	0.017983	0.568	0.541	1	0	1.78559e-12	0.303101	2.45697e-09	1	1.06955e-10	-0.0362977	2.05355e-07	0		NA	NA	NA	NA	NA	NA	0	NA	NA	NA	NA	NA	0	0
IRF1	OSE		1	IRF1-HUMAN.H10MO.A.3	0.000104884	0.256361	0.318	0.243	1	0	7.43255e-14	0.344462	1.02272e-10	1	1.30085e-196	-0.846917	2.49762e-193	0		8.65502e-54	0.370452	0.453	0.156	1.60256e-49	Irf1	1	NA	NA	NA	NA	NA	0	1
IRF2	OSE		1	IRF2.HOMER.3	0.00600864	0.100592	0.415	0.348	1	0	3.77783e-14	0.37487	5.1983e-11	1	2.28808e-100	-0.658587	4.39311e-97	0		0.00239176	0.0023957	0.406	0.288	1	Irf2	0	0.146037	0.0646106	0.348	0.294	1	0	0
IRF5	OSE		1	IRF5.MA1420.1.3	6.22637e-11	0.0659751	0.035	0.004	9.7038e-07	0	1.12954e-08	0.253029	1.55424e-05	1	0.000125611	-0.184783	0.241173	0		1.45347e-253	0.525131	0.4	0.03	2.69125e-249	Irf5	1	NA	NA	NA	NA	NA	0	1
IRF7	OSE		1	IRF7.MA0772.1.3	2.25115e-15	0.286094	0.29	0.138	3.50842e-11	1	NA	NA	NA	NA	2.32629e-52	-0.815175	4.46648e-49	0		0.000150448	0.00739007	0.066	0.032	1	Irf7	0	NA	NA	NA	NA	NA	0	0
ISX	OSE		1	ISX.MA0654.1.3	0.550761	0.0146827	0.01	0.007	1	0	0.00313676	-0.142952	1	0	0	9.64642	0	1		0.0388324	0.00456625	0.056	0.037	1	Isx	0	NA	NA	NA	NA	NA	0	0
KLF16	OSE		1	KLF16.SwissRegulon.3	1.35574e-05	0.12887	0.112	0.056	0.211293	0	0.101956	0.0575954	1	0	5.06228e-216	0.653504	9.71958e-213	1		NA	NA	NA	NA	NA	NA	0	NA	NA	NA	NA	NA	0	0
KLF3	OSE		1	KLF3.HOMER.3	0.500008	0.0158983	0.402	0.381	1	0	0.000302577	-0.272787	0.416345	0	2.12922e-143	0.516754	4.08811e-140	1		1.76842e-84	0.444453	0.618	0.201	3.27441e-80	Klf3	1	0.367267	0.0502038	0.316	0.292	1	0	1
KLF4	OSE		1	KLF4-HUMAN.H10MO.A.3	0.0239846	0.144034	0.262	0.223	1	0	2.87427e-05	-0.0310677	0.03955	0	1.80068e-231	0.797112	3.45731e-228	1		NA	NA	NA	NA	NA	NA	0	0.00179213	0.140464	0.12	0.061	1	0	0
KLF9	OSE		1	KLF9.MA1107.1.3	0.00171063	0.164588	0.135	0.089	1	0	0.545479	0.0492459	1	0	6.83991e-94	0.513135	1.31326e-90	1		NA	NA	NA	NA	NA	NA	0	NA	NA	NA	NA	NA	0	0
LRRFIP1	OSE		1	NA	3.07583e-20	0.362699	0.5	0.29	4.79369e-16	1	0.658071	0.0145562	1	0	NA	NA	NA	NA		NA	NA	NA	NA	NA	NA	0	NA	NA	NA	NA	NA	0	0
MAFF	OSE		1	MAFF.MAFF-HUMAN.H10MO.A.3	1.20769e-07	0.311458	0.29	0.188	0.00188219	1	0.0329617	-0.142438	1	0	0.00138836	-0.0913883	1	0		NA	NA	NA	NA	NA	NA	0	NA	NA	NA	NA	NA	0	0
MAFG	OSE		1	MAFG.MAFG.SwissRegulon.3	0.232285	0.0274872	0.13	0.109	1	0	3.11619e-05	-0.238193	0.0428787	0	3.77986e-79	0.457615	7.25733e-76	1		NA	NA	NA	NA	NA	NA	0	NA	NA	NA	NA	NA	0	0
MAFK	OSE		1	MAFK.MAFK.SwissRegulon.3	0.0780721	0.0458574	0.095	0.07	1	0	1.07846e-28	-0.767259	1.48397e-25	0	1.84319e-48	0.278377	3.53892e-45	1		0.000127486	0.0224113	0.229	0.147	1	Mafk	0	NA	NA	NA	NA	NA	0	0
MESP1	OSE		1	MESP1-HUMAN.H10MO.D.3	0.0150972	0.0438443	0.06	0.035	1	0	1.28794e-07	0.328734	0.000177221	1	1.84292e-112	-1.29955	3.53841e-109	0		NA	NA	NA	NA	NA	NA	0	NA	NA	NA	NA	NA	0	0
MIXL1	OSE		1	MIXL1.MA0662.1.3	0.271173	0.00420739	0.013	0.007	1	0	1.47609e-05	-0.369035	0.0203111	0	0	10.1288	0	1		NA	NA	NA	NA	NA	NA	0	NA	NA	NA	NA	NA	0	0
MNT	OSE		1	MNT-HUMAN.H10MO.D.3	0.0954063	0.0660307	0.112	0.088	1	0	0.0286323	-0.126795	1	0	1.1066e-20	0.149166	2.12468e-17	1		7.29101e-06	0.0297699	0.254	0.156	0.135	Mnt	0	NA	NA	NA	NA	NA	0	0
MYBL1	OSE		1	MYBL1.SwissRegulon.3	0.109766	0.0327005	0.045	0.03	1	0	1.32992e-16	-0.446673	1.82998e-13	0	1.76005e-14	0.163016	3.3793e-11	1		0.00188311	0.00162279	0.038	0.018	1	Mybl1	0	0.151729	0.0976815	0.076	0.053	1	0	0
MYCL	OSE		1	NA	0.191231	0.0105855	0.015	0.008	1	0	4.81636e-16	0.288119	6.62731e-13	1	NA	NA	NA	NA		NA	NA	NA	NA	NA	NA	0	NA	NA	NA	NA	NA	0	0
NCOR1	OSE		1	NA	0.614588	0.0203264	0.578	0.553	1	0	4.08648e-17	0.42041	5.623e-14	1	NA	NA	NA	NA		NA	NA	NA	NA	NA	NA	0	NA	NA	NA	NA	NA	0	0
NFIL3	OSE		1	NFIL3-HUMAN.H10MO.C.3	0.706271	0.0598428	0.208	0.205	1	0	0.0208822	0.0879872	1	0	2.83316e-19	0.16775	5.43966e-16	1		NA	NA	NA	NA	NA	NA	0	NA	NA	NA	NA	NA	0	0
NFKB1	OSE		1	NFKB1.SwissRegulon.3	0.256479	0.0635116	0.195	0.175	1	0	3.61292e-05	0.313871	0.0497138	0	2.17352e-73	0.798951	4.17315e-70	1		1.2576e-11	0.0911596	0.392	0.219	2.32857e-07	Nfkb1	1	0.00241847	0.151531	0.26	0.176	1	0	1
NFKBIE	OSE		1	NA	0.00603732	0.0882267	0.112	0.074	1	0	1.68887e-29	0.991525	2.32388e-26	1	NA	NA	NA	NA		0.000525721	0.0219515	0.036	0.015	1	Nfkbie	0	0.11464	0.0370667	0.044	0.025	1	0	0
NFKBIL1	OSE		1	NA	0.921223	0.0045955	0.315	0.312	1	0	2.4035e-51	0.661363	3.30722e-48	1	NA	NA	NA	NA		NA	NA	NA	NA	NA	NA	0	NA	NA	NA	NA	NA	0	0
NFYB	OSE		1	NFYB.MA0502.1.3	0.50497	0.0404571	0.295	0.284	1	0	0.400807	-0.158406	1	0	2.86642e-57	0.516868	5.50354e-54	1		2.96819e-09	0.116042	0.483	0.306	5.49591e-05	Nfyb	1	NA	NA	NA	NA	NA	0	1
NR1D1	OSE		1	NR1D1-HUMAN.H10MO.C.3	0.776854	0.0101934	0.052	0.049	1	0	0.000225578	-0.240075	0.310395	0	3.87251e-12	0.141212	7.43522e-09	1		NA	NA	NA	NA	NA	NA	0	NA	NA	NA	NA	NA	0	0
NR1H2	OSE		1	NR1H2.SwissRegulon.3	0.810651	0.00554516	0.222	0.217	1	0	1.05971e-44	-0.917592	1.45816e-41	0	3.29083e-70	0.392096	6.31839e-67	1		NA	NA	NA	NA	NA	NA	0	NA	NA	NA	NA	NA	0	0
NR2C1	OSE		1	NR2C1-HUMAN.H10MO.C.3	0.129042	0.0533197	0.248	0.21	1	0	2.47616e-13	0.388507	3.4072e-10	1	4.15607e-05	-0.1478	0.0797966	0		2.66328e-05	0.0400013	0.141	0.081	0.493133	Nr2c1	0	0.529806	0.0482899	0.136	0.12	1	0	0
NR4A3	OSE		1	NR4A3-HUMAN.H10MO.D.3	0.565225	0.00426066	0.11	0.1	1	0	2.33228e-06	0.152174	0.00320922	1	5.97691e-314	-1.09629	1.14757e-310	0		2.89372e-05	0.0631391	0.109	0.059	0.535801	Nr4a3	0	NA	NA	NA	NA	NA	0	0
POU2F1	OSE		1	POU2F1.MA0785.1.3	0.619921	0.00341388	0.175	0.162	1	0	9.41093e-43	-0.921452	1.29494e-39	0	7.28216e-147	0.571451	1.39817e-143	1		1.38886e-13	0.112181	0.4	0.219	2.57162e-09	Pou2f1	1	NA	NA	NA	NA	NA	0	1
POU6F2	OSE		1	POU6F2.MA0793.1.3	9.35466e-18	0.218876	0.122	0.03	1.45792e-13	0	9.89859e-13	-0.373004	1.36205e-09	0	0	6.77043	0	1		NA	NA	NA	NA	NA	NA	0	NA	NA	NA	NA	NA	0	0
PPARG	OSE		1	PPARG-HUMAN.H10MO.A.3	4.94032e-06	0.0496269	0.028	0.005	0.076995	0	0.704038	0.0144306	1	0	1.17329e-13	0.177019	2.25271e-10	1		NA	NA	NA	NA	NA	NA	0	NA	NA	NA	NA	NA	0	0
PPP1R13L	OSE		1	NA	0.546434	0.000689748	0.13	0.117	1	0	1.09963e-45	0.816985	1.51309e-42	1	NA	NA	NA	NA		0.00504802	0.0203818	0.046	0.025	1	Ppp1r13l	0	0.321465	0.0328934	0.08	0.062	1	0	0
PRDM5	OSE		1	NA	0.0103758	0.0875609	0.152	0.109	1	0	6.872e-17	0.411122	9.45587e-14	1	NA	NA	NA	NA		2.75021e-07	0.0519981	0.205	0.115	0.0050923	Prdm5	1	0.959941	0.00877766	0.08	0.079	1	0	1
RELA	OSE		1	RELA.MA0107.1.3	0.74834	0.0104294	0.32	0.313	1	0	6.56175e-05	0.452205	0.0902897	0	2.5359e-91	3.47894	4.86893e-88	1		NA	NA	NA	NA	NA	NA	0	NA	NA	NA	NA	NA	0	0
RERE	OSE		1	NA	0.00451583	0.115941	0.552	0.497	1	0	7.96917e-22	0.404361	1.09656e-18	1	NA	NA	NA	NA		NA	NA	NA	NA	NA	NA	0	1.0969e-08	0.373911	0.64	0.488	0.000128557	1	1
RORB	OSE		1	RORB.MA1150.1.3	1.76041e-12	0.147114	0.075	0.017	2.74361e-08	0	0.006694	-0.182354	1	0	5.33865e-143	0.698837	1.02502e-139	1		0.126499	0.00235798	0.026	0.017	1	Rorb	0	0.737875	0.0172464	0.02	0.017	1	0	0
SMC3	OSE		1	SMC3.SwissRegulon.3	0.235279	0.0515014	0.498	0.475	1	0	NA	NA	NA	NA	1.01605e-33	0.902897	1.95081e-30	1		0.00231552	0.0771123	0.831	0.675	1	Smc3	0	0.382021	0.101991	0.528	0.511	1	0	0
SOX12	OSE		1	SOX12.SwissRegulon.3	0.894527	0.0286434	0.232	0.232	1	0	6.52742e-13	-0.517563	8.98172e-10	0	4.83497e-12	0.152333	9.28313e-09	1		6.24408e-19	0.172145	0.449	0.231	1.15615e-14	Sox12	1	NA	NA	NA	NA	NA	0	1
SOX6	OSE		1	SOX6.SwissRegulon.3	0.101567	0.0638514	0.372	0.331	1	0	1.42469e-07	0.241227	0.000196038	1	0	-1.48349	0	0		1.17369e-269	0.526489	0.408	0.028	2.1732e-265	Sox6	1	0.50514	0.0336167	0.316	0.292	1	0	1
SP2	OSE		1	SP2.SwissRegulon.3	0.822686	0.00155395	0.115	0.11	1	0	9.12673e-05	-0.264011	0.125584	0	2.25786e-121	0.567817	4.33509e-118	1		NA	NA	NA	NA	NA	NA	0	0.994925	0.0388129	0.064	0.065	1	0	0
SSRP1	OSE		1	NA	0.220799	0.0571581	0.547	0.542	1	0	5.36898e-49	0.57528	7.38772e-46	1	NA	NA	NA	NA		4.8047e-08	0.136929	0.815	0.603	0.000889638	Ssrp1	1	0.201395	0.114425	0.276	0.248	1	0	1
STAT3	OSE		1	STAT3.SwissRegulon.3	0.000337999	0.110265	0.713	0.645	1	0	0.134111	-0.0749408	1	0	7.67049e-17	0.259951	1.47273e-13	1		4.53484e-37	0.319726	0.712	0.367	8.39671e-33	Stat3	1	7.18332e-06	0.251776	0.328	0.194	0.0841885	0	1
TCF21	OSE		1	TCF21.SwissRegulon.3	5.97392e-55	0.622216	0.42	0.123	9.31036e-51	1	1.25122e-10	-0.825021	1.72168e-07	0	1.32587e-126	-0.911107	2.54567e-123	0		2.36588e-07	0.0426986	0.042	0.013	0.00438067	Tcf21	1	2.29474e-14	0.415413	0.276	0.089	2.68944e-10	1	2
TEAD3	OSE		1	TEAD3.SwissRegulon.3	0.630008	0.0391209	0.148	0.14	1	0	0.000207444	-0.424539	0.285443	0	1.40962e-140	0.572188	2.70647e-137	1		2.03594e-10	0.0773908	0.129	0.055	3.76975e-06	Tead3	1	NA	NA	NA	NA	NA	0	1
TEAD4	OSE		1	TEAD4-HUMAN.H10MO.A.3	4.27859e-23	0.216753	0.16	0.039	6.66818e-19	0	0.0183832	0.0976233	1	0	9.7501e-169	0.76841	1.87202e-165	1		1.72139e-20	0.05775	0.06	0.01	3.18733e-16	Tead4	1	0.0143986	0.0570769	0.048	0.019	1	0	1
TEF	OSE		1	TEF.MA0843.1.3	0.199554	0.0556497	0.115	0.096	1	0	7.54202e-06	-0.22847	0.0103778	0	1.40003e-51	0.407738	2.68806e-48	1		NA	NA	NA	NA	NA	NA	0	NA	NA	NA	NA	NA	0	0
TFDP1	OSE		1	TFDP1-HUMAN.H10MO.S.3	0.0470173	0.0960255	0.26	0.222	1	0	3.76149e-13	0.315129	5.17581e-10	1	7.21696e-09	0.0931718	1.38566e-05	0		1.15075e-23	0.178724	0.348	0.153	2.13072e-19	Tfdp1	1	0.112778	0.0882066	0.184	0.144	1	0	1
TFE3	OSE		1	TFE3-HUMAN.H10MO.C.3	2.40917e-07	0.187495	0.245	0.146	0.00375469	1	0.0101819	0.290789	1	0	8.28547e-40	-0.427114	1.59081e-36	0		NA	NA	NA	NA	NA	NA	0	NA	NA	NA	NA	NA	0	0
THAP4	OSE		1	NA	0.925771	0.0190367	0.28	0.279	1	0	2.62178e-18	0.4956	3.60757e-15	1	NA	NA	NA	NA		9.92941e-06	0.0681996	0.451	0.304	0.183853	Thap4	0	NA	NA	NA	NA	NA	0	0
THAP7	OSE		1	NA	0.655083	0.00399065	0.228	0.244	1	0	2.63387e-15	0.444538	3.6242e-12	1	NA	NA	NA	NA		6.43195e-05	0.0277393	0.258	0.167	1	Thap7	0	NA	NA	NA	NA	NA	0	0
THAP8	OSE		1	NA	1.531e-07	0.168619	0.258	0.152	0.00238607	1	0.0213174	0.178833	1	0	NA	NA	NA	NA		0.403923	0.00404533	0.01	0.007	1	Thap8	0	NA	NA	NA	NA	NA	0	0
THRA	OSE		1	THRA.SwissRegulon.3	3.76848e-09	0.228324	0.482	0.339	5.87317e-05	1	6.41313e-11	-0.473301	8.82447e-08	0	6.02681e-23	-0.245805	1.15715e-19	0		3.65209e-37	0.326441	0.817	0.484	6.7622e-33	Thra	1	0.0831009	0.0768933	0.232	0.182	1	0	1
WT1	OSE		1	WT1.SwissRegulon.3	1.44577e-06	0.109203	0.853	0.815	0.0225323	0	0.0182069	0.192382	1	0	4.2609e-12	0.124796	8.18094e-09	1		2.28041e-12	0.128568	0.984	0.89	4.22241e-08	Wt1	1	2.10991e-09	0.392039	0.688	0.549	2.47281e-05	1	2
YY1	OSE		1	YY1.MA0095.2.3	0.648035	0.0235309	0.573	0.556	1	0	0.000127159	0.140222	0.174971	0	5.44433e-35	0.254589	1.04531e-31	1		0.446975	0.0171432	0.793	0.622	1	Yy1	0	0.306745	0.0652024	0.276	0.251	1	0	0
ZBED1	OSE		1	ZBED1.MA0749.1.3	0.382345	0.0144229	0.138	0.121	1	0	3.31077e-08	0.258716	4.55561e-05	1	7.16185e-10	-0.172878	1.37508e-06	0		NA	NA	NA	NA	NA	NA	0	NA	NA	NA	NA	NA	0	0
ZBTB12	OSE		1	ZBTB12.SwissRegulon.3	0.724926	0.0400016	0.112	0.108	1	0	1.13839e-16	-0.549764	1.56643e-13	0	2.05903e-146	0.644828	3.95333e-143	1		3.98515e-10	0.0922195	0.461	0.274	7.3789e-06	Zbtb12	1	NA	NA	NA	NA	NA	0	1
ZFPM1	OSE		1	NA	0.899301	0.0201081	0.13	0.135	1	0	3.84858e-17	0.489921	5.29564e-14	1	NA	NA	NA	NA		7.53785e-10	0.0717527	0.243	0.129	1.39571e-05	Zfpm1	1	0.986273	0.0235816	0.088	0.089	1	0	1
ZNF174	OSE		1	NA	0.112372	0.0540284	0.158	0.129	1	0	1.63827e-06	0.187674	0.00225426	1	NA	NA	NA	NA		0.107939	0.00486048	0.03	0.019	1	Zfp174	0	0.648562	0.0520604	0.08	0.072	1	0	0
ZNF224	OSE		1	NA	0.219957	0.0401065	0.18	0.154	1	0	3.01454e-31	0.522892	4.148e-28	1	NA	NA	NA	NA		NA	NA	NA	NA	NA	NA	0	0.723307	0.00913502	0.052	0.047	1	0	0
ZNF277	OSE		1	NA	0.00751289	0.116524	0.235	0.182	1	0	1.07205e-37	0.831297	1.47514e-34	1	NA	NA	NA	NA		4.96637e-10	0.131936	0.706	0.457	9.19573e-06	Zfp277	1	0.0105931	0.149164	0.164	0.107	1	0	1
ZNF317	OSE		1	ZNF317.HOMER.3	0.925628	0.0168368	0.09	0.089	1	0	4.26464e-09	-0.330838	5.86815e-06	0	4.36876e-14	0.162472	8.38801e-11	1		4.62726e-06	0.0228318	0.179	0.102	0.0856783	Zfp317	0	0.560562	0.00140175	0.048	0.058	1	0	0
ZNF34	OSE		1	NA	0.0197242	0.0547413	0.08	0.051	1	0	3.99669e-13	0.268851	5.49944e-10	1	NA	NA	NA	NA		5.93546e-07	0.0322287	0.038	0.011	0.0109901	Zfp985	1	NA	NA	NA	NA	NA	0	1
ZNF354C	OSE		1	ZNF354C.MA0130.1.3	0.903725	0.00491589	0.085	0.083	1	0	1.19273e-23	0.452072	1.6412e-20	1	3.92454e-24	-0.232858	7.53513e-21	0		3.07426e-05	0.0294121	0.175	0.105	0.569231	Zfp354c	0	NA	NA	NA	NA	NA	0	0
ZNF382	OSE		1	ZNF382.HOMER.3	0.263644	0.0443946	0.112	0.094	1	0	0.810014	-0.051368	1	0	4.2548e-107	0.486726	8.16922e-104	1		0.0473038	0.00299334	0.03	0.017	1	Zfp382	0	NA	NA	NA	NA	NA	0	0
ZNF433	OSE		1	NA	0.0596397	0.0450578	0.088	0.063	1	0	2.08431e-07	0.155453	0.000286801	1	NA	NA	NA	NA		NA	NA	NA	NA	NA	NA	0	NA	NA	NA	NA	NA	0	0
ZNF442	OSE		1	NA	0.00365422	0.0620861	0.068	0.037	1	0	1.37865e-07	0.108026	0.000189702	1	NA	NA	NA	NA		NA	NA	NA	NA	NA	NA	0	NA	NA	NA	NA	NA	0	0
ZNF524	OSE		1	ZNF524.SwissRegulon.3	0.0765844	0.0289461	0.128	0.096	1	0	2.45681e-22	0.54864	3.38056e-19	1	4.61662e-20	-0.244301	8.86391e-17	0		2.94271e-06	0.0150619	0.113	0.056	0.0544873	Zfp524	0	NA	NA	NA	NA	NA	0	0
ZNF579	OSE		1	NA	0.000990126	0.137974	0.298	0.225	1	0	1.3667e-06	0.305353	0.00188058	1	NA	NA	NA	NA		2.08017e-35	0.274686	0.455	0.192	3.85165e-31	Zfp579	1	0.954428	0.000799849	0.02	0.021	1	0	1
ZNF581	OSE		1	NA	0.395257	0.0308304	0.365	0.341	1	0	6.765e-79	0.692444	9.30864e-76	1	NA	NA	NA	NA		NA	NA	NA	NA	NA	NA	0	NA	NA	NA	NA	NA	0	0
ZNF649	OSE		1	NA	0.481967	0.0225579	0.142	0.13	1	0	3.00088e-06	0.189575	0.00412922	1	NA	NA	NA	NA		NA	NA	NA	NA	NA	NA	0	NA	NA	NA	NA	NA	0	0
ZNF787	OSE		1	NA	1.57521e-06	0.219068	0.23	0.146	0.0245496	0	2.88304e-14	0.425858	3.96706e-11	1	NA	NA	NA	NA		NA	NA	NA	NA	NA	NA	0	NA	NA	NA	NA	NA	0	0
ZNF91	OSE		1	NA	0.919086	0.0101786	0.365	0.37	1	0	2.71164e-41	0.529712	3.73122e-38	1	NA	NA	NA	NA		NA	NA	NA	NA	NA	NA	0	NA	NA	NA	NA	NA	0	0
AHRR	preGC_I		1	NA	0.705094	0.000514926	0.015	0.013	1	0	1.76455e-11	0.283538	2.42802e-08	1	NA	NA	NA	NA		NA	NA	NA	NA	NA	NA	0	NA	NA	NA	NA	NA	0	0
AR	preGC_I		1	AR.SwissRegulon.2	5.82116e-06	0.143766	0.095	0.043	0.0907228	0	3.75275e-43	-0.870053	5.16378e-40	0	2.41316e-32	0.26722	4.63326e-29	1		NA	NA	NA	NA	NA	NA	0	0.55211	0.0302539	0.185	0.168	1	0	0
ARID5B	preGC_I		1	ARID5B.SwissRegulon.2	0.00609289	0.15782	0.465	0.444	1	0	8.4223e-07	-0.510243	0.00115891	0	6.75662e-50	0.333173	1.29727e-46	1		0.000183635	0.0987994	0.626	0.61	1	Arid5b	0	NA	NA	NA	NA	NA	0	0
ATOH8	preGC_I		1	NA	0.00432882	0.0955608	0.07	0.04	1	0	1.19803e-13	0.158447	1.64849e-10	1	NA	NA	NA	NA		0.186242	0.0159162	0.024	0.018	1	Atoh8	0	NA	NA	NA	NA	NA	0	0
BCL11A	preGC_I		1	BCL11A.SwissRegulon.2	0.680925	0.0317214	0.148	0.161	1	0	3.08571e-09	-0.458273	4.24594e-06	0	6.13978e-160	0.929306	1.17884e-156	1		NA	NA	NA	NA	NA	NA	0	3.97695e-11	0.313762	0.218	0.072	4.66098e-07	1	1
BCL11B	preGC_I		1	NA	0.337341	0.0492257	0.052	0.043	1	0	5.32547e-09	0.297959	7.32785e-06	1	NA	NA	NA	NA		NA	NA	NA	NA	NA	NA	0	NA	NA	NA	NA	NA	0	0
CDC5L	preGC_I		1	CDC5L.SwissRegulon.2	0.346615	0.0117292	0.34	0.386	1	0	4.94568e-13	-0.440066	6.80526e-10	0	1.77621e-12	0.157276	3.41033e-09	1		NA	NA	NA	NA	NA	NA	0	3.09129e-05	0.218621	0.695	0.588	0.362299	0	0
CHD2	preGC_I		1	CHD2.SwissRegulon.2	0.19648	0.0798579	0.522	0.537	1	0	NA	NA	NA	NA	2.49081e-48	0.340762	4.78236e-45	1		0.572118	0.00617437	0.518	0.519	1	Chd2	0	NA	NA	NA	NA	NA	0	0
CLOCK	preGC_I		1	CLOCK.SwissRegulon.2	0.455334	0.0148472	0.135	0.155	1	0	0.715424	-0.153915	1	0	0	1.0753	0	1		NA	NA	NA	NA	NA	NA	0	0.586916	0.0136086	0.074	0.064	1	0	0
CREB1	preGC_I		1	CREB1.SwissRegulon.2	0.574637	0.0176341	0.315	0.35	1	0	0.00041844	0.0642434	0.575773	0	1.16021e-62	0.34163	2.2276e-59	1		NA	NA	NA	NA	NA	NA	0	0.160937	0.0592159	0.095	0.068	1	0	0
CREB3	preGC_I		1	CREB3.MA0638.1.2	0.893813	0.031821	0.24	0.244	1	0	1.80013e-10	-0.353112	2.47698e-07	0	9.78918e-64	0.335914	1.87952e-60	1		0.487159	0.0272527	0.35	0.387	1	Creb3	0	0.289207	0.0405443	0.206	0.169	1	0	0
CTCF	preGC_I		1	CTCF-HUMAN.H10MO.A.2	0.725239	0.0546639	0.372	0.391	1	0	0.00365517	-0.177413	1	0	1.24625e-06	0.138143	0.00239281	1		NA	NA	NA	NA	NA	NA	0	0.0824493	0.0928916	0.329	0.269	1	0	0
CXXC1	preGC_I		1	CXXC1-HUMAN.H10MO.D.2	0.136213	0.00364362	0.198	0.244	1	0	2.3702e-09	-0.337367	3.2614e-06	0	4.99836e-154	0.561251	9.59685e-151	1		0.0648151	0.0503051	0.257	0.241	1	Cxxc1	0	0.263432	0.0174276	0.144	0.113	1	0	0
DDIT3	preGC_I		1	DDIT3-HUMAN.H10MO.C.2	0.0152703	0.192168	0.375	0.345	1	0	0.0102009	-0.122036	1	0	1.77021e-51	0.321732	3.39881e-48	1		NA	NA	NA	NA	NA	NA	0	NA	NA	NA	NA	NA	0	0
DMRTA1	preGC_I		1	NA	0.997247	0.0286085	0.03	0.03	1	0	4.70595e-19	0.382991	6.47539e-16	1	NA	NA	NA	NA		NA	NA	NA	NA	NA	NA	0	NA	NA	NA	NA	NA	0	0
E2F4	preGC_I		1	E2F4.MA0470.1.2	0.505273	0.0216485	0.298	0.336	1	0	1.49175e-06	-0.370742	0.00205265	0	0	0.925449	0	1		0.0388019	0.0532862	0.162	0.143	1	E2f4	0	0.215231	0.052659	0.173	0.138	1	0	0
E2F6	preGC_I		1	E2F6.HOMER.2	0.495054	0.0631942	0.14	0.132	1	0	0.0385271	0.152797	1	0	4.46167e-273	0.907955	8.5664e-270	1		0.498011	0.00301692	0.187	0.2	1	E2f6	0	0.286849	0.0259019	0.128	0.103	1	0	0
EGR3	preGC_I		1	EGR3-HUMAN.H10MO.D.2	0.0409062	0.102704	0.152	0.119	1	0	0.000144685	-0.262553	0.199087	0	1.05606e-34	0.333036	2.02763e-31	1		3.4484e-39	0.303913	0.3	0.149	6.38506e-35	Egr3	1	NA	NA	NA	NA	NA	0	1
EGR4	preGC_I		1	EGR4-HUMAN.H10MO.D.2	0.000158048	0.165804	0.108	0.058	1	0	0.328273	-0.0436356	1	0	5.53588e-13	0.120081	1.06289e-09	1		2.50071e-08	0.10177	0.065	0.032	0.000463031	Egr4	1	NA	NA	NA	NA	NA	0	1
ELF3	preGC_I		1	ELF3.MA0640.1.2	6.98583e-34	0.414452	0.162	0.029	1.08874e-29	0	0.000372608	-0.209377	0.512708	0	1.07622e-46	0.340028	2.06635e-43	1		NA	NA	NA	NA	NA	NA	0	NA	NA	NA	NA	NA	0	0
ESRRA	preGC_I		1	ESRRA.SwissRegulon.2	0.518079	0.00901554	0.04	0.048	1	0	7.26187e-08	0.232581	9.99233e-05	1	1.53037e-189	-0.774669	2.93832e-186	0		0.714056	0.0126168	0.062	0.06	1	Esrra	0	NA	NA	NA	NA	NA	0	0
ETV2	preGC_I		1	ETV2-HUMAN.H10MO.D.2	0.40458	0.00621514	0.048	0.059	1	0	3.95473e-08	-0.274326	5.4417e-05	0	0	1.40782	0	1		0.617601	0.000383022	0.001	0	1	Etv2	0	NA	NA	NA	NA	NA	0	0
ETV6	preGC_I		1	ETV6.SwissRegulon.2	0.8727	0.0952343	0.185	0.195	1	0	0.0298257	-0.213559	1	0	8.55651e-256	0.73191	1.64285e-252	1		0.51003	0.00364388	0.212	0.226	1	Etv6	0	NA	NA	NA	NA	NA	0	0
FOXN3	preGC_I		1	NA	0.336115	0.00475836	0.31	0.354	1	0	1.33121e-17	0.46493	1.83174e-14	1	NA	NA	NA	NA		0.68351	0.00575028	0.557	0.585	1	Foxn3	0	0.000506664	0.160303	0.23	0.136	1	0	0
FOXO3	preGC_I		1	FOXO3.MA0157.2.2	0.113678	0.102163	0.485	0.495	1	0	0.000114797	0.134014	0.157961	0	0	1.04165	0	1		NA	NA	NA	NA	NA	NA	0	NA	NA	NA	NA	NA	0	0
FOXO4	preGC_I		1	FOXO4.MA0848.1.2	0.897282	0.00872825	0.062	0.062	1	0	0.208816	0.0417984	1	0	0	0.901001	0	1		0.807897	0.0132617	0.059	0.058	1	Foxo4	0	0.340139	0.0349814	0.053	0.04	1	0	0
GABPA	preGC_I		1	GABPA-HUMAN.H10MO.A.2	0.452543	0.00285312	0.168	0.188	1	0	0.00165962	-0.275995	1	0	2.453e-83	0.378083	4.70976e-80	1		NA	NA	NA	NA	NA	NA	0	NA	NA	NA	NA	NA	0	0
GATAD2B	preGC_I		1	NA	0.813263	0.0386728	0.252	0.273	1	0	1.12267e-12	0.210483	1.5448e-09	1	NA	NA	NA	NA		NA	NA	NA	NA	NA	NA	0	NA	NA	NA	NA	NA	0	0
GMEB1	preGC_I		1	GMEB1.SwissRegulon.2	0.794423	0.0173745	0.112	0.12	1	0	7.90516e-12	-0.607965	1.08775e-08	0	3.70508e-50	0.289918	7.11375e-47	1		0.459887	0.0178215	0.139	0.133	1	Gmeb1	0	0.829412	0.0164732	0.049	0.046	1	0	0
GMEB2	preGC_I		1	GMEB2.MA0862.1.2	0.7548	0.0188402	0.07	0.066	1	0	5.66515e-26	-0.643544	7.79524e-23	0	2.85098e-25	0.172478	5.47389e-22	1		NA	NA	NA	NA	NA	NA	0	NA	NA	NA	NA	NA	0	0
GTF2F1	preGC_I		1	GTF2F1.SwissRegulon.2	0.818931	0.0334621	0.418	0.461	1	0	NA	NA	NA	NA	4.89652e-142	0.549042	9.40131e-139	1		0.970244	0.0112972	0.36	0.372	1	Gtf2f1	0	0.700004	0.0142048	0.222	0.235	1	0	0
HES4	preGC_I		1	NA	0.0359517	0.0520017	0.318	0.261	1	0	8.00356e-07	0.348228	0.00110129	1	NA	NA	NA	NA		NA	NA	NA	NA	NA	NA	0	NA	NA	NA	NA	NA	0	0
HIF1A	preGC_I		1	HIF1A.SwissRegulon.2	0.465058	0.00225414	0.522	0.585	1	0	3.06973e-13	-0.575187	4.22395e-10	0	3.34716e-210	0.640206	6.42655e-207	1		0.00060133	0.0481568	0.709	0.69	1	Hif1a	0	0.882948	0.00630441	0.494	0.503	1	0	0
HINFP	preGC_I		1	HINFP.MA0131.2.2	0.166935	0.0031432	0.128	0.159	1	0	0.224684	-0.112507	1	0	0	0.836325	0	1		NA	NA	NA	NA	NA	NA	0	0.638677	0.011549	0.066	0.058	1	0	0
HOMEZ	preGC_I		1	HOMEZ.SwissRegulon.2	0.316513	0.116702	0.098	0.086	1	0	0.0299053	-0.0899886	1	0	9.15347e-102	0.453988	1.75747e-98	1		0.898845	0.00339407	0.033	0.032	1	Homez	0	0.449089	0.0300987	0.049	0.038	1	0	0
IKZF2	preGC_I		1	IKZF2.SwissRegulon.2	0.967239	0.0195377	0.045	0.045	1	0	0.0134264	-0.217223	1	0	6.1789e-246	0.816217	1.18635e-242	1		NA	NA	NA	NA	NA	NA	0	NA	NA	NA	NA	NA	0	0
IRF2	preGC_I		1	IRF2.SwissRegulon.2	0.0660932	0.11938	0.372	0.354	1	0	0.732115	-0.0606594	1	0	0	1.30213	0	1		NA	NA	NA	NA	NA	NA	0	0.268853	0.0867601	0.333	0.299	1	0	0
IRF3	preGC_I		1	IRF3.MA1418.1.2	0.485867	0.0683395	0.225	0.219	1	0	2.57786e-08	-0.406624	3.54713e-05	0	0	1.13192	0	1		NA	NA	NA	NA	NA	NA	0	NA	NA	NA	NA	NA	0	0
IRF7	preGC_I		1	IRF7.SwissRegulon.2	0.516205	0.0685303	0.162	0.157	1	0	NA	NA	NA	NA	0	1.13101	0	1		NA	NA	NA	NA	NA	NA	0	NA	NA	NA	NA	NA	0	0
KLF12	preGC_I		1	KLF12.SwissRegulon.2	0.216677	0.098904	0.148	0.131	1	0	1.63093e-07	0.229637	0.000224415	1	1.11037e-15	-0.0659156	2.13191e-12	0		NA	NA	NA	NA	NA	NA	0	NA	NA	NA	NA	NA	0	0
LRRFIP1	preGC_I		1	NA	0.348232	0.0336274	0.272	0.323	1	0	2.465e-21	0.41051	3.39184e-18	1	NA	NA	NA	NA		NA	NA	NA	NA	NA	NA	0	NA	NA	NA	NA	NA	0	0
MAF	preGC_I		1	MAF.MAF-HUMAN.H10MO.B.2	3.59927e-05	0.183227	0.495	0.417	0.560947	0	0.103736	-0.17568	1	0	3.39117e-25	0.244247	6.51105e-22	1		0.207743	0.0334297	0.317	0.306	1	Maf	0	NA	NA	NA	NA	NA	0	0
MAFG	preGC_I		1	MAFG.MA0659.1.2	0.647047	0.0568816	0.115	0.111	1	0	0.000195126	-0.270219	0.268493	0	3.42425e-152	0.602071	6.57456e-149	1		NA	NA	NA	NA	NA	NA	0	0.211311	0.043386	0.235	0.194	1	0	0
MAX	preGC_I		1	MAX.MAX-HUMAN.H10MO.A.2	0.474332	0.0103709	0.372	0.42	1	0	3.85497e-11	-0.436494	5.30444e-08	0	1.10983e-95	0.53787	2.13087e-92	1		0.955868	0.0191913	0.265	0.272	1	Max	0	0.218147	0.0194238	0.041	0.026	1	0	0
MBD1	preGC_I		1	NA	0.625389	0.0639882	0.215	0.242	1	0	6.94241e-08	0.231767	9.55275e-05	1	NA	NA	NA	NA		0.718648	0.030796	0.24	0.243	1	Mbd1	0	NA	NA	NA	NA	NA	0	0
MEF2A	preGC_I		1	MEF2A.MA0052.3.2	0.0186455	0.1413	0.438	0.407	1	0	0.0784527	0.0795461	1	0	3.54677e-72	0.575252	6.8098e-69	1		NA	NA	NA	NA	NA	NA	0	0.873452	0.0211817	0.317	0.313	1	0	0
MESP1	preGC_I		1	MESP1.SwissRegulon.2	0.0541406	0.0503505	0.055	0.035	1	0	0.794201	-0.0204428	1	0	4.91897e-198	0.44672	9.44442e-195	1		NA	NA	NA	NA	NA	NA	0	0.239892	0.0166025	0.029	0.017	1	0	0
MGA	preGC_I		1	MGA.SwissRegulon.2	0.64744	0.0788542	0.288	0.298	1	0	5.08692e-07	-0.421536	0.00069996	0	5.24834e-21	0.156191	1.00768e-17	1		NA	NA	NA	NA	NA	NA	0	0.463331	0.0282148	0.337	0.308	1	0	0
MLXIP	preGC_I		1	NA	2.59015e-08	0.249271	0.37	0.261	0.000403676	1	6.54781e-15	-0.366685	9.00978e-12	0	NA	NA	NA	NA		NA	NA	NA	NA	NA	NA	0	NA	NA	NA	NA	NA	0	0
MSC	preGC_I		1	MSC.MA0665.1.2	2.33516e-07	0.13357	0.065	0.021	0.00363934	0	0.00376903	0.188373	1	0	3.20534e-282	1.69099	6.15425e-279	1		NA	NA	NA	NA	NA	NA	0	5.38381e-06	0.136278	0.074	0.017	0.0630982	0	0
MTF1	preGC_I		1	MTF1-HUMAN.H10MO.C.2	0.129183	0.0946176	0.13	0.109	1	0	1.90099e-07	-0.430123	0.000261576	0	9.60175e-180	0.629257	1.84354e-176	1		NA	NA	NA	NA	NA	NA	0	NA	NA	NA	NA	NA	0	0
MZF1	preGC_I		1	MZF1-HUMAN.H10MO.D.2	0.396366	0.0221899	0.172	0.199	1	0	1.74488e-06	-0.365201	0.00240096	0	2.27247e-19	0.205842	4.36315e-16	1		NA	NA	NA	NA	NA	NA	0	NA	NA	NA	NA	NA	0	0
NFATC2	preGC_I		1	NFATC2.MA0152.1.2	0.000176826	0.175316	0.208	0.142	1	0	NA	NA	NA	NA	3.36252e-57	0.559569	6.45604e-54	1		0.505022	0.000112859	0.046	0.042	1	Nfatc2	0	0.571915	0.0121115	0.037	0.029	1	0	0
NFATC3	preGC_I		1	NFATC3.SwissRegulon.2	0.233723	0.0935676	0.218	0.199	1	0	0.0011524	-0.464087	1	0	1.13712e-90	0.550708	2.18328e-87	1		NA	NA	NA	NA	NA	NA	0	0.737541	0.00128316	0.206	0.222	1	0	0
NFE2	preGC_I		1	NFE2.SwissRegulon.2	0.0270248	0.0305744	0.018	0.007	1	0	0.398872	-0.0676448	1	0	3.35117e-19	0.157637	6.43425e-16	1		0.548037	0.0106547	0.014	0.012	1	Nfe2	0	5.81614e-06	0.0604941	0.045	0.005	0.0681652	0	0
NFIB	preGC_I		1	NFIB.SwissRegulon.2	7.02412e-08	0.187474	0.67	0.615	0.00109471	1	0.00450348	-0.523103	1	0	4.31762e-227	-1.33124	8.28983e-224	0		0.310639	0.010941	0.583	0.562	1	Nfib	0	NA	NA	NA	NA	NA	0	0
NFYB	preGC_I		1	NFYB.SwissRegulon.2	0.570464	0.0299381	0.26	0.289	1	0	5.65304e-06	0.18359	0.00777858	1	0.00177903	0.0179288	1	0		NA	NA	NA	NA	NA	NA	0	NA	NA	NA	NA	NA	0	0
NR1H2	preGC_I		1	NR1H2-HUMAN.H10MO.D.2	0.492495	0.00996826	0.195	0.22	1	0	4.2231e-08	0.107568	5.81099e-05	1	1.83826e-27	-0.216031	3.52947e-24	0		NA	NA	NA	NA	NA	NA	0	NA	NA	NA	NA	NA	0	0
NR3C2	preGC_I		1	NR3C2.MA0727.1.2	0.00581635	0.0583033	0.05	0.025	1	0	3.08834e-10	-0.281378	4.24955e-07	0	1.3482e-101	0.488489	2.58854e-98	1		NA	NA	NA	NA	NA	NA	0	NA	NA	NA	NA	NA	0	0
NR5A1	preGC_I		1	NA	0.129734	0.0979769	0.375	0.362	1	0	2.03208e-16	0.507011	2.79614e-13	1	NA	NA	NA	NA		NA	NA	NA	NA	NA	NA	0	0.00514196	0.171825	0.267	0.186	1	0	0
PKNOX1	preGC_I		1	PKNOX1.SwissRegulon.2	0.323375	0.0196435	0.132	0.158	1	0	2.52203e-10	-0.48074	3.47031e-07	0	3.22194e-65	0.327021	6.18613e-62	1		0.359901	0.0342497	0.168	0.161	1	Pknox1	0	0.856287	0.0127943	0.033	0.036	1	0	0
POU2F2	preGC_I		1	POU2F2.MA0507.1.2	0.765964	0.00692023	0.013	0.011	1	0	0.00523869	-0.23478	1	0	1.08561e-119	0.590658	2.08437e-116	1		0.256668	0.0132815	0.008	0.005	1	Pou2f2	0	0.541053	0.00577206	0.029	0.022	1	0	0
POU5F1	preGC_I		1	POU5F1.SwissRegulon.2	0.374622	0.0105814	0.01	0.006	1	0	0.000759686	0.182485	1	0	0	0.988263	0	1		NA	NA	NA	NA	NA	NA	0	NA	NA	NA	NA	NA	0	0
PRDM1	preGC_I		1	PRDM1.MA0508.2.2	0.699992	0.00561855	0.015	0.013	1	0	0.459778	0.0130447	1	0	8.37734e-86	0.454758	1.60845e-82	1		0.00025865	0.0134285	0.008	0.002	1	Prdm1	0	NA	NA	NA	NA	NA	0	0
PRDM4	preGC_I		1	PRDM4-HUMAN.H10MO.D.2	0.446993	0.044872	0.112	0.102	1	0	2.42916e-11	-0.54408	3.34253e-08	0	1.70836e-13	0.179533	3.28005e-10	1		NA	NA	NA	NA	NA	NA	0	0.00324151	0.123583	0.103	0.05	1	0	0
REST	preGC_I		1	REST-HUMAN.H10MO.A.2	0.661882	0.0428335	0.605	0.647	1	0	1.91409e-48	-0.719528	2.63379e-45	0	4.5388e-90	0.341713	8.71449e-87	1		0.00184038	0.049832	0.709	0.693	1	Rest	0	8.00852e-05	0.216634	0.675	0.571	0.938599	0	0
RFX7	preGC_I		1	RFX7.SwissRegulon.2	0.399116	0.0163235	0.095	0.112	1	0	1.00335e-10	-0.666193	1.38061e-07	0	1.62908e-19	0.178717	3.12782e-16	1		0.269223	0.0394429	0.342	0.34	1	Rfx7	0	NA	NA	NA	NA	NA	0	0
SALL1	preGC_I		1	NA	1.27009e-13	0.315889	0.275	0.143	1.97943e-09	1	2.79321e-06	-0.338822	0.00384346	0	NA	NA	NA	NA		NA	NA	NA	NA	NA	NA	0	2.02469e-10	0.293124	0.181	0.053	2.37293e-06	1	1
SATB1	preGC_I		1	NA	0.643125	0.0166177	0.228	0.251	1	0	5.19634e-08	0.273893	7.15016e-05	1	NA	NA	NA	NA		NA	NA	NA	NA	NA	NA	0	0.000643522	0.131618	0.136	0.067	1	0	0
SMAD2	preGC_I		1	SMAD2-HUMAN.H10MO.C.2	0.998768	0.0303097	0.418	0.449	1	0	3.90869e-17	-0.582957	5.37836e-14	0	1.76269e-41	0.30685	3.38436e-38	1		0.691982	0.00748723	0.267	0.281	1	Smad2	0	0.0370837	0.0668316	0.074	0.041	1	0	0
SMAD3	preGC_I		1	SMAD3.MA0795.1.2	0.00819145	0.161571	0.225	0.184	1	0	0.693279	-0.168415	1	0	4.43982e-47	0.248049	8.52446e-44	1		NA	NA	NA	NA	NA	NA	0	2.4005e-05	0.218623	0.403	0.259	0.281339	0	0
SMARCC2	preGC_I		1	SMARCC2.SwissRegulon.2	0.309792	0.0753193	0.44	0.445	1	0	0.00132396	-0.250649	1	0	2.84432e-28	0.306728	5.46109e-25	1		NA	NA	NA	NA	NA	NA	0	0.845855	0.00383729	0.3	0.301	1	0	0
SOX13	preGC_I		1	SOX13.MA1120.1.2	0.89185	0.00995975	0.038	0.036	1	0	0.0473607	-0.0470498	1	0	4.17688e-150	0.505336	8.01961e-147	1		0.363936	0.0103519	0.053	0.047	1	Sox13	0	NA	NA	NA	NA	NA	0	0
SOX17	preGC_I		1	SOX17.SwissRegulon.2	0.752155	0.00286717	0.007	0.006	1	0	0.372088	0.0846927	1	0	8.01705e-22	0.247698	1.53927e-18	1		0.263355	0.00335816	0.003	0.002	1	Sox17	0	NA	NA	NA	NA	NA	0	0
SOX3	preGC_I		1	SOX3.SwissRegulon.2	0.987248	0.0154288	0.007	0.008	1	0	0.568734	-0.0670749	1	0	0	0.927553	0	1		NA	NA	NA	NA	NA	NA	0	NA	NA	NA	NA	NA	0	0
SOX6	preGC_I		1	SOX6.SwissRegulon.2	0.00519496	0.136072	0.39	0.329	1	0	0.682239	-0.0436628	1	0	0	0.966595	0	1		NA	NA	NA	NA	NA	NA	0	NA	NA	NA	NA	NA	0	0
SP2	preGC_I		1	SP2-HUMAN.H10MO.C.2	0.643086	0.00313878	0.102	0.112	1	0	5.5985e-10	-0.326715	7.70354e-07	0	2.23542e-62	0.258117	4.29201e-59	1		0.229697	0.015134	0.068	0.059	1	Sp2	0	NA	NA	NA	NA	NA	0	0
SP5	preGC_I		1	NA	0.875909	0.0176641	0.12	0.125	1	0	5.5952e-06	0.184527	0.007699	1	NA	NA	NA	NA		2.88857e-09	0.154584	0.39	0.325	5.34847e-05	Sp5	1	NA	NA	NA	NA	NA	0	1
STAT3	preGC_I		1	STAT3.MA0144.2.2	0.0441685	0.0953533	0.647	0.654	1	0	0.320277	-0.0896878	1	0	7.41444e-76	0.749693	1.42357e-72	1		0.0613884	0.0365678	0.41	0.388	1	Stat3	0	NA	NA	NA	NA	NA	0	0
STAT5A	preGC_I		1	STAT5A.SwissRegulon.2	0.712972	0.00257625	0.018	0.02	1	0	0.0519551	0.18462	1	0	2.35917e-44	0.467085	4.52961e-41	1		NA	NA	NA	NA	NA	NA	0	NA	NA	NA	NA	NA	0	0
STAT6	preGC_I		1	STAT6.HOMER.2	0.653424	0.0534599	0.195	0.192	1	0	0.146446	0.119745	1	0	3.06219e-114	0.62754	5.8794e-111	1		NA	NA	NA	NA	NA	NA	0	0.985535	0.0338923	0.053	0.054	1	0	0
TAF1	preGC_I		1	TAF1.SwissRegulon.2	0.735078	0.0403843	0.15	0.164	1	0	6.09545e-08	-0.372498	8.38734e-05	0	6.0234e-44	0.292799	1.15649e-40	1		NA	NA	NA	NA	NA	NA	0	NA	NA	NA	NA	NA	0	0
TBP	preGC_I		1	TBP.SwissRegulon.2	0.547587	0.0301439	0.238	0.269	1	0	0.314463	-0.10598	1	0	3.3297e-141	0.589545	6.39302e-138	1		NA	NA	NA	NA	NA	NA	0	0.46411	0.0114675	0.107	0.09	1	0	0
TBX19	preGC_I		1	TBX19.SwissRegulon.2	0.185894	0.0154676	0.013	0.007	1	0	0.000389237	-0.249135	0.53559	0	8.17659e-26	0.242683	1.56991e-22	1		NA	NA	NA	NA	NA	NA	0	NA	NA	NA	NA	NA	0	0
TCF23	preGC_I		1	NA	0.00106153	0.0765258	0.06	0.029	1	0	1.29323e-13	0.252728	1.77949e-10	1	NA	NA	NA	NA		NA	NA	NA	NA	NA	NA	0	NA	NA	NA	NA	NA	0	0
TCF25	preGC_I		1	NA	0.656973	0.0327178	0.63	0.68	1	0	1.45843e-06	0.255847	0.00200679	1	NA	NA	NA	NA		NA	NA	NA	NA	NA	NA	0	NA	NA	NA	NA	NA	0	0
TEAD1	preGC_I		1	TEAD1.MA0090.2.2	0.585916	0.0855843	0.25	0.252	1	0	4.68641e-09	-0.448556	6.4485e-06	0	0	2.21327	0	1		NA	NA	NA	NA	NA	NA	0	0.91554	0.00557086	0.037	0.038	1	0	0
TEAD2	preGC_I		1	TEAD2.MA1121.1.2	0.0913048	0.0915911	0.455	0.442	1	0	4.53927e-06	-0.225025	0.00624604	0	0	2.84431	0	1		4.09135e-06	0.101419	0.483	0.451	0.0757555	Tead2	0	5.22993e-08	0.234033	0.3	0.144	0.000612948	1	1
TFCP2	preGC_I		1	TFCP2.SwissRegulon.2	0.180071	0.00984552	0.138	0.173	1	0	0.0866853	0.0119993	1	0	4.42809e-48	0.324474	8.50193e-45	1		NA	NA	NA	NA	NA	NA	0	NA	NA	NA	NA	NA	0	0
TFEB	preGC_I		1	TFEB-HUMAN.H10MO.C.2	0.000118225	0.0647703	0.035	0.011	1	0	9.4817e-13	-0.396195	1.30468e-09	0	5.19704e-30	0.14177	9.97832e-27	1		NA	NA	NA	NA	NA	NA	0	NA	NA	NA	NA	NA	0	0
THRA	preGC_I		1	THRA.SwissRegulon.2	0.207461	0.106917	0.355	0.357	1	0	4.72341e-19	0.351128	6.49941e-16	1	2.16279e-05	-0.108434	0.0415255	0		NA	NA	NA	NA	NA	NA	0	NA	NA	NA	NA	NA	0	0
USF2	preGC_I		1	USF2-HUMAN.H10MO.A.2	0.0085794	0.131691	0.402	0.367	1	0	0.0398769	-0.173832	1	0	2.68652e-54	0.268829	5.15811e-51	1		0.26277	0.000766561	0.315	0.348	1	Usf2	0	0.225281	0.0428951	0.403	0.347	1	0	0
VDR	preGC_I		1	VDR.HOMER.2	0.212445	0.0172516	0.03	0.02	1	0	0.547701	-0.100002	1	0	6.25498e-143	0.519906	1.20096e-139	1		NA	NA	NA	NA	NA	NA	0	NA	NA	NA	NA	NA	0	0
XBP1	preGC_I		1	XBP1.MA0844.1.2	0.651669	0.0416232	0.502	0.526	1	0	0.597813	0.0416357	1	0	1.46771e-112	0.432267	2.818e-109	1		NA	NA	NA	NA	NA	NA	0	NA	NA	NA	NA	NA	0	0
YBX3	preGC_I		1	NA	0.109627	0.058003	0.605	0.596	1	0	3.27172e-26	0.481846	4.50189e-23	1	NA	NA	NA	NA		NA	NA	NA	NA	NA	NA	0	NA	NA	NA	NA	NA	0	0
YY2	preGC_I		1	YY2.SwissRegulon.2	0.781812	0.00324925	0.01	0.012	1	0	2.37353e-15	-0.477848	3.26598e-12	0	2.10555e-79	0.343506	4.04265e-76	1		NA	NA	NA	NA	NA	NA	0	NA	NA	NA	NA	NA	0	0
ZBED6	preGC_I		1	NA	0.270085	0.0114453	0.115	0.139	1	0	1.97454e-19	0.342279	2.71696e-16	1	NA	NA	NA	NA		0.64724	0.00161788	0.001	0.001	1	Gm3839	0	NA	NA	NA	NA	NA	0	0
ZBTB18	preGC_I		1	ZBTB18.HOMER.2	0.66396	0.0218784	0.048	0.054	1	0	0.891048	0.00989823	1	0	0	10.2448	0	1		NA	NA	NA	NA	NA	NA	0	0.0379202	0.0729067	0.091	0.054	1	0	0
ZBTB3	preGC_I		1	ZBTB3.SwissRegulon.2	0.483944	0.0290423	0.04	0.033	1	0	NA	NA	NA	NA	1.02362e-35	0.294279	1.96535e-32	1		NA	NA	NA	NA	NA	NA	0	NA	NA	NA	NA	NA	0	0
ZBTB4	preGC_I		1	ZBTB4-HUMAN.H10MO.S.2	0.82036	0.0232405	0.12	0.127	1	0	4.3934e-05	0.189392	0.0604532	0	2.7957e-12	0.107972	5.36775e-09	1		NA	NA	NA	NA	NA	NA	0	NA	NA	NA	NA	NA	0	0
ZBTB7B	preGC_I		1	ZBTB7B.SwissRegulon.2	0.576571	0.0181941	0.022	0.018	1	0	0.0084475	0.15154	1	0	2.84312e-106	0.373111	5.4588e-103	1		NA	NA	NA	NA	NA	NA	0	NA	NA	NA	NA	NA	0	0
ZC3H8	preGC_I		1	NA	0.324504	0.0318765	0.2	0.236	1	0	4.07022e-06	0.188443	0.00560063	1	NA	NA	NA	NA		NA	NA	NA	NA	NA	NA	0	0.375836	0.0207704	0.128	0.104	1	0	0
ZFHX2	preGC_I		1	NA	0.714468	0.0225804	0.043	0.047	1	0	1.28943e-24	0.504301	1.77425e-21	1	NA	NA	NA	NA		NA	NA	NA	NA	NA	NA	0	0.414328	0.0226205	0.037	0.027	1	0	0
ZFP2	preGC_I		1	NA	0.709363	0.00417436	0.035	0.031	1	0	4.43644e-12	0.217097	6.10455e-09	1	NA	NA	NA	NA		0.699832	0.0122301	0.07	0.067	1	Zfp2	0	NA	NA	NA	NA	NA	0	0
ZFP3	preGC_I		1	ZFP3.HOMER.2	0.500097	0.00183648	0.03	0.037	1	0	1.54094e-08	0.184733	2.12033e-05	1	2.96301e-62	-0.362333	5.68897e-59	0		NA	NA	NA	NA	NA	NA	0	NA	NA	NA	NA	NA	0	0
ZHX1	preGC_I		1	NA	0.311686	1.14389e-05	0.168	0.197	1	0	1.80262e-16	0.330994	2.48041e-13	1	NA	NA	NA	NA		NA	NA	NA	NA	NA	NA	0	0.00151667	0.143272	0.173	0.099	1	0	0
ZKSCAN1	preGC_I		1	ZKSCAN1.SwissRegulon.2	0.00158648	0.139533	0.578	0.557	1	0	0.050598	-0.0661309	1	0	1.42326e-47	0.332731	2.73267e-44	1		NA	NA	NA	NA	NA	NA	0	0.0293148	0.0963229	0.44	0.354	1	0	0
ZKSCAN4	preGC_I		1	NA	0.693059	0.0419459	0.078	0.073	1	0	3.96346e-22	0.518358	5.45372e-19	1	NA	NA	NA	NA		NA	NA	NA	NA	NA	NA	0	NA	NA	NA	NA	NA	0	0
ZKSCAN7	preGC_I		1	NA	0.636428	0.0603863	0.092	0.088	1	0	5.14527e-08	0.182379	7.07989e-05	1	NA	NA	NA	NA		NA	NA	NA	NA	NA	NA	0	0.0889177	0.0533825	0.058	0.033	1	0	0
ZNF143	preGC_I		1	ZNF143.SwissRegulon.2	0.344211	0.0136542	0.112	0.134	1	0	2.92695e-10	-0.358825	4.02748e-07	0	1.37364e-144	0.573968	2.63739e-141	1		0.241551	0.0197762	0.083	0.074	1	Zfp143	0	NA	NA	NA	NA	NA	0	0
ZNF19	preGC_I		1	NA	0.986912	0.0148792	0.052	0.053	1	0	6.62871e-25	0.452551	9.1211e-22	1	NA	NA	NA	NA		NA	NA	NA	NA	NA	NA	0	0.0463919	0.037436	0.053	0.027	1	0	0
ZNF214	preGC_I		1	NA	0.0296159	0.106324	0.098	0.07	1	0	2.73334e-16	0.329124	3.76107e-13	1	NA	NA	NA	NA		NA	NA	NA	NA	NA	NA	0	0.112233	0.0615835	0.082	0.054	1	0	0
ZNF280B	preGC_I		1	NA	0.871546	0.0322005	0.055	0.054	1	0	4.93929e-08	0.253021	6.79646e-05	1	NA	NA	NA	NA		NA	NA	NA	NA	NA	NA	0	NA	NA	NA	NA	NA	0	0
ZNF300	preGC_I		1	NA	0.238422	0.0210723	0.072	0.093	1	0	3.68027e-14	0.208676	5.06405e-11	1	NA	NA	NA	NA		NA	NA	NA	NA	NA	NA	0	NA	NA	NA	NA	NA	0	0
ZNF311	preGC_I		1	NA	0.695603	0.0261999	0.025	0.022	1	0	1.13942e-20	0.43456	1.56784e-17	1	NA	NA	NA	NA		NA	NA	NA	NA	NA	NA	0	0.886696	0.011146	0.016	0.018	1	0	0
ZNF334	preGC_I		1	NA	0.156282	0.00985595	0.11	0.141	1	0	9.16745e-39	0.633616	1.26144e-35	1	NA	NA	NA	NA		0.370033	0.00447277	0.082	0.09	1	Zfp334	0	NA	NA	NA	NA	NA	0	0
ZNF35	preGC_I		1	ZNF35.SwissRegulon.2	0.616096	0.0366577	0.06	0.055	1	0	3.44719e-09	-0.554721	4.74333e-06	0	2.74331e-150	0.525278	5.26715e-147	1		NA	NA	NA	NA	NA	NA	0	0.0291773	0.0554463	0.091	0.051	1	0	0
ZNF391	preGC_I		1	NA	0.5054	0.0219101	0.058	0.068	1	0	5.25919e-18	0.373885	7.23665e-15	1	NA	NA	NA	NA		NA	NA	NA	NA	NA	NA	0	NA	NA	NA	NA	NA	0	0
ZNF415	preGC_I		1	ZNF415.HOMER.2	0.291202	0.0327035	0.108	0.131	1	0	3.53994e-06	0.296808	0.00487096	1	6.52603e-06	-0.0580887	0.01253	0		NA	NA	NA	NA	NA	NA	0	NA	NA	NA	NA	NA	0	0
ZNF487	preGC_I		1	NA	0.171148	0.079715	0.062	0.048	1	0	1.52364e-50	0.772973	2.09652e-47	1	NA	NA	NA	NA		NA	NA	NA	NA	NA	NA	0	0.706562	0.01066	0.045	0.04	1	0	0
ZNF491	preGC_I		1	NA	0.753127	0.00163498	0.007	0.006	1	0	2.90984e-19	0.382697	4.00394e-16	1	NA	NA	NA	NA		NA	NA	NA	NA	NA	NA	0	NA	NA	NA	NA	NA	0	0
ZNF497	preGC_I		1	NA	0.00195403	0.0849071	0.058	0.029	1	0	6.34713e-07	0.295761	0.000873365	1	NA	NA	NA	NA		NA	NA	NA	NA	NA	NA	0	NA	NA	NA	NA	NA	0	0
ZNF524	preGC_I		1	ZNF524.SwissRegulon.2	0.88411	0.0286243	0.1	0.1	1	0	9.85417e-14	-0.488202	1.35593e-10	0	1.06879e-23	0.178674	2.05207e-20	1		NA	NA	NA	NA	NA	NA	0	NA	NA	NA	NA	NA	0	0
ZNF541	preGC_I		1	NA	0.123119	0.0163176	0.013	0.006	1	0	8.80402e-18	0.3463	1.21143e-14	1	NA	NA	NA	NA		NA	NA	NA	NA	NA	NA	0	NA	NA	NA	NA	NA	0	0
ZNF552	preGC_I		1	NA	0.913135	0.0355119	0.065	0.065	1	0	1.06919e-13	0.564283	1.47121e-10	1	NA	NA	NA	NA		NA	NA	NA	NA	NA	NA	0	NA	NA	NA	NA	NA	0	0
ZNF554	preGC_I		1	NA	0.506785	0.0312115	0.062	0.055	1	0	2.0402e-06	0.194051	0.00280732	1	NA	NA	NA	NA		NA	NA	NA	NA	NA	NA	0	NA	NA	NA	NA	NA	0	0
ZNF572	preGC_I		1	NA	0.940306	0.0160648	0.018	0.018	1	0	6.00799e-12	0.337295	8.267e-09	1	NA	NA	NA	NA		NA	NA	NA	NA	NA	NA	0	0.786602	0.000770381	0.012	0.01	1	0	0
ZNF596	preGC_I		1	NA	0.905577	0.0171547	0.065	0.068	1	0	5.73137e-10	0.259129	7.88637e-07	1	NA	NA	NA	NA		NA	NA	NA	NA	NA	NA	0	0.982597	0.0344825	0.041	0.042	1	0	0
ZNF599	preGC_I		1	NA	0.588519	0.0581962	0.135	0.129	1	0	8.46249e-15	0.433691	1.16444e-11	1	NA	NA	NA	NA		NA	NA	NA	NA	NA	NA	0	NA	NA	NA	NA	NA	0	0
ZNF607	preGC_I		1	NA	0.6133	0.0437071	0.058	0.052	1	0	4.1719e-10	0.213605	5.74054e-07	1	NA	NA	NA	NA		NA	NA	NA	NA	NA	NA	0	NA	NA	NA	NA	NA	0	0
ZNF649	preGC_I		1	NA	0.369092	0.00227323	0.115	0.134	1	0	1.94758e-10	0.220019	2.67986e-07	1	NA	NA	NA	NA		NA	NA	NA	NA	NA	NA	0	NA	NA	NA	NA	NA	0	0
ZNF746	preGC_I		1	NA	0.686102	0.0454936	0.092	0.102	1	0	1.4935e-06	0.118356	0.00205506	1	NA	NA	NA	NA		NA	NA	NA	NA	NA	NA	0	NA	NA	NA	NA	NA	0	0
ZNF772	preGC_I		1	NA	0.670797	0.00369053	0.07	0.077	1	0	5.80036e-07	0.169651	0.000798129	1	NA	NA	NA	NA		NA	NA	NA	NA	NA	NA	0	NA	NA	NA	NA	NA	0	0
ZNF823	preGC_I		1	NA	0.661145	0.00344508	0.035	0.04	1	0	6.05204e-14	0.443601	8.3276e-11	1	NA	NA	NA	NA		NA	NA	NA	NA	NA	NA	0	0.0206175	0.0331403	0.029	0.009	1	0	0
ZNF835	preGC_I		1	NA	0.584129	0.00238096	0.028	0.033	1	0	4.18548e-11	0.386865	5.75922e-08	1	NA	NA	NA	NA		NA	NA	NA	NA	NA	NA	0	NA	NA	NA	NA	NA	0	0
ZSCAN1	preGC_I		1	NA	0.850461	0.0120347	0.068	0.071	1	0	3.55083e-23	0.459341	4.88594e-20	1	NA	NA	NA	NA		NA	NA	NA	NA	NA	NA	0	NA	NA	NA	NA	NA	0	0
ZSCAN22	preGC_I		1	ZSCAN22.HOMER.2	0.887632	0.0216631	0.02	0.019	1	0	0.0056491	-0.292638	1	0	1.23186e-16	0.144516	2.36517e-13	1		0.842482	0.012255	0.047	0.049	1	Zscan22	0	NA	NA	NA	NA	NA	0	0
ZSCAN26	preGC_I		1	NA	0.108243	0.101359	0.19	0.168	1	0	3.87968e-14	0.244727	5.33845e-11	1	NA	NA	NA	NA		NA	NA	NA	NA	NA	NA	0	0.457346	0.0259869	0.033	0.024	1	0	0
ARNT	preGC_IIa		1	ARNT.SwissRegulon.4	0.994501	0.0157171	0.22	0.222	1	0	2.85733e-41	0.564015	3.93169e-38	1	7.54846e-11	-0.132386	1.4493e-07	0		NA	NA	NA	NA	NA	NA	0	NA	NA	NA	NA	NA	0	0
ATF1	preGC_IIa		1	ATF1.SwissRegulon.4	0.940876	0.00518983	0.28	0.278	1	0	1.83255e-11	0.249259	2.52158e-08	1	4.53184e-37	-0.196114	8.70114e-34	0		NA	NA	NA	NA	NA	NA	0	NA	NA	NA	NA	NA	0	0
ATF4	preGC_IIa		1	ATF4.SwissRegulon.4	0.0289643	0.0687388	0.62	0.588	1	0	2.22329e-09	0.265788	3.05925e-06	1	2.81527e-32	-0.307483	5.40532e-29	0		NA	NA	NA	NA	NA	NA	0	NA	NA	NA	NA	NA	0	0
BACH2	preGC_IIa		1	BACH2.MA1101.1.4	0.000631125	0.16037	0.325	0.26	1	0	6.92412e-11	-0.361346	9.52759e-08	0	2.59125e-218	5.25806	4.9752e-215	1		NA	NA	NA	NA	NA	NA	0	NA	NA	NA	NA	NA	0	0
BHLHE40	preGC_IIa		1	BHLHE40.MA0464.2.4	3.4035e-17	0.313064	0.39	0.201	5.30436e-13	1	0.741129	-0.0429007	1	0	6.84841e-44	-0.272205	1.31489e-40	0		NA	NA	NA	NA	NA	NA	0	NA	NA	NA	NA	NA	0	0
CTCF	preGC_IIa		1	CTCF.MA0139.1.4	0.018157	0.0899411	0.43	0.382	1	0	0.692371	-0.00962783	1	0	5.81078e-87	0.482027	1.11567e-83	1		NA	NA	NA	NA	NA	NA	0	NA	NA	NA	NA	NA	0	0
E2F4	preGC_IIa		1	E2F4-HUMAN.H10MO.A.4	0.925742	0.00533829	0.322	0.332	1	0	6.20266e-07	0.110672	0.000853487	1	5.48983e-13	-0.208715	1.05405e-09	0		NA	NA	NA	NA	NA	NA	0	NA	NA	NA	NA	NA	0	0
ESRRG	preGC_IIa		1	ESRRG.SwissRegulon.4	0.556546	0.0075234	0.018	0.014	1	0	0.505061	0.0262663	1	0	0	1.99202	0	1		NA	NA	NA	NA	NA	NA	0	NA	NA	NA	NA	NA	0	0
ETV2	preGC_IIa		1	ETV2.SwissRegulon.4	0.764279	0.0256779	0.06	0.057	1	0	6.95952e-09	0.174183	9.5763e-06	1	7.07304e-121	-0.639083	1.35802e-117	0		NA	NA	NA	NA	NA	NA	0	NA	NA	NA	NA	NA	0	0
FOSL1	preGC_IIa		1	FOSL1.MA0477.1.4	0.507536	0.01021	0.02	0.016	1	0	8.42358e-14	-0.620473	1.15908e-10	0	7.47737e-186	13.5938	1.43566e-182	1		NA	NA	NA	NA	NA	NA	0	NA	NA	NA	NA	NA	0	0
FOXO6	preGC_IIa		1	FOXO6-HUMAN.H10MO.D.4	0.109705	0.0843822	0.17	0.144	1	0	6.5271e-06	0.145302	0.00898129	1	0	-1.47594	0	0		NA	NA	NA	NA	NA	NA	0	NA	NA	NA	NA	NA	0	0
GATA5	preGC_IIa		1	GATA5.MA0766.1.4	1.2717e-08	0.215634	0.305	0.182	0.000198195	1	1.99859e-16	-0.511703	2.75006e-13	0	5.19982e-10	-0.0141627	9.98366e-07	0		NA	NA	NA	NA	NA	NA	0	NA	NA	NA	NA	NA	0	0
GTF3A	preGC_IIa		1	NA	0.0130626	0.131341	0.382	0.344	1	0	2.90804e-20	0.306137	4.00147e-17	1	NA	NA	NA	NA		NA	NA	NA	NA	NA	NA	0	NA	NA	NA	NA	NA	0	0
HMBOX1	preGC_IIa		1	HMBOX1.MA0895.1.4	0.631684	0.0267519	0.238	0.226	1	0	0.00807319	0.0618146	1	0	1.19793e-103	0.421609	2.30003e-100	1		NA	NA	NA	NA	NA	NA	0	NA	NA	NA	NA	NA	0	0
HOPX	preGC_IIa		1	NA	7.86765e-23	0.312737	0.797	0.574	1.22617e-18	1	0.516018	-0.119106	1	0	NA	NA	NA	NA		NA	NA	NA	NA	NA	NA	0	NA	NA	NA	NA	NA	0	0
HOXC5	preGC_IIa		1	HOXC5.SwissRegulon.4	0.0477053	0.0706024	0.06	0.039	1	0	NA	NA	NA	NA	1.05251e-149	0.361441	2.02082e-146	1		NA	NA	NA	NA	NA	NA	0	NA	NA	NA	NA	NA	0	0
HOXC8	preGC_IIa		1	HOXC8.SwissRegulon.4	0.935613	0.00675073	0.038	0.039	1	0	0.000320067	-0.310938	0.440412	0	3.01739e-21	0.114349	5.79339e-18	1		NA	NA	NA	NA	NA	NA	0	NA	NA	NA	NA	NA	0	0
HOXC9	preGC_IIa		1	HOXC9.SwissRegulon.4	0.251897	0.0329511	0.098	0.081	1	0	8.68311e-06	-0.354039	0.011948	0	8.86843e-87	0.246922	1.70274e-83	1		NA	NA	NA	NA	NA	NA	0	NA	NA	NA	NA	NA	0	0
HOXD1	preGC_IIa		1	HOXD1.SwissRegulon.4	0.379021	0.0242863	0.045	0.036	1	0	NA	NA	NA	NA	2.89235e-271	0.475453	5.55331e-268	1		NA	NA	NA	NA	NA	NA	0	NA	NA	NA	NA	NA	0	0
HSF1	preGC_IIa		1	HSF1.SwissRegulon.4	9.31478e-11	0.228871	0.655	0.528	1.45171e-06	1	6.90231e-05	0.114412	0.0949758	0	0.0885109	-0.0285963	1	0		NA	NA	NA	NA	NA	NA	0	NA	NA	NA	NA	NA	0	0
IRX3	preGC_IIa		1	IRX3-HUMAN.H10MO.D.4	1.78101e-45	0.520192	0.605	0.26	2.7757e-41	1	0.875645	-0.0413624	1	0	8.29245e-07	-0.0833278	0.00159215	0		NA	NA	NA	NA	NA	NA	0	NA	NA	NA	NA	NA	0	0
KDM5B	preGC_IIa		1	NA	2.29236e-07	0.157863	0.77	0.693	0.00357264	1	0.0503356	-0.173065	1	0	NA	NA	NA	NA		NA	NA	NA	NA	NA	NA	0	NA	NA	NA	NA	NA	0	0
KLF7	preGC_IIa		1	KLF7.SwissRegulon.4	8.33097e-11	0.216322	0.268	0.141	1.29838e-06	1	8.01026e-27	-0.90295	1.10221e-23	0	1.71864e-10	-0.140663	3.2998e-07	0		NA	NA	NA	NA	NA	NA	0	NA	NA	NA	NA	NA	0	0
LEF1	preGC_IIa		1	LEF1.MA0768.1.4	3.04688e-05	0.133717	0.688	0.585	0.474856	0	5.21213e-05	0.180913	0.0717189	0	3.42579e-44	0.35641	6.57751e-41	1		NA	NA	NA	NA	NA	NA	0	NA	NA	NA	NA	NA	0	0
MESP1	preGC_IIa		1	MESP1-HUMAN.H10MO.D.4	0.811055	0.0072674	0.04	0.038	1	0	5.11188e-31	0.489245	7.03394e-28	1	0.972466	-0.788362	1	0		NA	NA	NA	NA	NA	NA	0	NA	NA	NA	NA	NA	0	0
MITF	preGC_IIa		1	MITF-HUMAN.H10MO.C.4	0.223366	0.0351779	0.082	0.067	1	0	8.41332e-09	0.173283	1.15767e-05	1	0.23913	-0.0473501	1	0		NA	NA	NA	NA	NA	NA	0	NA	NA	NA	NA	NA	0	0
MSX2	preGC_IIa		1	MSX2-HUMAN.H10MO.D.4	0.405207	0.00907301	0.022	0.017	1	0	0.0016925	-0.314704	1	0	8.16291e-226	0.282065	1.56728e-222	1		NA	NA	NA	NA	NA	NA	0	NA	NA	NA	NA	NA	0	0
MXI1	preGC_IIa		1	MXI1.MA1108.1.4	0.0154678	0.0923992	0.358	0.304	1	0	6.27936e-06	0.140636	0.0086404	1	1.04562e-26	-0.239711	2.00759e-23	0		NA	NA	NA	NA	NA	NA	0	NA	NA	NA	NA	NA	0	0
NCOR1	preGC_IIa		1	NA	0.940998	0.0079503	0.535	0.559	1	0	8.66843e-08	0.156227	0.000119278	1	NA	NA	NA	NA		NA	NA	NA	NA	NA	NA	0	NA	NA	NA	NA	NA	0	0
NFKBIE	preGC_IIa		1	NA	0.43311	0.00304264	0.068	0.08	1	0	9.89871e-12	0.13952	1.36206e-08	1	NA	NA	NA	NA		NA	NA	NA	NA	NA	NA	0	NA	NA	NA	NA	NA	0	0
NFKBIL1	preGC_IIa		1	NA	0.213565	0.0510557	0.33	0.31	1	0	3.64612e-29	0.351829	5.01705e-26	1	NA	NA	NA	NA		NA	NA	NA	NA	NA	NA	0	NA	NA	NA	NA	NA	0	0
NKX3-1	preGC_IIa		1	NKX3-1.SwissRegulon.4	0.379438	0.015295	0.05	0.041	1	0	1.60713e-18	-0.39584	2.21142e-15	0	1.7728e-42	0.189633	3.40377e-39	1		NA	NA	NA	NA	NA	NA	0	NA	NA	NA	NA	NA	0	0
NR1D1	preGC_IIa		1	NR1D1-HUMAN.H10MO.C.4	0.201332	0.0318403	0.062	0.048	1	0	5.77143e-11	0.255426	7.94149e-08	1	5.0349e-08	0.0852228	9.66701e-05	0		NA	NA	NA	NA	NA	NA	0	NA	NA	NA	NA	NA	0	0
NR2F6	preGC_IIa		1	NR2F6-HUMAN.H10MO.D.4	4.24661e-05	0.150714	0.3	0.212	0.661834	0	0.589782	-0.0481435	1	0	1.8067e-17	0.136079	3.46887e-14	1		NA	NA	NA	NA	NA	NA	0	NA	NA	NA	NA	NA	0	0
NR5A1	preGC_IIa		1	NA	0.00523803	0.116951	0.415	0.356	1	0	1.48407e-13	0.291783	2.04208e-10	1	NA	NA	NA	NA		NA	NA	NA	NA	NA	NA	0	NA	NA	NA	NA	NA	0	0
NR6A1	preGC_IIa		1	NR6A1.SwissRegulon.4	1.82898e-08	0.178619	0.215	0.114	0.000285047	1	0.25704	-0.0354295	1	0	0.0051799	-0.00478017	1	0		NA	NA	NA	NA	NA	NA	0	NA	NA	NA	NA	NA	0	0
PBX3	preGC_IIa		1	PBX3.SwissRegulon.4	0.28961	0.0236658	0.148	0.127	1	0	1.74129e-05	-0.40554	0.0239601	0	5.60665e-78	0.312913	1.07648e-74	1		NA	NA	NA	NA	NA	NA	0	NA	NA	NA	NA	NA	0	0
PHF5A	preGC_IIa		1	NA	0.708858	0.00994453	0.43	0.421	1	0	1.16089e-11	0.213298	1.59739e-08	1	NA	NA	NA	NA		NA	NA	NA	NA	NA	NA	0	NA	NA	NA	NA	NA	0	0
PITX2	preGC_IIa		1	PITX2-HUMAN.H10MO.D.4	0.816095	0.00467054	0.007	0.009	1	0	1.86323e-08	0.162812	2.5638e-05	1	1.84667e-52	-0.4345	3.5456e-49	0		NA	NA	NA	NA	NA	NA	0	NA	NA	NA	NA	NA	0	0
POU6F2	preGC_IIa		1	POU6F2.SwissRegulon.4	0.655164	0.00930693	0.038	0.043	1	0	0.028091	-0.213153	1	0	0	0.23324	0	1		NA	NA	NA	NA	NA	NA	0	NA	NA	NA	NA	NA	0	0
PRDM4	preGC_IIa		1	PRDM4.SwissRegulon.4	0.848725	0.0244814	0.105	0.104	1	0	0.00458439	-0.396054	1	0	1.62066e-86	0.376404	3.11167e-83	1		NA	NA	NA	NA	NA	NA	0	NA	NA	NA	NA	NA	0	0
REL	preGC_IIa		1	REL.MA0101.1.4	0.000302631	0.117151	0.452	0.361	1	0	4.39319e-09	-0.610301	6.04502e-06	0	1.98458e-76	1.70458	3.8104e-73	1		NA	NA	NA	NA	NA	NA	0	NA	NA	NA	NA	NA	0	0
RORA	preGC_IIa		1	RORA.SwissRegulon.4	0.167819	0.0495119	0.168	0.143	1	0	0.716387	-0.116335	1	0	0	1.26075	0	1		NA	NA	NA	NA	NA	NA	0	NA	NA	NA	NA	NA	0	0
RUNX1	preGC_IIa		1	RUNX1-HUMAN.H10MO.A.4	0.0106782	0.0948328	0.21	0.161	1	0	0.31545	-0.131753	1	0	5.36597e-20	0.131803	1.03027e-16	1		NA	NA	NA	NA	NA	NA	0	NA	NA	NA	NA	NA	0	0
RXRA	preGC_IIa		1	RXRA.SwissRegulon.4	0.997144	0.024848	0.148	0.151	1	0	0.000422254	0.0947099	0.581021	0	2.4057e-32	0.208493	4.61894e-29	1		NA	NA	NA	NA	NA	NA	0	NA	NA	NA	NA	NA	0	0
SMARCC1	preGC_IIa		1	SMARCC1.SwissRegulon.4	0.0330956	0.0692423	0.767	0.689	1	0	1.36372e-23	-0.717855	1.87647e-20	0	9.01818e-133	5.8446	1.73149e-129	1		NA	NA	NA	NA	NA	NA	0	NA	NA	NA	NA	NA	0	0
SP5	preGC_IIa		1	NA	3.0825e-16	0.293614	0.248	0.106	4.80408e-12	1	4.25693e-14	-0.514806	5.85753e-11	0	NA	NA	NA	NA		NA	NA	NA	NA	NA	NA	0	NA	NA	NA	NA	NA	0	0
SPI1	preGC_IIa		1	SPI1.SwissRegulon.4	0.664564	0.0112885	0.013	0.01	1	0	1.39083e-09	0.264478	1.91378e-06	1	9.6757e-78	-0.490078	1.85773e-74	0		NA	NA	NA	NA	NA	NA	0	NA	NA	NA	NA	NA	0	0
SREBF2	preGC_IIa		1	SREBF2.SwissRegulon.4	0.936505	0.00175784	0.292	0.3	1	0	0.954134	-0.110601	1	0	1.04954e-06	0.105328	0.00201512	1		NA	NA	NA	NA	NA	NA	0	NA	NA	NA	NA	NA	0	0
SSRP1	preGC_IIa		1	NA	0.831717	0.0123428	0.545	0.542	1	0	4.90668e-21	0.294927	6.7516e-18	1	NA	NA	NA	NA		NA	NA	NA	NA	NA	NA	0	NA	NA	NA	NA	NA	0	0
TBX18	preGC_IIa		1	NA	0.71626	0.00427354	0.013	0.01	1	0	1.10639e-57	0.726529	1.52239e-54	1	NA	NA	NA	NA		NA	NA	NA	NA	NA	NA	0	NA	NA	NA	NA	NA	0	0
TBX3	preGC_IIa		1	TBX3-HUMAN.H10MO.D.4	0.291169	0.0378674	0.165	0.146	1	0	3.91611e-07	0.186381	0.000538856	1	1.05069e-32	-0.228746	2.01733e-29	0		NA	NA	NA	NA	NA	NA	0	NA	NA	NA	NA	NA	0	0
TGIF1	preGC_IIa		1	TGIF1.MA0796.1.4	0.000327163	0.11386	0.693	0.655	1	0	1.33188e-17	-0.624068	1.83267e-14	0	1.10552e-81	0.214379	2.12261e-78	1		NA	NA	NA	NA	NA	NA	0	NA	NA	NA	NA	NA	0	0
TGIF2	preGC_IIa		1	TGIF2.MA0797.1.4	0.958742	0.000437506	0.368	0.385	1	0	0.00559148	-0.138949	1	0	5.71326e-46	0.141804	1.09695e-42	1		NA	NA	NA	NA	NA	NA	0	NA	NA	NA	NA	NA	0	0
THAP3	preGC_IIa		1	NA	0.777202	0.00856908	0.2	0.197	1	0	1.81645e-06	0.153734	0.00249944	1	NA	NA	NA	NA		NA	NA	NA	NA	NA	NA	0	NA	NA	NA	NA	NA	0	0
THAP8	preGC_IIa		1	NA	0.666247	0.0481143	0.17	0.164	1	0	7.31744e-14	0.367083	1.00688e-10	1	NA	NA	NA	NA		NA	NA	NA	NA	NA	NA	0	NA	NA	NA	NA	NA	0	0
TONSL	preGC_IIa		1	NA	0.24143	0.02717	0.05	0.038	1	0	1.06407e-15	0.313274	1.46415e-12	1	NA	NA	NA	NA		NA	NA	NA	NA	NA	NA	0	NA	NA	NA	NA	NA	0	0
TOX3	preGC_IIa		1	NA	1.47306e-67	0.619234	0.792	0.406	2.29576e-63	1	0.223612	-0.124614	1	0	NA	NA	NA	NA		NA	NA	NA	NA	NA	NA	0	NA	NA	NA	NA	NA	0	0
TRPS1	preGC_IIa		1	NA	0.478623	0.0552979	0.21	0.202	1	0	6.23167e-22	0.435661	8.57478e-19	1	NA	NA	NA	NA		NA	NA	NA	NA	NA	NA	0	NA	NA	NA	NA	NA	0	0
YBX2	preGC_IIa		1	NA	0.46982	0.00391174	0.015	0.011	1	0	1.10283e-22	0.447943	1.5175e-19	1	NA	NA	NA	NA		NA	NA	NA	NA	NA	NA	0	NA	NA	NA	NA	NA	0	0
YY1	preGC_IIa		1	YY1.SwissRegulon.4	0.727159	0.0120123	0.557	0.558	1	0	0.794925	-0.0669717	1	0	7.95723e-196	0.524996	1.52779e-192	1		NA	NA	NA	NA	NA	NA	0	NA	NA	NA	NA	NA	0	0
ZEB1	preGC_IIa		1	ZEB1-HUMAN.H10MO.B.4	0.855822	0.0241356	0.125	0.132	1	0	7.813e-18	0.46744	1.07507e-14	1	2.60532e-31	-0.414852	5.00222e-28	0		NA	NA	NA	NA	NA	NA	0	NA	NA	NA	NA	NA	0	0
ZHX2	preGC_IIa		1	NA	0.00245607	0.110732	0.205	0.149	1	0	1.91406e-06	0.238114	0.00263374	1	NA	NA	NA	NA		NA	NA	NA	NA	NA	NA	0	NA	NA	NA	NA	NA	0	0
ZHX3	preGC_IIa		1	NA	0.468897	0.00927744	0.025	0.032	1	0	8.79422e-24	0.327737	1.21008e-20	1	NA	NA	NA	NA		NA	NA	NA	NA	NA	NA	0	NA	NA	NA	NA	NA	0	0
ZNF205	preGC_IIa		1	NA	0.602394	0.0096141	0.162	0.176	1	0	7.2015e-07	0.161521	0.000990927	1	NA	NA	NA	NA		NA	NA	NA	NA	NA	NA	0	NA	NA	NA	NA	NA	0	0
ZNF232	preGC_IIa		1	ZNF232.SwissRegulon.4	0.528338	0.0208319	0.138	0.126	1	0	0.00253076	0.106056	1	0	1.79088e-46	0.22429	3.43849e-43	1		NA	NA	NA	NA	NA	NA	0	NA	NA	NA	NA	NA	0	0
ZNF277	preGC_IIa		1	NA	0.334107	0.0225575	0.205	0.186	1	0	7.91497e-16	0.30606	1.0891e-12	1	NA	NA	NA	NA		NA	NA	NA	NA	NA	NA	0	NA	NA	NA	NA	NA	0	0
ZNF304	preGC_IIa		1	NA	9.14385e-05	0.0812547	0.09	0.044	1	0	5.64212e-07	0.217151	0.000776356	1	NA	NA	NA	NA		NA	NA	NA	NA	NA	NA	0	NA	NA	NA	NA	NA	0	0
ZNF32	preGC_IIa		1	NA	0.175166	0.0636842	0.405	0.391	1	0	4.35739e-25	0.343383	5.99577e-22	1	NA	NA	NA	NA		NA	NA	NA	NA	NA	NA	0	NA	NA	NA	NA	NA	0	0
ZNF415	preGC_IIa		1	ZNF415.HOMER.4	0.952628	0.0070244	0.128	0.128	1	0	0.452023	-0.0686623	1	0	1.26552e-31	0.199669	2.4298e-28	1		NA	NA	NA	NA	NA	NA	0	NA	NA	NA	NA	NA	0	0
ZNF511	preGC_IIa		1	NA	0.928753	0.00337868	0.355	0.352	1	0	1.8022e-10	0.230542	2.47983e-07	1	NA	NA	NA	NA		NA	NA	NA	NA	NA	NA	0	NA	NA	NA	NA	NA	0	0
ZNF524	preGC_IIa		1	ZNF524.SwissRegulon.4	0.621602	0.0505749	0.105	0.099	1	0	1.44491e-32	0.414691	1.98819e-29	1	5.09145e-85	-0.374725	9.77559e-82	0		NA	NA	NA	NA	NA	NA	0	NA	NA	NA	NA	NA	0	0
ZNF568	preGC_IIa		1	NA	0.00817374	0.0947852	0.245	0.191	1	0	7.73407e-07	0.166851	0.00106421	1	NA	NA	NA	NA		NA	NA	NA	NA	NA	NA	0	NA	NA	NA	NA	NA	0	0
ZNF581	preGC_IIa		1	NA	0.00185378	0.130804	0.4	0.336	1	0	2.81316e-35	0.386379	3.8709e-32	1	NA	NA	NA	NA		NA	NA	NA	NA	NA	NA	0	NA	NA	NA	NA	NA	0	0
ZNF595	preGC_IIa		1	NA	0.000663771	0.119936	0.205	0.142	1	0	9.56618e-10	0.25795	1.31631e-06	1	NA	NA	NA	NA		NA	NA	NA	NA	NA	NA	0	NA	NA	NA	NA	NA	0	0
ZNF691	preGC_IIa		1	ZNF691.SwissRegulon.4	0.463457	0.0163875	0.158	0.144	1	0	1.12699e-11	0.281546	1.55074e-08	1	4.02126e-08	0.0800108	7.72083e-05	0		NA	NA	NA	NA	NA	NA	0	NA	NA	NA	NA	NA	0	0
ZNF771	preGC_IIa		1	NA	0.441146	0.0377502	0.24	0.226	1	0	1.07442e-13	0.235193	1.4784e-10	1	NA	NA	NA	NA		NA	NA	NA	NA	NA	NA	0	NA	NA	NA	NA	NA	0	0
ZNF837	preGC_IIa		1	NA	0.948569	0.019031	0.035	0.036	1	0	1.28698e-06	0.235663	0.00177088	1	NA	NA	NA	NA		NA	NA	NA	NA	NA	NA	0	NA	NA	NA	NA	NA	0	0
ZSCAN1	preGC_IIa		1	NA	0.0325004	0.061289	0.095	0.067	1	0	4.1747e-06	0.191833	0.00574438	1	NA	NA	NA	NA		NA	NA	NA	NA	NA	NA	0	NA	NA	NA	NA	NA	0	0
AR	preGC_IIb		1	AR.SwissRegulon.5	0.85736	0.0176451	0.048	0.05	1	0	3.05274e-15	0.447214	4.20057e-12	1	9.45067e-18	-0.228446	1.81453e-14	0		NA	NA	NA	NA	NA	NA	0	0.813349	0.103294	0.168	0.173	1	0	0
ARNT	preGC_IIb		1	ARNT.SwissRegulon.5	0.457886	0.0365293	0.23	0.22	1	0	6.62485e-11	0.28879	9.1158e-08	1	0.000734897	0.23357	1	0		2.25439e-08	0.109781	0.256	0.202	0.000417423	Arnt	1	0.212495	0.00109823	0.088	0.12	1	0	1
ASCL1	preGC_IIb		1	ASCL1.MA1100.1.5	1.07938e-13	0.349412	0.115	0.034	1.68221e-09	0	3.70485e-13	0.457869	5.09787e-10	1	0	-2.57132	0	0		0.791652	0.000811835	0.001	0.001	1	Ascl1	0	NA	NA	NA	NA	NA	0	0
ATF1	preGC_IIb		1	ATF1.SwissRegulon.5	0.963984	0.00436196	0.272	0.279	1	0	9.57743e-12	0.300589	1.31785e-08	1	7.08483e-11	0.0495609	1.36029e-07	0		0.00275366	0.0814395	0.319	0.293	1	Atf1	0	0.121709	0.0922381	0.256	0.215	1	0	0
ATF4	preGC_IIb		1	ATF4.SwissRegulon.5	0.649737	0.0110418	0.573	0.595	1	0	1.77489e-08	0.279239	2.44225e-05	1	1.20409e-73	-0.566677	2.31186e-70	0		0.687817	0.0148429	0.647	0.664	1	Atf4	0	0.00024123	0.191606	0.812	0.727	1	0	0
CASZ1	preGC_IIb		1	NA	5.12388e-07	0.0831214	0.048	0.013	0.00798556	0	5.51131e-14	0.254331	7.58356e-11	1	NA	NA	NA	NA		0.841466	0.00989463	0.107	0.105	1	Casz1	0	NA	NA	NA	NA	NA	0	0
CEBPA	preGC_IIb		1	CEBPA.SwissRegulon.5	0.802857	0.000534646	0.022	0.025	1	0	2.79176e-14	0.254447	3.84146e-11	1	0.0575437	-0.176896	1	0		NA	NA	NA	NA	NA	NA	0	NA	NA	NA	NA	NA	0	0
CIC	preGC_IIb		1	NA	4.40913e-07	0.205665	0.405	0.305	0.00687164	1	0.0191784	0.00411043	1	0	NA	NA	NA	NA		2.77519e-05	0.0863467	0.3	0.259	0.513854	Cic	0	0.0388806	0.151205	0.236	0.188	1	0	0
CREM	preGC_IIb		1	CREM.SwissRegulon.5	1.44798e-11	0.296418	0.46	0.331	2.25667e-07	1	0.17216	0.0126347	1	0	1.139e-29	-0.425495	2.18687e-26	0		NA	NA	NA	NA	NA	NA	0	0.983362	0.0620604	0.22	0.228	1	0	0
CSRNP1	preGC_IIb		1	NA	0.00729947	0.212925	0.322	0.282	1	0	3.04851e-09	0.593272	4.19475e-06	1	NA	NA	NA	NA		NA	NA	NA	NA	NA	NA	0	0.517454	0.0665097	0.124	0.111	1	0	0
DLX2	preGC_IIb		1	DLX2-HUMAN.H10MO.D.5	0.028026	0.0194442	0.018	0.007	1	0	0.00780024	0.100896	1	0	1.19725e-52	0.301285	2.29871e-49	1		NA	NA	NA	NA	NA	NA	0	NA	NA	NA	NA	NA	0	0
DMRTA1	preGC_IIb		1	NA	0.36539	0.0244356	0.038	0.029	1	0	2.47836e-08	0.194285	3.41022e-05	1	NA	NA	NA	NA		NA	NA	NA	NA	NA	NA	0	0.41623	0.0270724	0.04	0.03	1	0	0
EGR4	preGC_IIb		1	EGR4.SwissRegulon.5	0.00100107	0.123311	0.102	0.059	1	0	9.74851e-05	0.262414	0.134139	0	2.45064e-12	0.135873	4.70523e-09	1		0.436249	0.00795652	0.038	0.042	1	Egr4	0	7.73855e-13	0.569043	0.176	0.041	9.06958e-09	1	1
ELK4	preGC_IIb		1	ELK4-HUMAN.H10MO.A.5	0.0698816	0.0703963	0.11	0.084	1	0	7.05065e-10	0.297141	9.7017e-07	1	1.52108e-08	-0.184389	2.92047e-05	0		0.841459	0.00740626	0.164	0.167	1	Elk4	0	NA	NA	NA	NA	NA	0	0
EPAS1	preGC_IIb		1	EPAS1.SwissRegulon.5	0.598356	0.0228618	0.03	0.026	1	0	7.86269e-15	0.290806	1.08191e-11	1	1.83127e-182	-0.683315	3.51603e-179	0		0.451992	0.00829427	0.027	0.024	1	Epas1	0	0.396412	0.0317862	0.048	0.036	1	0	0
ESR2	preGC_IIb		1	ESR2.MA0258.2.5	0.74011	0.0035233	0.098	0.105	1	0	0.0109175	0.175801	1	0	2.30342e-247	0.842784	4.42257e-244	1		NA	NA	NA	NA	NA	NA	0	0.734674	0.0515618	0.108	0.103	1	0	0
ESRRA	preGC_IIb		1	ESRRA.SwissRegulon.5	0.271724	0.0384655	0.058	0.046	1	0	5.71701e-09	0.343011	7.86661e-06	1	8.09698e-24	-0.0170173	1.55462e-20	0		0.870292	0.0106614	0.061	0.06	1	Esrra	0	0.561801	0.0522781	0.084	0.075	1	0	0
ESRRG	preGC_IIb		1	ESRRG.SwissRegulon.5	0.297613	0.00992766	0.02	0.013	1	0	6.09936e-24	0.386432	8.39271e-21	1	0.148164	-0.860841	1	0		NA	NA	NA	NA	NA	NA	0	0.574033	0.0148502	0.028	0.022	1	0	0
ETS1	preGC_IIb		1	ETS1.HOMER.5	0.0062273	0.116812	0.135	0.094	1	0	4.41758e-08	0.157199	6.07859e-05	1	0.733529	-0.0753466	1	0		NA	NA	NA	NA	NA	NA	0	0.00292147	0.129459	0.104	0.052	1	0	0
ETV5	preGC_IIb		1	ETV5.SwissRegulon.5	2.11865e-07	0.261443	0.27	0.177	0.00330192	1	2.78624e-12	-0.386019	3.83387e-09	0	4.09893e-08	-0.198519	7.86994e-05	0		NA	NA	NA	NA	NA	NA	0	0.159448	0.0356595	0.02	0.009	1	0	0
FOXD1	preGC_IIb		1	FOXD1.MA0031.1.5	0.320161	0.0115497	0.01	0.006	1	0	0.00941341	-0.189485	1	0	0	0.159674	0	1		NA	NA	NA	NA	NA	NA	0	NA	NA	NA	NA	NA	0	0
FOXJ2	preGC_IIb		1	FOXJ2.SwissRegulon.5	0.00279278	0.12267	0.168	0.118	1	0	0.962212	0.0272985	1	0	1.13089e-239	0.307824	2.17131e-236	1		0.0817443	0.0400336	0.116	0.104	1	Foxj2	0	NA	NA	NA	NA	NA	0	0
FOXL2	preGC_IIb		1	FOXL2.HOMER.5	1.66519e-35	0.481587	0.657	0.349	2.59519e-31	1	0.0369608	-0.0450853	1	0	5.17752e-47	-0.564568	9.94084e-44	0		NA	NA	NA	NA	NA	NA	0	NA	NA	NA	NA	NA	0	0
FOXO1	preGC_IIb		1	FOXO1-HUMAN.H10MO.C.5	0.00762097	0.1298	0.212	0.166	1	0	0.000322382	-0.160772	0.443598	0	0	0.488116	0	1		NA	NA	NA	NA	NA	NA	0	0.854406	0.0157638	0.112	0.11	1	0	0
FOXP1	preGC_IIb		1	FOXP1.SwissRegulon.5	0.325957	0.0410822	0.425	0.409	1	0	0.0245095	-0.144491	1	0	5.08949e-222	0.266576	9.77183e-219	1		NA	NA	NA	NA	NA	NA	0	NA	NA	NA	NA	NA	0	0
GATA3	preGC_IIb		1	GATA3.HOMER.5	1.45512e-05	0.120882	0.072	0.03	0.22678	0	0.0960223	0.0342457	1	0	1.6389e-112	0.908079	3.14668e-109	1		NA	NA	NA	NA	NA	NA	0	NA	NA	NA	NA	NA	0	0
GATA5	preGC_IIb		1	GATA5.MA0766.1.5	0.175484	0.023189	0.225	0.193	1	0	0.618268	-0.0345413	1	0	2.86824e-95	1.12416	5.50701e-92	1		NA	NA	NA	NA	NA	NA	0	NA	NA	NA	NA	NA	0	0
GLI3	preGC_IIb		1	GLI3-HUMAN.H10MO.B.5	0.204144	0.0698866	0.278	0.255	1	0	8.24749e-18	0.307061	1.13485e-14	1	0.0947322	-0.0202467	1	0		0.28318	0.0345832	0.152	0.145	1	Gli3	0	0.608134	0.00750188	0.032	0.026	1	0	0
HES1	preGC_IIb		1	HES1.SwissRegulon.5	4.69711e-24	0.507046	0.527	0.313	7.32044e-20	1	0.235052	-0.10985	1	0	0.946614	2.68146e-05	1	0		0.00359364	0.0304106	0.865	0.86	1	Hes1	0	3.14878e-19	0.725765	0.864	0.617	3.69037e-15	1	1
HLTF	preGC_IIb		1	HLTF-HUMAN.H10MO.D.5	6.99569e-22	0.360562	0.67	0.487	1.09028e-17	1	NA	NA	NA	NA	4.25266e-08	-0.158845	8.1651e-05	0		0.0440553	0.0320778	0.149	0.131	1	Hltf	0	0.000118197	0.230142	0.64	0.551	1	0	0
HOXD1	preGC_IIb		1	HOXD1.SwissRegulon.5	0.000554115	0.0974756	0.068	0.033	1	0	NA	NA	NA	NA	1.8514e-130	0.382259	3.55468e-127	1		NA	NA	NA	NA	NA	NA	0	NA	NA	NA	NA	NA	0	0
HOXD10	preGC_IIb		1	HOXD10.SwissRegulon.5	0.0174458	0.0997352	0.102	0.07	1	0	0.232589	0.0249694	1	0	7.29077e-147	0.579062	1.39983e-143	1		NA	NA	NA	NA	NA	NA	0	0.113612	0.063606	0.164	0.124	1	0	0
HOXD4	preGC_IIb		1	HOXD4.SwissRegulon.5	0.603757	0.0248863	0.058	0.052	1	0	NA	NA	NA	NA	5.79602e-218	0.38675	1.11284e-214	1		NA	NA	NA	NA	NA	NA	0	1.08917e-13	0.347066	0.756	0.492	1.27651e-09	1	1
HSF1	preGC_IIb		1	HSF1.SwissRegulon.5	3.13023e-07	0.187348	0.603	0.535	0.00487846	1	0.000718313	0.151755	0.988399	0	2.2522e-46	-0.332619	4.32421e-43	0		0.77703	0.0120026	0.191	0.196	1	Hsf1	0	NA	NA	NA	NA	NA	0	0
IRX6	preGC_IIb		1	IRX6.SwissRegulon.5	0.0136182	0.0452884	0.065	0.038	1	0	2.84504e-15	0.223559	3.91478e-12	1	0.00843144	-0.112781	1	0		NA	NA	NA	NA	NA	NA	0	NA	NA	NA	NA	NA	0	0
ISX	preGC_IIb		1	ISX.SwissRegulon.5	0.987559	0.00388546	0.007	0.008	1	0	0.861763	-0.0380052	1	0	2.10833e-280	0.471827	4.04798e-277	1		0.0188617	0.0218244	0.043	0.032	1	Isx	0	NA	NA	NA	NA	NA	0	0
KDM5B	preGC_IIb		1	NA	0.0115278	0.0763841	0.72	0.7	1	0	7.12126e-08	0.295658	9.79885e-05	1	NA	NA	NA	NA		7.45161e-22	0.122996	0.781	0.746	1.37974e-17	Kdm5b	1	4.28487e-05	0.317963	0.516	0.414	0.502187	0	1
KLF15	preGC_IIb		1	KLF15-HUMAN.H10MO.D.5	0.762999	0.00020169	0.007	0.009	1	0	3.55043e-09	0.239007	4.88539e-06	1	1.55537e-277	-0.741355	2.98632e-274	0		NA	NA	NA	NA	NA	NA	0	NA	NA	NA	NA	NA	0	0
L3MBTL1	preGC_IIb		1	NA	0.513539	0.0277265	0.11	0.101	1	0	5.67703e-09	0.249831	7.81159e-06	1	NA	NA	NA	NA		0.0216892	0.0112547	0.004	0.001	1	L3mbtl1	0	NA	NA	NA	NA	NA	0	0
MAF	preGC_IIb		1	MAF.MAF-HUMAN.H10MO.B.5	1.835e-19	0.349541	0.595	0.403	2.85984e-15	1	0.00266872	0.146679	1	0	0.795335	-0.0292324	1	0		4.8226e-09	0.138621	0.334	0.275	8.92953e-05	Maf	1	NA	NA	NA	NA	NA	0	1
MAFB	preGC_IIb		1	MAFB.MAFB-HUMAN.H10MO.D.5	0.344704	0.0632184	0.192	0.177	1	0	6.36638e-07	0.193013	0.000876013	1	3.92993e-23	-0.376334	7.54546e-20	0		0.413313	0.0231531	0.118	0.112	1	Mafb	0	NA	NA	NA	NA	NA	0	0
MAFK	preGC_IIb		1	MAFK.MAFK.SwissRegulon.5	0.428946	0.0199671	0.082	0.072	1	0	5.45755e-15	0.399885	7.50958e-12	1	5.54917e-06	0.0461584	0.0106544	0		NA	NA	NA	NA	NA	NA	0	0.265448	0.0369415	0.028	0.017	1	0	0
MIXL1	preGC_IIb		1	MIXL1-HUMAN.H10MO.D.5	0.08818	0.01051	0.015	0.007	1	0	0.674345	-0.0761305	1	0	0	0.105132	0	1		NA	NA	NA	NA	NA	NA	0	0.408371	0.0304348	0.02	0.013	1	0	0
MLXIPL	preGC_IIb		1	MLXIPL.MA0664.1.5	2.26306e-14	0.322004	0.295	0.151	3.52699e-10	1	0.000131062	-0.207224	0.180341	0	0.000620997	-0.0479001	1	0		0.00535699	0.0325461	0.049	0.035	1	Mlxipl	0	NA	NA	NA	NA	NA	0	0
NFE2L1	preGC_IIb		1	NFE2L1.SwissRegulon.5	5.30827e-10	0.251369	0.445	0.303	8.27294e-06	1	0.00201888	0.139639	1	0	1.12943e-12	-0.410729	2.16851e-09	0		3.79042e-11	0.110818	0.58	0.546	7.01834e-07	Nfe2l1	1	NA	NA	NA	NA	NA	0	1
NFIC	preGC_IIb		1	NFIC-HUMAN.H10MO.A.5	2.86898e-10	0.219852	0.598	0.439	4.47131e-06	1	9.97841e-21	-0.538361	1.37303e-17	0	8.11087e-10	-0.169343	1.55729e-06	0		NA	NA	NA	NA	NA	NA	0	NA	NA	NA	NA	NA	0	0
NFKB1	preGC_IIb		1	NFKB1.MA0105.4.5	3.75299e-05	0.203402	0.24	0.168	0.584903	0	2.94159e-12	0.268359	4.04763e-09	1	0.394613	-0.10746	1	0		NA	NA	NA	NA	NA	NA	0	0.865957	0.0526297	0.196	0.197	1	0	0
NFKBID	preGC_IIb		1	NA	0.0503597	0.0331658	0.043	0.025	1	0	1.25695e-06	0.424141	0.00172956	1	NA	NA	NA	NA		0.657109	0.000634217	0.004	0.004	1	Nfkbid	0	NA	NA	NA	NA	NA	0	0
NFKBIZ	preGC_IIb		1	NA	0.237066	0.0964745	0.325	0.316	1	0	7.53647e-08	0.498603	0.000103702	1	NA	NA	NA	NA		0.415736	0.00194057	0.075	0.081	1	Nfkbiz	0	3.47662e-08	0.325249	0.444	0.261	0.00040746	1	1
NKX3-1	preGC_IIb		1	NKX3-1.SwissRegulon.5	0.151011	0.0396611	0.055	0.04	1	0	4.89717e-12	-0.311882	6.7385e-09	0	3.77603e-73	0.363138	7.24998e-70	1		NA	NA	NA	NA	NA	NA	0	9.01926e-06	0.101416	0.072	0.017	0.105706	0	0
NR1H2	preGC_IIb		1	NR1H2.SwissRegulon.5	0.407251	0.047681	0.225	0.216	1	0	0.980621	-0.0262886	1	0	5.09701e-07	0.112876	0.000978627	1		NA	NA	NA	NA	NA	NA	0	NA	NA	NA	NA	NA	0	0
NRL	preGC_IIb		1	NRL.SwissRegulon.5	0.656465	0.0175199	0.025	0.022	1	0	0.554198	-0.00329194	1	0	9.00119e-61	0.393205	1.72823e-57	1		NA	NA	NA	NA	NA	NA	0	NA	NA	NA	NA	NA	0	0
OLIG1	preGC_IIb		1	OLIG1.SwissRegulon.5	0.374174	0.0153449	0.01	0.006	1	0	1.32601e-16	0.463634	1.82459e-13	1	2.98886e-41	-0.414142	5.7386e-38	0		NA	NA	NA	NA	NA	NA	0	NA	NA	NA	NA	NA	0	0
PBX3	preGC_IIb		1	PBX3-HUMAN.H10MO.B.5	5.58913e-17	0.342348	0.255	0.111	8.71066e-13	1	2.42965e-05	0.145878	0.033432	0	0.194732	-0.0885171	1	0		2.98696e-34	0.247077	0.426	0.29	5.53065e-30	Pbx3	1	0.663545	0.0103619	0.336	0.326	1	0	1
POU3F1	preGC_IIb		1	POU3F1.SwissRegulon.5	0.00010266	0.0899557	0.065	0.028	1	0	2.52778e-10	0.447573	3.47822e-07	1	4.19899e-07	-0.23997	0.000806206	0		0.150689	0.0049936	0.016	0.021	1	Pou3f1	0	NA	NA	NA	NA	NA	0	0
POU6F2	preGC_IIb		1	POU6F2.SwissRegulon.5	0.395335	0.0167353	0.05	0.041	1	0	0.953667	-0.045361	1	0	0	0.636826	0	1		NA	NA	NA	NA	NA	NA	0	NA	NA	NA	NA	NA	0	0
PPARD	preGC_IIb		1	PPARD-HUMAN.H10MO.D.5	0.005589	0.0983395	0.112	0.074	1	0	1.02197e-12	0.288759	1.40624e-09	1	0.0275528	-0.0970231	1	0		NA	NA	NA	NA	NA	NA	0	0.973914	0.0211861	0.052	0.052	1	0	0
PPP1R13L	preGC_IIb		1	NA	0.00208464	0.109012	0.165	0.112	1	0	1.49514e-11	0.240881	2.05731e-08	1	NA	NA	NA	NA		0.388494	0.000881196	0.028	0.024	1	Ppp1r13l	0	NA	NA	NA	NA	NA	0	0
PRDM1	preGC_IIb		1	PRDM1.MA0508.2.5	3.27889e-06	0.0805878	0.038	0.009	0.0511014	0	3.00649e-17	0.424231	4.13692e-14	1	7.97749e-40	-0.329203	1.53168e-36	0		NA	NA	NA	NA	NA	NA	0	NA	NA	NA	NA	NA	0	0
RARA	preGC_IIb		1	RARA.MA0729.1.5	0.0883475	0.0901137	0.285	0.255	1	0	0.0929156	0.133485	1	0	5.76544e-147	0.611948	1.10696e-143	1		0.888757	0.0019319	0.222	0.224	1	Rara	0	0.340592	0.063079	0.108	0.091	1	0	0
RFX2	preGC_IIb		1	RFX2.SwissRegulon.5	0.60158	0.0295123	0.048	0.042	1	0	8.48003e-16	0.457017	1.16685e-12	1	2.52358e-37	-0.381976	4.84528e-34	0		NA	NA	NA	NA	NA	NA	0	0.321294	0.028891	0.02	0.012	1	0	0
RXRB	preGC_IIb		1	RXRB-HUMAN.H10MO.C.5	0.810905	0.038469	0.222	0.226	1	0	1.13988e-11	0.348279	1.56847e-08	1	1.34508e-06	0.0391708	0.00258256	0		NA	NA	NA	NA	NA	NA	0	NA	NA	NA	NA	NA	0	0
SMAD3	preGC_IIb		1	SMAD3-HUMAN.H10MO.C.5	0.714164	0.0470581	0.19	0.189	1	0	6.02391e-23	0.546371	8.2889e-20	1	4.40922e-09	-0.160145	8.46571e-06	0		NA	NA	NA	NA	NA	NA	0	NA	NA	NA	NA	NA	0	0
SMAD4	preGC_IIb		1	SMAD4-HUMAN.H10MO.C.5	0.848457	0.009735	0.302	0.302	1	0	1.13661e-07	0.256912	0.000156398	1	0.970912	-0.118621	1	0		5.98232e-08	0.103535	0.432	0.374	0.00110769	Smad4	1	0.749341	0.00140186	0.08	0.074	1	0	1
SMAD7	preGC_IIb		1	NA	0.000990379	0.13558	0.11	0.067	1	0	2.59164e-14	0.239565	3.5661e-11	1	NA	NA	NA	NA		2.11576e-10	0.140587	0.427	0.361	3.91754e-06	Smad7	1	0.574093	0.013032	0.048	0.04	1	0	1
SMARCA5	preGC_IIb		1	NA	0.133258	0.0568328	0.573	0.583	1	0	2.07746e-12	0.273154	2.85858e-09	1	NA	NA	NA	NA		1.07931e-08	0.0645182	0.763	0.756	0.000199845	Smarca5	1	0.0694711	0.141118	0.644	0.625	1	0	1
SOX12	preGC_IIb		1	SOX12.SwissRegulon.5	0.087991	0.100613	0.255	0.229	1	0	3.73275e-09	0.293818	5.13626e-06	1	0.86082	0.0393889	1	0		0.977163	0.00642149	0.247	0.247	1	Sox12	0	NA	NA	NA	NA	NA	0	0
SOX15	preGC_IIb		1	SOX15-HUMAN.H10MO.D.5	3.16368e-14	0.298258	0.26	0.123	4.93059e-10	1	0.000383732	0.0580979	0.528015	0	1.96088e-44	0.0826392	3.76489e-41	0		NA	NA	NA	NA	NA	NA	0	NA	NA	NA	NA	NA	0	0
SOX4	preGC_IIb		1	SOX4.SwissRegulon.5	0.0236058	0.0345184	0.955	0.937	1	0	0.017873	-0.311713	1	0	9.90846e-73	0.305543	1.90242e-69	1		NA	NA	NA	NA	NA	NA	0	NA	NA	NA	NA	NA	0	0
SOX5	preGC_IIb		1	SOX5.SwissRegulon.5	0.945569	0.0197629	0.19	0.196	1	0	0.490791	-0.304528	1	0	2.9829e-201	0.367242	5.72716e-198	1		1.44084e-14	0.149882	0.456	0.375	2.66786e-10	Sox5	1	0.320068	0.08299	0.212	0.193	1	0	1
SP1	preGC_IIb		1	SP1-HUMAN.H10MO.S.5	0.991784	0.0270671	0.195	0.199	1	0	6.70736e-12	0.331358	9.22933e-09	1	9.47116e-191	-0.533253	1.81846e-187	0		0.372706	0.0217652	0.208	0.2	1	Sp1	0	0.890587	0.0107361	0.176	0.185	1	0	0
SREBF2	preGC_IIb		1	SREBF2.SwissRegulon.5	0.372077	0.0147171	0.265	0.304	1	0	0.199402	-0.112786	1	0	1.75449e-19	0.138541	3.36863e-16	1		0.0135356	0.0681441	0.244	0.223	1	Srebf2	0	NA	NA	NA	NA	NA	0	0
SRF	preGC_IIb		1	SRF-HUMAN.H10MO.A.5	0.00147451	0.13285	0.165	0.114	1	0	6.54232e-05	-0.331112	0.0900223	0	2.19292e-179	0.520638	4.21041e-176	1		0.000293549	0.0862424	0.327	0.29	1	Srf	0	3.5092e-10	0.349377	0.292	0.129	4.11279e-06	1	1
TBX20	preGC_IIb		1	TBX20.SwissRegulon.5	0.052097	0.0182312	0.015	0.006	1	0	8.90584e-09	0.396123	1.22544e-05	1	0.00632489	-0.0126484	1	0		NA	NA	NA	NA	NA	NA	0	NA	NA	NA	NA	NA	0	0
TGIF1	preGC_IIb		1	TGIF1-HUMAN.H10MO.D.5	5.20255e-15	0.250485	0.748	0.647	8.10817e-11	1	0.900969	0.1581	1	0	9.08881e-26	-0.21047	1.74505e-22	0		NA	NA	NA	NA	NA	NA	0	0.0622886	0.0899646	0.448	0.406	1	0	0
THRA	preGC_IIb		1	THRA.SwissRegulon.5	0.455409	0.0274111	0.365	0.356	1	0	0.000340023	-0.28397	0.467872	0	3.44258e-38	0.198499	6.60975e-35	1		NA	NA	NA	NA	NA	NA	0	NA	NA	NA	NA	NA	0	0
TOX	preGC_IIb		1	NA	0.222413	0.0232071	0.013	0.007	1	0	4.1885e-14	0.274227	5.76337e-11	1	NA	NA	NA	NA		0.44177	0.0101456	0.015	0.012	1	Tox	0	NA	NA	NA	NA	NA	0	0
USF2	preGC_IIb		1	USF2.SwissRegulon.5	0.00778895	0.1225	0.415	0.365	1	0	1.53459e-13	0.123006	2.1116e-10	1	0.0295405	0.0869128	1	0		0.157764	0.0304664	0.347	0.333	1	Usf2	0	0.102476	0.102118	0.396	0.349	1	0	0
YBX2	preGC_IIb		1	NA	0.466105	0.00781773	0.015	0.011	1	0	1.26696e-08	0.26885	1.74334e-05	1	NA	NA	NA	NA		NA	NA	NA	NA	NA	NA	0	NA	NA	NA	NA	NA	0	0
ZBED3	preGC_IIb		1	NA	0.0613993	0.0976916	0.21	0.178	1	0	6.52806e-12	0.261197	8.98261e-09	1	NA	NA	NA	NA		NA	NA	NA	NA	NA	NA	0	NA	NA	NA	NA	NA	0	0
ZBTB20	preGC_IIb		1	NA	6.89025e-24	0.37019	0.657	0.435	1.07385e-19	1	0.0533788	0.114339	1	0	NA	NA	NA	NA		NA	NA	NA	NA	NA	NA	0	0.00540438	0.178819	0.512	0.455	1	0	0
ZBTB40	preGC_IIb		1	NA	8.02794e-10	0.273779	0.292	0.178	1.25115e-05	1	0.0039931	-0.0447204	1	0	NA	NA	NA	NA		0.000938609	0.0348597	0.053	0.036	1	Zbtb40	0	0.000225853	0.159833	0.232	0.135	1	0	0
ZBTB7C	preGC_IIb		1	ZBTB7C.MA0695.1.5	0.0143083	0.11397	0.122	0.088	1	0	3.24831e-12	0.183231	4.46967e-09	1	1.15244e-16	-0.184101	2.21269e-13	0		0.012605	0.0495649	0.316	0.285	1	Zbtb7c	0	NA	NA	NA	NA	NA	0	0
ZFHX2	preGC_IIb		1	NA	0.862585	0.033956	0.048	0.047	1	0	1.34818e-07	0.251223	0.000185509	1	NA	NA	NA	NA		0.84745	0.0118701	0.086	0.085	1	Zfhx2	0	0.457658	0.0237255	0.036	0.027	1	0	0
ZFHX4	preGC_IIb		1	NA	2.17184e-12	0.283327	0.302	0.167	3.38481e-08	1	0.0179837	-0.619697	1	0	NA	NA	NA	NA		1.03785e-07	0.104278	0.301	0.245	0.00192168	Zfhx4	1	0.00251489	0.195042	0.288	0.201	1	0	1
ZKSCAN3	preGC_IIb		1	ZKSCAN3.SwissRegulon.5	0.678537	0.000732261	0.058	0.063	1	0	6.72605e-08	0.239633	9.25504e-05	1	6.26404e-70	-0.416041	1.2027e-66	0		0.0265757	0.0519322	0.464	0.449	1	Zkscan3	0	0.517023	0.0210088	0.02	0.014	1	0	0
ZNF175	preGC_IIb		1	NA	0.558446	0.0357717	0.052	0.047	1	0	3.37196e-15	0.370647	4.63982e-12	1	NA	NA	NA	NA		NA	NA	NA	NA	NA	NA	0	0.647037	0.0466939	0.12	0.113	1	0	0
ZNF202	preGC_IIb		1	NA	0.577796	0.00931669	0.088	0.098	1	0	4.83597e-13	0.212174	6.65429e-10	1	NA	NA	NA	NA		0.453292	0.00845763	0.021	0.019	1	Zfp202	0	NA	NA	NA	NA	NA	0	0
ZNF264	preGC_IIb		1	ZNF264.HOMER.5	0.344903	0.0468335	0.11	0.097	1	0	0.542445	-0.0912513	1	0	7.61139e-12	0.11344	1.46139e-08	1		NA	NA	NA	NA	NA	NA	0	NA	NA	NA	NA	NA	0	0
ZNF273	preGC_IIb		1	NA	0.913496	0.0242862	0.112	0.117	1	0	1.02546e-12	0.239911	1.41103e-09	1	NA	NA	NA	NA		NA	NA	NA	NA	NA	NA	0	NA	NA	NA	NA	NA	0	0
ZNF316	preGC_IIb		1	NA	0.6428	0.0423481	0.11	0.105	1	0	3.64989e-06	0.126225	0.00502224	1	NA	NA	NA	NA		0.0141462	0.0399352	0.101	0.084	1	Zfp316	0	NA	NA	NA	NA	NA	0	0
ZNF331	preGC_IIb		1	NA	4.25299e-08	0.320848	0.248	0.15	0.000662829	1	1.25103e-05	0.550805	0.0172142	0	NA	NA	NA	NA		NA	NA	NA	NA	NA	NA	0	NA	NA	NA	NA	NA	0	0
ZNF333	preGC_IIb		1	ZNF333.SwissRegulon.5	0.68694	0.000721581	0.065	0.071	1	0	0.0223973	-0.339724	1	0	1.84409e-228	0.514428	3.54065e-225	1		NA	NA	NA	NA	NA	NA	0	NA	NA	NA	NA	NA	0	0
ZNF334	preGC_IIb		1	NA	0.98713	0.0274564	0.132	0.138	1	0	9.37142e-08	0.147284	0.000128951	1	NA	NA	NA	NA		0.064026	0.0196758	0.094	0.081	1	Zfp334	0	NA	NA	NA	NA	NA	0	0
ZNF382	preGC_IIb		1	ZNF382.HOMER.5	0.454544	0.0533609	0.105	0.096	1	0	1.80224e-09	0.252577	2.47988e-06	1	0.0205887	-0.100221	1	0		0.0533661	0.0163733	0.021	0.015	1	Zfp382	0	NA	NA	NA	NA	NA	0	0
ZNF383	preGC_IIb		1	NA	0.221847	0.0515167	0.082	0.067	1	0	7.35631e-09	0.274341	1.01223e-05	1	NA	NA	NA	NA		0.497375	0.00547055	0.081	0.086	1	Zfp383	0	0.327175	0.0329643	0.044	0.031	1	0	0
ZNF410	preGC_IIb		1	ZNF410.MA0752.1.5	0.00626045	0.101635	0.208	0.157	1	0	0.57575	-0.0376484	1	0	1.49683e-20	0.185329	2.87392e-17	1		0.910122	0.006404	0.209	0.21	1	Zfp410	0	NA	NA	NA	NA	NA	0	0
ZNF462	preGC_IIb		1	NA	0.00695282	0.150972	0.36	0.322	1	0	6.49114e-06	0.201633	0.00893181	1	NA	NA	NA	NA		0.0568014	0.0476063	0.35	0.33	1	Zfp462	0	0.962015	0.0512927	0.324	0.352	1	0	0
ZNF497	preGC_IIb		1	NA	0.0120619	0.0839018	0.052	0.029	1	0	7.92816e-11	0.228805	1.09091e-07	1	NA	NA	NA	NA		NA	NA	NA	NA	NA	NA	0	NA	NA	NA	NA	NA	0	0
ZNF536	preGC_IIb		1	NA	0.954603	0.0207296	0.038	0.037	1	0	1.14334e-18	0.444499	1.57323e-15	1	NA	NA	NA	NA		0.0172076	0.0170766	0.015	0.009	1	Zfp536	0	0.448382	0.05375	0.132	0.116	1	0	0
ZNF584	preGC_IIb		1	NA	0.129324	0.0835533	0.11	0.089	1	0	8.21687e-08	0.157693	0.000113064	1	NA	NA	NA	NA		NA	NA	NA	NA	NA	NA	0	0.794473	0.00837297	0.072	0.067	1	0	0
ZNF595	preGC_IIb		1	NA	5.02937e-08	0.229746	0.232	0.138	0.000783827	1	5.54085e-22	-0.483089	7.6242e-19	0	NA	NA	NA	NA		NA	NA	NA	NA	NA	NA	0	NA	NA	NA	NA	NA	0	0
ZNF649	preGC_IIb		1	NA	0.570437	0.00614912	0.12	0.134	1	0	1.08835e-10	0.27912	1.49758e-07	1	NA	NA	NA	NA		NA	NA	NA	NA	NA	NA	0	NA	NA	NA	NA	NA	0	0
ZNF69	preGC_IIb		1	NA	0.977265	0.0125197	0.085	0.086	1	0	2.86342e-10	0.304556	3.94007e-07	1	NA	NA	NA	NA		NA	NA	NA	NA	NA	NA	0	NA	NA	NA	NA	NA	0	0
ZNF692	preGC_IIb		1	ZNF692.HOMER.5	0.306483	0.0345578	0.168	0.15	1	0	7.02186e-06	0.198631	0.00966208	1	4.89805e-140	-0.557546	9.40425e-137	0		0.0610986	0.0418318	0.114	0.1	1	Zfp692	0	0.961708	0.00121501	0.056	0.056	1	0	0
ZNF711	preGC_IIb		1	ZNF711.SwissRegulon.5	0.566087	0.0486367	0.275	0.273	1	0	0.92793	-0.0278487	1	0	2.07312e-26	0.3013	3.98039e-23	1		0.000529976	0.0851594	0.144	0.117	1	Zfp711	0	2.20038e-05	0.258707	0.364	0.242	0.257885	0	0
ZNF774	preGC_IIb		1	NA	0.0610968	0.0258749	0.048	0.03	1	0	5.90673e-10	0.256967	8.12766e-07	1	NA	NA	NA	NA		NA	NA	NA	NA	NA	NA	0	NA	NA	NA	NA	NA	0	0
ZNF83	preGC_IIb		1	NA	5.88037e-05	0.176818	0.448	0.377	0.916455	0	1.41569e-13	0.25406	1.94799e-10	1	NA	NA	NA	NA		NA	NA	NA	NA	NA	NA	0	NA	NA	NA	NA	NA	0	0
AEBP2	CoelEpi_LHX9		0	NA	0.599067	0.000340385	0.208	0.224	1	0	1.11951e-05	-0.289195	0.0154044	0	NA	NA	NA	NA		NA	NA	NA	NA	NA	NA	0	NA	NA	NA	NA	NA	0	0
AHRR	CoelEpi_LHX9		0	NA	0.00114692	0.0668011	0.03	0.01	1	0	2.58966e-44	-0.848682	3.56337e-41	0	NA	NA	NA	NA		NA	NA	NA	NA	NA	NA	0	NA	NA	NA	NA	NA	0	0
ARID4B	CoelEpi_LHX9		0	NA	0.00831683	0.118794	0.578	0.546	1	0	1.64171e-15	-0.44677	2.25899e-12	0	NA	NA	NA	NA		NA	NA	NA	NA	NA	NA	0	0.577629	0.111835	0.6	0.617	1	0	0
ARID5A	CoelEpi_LHX9		0	ARID5A.SwissRegulon	0.312448	0.0125799	0.02	0.029	1	0	0.012511	0.0809479	1	0	0.449232	-0.126003	1	0		NA	NA	NA	NA	NA	NA	0	NA	NA	NA	NA	NA	0	0
BPTF	CoelEpi_LHX9		0	BPTF-HUMAN.H10MO.D	0.871673	0.00101932	0.56	0.594	1	0	NA	NA	NA	NA	0.303215	-0.84099	1	0		NA	NA	NA	NA	NA	NA	0	0.235029	0.127119	0.767	0.69	1	0	0
BRCA1	CoelEpi_LHX9		0	BRCA1-HUMAN.H10MO.D	0.339266	0.030517	0.03	0.022	1	0	NA	NA	NA	NA	2.78925e-07	-1.08916	0.000535537	0		NA	NA	NA	NA	NA	NA	0	NA	NA	NA	NA	NA	0	0
CBFB	CoelEpi_LHX9		0	CBFB.SwissRegulon	0.877222	0.0265869	0.188	0.196	1	0	NA	NA	NA	NA	0.0802795	0.0153435	1	0		NA	NA	NA	NA	NA	NA	0	NA	NA	NA	NA	NA	0	0
CREB3L2	CoelEpi_LHX9		0	CREB3L2.SwissRegulon	0.146814	0.0994057	0.205	0.181	1	0	2.10231e-37	-0.817591	2.89278e-34	0	0.0104283	0.0968005	1	0		NA	NA	NA	NA	NA	NA	0	NA	NA	NA	NA	NA	0	0
CREB3L4	CoelEpi_LHX9		0	NA	0.0721703	0.0898275	0.215	0.182	1	0	4.04068e-34	-0.79053	5.55997e-31	0	NA	NA	NA	NA		NA	NA	NA	NA	NA	NA	0	NA	NA	NA	NA	NA	0	0
CREBL2	CoelEpi_LHX9		0	NA	0.715348	0.0278947	0.112	0.121	1	0	8.93633e-08	-0.257298	0.000122964	0	NA	NA	NA	NA		NA	NA	NA	NA	NA	NA	0	NA	NA	NA	NA	NA	0	0
CSRNP3	CoelEpi_LHX9		0	NA	0.74842	0.000266329	0.258	0.269	1	0	0.263565	-0.142291	1	0	NA	NA	NA	NA		NA	NA	NA	NA	NA	NA	0	0.883134	0.0174063	0.033	0.029	1	0	0
CXXC1	CoelEpi_LHX9		0	CXXC1-HUMAN.H10MO.D	0.0654943	0.0701029	0.27	0.234	1	0	4.02496e-12	-0.485718	5.53835e-09	0	0.895307	-0.125009	1	0		NA	NA	NA	NA	NA	NA	0	NA	NA	NA	NA	NA	0	0
DMRT3	CoelEpi_LHX9		0	DMRT3.MA0610.1	0.563703	0.00290786	0.015	0.012	1	0	2.23287e-06	-0.437936	0.00307243	0	1.16158e-17	-2.47947	2.23023e-14	0		NA	NA	NA	NA	NA	NA	0	NA	NA	NA	NA	NA	0	0
DNAJC2	CoelEpi_LHX9		0	NA	0.553741	0.0467899	0.372	0.374	1	0	0.94872	0.0803834	1	0	NA	NA	NA	NA		NA	NA	NA	NA	NA	NA	0	0.807262	0.210681	0.267	0.274	1	0	0
ESRRG	CoelEpi_LHX9		0	ESRRG.SwissRegulon	0.015851	0.0397284	0.028	0.012	1	0	2.82934e-24	-0.668945	3.89318e-21	0	0	-3.73272	0	0		NA	NA	NA	NA	NA	NA	0	NA	NA	NA	NA	NA	0	0
FIZ1	CoelEpi_LHX9		0	NA	0.617235	0.0144864	0.14	0.152	1	0	0.000723233	0.11939	0.995168	0	NA	NA	NA	NA		NA	NA	NA	NA	NA	NA	0	NA	NA	NA	NA	NA	0	0
FOXD1	CoelEpi_LHX9		0	FOXD1-HUMAN.H10MO.D	0.751183	0.00276156	0.007	0.006	1	0	0.000335851	-0.226013	0.46213	0	0.000153265	-0.846167	0.294269	0		NA	NA	NA	NA	NA	NA	0	NA	NA	NA	NA	NA	0	0
FOXJ1	CoelEpi_LHX9		0	FOXJ1.SwissRegulon	0.432962	0.00637229	0.01	0.007	1	0	0.00472332	-0.197761	1	0	0.000153011	-0.73456	0.293781	0		NA	NA	NA	NA	NA	NA	0	0.846051	0.105203	0.033	0.028	1	0	0
FOXJ3	CoelEpi_LHX9		0	FOXJ3-HUMAN.H10MO.A	0.553648	0.0312333	0.285	0.276	1	0	2.86222e-14	-0.410151	3.93841e-11	0	8.95041e-07	-0.844351	0.00171848	0		NA	NA	NA	NA	NA	NA	0	NA	NA	NA	NA	NA	0	0
FOXP2	CoelEpi_LHX9		0	FOXP2-HUMAN.H10MO.A	1.45655e-13	0.116204	0.062	0.011	2.27003e-09	0	0.180938	-0.0329757	1	0	7.60938e-107	-2.78731	1.461e-103	0		NA	NA	NA	NA	NA	NA	0	NA	NA	NA	NA	NA	0	0
FOXP4	CoelEpi_LHX9		0	NA	0.229221	0.0519807	0.152	0.133	1	0	0.000547112	0.218404	0.752826	0	NA	NA	NA	NA		NA	NA	NA	NA	NA	NA	0	NA	NA	NA	NA	NA	0	0
FUBP1	CoelEpi_LHX9		0	FUBP1.SwissRegulon	0.427701	0.0417606	0.47	0.468	1	0	NA	NA	NA	NA	0.000189689	-0.900234	0.364203	0		NA	NA	NA	NA	NA	NA	0	0.987512	0.0837919	0.433	0.519	1	0	0
GATA2	CoelEpi_LHX9		0	GATA2.SwissRegulon	4.62298e-30	0.221669	0.085	0.007	7.20491e-26	0	6.89285e-13	-0.444422	9.48456e-10	0	0.821895	-0.0289802	1	0		NA	NA	NA	NA	NA	NA	0	NA	NA	NA	NA	NA	0	0
GLI2	CoelEpi_LHX9		0	GLI2.MA0734.1	1.08993e-06	0.111686	0.09	0.037	0.0169866	0	0.00780568	0.0706688	1	0	0.000642669	0.13912	1	0		NA	NA	NA	NA	NA	NA	0	NA	NA	NA	NA	NA	0	0
GTF3A	CoelEpi_LHX9		0	NA	0.886978	0.00907705	0.348	0.349	1	0	0.000169321	0.199338	0.232986	0	NA	NA	NA	NA		NA	NA	NA	NA	NA	NA	0	0.865431	0.0102316	0.233	0.265	1	0	0
HBP1	CoelEpi_LHX9		0	HBP1.SwissRegulon	0.00748787	0.136792	0.46	0.416	1	0	NA	NA	NA	NA	0.00120622	0.184817	1	0		NA	NA	NA	NA	NA	NA	0	0.0786338	0.230043	0.5	0.375	1	0	0
HES6	CoelEpi_LHX9		0	NA	0.0566883	0.0285871	0.048	0.029	1	0	0.0154413	0.151914	1	0	NA	NA	NA	NA		NA	NA	NA	NA	NA	NA	0	0.713472	0.022593	0.033	0.023	1	0	0
HIVEP3	CoelEpi_LHX9		0	NA	2.10772e-05	0.110446	0.078	0.034	0.328488	0	0.113623	9.4587e-05	1	0	NA	NA	NA	NA		NA	NA	NA	NA	NA	NA	0	NA	NA	NA	NA	NA	0	0
HOXA10	CoelEpi_LHX9		0	HOXA10.MA0899.1	2.58768e-14	0.0985522	0.038	0.003	4.0329e-10	0	8.88391e-05	0.2533	0.122243	0	0.00153802	0.613266	1	0		NA	NA	NA	NA	NA	NA	0	0.187014	0.0345983	0.033	0.009	1	0	0
HOXA4	CoelEpi_LHX9		0	HOXA4.SwissRegulon	1.19388e-14	0.125395	0.068	0.012	1.86066e-10	0	0.0668396	0.0766839	1	0	2.16326e-45	-1.27508	4.15346e-42	0		NA	NA	NA	NA	NA	NA	0	NA	NA	NA	NA	NA	0	0
HOXA5	CoelEpi_LHX9		0	HOXA5.MA0158.1	3.83711e-25	0.186347	0.085	0.009	5.98014e-21	0	2.50334e-05	-0.337984	0.034446	0	0.00159854	-1.21733	1	0		NA	NA	NA	NA	NA	NA	0	1.97069e-13	0.313687	0.167	0.009	2.30965e-09	1	1
HOXA7	CoelEpi_LHX9		0	HOXA7.SwissRegulon	4.59402e-46	0.373418	0.192	0.029	7.15978e-42	0	0.811923	-0.0551324	1	0	4.54899e-09	-0.442639	8.73406e-06	0		NA	NA	NA	NA	NA	NA	0	3.86848e-09	0.349593	0.267	0.039	4.53385e-05	1	1
HOXC5	CoelEpi_LHX9		0	HOXC5.SwissRegulon	4.92541e-11	0.210304	0.102	0.033	7.67625e-07	0	NA	NA	NA	NA	0.25481	-0.211901	1	0		NA	NA	NA	NA	NA	NA	0	0.185796	0.126716	0.067	0.027	1	0	0
HOXC9	CoelEpi_LHX9		0	HOXC9.SwissRegulon	0.109145	0.0850496	0.102	0.08	1	0	5.84066e-09	-0.285268	8.03675e-06	0	6.15611e-06	0.198987	0.0118197	0		NA	NA	NA	NA	NA	NA	0	NA	NA	NA	NA	NA	0	0
HOXD3	CoelEpi_LHX9		0	HOXD3.SwissRegulon	0.299288	0.052881	0.322	0.303	1	0	3.41646e-05	-0.206452	0.0470105	0	2.68319e-36	-3.40847	5.15172e-33	0		NA	NA	NA	NA	NA	NA	0	NA	NA	NA	NA	NA	0	0
HOXD4	CoelEpi_LHX9		0	HOXD4.SwissRegulon	0.436985	0.0534529	0.06	0.051	1	0	NA	NA	NA	NA	7.4744e-33	-1.50208	1.43508e-29	0		NA	NA	NA	NA	NA	NA	0	NA	NA	NA	NA	NA	0	0
HOXD9	CoelEpi_LHX9		0	HOXD9.SwissRegulon	0.119766	0.112676	0.41	0.4	1	0	0.00244307	-0.115101	1	0	2.40202e-10	-0.0601607	4.61188e-07	0		NA	NA	NA	NA	NA	NA	0	NA	NA	NA	NA	NA	0	0
HSF5	CoelEpi_LHX9		0	NA	0.750212	0.00300845	0.007	0.006	1	0	7.99472e-15	-0.594905	1.10007e-11	0	NA	NA	NA	NA		NA	NA	NA	NA	NA	NA	0	NA	NA	NA	NA	NA	0	0
KAT5	CoelEpi_LHX9		0	NA	0.970102	0.0176547	0.238	0.243	1	0	0.000290758	-0.15296	0.400083	0	NA	NA	NA	NA		NA	NA	NA	NA	NA	NA	0	NA	NA	NA	NA	NA	0	0
KAT6B	CoelEpi_LHX9		0	NA	0.882466	0.00779413	0.478	0.49	1	0	7.38885e-12	-0.431123	1.01671e-08	0	NA	NA	NA	NA		NA	NA	NA	NA	NA	NA	0	0.741234	0.085629	0.233	0.274	1	0	0
KAT8	CoelEpi_LHX9		0	NA	0.376347	0.0353944	0.432	0.419	1	0	1.25265e-09	-0.364974	1.72364e-06	0	NA	NA	NA	NA		NA	NA	NA	NA	NA	NA	0	NA	NA	NA	NA	NA	0	0
KLF11	CoelEpi_LHX9		0	NA	0.863881	0.00194134	0.072	0.075	1	0	0.00588182	-0.127941	1	0	NA	NA	NA	NA		NA	NA	NA	NA	NA	NA	0	0.582681	0.0906873	0.167	0.137	1	0	0
KMT2A	CoelEpi_LHX9		0	NA	0.695759	0.00749549	0.405	0.418	1	0	2.72796e-10	-0.362143	3.75367e-07	0	NA	NA	NA	NA		NA	NA	NA	NA	NA	NA	0	NA	NA	NA	NA	NA	0	0
L3MBTL1	CoelEpi_LHX9		0	NA	0.824446	0.00711761	0.105	0.102	1	0	5.0104e-26	-0.700907	6.89432e-23	0	NA	NA	NA	NA		NA	NA	NA	NA	NA	NA	0	NA	NA	NA	NA	NA	0	0
MBD1	CoelEpi_LHX9		0	NA	0.685549	0.0127189	0.228	0.24	1	0	0.00782743	0.0523683	1	0	NA	NA	NA	NA		NA	NA	NA	NA	NA	NA	0	0.85204	0.0520438	0.167	0.2	1	0	0
MTA1	CoelEpi_LHX9		0	NA	0.138699	0.0740858	0.39	0.366	1	0	0.903614	-0.133052	1	0	NA	NA	NA	NA		NA	NA	NA	NA	NA	NA	0	NA	NA	NA	NA	NA	0	0
MYNN	CoelEpi_LHX9		0	NA	0.690883	0.0572141	0.198	0.194	1	0	2.09938e-12	-0.419558	2.88875e-09	0	NA	NA	NA	NA		NA	NA	NA	NA	NA	NA	0	0.654622	0.0592451	0.233	0.209	1	0	0
NFE2L3	CoelEpi_LHX9		0	NA	0.000438057	0.0785165	0.068	0.032	1	0	4.97757e-09	-0.463187	6.84913e-06	0	NA	NA	NA	NA		NA	NA	NA	NA	NA	NA	0	NA	NA	NA	NA	NA	0	0
NFYC	CoelEpi_LHX9		0	NFYC.SwissRegulon	1.00037e-05	0.183588	0.502	0.417	0.155907	0	1.05377e-12	-0.37691	1.44998e-09	0	8.55584e-06	0.288203	0.0164272	0		NA	NA	NA	NA	NA	NA	0	NA	NA	NA	NA	NA	0	0
NPAS2	CoelEpi_LHX9		0	NPAS2.HOMER	1.60064e-11	0.155315	0.08	0.021	2.4946e-07	0	0.00168102	-0.293379	1	0	0.00890156	-0.198833	1	0		NA	NA	NA	NA	NA	NA	0	1.02988e-07	0.345791	0.167	0.019	0.00120702	1	1
NR1D1	CoelEpi_LHX9		0	NR1D1.SwissRegulon	0.255461	0.00313646	0.038	0.051	1	0	1.57427e-14	-0.528046	2.16619e-11	0	0.000355353	-0.0648258	0.682278	0		NA	NA	NA	NA	NA	NA	0	NA	NA	NA	NA	NA	0	0
NR1H3	CoelEpi_LHX9		0	NA	0.68663	0.00821491	0.088	0.082	1	0	1.14288e-12	-0.506732	1.5726e-09	0	NA	NA	NA	NA		NA	NA	NA	NA	NA	NA	0	NA	NA	NA	NA	NA	0	0
PHF5A	CoelEpi_LHX9		0	NA	0.0605364	0.077749	0.455	0.418	1	0	0.000427327	0.203216	0.588002	0	NA	NA	NA	NA		NA	NA	NA	NA	NA	NA	0	NA	NA	NA	NA	NA	0	0
PHTF2	CoelEpi_LHX9		0	NA	0.348069	0.0551546	0.148	0.131	1	0	3.77391e-10	-0.393487	5.19291e-07	0	NA	NA	NA	NA		NA	NA	NA	NA	NA	NA	0	0.158336	0.233664	0.2	0.125	1	0	0
PKNOX1	CoelEpi_LHX9		0	PKNOX1.SwissRegulon	0.107163	0.0745406	0.18	0.151	1	0	0.190977	-0.0970574	1	0	0.00661636	0.130937	1	0		NA	NA	NA	NA	NA	NA	0	0.975705	0.0327861	0.033	0.035	1	0	0
POU6F1	CoelEpi_LHX9		0	POU6F1.SwissRegulon	0.15322	0.0220333	0.013	0.006	1	0	0.00717256	-0.202887	1	0	0.00362811	-0.284696	1	0		NA	NA	NA	NA	NA	NA	0	NA	NA	NA	NA	NA	0	0
PPARA	CoelEpi_LHX9		0	PPARA-HUMAN.H10MO.C	0.474223	0.00932467	0.068	0.058	1	0	0.0103153	-0.321942	1	0	0.000815	-0.241226	1	0		NA	NA	NA	NA	NA	NA	0	NA	NA	NA	NA	NA	0	0
PRDM10	CoelEpi_LHX9		0	NA	0.164073	0.0282035	0.06	0.044	1	0	3.99502e-14	-0.460414	5.49715e-11	0	NA	NA	NA	NA		NA	NA	NA	NA	NA	NA	0	0.879747	0.0314394	0.033	0.029	1	0	0
PRDM5	CoelEpi_LHX9		0	NA	0.00799969	0.0882169	0.155	0.109	1	0	0.166128	0.0119884	1	0	NA	NA	NA	NA		NA	NA	NA	NA	NA	NA	0	NA	NA	NA	NA	NA	0	0
PURG	CoelEpi_LHX9		0	NA	0.318614	0.0311123	0.058	0.046	1	0	0.914019	-0.0210569	1	0	NA	NA	NA	NA		NA	NA	NA	NA	NA	NA	0	NA	NA	NA	NA	NA	0	0
RARA	CoelEpi_LHX9		0	RARA-HUMAN.H10MO.C	0.479348	0.0361481	0.27	0.257	1	0	1.26283e-05	0.580236	0.0173766	0	0.00174555	0.121676	1	0		NA	NA	NA	NA	NA	NA	0	NA	NA	NA	NA	NA	0	0
RARB	CoelEpi_LHX9		0	RARB.SwissRegulon	6.2495e-10	0.179237	0.13	0.051	9.73985e-06	0	0.542639	0.0457241	1	0	2.592e-12	-0.397822	4.97664e-09	0		NA	NA	NA	NA	NA	NA	0	0.00441484	0.156849	0.067	0.01	1	0	0
RC3H2	CoelEpi_LHX9		0	NA	0.296408	0.0546245	0.272	0.253	1	0	1.32405e-16	-0.399921	1.8219e-13	0	NA	NA	NA	NA		NA	NA	NA	NA	NA	NA	0	NA	NA	NA	NA	NA	0	0
RFXANK	CoelEpi_LHX9		0	NA	0.937564	0.0100555	0.328	0.337	1	0	0.0239047	-1.74678	1	0	NA	NA	NA	NA		NA	NA	NA	NA	NA	NA	0	NA	NA	NA	NA	NA	0	0
RFXAP	CoelEpi_LHX9		0	NA	0.0339014	0.0724016	0.115	0.084	1	0	0.0239047	-1.74678	1	0	NA	NA	NA	NA		NA	NA	NA	NA	NA	NA	0	0.828209	0.0653874	0.133	0.123	1	0	0
RORC	CoelEpi_LHX9		0	RORC.MA1151.1	0.144081	0.0269984	0.028	0.017	1	0	0.100406	0.147259	1	0	0.0759223	-0.0115544	1	0		NA	NA	NA	NA	NA	NA	0	NA	NA	NA	NA	NA	0	0
RXRB	CoelEpi_LHX9		0	RXRB.MA0855.1	0.440639	0.0527261	0.235	0.224	1	0	1.03004e-14	-0.549137	1.41734e-11	0	0.274203	-0.0457519	1	0		NA	NA	NA	NA	NA	NA	0	NA	NA	NA	NA	NA	0	0
SALL2	CoelEpi_LHX9		0	NA	0.104715	0.0738207	0.202	0.172	1	0	3.31911e-06	-0.31961	0.0045671	0	NA	NA	NA	NA		NA	NA	NA	NA	NA	NA	0	NA	NA	NA	NA	NA	0	0
SCX	CoelEpi_LHX9		0	NA	4.49008e-13	0.136304	0.072	0.015	6.99778e-09	0	0.391575	0.0967686	1	0	NA	NA	NA	NA		NA	NA	NA	NA	NA	NA	0	NA	NA	NA	NA	NA	0	0
SFPQ	CoelEpi_LHX9		0	NA	0.00198086	0.0578578	0.77	0.795	1	0	0.00857223	-0.0857785	1	0	NA	NA	NA	NA		NA	NA	NA	NA	NA	NA	0	NA	NA	NA	NA	NA	0	0
SMAD1	CoelEpi_LHX9		0	SMAD1.SwissRegulon	0.024384	0.124281	0.305	0.258	1	0	0.00388321	0.100926	1	0	0.045547	0.0792775	1	0		NA	NA	NA	NA	NA	NA	0	0.884444	0.139975	0.1	0.101	1	0	0
SMAD2	CoelEpi_LHX9		0	SMAD2.SwissRegulon	0.781047	0.00323345	0.43	0.448	1	0	0.00261021	-0.286291	1	0	0.021537	0.106507	1	0		NA	NA	NA	NA	NA	NA	0	NA	NA	NA	NA	NA	0	0
SMAD5	CoelEpi_LHX9		0	NA	0.644883	0.0191588	0.5	0.491	1	0	7.85809e-05	-0.185055	0.108127	0	NA	NA	NA	NA		NA	NA	NA	NA	NA	NA	0	0.781128	0.00620613	0.4	0.39	1	0	0
SMAD9	CoelEpi_LHX9		0	NA	1.14982e-06	0.129193	0.1	0.043	0.01792	0	0.736397	-0.0687425	1	0	NA	NA	NA	NA		NA	NA	NA	NA	NA	NA	0	0.765952	0.122999	0.1	0.087	1	0	0
SMARCE1	CoelEpi_LHX9		0	NA	0.0169884	0.0744986	0.695	0.67	1	0	0.0212877	-0.013738	1	0	NA	NA	NA	NA		NA	NA	NA	NA	NA	NA	0	NA	NA	NA	NA	NA	0	0
SNAI1	CoelEpi_LHX9		0	SNAI1-HUMAN.H10MO.C	0.999736	0.00886691	0.07	0.07	1	0	0.00171121	0.334033	1	0	6.96402e-21	-1.0695	1.33709e-17	0		NA	NA	NA	NA	NA	NA	0	0.312337	0.166138	0.167	0.114	1	0	0
SOX17	CoelEpi_LHX9		0	SOX17-HUMAN.H10MO.D	0.753127	0.00108031	0.007	0.006	1	0	5.12289e-05	0.0478188	0.0704909	0	0.900382	-0.020234	1	0		NA	NA	NA	NA	NA	NA	0	NA	NA	NA	NA	NA	0	0
TADA2A	CoelEpi_LHX9		0	NA	0.868058	0.0160555	0.072	0.071	1	0	0.201835	0.129176	1	0	NA	NA	NA	NA		NA	NA	NA	NA	NA	NA	0	0.924257	0.0214224	0.067	0.074	1	0	0
TBPL1	CoelEpi_LHX9		0	NA	0.00561476	0.125814	0.255	0.202	1	0	0.215037	0.117746	1	0	NA	NA	NA	NA		NA	NA	NA	NA	NA	NA	0	NA	NA	NA	NA	NA	0	0
TBX18	CoelEpi_LHX9		0	NA	0.000514242	0.0456581	0.028	0.008	1	0	1.23683e-98	-1.17295	1.70187e-95	0	NA	NA	NA	NA		NA	NA	NA	NA	NA	NA	0	0.964043	0.00462959	0.033	0.032	1	0	0
TBX3	CoelEpi_LHX9		0	TBX3-HUMAN.H10MO.D	0.722012	0.0657179	0.15	0.148	1	0	0.0411619	0.150963	1	0	0.00378877	0.0928472	1	0		NA	NA	NA	NA	NA	NA	0	NA	NA	NA	NA	NA	0	0
TCF12	CoelEpi_LHX9		0	TCF12.SwissRegulon	0.000522367	0.147392	0.498	0.441	1	0	0.27417	0.0228945	1	0	9.41145e-64	-3.18383	1.807e-60	0		NA	NA	NA	NA	NA	NA	0	0.632973	0.1329	0.233	0.225	1	0	0
TCF23	CoelEpi_LHX9		0	NA	0.802972	0.0069903	0.035	0.033	1	0	1.86419e-97	-1.16311	2.56513e-94	0	NA	NA	NA	NA		NA	NA	NA	NA	NA	NA	0	NA	NA	NA	NA	NA	0	0
TCFL5	CoelEpi_LHX9		0	NA	0.378052	0.0264821	0.05	0.041	1	0	7.36197e-06	-0.169924	0.0101301	0	NA	NA	NA	NA		NA	NA	NA	NA	NA	NA	0	NA	NA	NA	NA	NA	0	0
TFAM	CoelEpi_LHX9		0	NA	0.411018	0.0241228	0.482	0.471	1	0	0.0320348	0.0233885	1	0	NA	NA	NA	NA		NA	NA	NA	NA	NA	NA	0	0.380844	0.123458	0.267	0.211	1	0	0
TFAP4	CoelEpi_LHX9		0	TFAP4.SwissRegulon	0.000184078	0.143957	0.272	0.193	1	0	0.136117	-0.0575933	1	0	0.70447	-0.0974291	1	0		NA	NA	NA	NA	NA	NA	0	NA	NA	NA	NA	NA	0	0
THAP11	CoelEpi_LHX9		0	NA	0.753806	0.00805826	0.288	0.281	1	0	0.00601159	0.144984	1	0	NA	NA	NA	NA		NA	NA	NA	NA	NA	NA	0	NA	NA	NA	NA	NA	0	0
THAP6	CoelEpi_LHX9		0	NA	0.991688	0.0137338	0.122	0.125	1	0	1.86031e-10	-0.304696	2.55979e-07	0	NA	NA	NA	NA		NA	NA	NA	NA	NA	NA	0	0.785856	0.11868	0.133	0.128	1	0	0
THAP7	CoelEpi_LHX9		0	NA	0.712054	0.0599262	0.24	0.242	1	0	0.00119859	0.249619	1	0	NA	NA	NA	NA		NA	NA	NA	NA	NA	NA	0	NA	NA	NA	NA	NA	0	0
THRA	CoelEpi_LHX9		0	THRA.SwissRegulon	0.330642	0.0565559	0.372	0.354	1	0	0.000843259	-0.269155	1	0	3.60171e-08	-0.357747	6.91529e-05	0		NA	NA	NA	NA	NA	NA	0	0.825421	0.0254706	0.167	0.195	1	0	0
TOX2	CoelEpi_LHX9		0	NA	8.34251e-08	0.104876	0.09	0.033	0.00130018	0	0.107101	0.0311587	1	0	NA	NA	NA	NA		NA	NA	NA	NA	NA	NA	0	NA	NA	NA	NA	NA	0	0
TRPS1	CoelEpi_LHX9		0	NA	0.8575	0.0103504	0.208	0.203	1	0	0.0120213	-0.198261	1	0	NA	NA	NA	NA		NA	NA	NA	NA	NA	NA	0	0.959756	0.0598189	0.067	0.065	1	0	0
TSC22D4	CoelEpi_LHX9		0	NA	0.940551	0.0363812	0.272	0.277	1	0	0.0197642	-0.150424	1	0	NA	NA	NA	NA		NA	NA	NA	NA	NA	NA	0	NA	NA	NA	NA	NA	0	0
TSHZ1	CoelEpi_LHX9		0	NA	0.128228	0.0619825	0.14	0.114	1	0	0.0296099	-0.253927	1	0	NA	NA	NA	NA		NA	NA	NA	NA	NA	NA	0	NA	NA	NA	NA	NA	0	0
TWIST1	CoelEpi_LHX9		0	TWIST1.SwissRegulon	0.00192353	0.118777	0.15	0.101	1	0	0.0179211	0.071329	1	0	8.40046e-18	-1.25176	1.61289e-14	0		NA	NA	NA	NA	NA	NA	0	NA	NA	NA	NA	NA	0	0
TWIST2	CoelEpi_LHX9		0	NA	0.000571159	0.126497	0.098	0.055	1	0	0.000651784	0.151954	0.896854	0	NA	NA	NA	NA		NA	NA	NA	NA	NA	NA	0	NA	NA	NA	NA	NA	0	0
USF1	CoelEpi_LHX9		0	USF1.SwissRegulon	0.518219	0.00102982	0.122	0.137	1	0	0.571281	-0.0181541	1	0	0.643759	-0.216106	1	0		NA	NA	NA	NA	NA	NA	0	NA	NA	NA	NA	NA	0	0
YBX2	CoelEpi_LHX9		0	NA	0.217397	0.0210834	0.018	0.01	1	0	2.68663e-08	-0.313538	3.6968e-05	0	NA	NA	NA	NA		NA	NA	NA	NA	NA	NA	0	NA	NA	NA	NA	NA	0	0
ZBED5	CoelEpi_LHX9		0	NA	0.000900925	0.157687	0.322	0.259	1	0	5.2132e-06	-0.283123	0.00717336	0	NA	NA	NA	NA		NA	NA	NA	NA	NA	NA	0	NA	NA	NA	NA	NA	0	0
ZBTB14	CoelEpi_LHX9		0	ZBTB14.SwissRegulon	0.666739	0.00154403	0.068	0.074	1	0	1.06454e-06	0.0205093	0.0014648	0	7.5776e-06	0.167985	0.014549	0		NA	NA	NA	NA	NA	NA	0	0.126341	0.157553	0.167	0.086	1	0	0
ZBTB25	CoelEpi_LHX9		0	NA	0.768664	0.0127413	0.13	0.137	1	0	9.74272e-12	-0.496045	1.3406e-08	0	NA	NA	NA	NA		NA	NA	NA	NA	NA	NA	0	NA	NA	NA	NA	NA	0	0
ZBTB38	CoelEpi_LHX9		0	NA	0.985617	0.00215403	0.175	0.175	1	0	1.79052e-10	-0.331957	2.46375e-07	0	NA	NA	NA	NA		NA	NA	NA	NA	NA	NA	0	0.502519	0.0659137	0.1	0.068	1	0	0
ZC3H6	CoelEpi_LHX9		0	NA	0.674349	0.0226204	0.228	0.247	1	0	2.07571e-12	-0.358866	2.85618e-09	0	NA	NA	NA	NA		NA	NA	NA	NA	NA	NA	0	NA	NA	NA	NA	NA	0	0
ZFAT	CoelEpi_LHX9		0	NA	0.254453	0.0254618	0.045	0.034	1	0	4.49153e-10	-0.29624	6.18034e-07	0	NA	NA	NA	NA		NA	NA	NA	NA	NA	NA	0	NA	NA	NA	NA	NA	0	0
ZFP1	CoelEpi_LHX9		0	NA	0.03806	0.0763505	0.16	0.125	1	0	1.3663e-06	-0.163409	0.00188003	0	NA	NA	NA	NA		NA	NA	NA	NA	NA	NA	0	0.749549	0.0218773	0.033	0.047	1	0	0
ZFP28	CoelEpi_LHX9		0	NA	0.474272	0.00112213	0.052	0.062	1	0	0.225894	-0.0665654	1	0	NA	NA	NA	NA		NA	NA	NA	NA	NA	NA	0	NA	NA	NA	NA	NA	0	0
ZFP37	CoelEpi_LHX9		0	NA	0.0584605	0.0686562	0.122	0.093	1	0	0.0308655	-0.211224	1	0	NA	NA	NA	NA		NA	NA	NA	NA	NA	NA	0	0.99905	0.00660134	0.1	0.103	1	0	0
ZFP42	CoelEpi_LHX9		0	NA	0.293936	0.0337681	0.035	0.026	1	0	0.0580634	0.0452621	1	0	NA	NA	NA	NA		NA	NA	NA	NA	NA	NA	0	NA	NA	NA	NA	NA	0	0
ZFP62	CoelEpi_LHX9		0	NA	0.851338	0.00657167	0.117	0.115	1	0	9.4297e-06	-0.190943	0.0129753	0	NA	NA	NA	NA		NA	NA	NA	NA	NA	NA	0	0.973763	0.0545356	0.1	0.102	1	0	0
ZFP64	CoelEpi_LHX9		0	NA	0.265437	0.0359577	0.145	0.125	1	0	0.114468	0.137502	1	0	NA	NA	NA	NA		NA	NA	NA	NA	NA	NA	0	NA	NA	NA	NA	NA	0	0
ZKSCAN4	CoelEpi_LHX9		0	NA	0.780577	0.0271775	0.07	0.075	1	0	0.229032	-0.013478	1	0	NA	NA	NA	NA		NA	NA	NA	NA	NA	NA	0	NA	NA	NA	NA	NA	0	0
ZNF101	CoelEpi_LHX9		0	NA	0.812069	0.0148405	0.025	0.023	1	0	0.218635	-0.12111	1	0	NA	NA	NA	NA		NA	NA	NA	NA	NA	NA	0	NA	NA	NA	NA	NA	0	0
ZNF117	CoelEpi_LHX9		0	NA	0.0986688	0.0525949	0.135	0.108	1	0	8.7465e-21	-0.638879	1.20352e-17	0	NA	NA	NA	NA		NA	NA	NA	NA	NA	NA	0	NA	NA	NA	NA	NA	0	0
ZNF124	CoelEpi_LHX9		0	NA	0.212933	0.0440497	0.078	0.062	1	0	5.53165e-07	-0.193513	0.000761155	0	NA	NA	NA	NA		NA	NA	NA	NA	NA	NA	0	NA	NA	NA	NA	NA	0	0
ZNF132	CoelEpi_LHX9		0	NA	0.957043	0.0156982	0.038	0.038	1	0	0.714199	0.0525066	1	0	NA	NA	NA	NA		NA	NA	NA	NA	NA	NA	0	0.81662	0.0967204	0.033	0.027	1	0	0
ZNF135	CoelEpi_LHX9		0	NA	0.241379	0.0568545	0.162	0.142	1	0	2.59985e-11	-0.37039	3.57739e-08	0	NA	NA	NA	NA		NA	NA	NA	NA	NA	NA	0	NA	NA	NA	NA	NA	0	0
ZNF14	CoelEpi_LHX9		0	NA	0.519799	0.00709763	0.09	0.102	1	0	0.171223	-0.284037	1	0	NA	NA	NA	NA		NA	NA	NA	NA	NA	NA	0	NA	NA	NA	NA	NA	0	0
ZNF140	CoelEpi_LHX9		0	NA	0.278533	0.0332086	0.185	0.164	1	0	0.0383406	-0.0208999	1	0	NA	NA	NA	NA		NA	NA	NA	NA	NA	NA	0	0.961645	0.13826	0.133	0.142	1	0	0
ZNF146	CoelEpi_LHX9		0	NA	0.00608198	0.102228	0.438	0.381	1	0	0.0530468	-0.0135852	1	0	NA	NA	NA	NA		NA	NA	NA	NA	NA	NA	0	NA	NA	NA	NA	NA	0	0
ZNF169	CoelEpi_LHX9		0	NA	0.254115	0.0085416	0.038	0.027	1	0	2.36479e-05	-0.276163	0.0325395	0	NA	NA	NA	NA		NA	NA	NA	NA	NA	NA	0	0.791574	0.0543282	0.033	0.026	1	0	0
ZNF17	CoelEpi_LHX9		0	NA	0.0206688	0.0878996	0.102	0.071	1	0	0.127439	-0.109208	1	0	NA	NA	NA	NA		NA	NA	NA	NA	NA	NA	0	NA	NA	NA	NA	NA	0	0
ZNF174	CoelEpi_LHX9		0	NA	0.462508	0.0219884	0.142	0.131	1	0	1.79118e-05	0.1797	0.0246466	0	NA	NA	NA	NA		NA	NA	NA	NA	NA	NA	0	0.564668	0.0483358	0.1	0.074	1	0	0
ZNF18	CoelEpi_LHX9		0	NA	0.97613	0.0070295	0.05	0.051	1	0	0.00563186	-0.178473	1	0	NA	NA	NA	NA		NA	NA	NA	NA	NA	NA	0	0.321569	0.102546	0.067	0.034	1	0	0
ZNF182	CoelEpi_LHX9		0	NA	0.459323	0.0313468	0.062	0.054	1	0	6.58436e-15	-0.523234	9.06008e-12	0	NA	NA	NA	NA		NA	NA	NA	NA	NA	NA	0	NA	NA	NA	NA	NA	0	0
ZNF184	CoelEpi_LHX9		0	NA	0.729244	0.0155706	0.08	0.076	1	0	2.17431e-06	-0.288733	0.00299186	0	NA	NA	NA	NA		NA	NA	NA	NA	NA	NA	0	0.793854	0.0376728	0.1	0.12	1	0	0
ZNF19	CoelEpi_LHX9		0	NA	0.841636	0.00781379	0.055	0.052	1	0	0.677301	-0.0420691	1	0	NA	NA	NA	NA		NA	NA	NA	NA	NA	NA	0	0.973415	0.0595954	0.033	0.033	1	0	0
ZNF2	CoelEpi_LHX9		0	NA	0.838883	0.00235315	0.055	0.058	1	0	0.203121	-0.0616889	1	0	NA	NA	NA	NA		NA	NA	NA	NA	NA	NA	0	0.166527	0.062512	0.067	0.025	1	0	0
ZNF205	CoelEpi_LHX9		0	NA	0.906599	0.00924061	0.17	0.175	1	0	0.254759	0.0195532	1	0	NA	NA	NA	NA		NA	NA	NA	NA	NA	NA	0	NA	NA	NA	NA	NA	0	0
ZNF211	CoelEpi_LHX9		0	NA	0.459321	0.0220618	0.088	0.077	1	0	1.79676e-27	-0.718709	2.47234e-24	0	NA	NA	NA	NA		NA	NA	NA	NA	NA	NA	0	0.32009	0.157116	0.267	0.2	1	0	0
ZNF217	CoelEpi_LHX9		0	NA	0.633015	0.0343425	0.242	0.236	1	0	2.8716e-21	-0.569109	3.95132e-18	0	NA	NA	NA	NA		NA	NA	NA	NA	NA	NA	0	0.790966	0.00232598	0.167	0.195	1	0	0
ZNF223	CoelEpi_LHX9		0	NA	0.644642	0.0337087	0.048	0.043	1	0	0.20281	-0.0053459	1	0	NA	NA	NA	NA		NA	NA	NA	NA	NA	NA	0	NA	NA	NA	NA	NA	0	0
ZNF227	CoelEpi_LHX9		0	NA	0.101062	0.0614417	0.182	0.15	1	0	0.000207973	-0.207205	0.286171	0	NA	NA	NA	NA		NA	NA	NA	NA	NA	NA	0	NA	NA	NA	NA	NA	0	0
ZNF23	CoelEpi_LHX9		0	NA	0.711629	0.0301873	0.045	0.05	1	0	2.25526e-14	-0.48201	3.10323e-11	0	NA	NA	NA	NA		NA	NA	NA	NA	NA	NA	0	0.547859	0.0674083	0.1	0.073	1	0	0
ZNF232	CoelEpi_LHX9		0	ZNF232.SwissRegulon	0.447243	0.0700125	0.135	0.127	1	0	7.20619e-05	-0.257925	0.0991572	0	0.0152631	-0.209489	1	0		NA	NA	NA	NA	NA	NA	0	NA	NA	NA	NA	NA	0	0
ZNF234	CoelEpi_LHX9		0	NA	0.570239	0.0210998	0.095	0.087	1	0	1.05436e-09	-0.333063	1.4508e-06	0	NA	NA	NA	NA		NA	NA	NA	NA	NA	NA	0	NA	NA	NA	NA	NA	0	0
ZNF235	CoelEpi_LHX9		0	NA	0.0335636	0.092619	0.145	0.11	1	0	0.238676	-0.19096	1	0	NA	NA	NA	NA		NA	NA	NA	NA	NA	NA	0	NA	NA	NA	NA	NA	0	0
ZNF236	CoelEpi_LHX9		0	NA	0.843878	0.00708075	0.112	0.109	1	0	2.84671e-18	-0.528046	3.91707e-15	0	NA	NA	NA	NA		NA	NA	NA	NA	NA	NA	0	NA	NA	NA	NA	NA	0	0
ZNF239	CoelEpi_LHX9		0	NA	0.214712	0.0374599	0.065	0.05	1	0	0.0731198	0.153051	1	0	NA	NA	NA	NA		NA	NA	NA	NA	NA	NA	0	NA	NA	NA	NA	NA	0	0
ZNF248	CoelEpi_LHX9		0	NA	0.943616	0.00751472	0.218	0.221	1	0	8.1378e-11	-0.375189	1.11976e-07	0	NA	NA	NA	NA		NA	NA	NA	NA	NA	NA	0	0.562795	0.0138357	0.167	0.241	1	0	0
ZNF250	CoelEpi_LHX9		0	NA	0.913079	0.0199886	0.152	0.158	1	0	1.96534e-13	-0.460063	2.7043e-10	0	NA	NA	NA	NA		NA	NA	NA	NA	NA	NA	0	0.631883	0.24593	0.133	0.113	1	0	0
ZNF256	CoelEpi_LHX9		0	NA	0.509175	0.0341864	0.055	0.048	1	0	0.0564299	0.0622403	1	0	NA	NA	NA	NA		NA	NA	NA	NA	NA	NA	0	0.537981	0.0366818	0.133	0.099	1	0	0
ZNF257	CoelEpi_LHX9		0	NA	0.308682	0.0117836	0.038	0.028	1	0	3.63652e-18	-0.54067	5.00386e-15	0	NA	NA	NA	NA		NA	NA	NA	NA	NA	NA	0	NA	NA	NA	NA	NA	0	0
ZNF266	CoelEpi_LHX9		0	NA	0.218739	0.0926672	0.142	0.125	1	0	5.23266e-09	-0.418372	7.20014e-06	0	NA	NA	NA	NA		NA	NA	NA	NA	NA	NA	0	NA	NA	NA	NA	NA	0	0
ZNF280B	CoelEpi_LHX9		0	NA	0.729424	0.0110472	0.058	0.054	1	0	9.63944e-06	-0.216955	0.0132639	0	NA	NA	NA	NA		NA	NA	NA	NA	NA	NA	0	NA	NA	NA	NA	NA	0	0
ZNF284	CoelEpi_LHX9		0	NA	0.653272	0.0196423	0.02	0.024	1	0	0.0446469	-0.160004	1	0	NA	NA	NA	NA		NA	NA	NA	NA	NA	NA	0	NA	NA	NA	NA	NA	0	0
ZNF285	CoelEpi_LHX9		0	NA	0.556571	0.0096189	0.052	0.046	1	0	0.458925	-0.00800788	1	0	NA	NA	NA	NA		NA	NA	NA	NA	NA	NA	0	NA	NA	NA	NA	NA	0	0
ZNF300	CoelEpi_LHX9		0	NA	0.0287714	0.0673164	0.12	0.087	1	0	0.0674171	-0.0834411	1	0	NA	NA	NA	NA		NA	NA	NA	NA	NA	NA	0	NA	NA	NA	NA	NA	0	0
[truncated: 1,998 more rows]
