# Supplementary material for: Single-cell roadmap of human gonadal development
Source: Nature. 2022 Jul 6;607(7919):540–7. doi: 10.1038/s41586-022-04918-4 (PMC9300467; doi:10.1038/s41586-022-04918-4)
Supplement: Supplementary file 3 — Supplementary Tables 1–11 and legends to the tables. [file 41586_2022_4918_MOESM3_ESM.zip › 2021-05-07278C-Supplementary_Table9.xlsx]

## Sheet: A immune_gonads_absolutecounts
sample	B cell	ILC prec	MEMP	NK	NMP	SIGLEC15_ftM	TREM2_ftM	cDC1	cDC2	early T	mast	mega	mono	mono_DC prec	myeloid prog	neutro	pDC prec	pre_B	pre_pro_B	pro_B	tissue_repair mac	total_cells	PCW	sex
FCA_GND9332064	0	0	0	0	0	0	0	0	1	0	1	0	0	1	0	0	0	0	1	0	8	12	6	female
FCA_GND9332065	0	0	0	0	0	0	0	0	0	0	1	0	0	3	0	0	0	0	1	0	15	20	6	female
FCA_GND8622629	17	64	30	13	10	0	15	2	243	12	48	11	258	281	10	23	22	25	276	55	822	2237	6	male
HCA_F_GON10828902	0	1	2	0	3	0	0	0	8	0	3	8	10	8	1	2	0	0	3	0	95	144	6.5	female
HCA_F_GON10828901	0	0	1	0	1	0	1	0	12	0	1	8	6	10	2	0	0	0	6	0	111	159	6.5	female
FCA_GND8810851	0	6	3	2	0	0	8	0	10	1	1	10	5	4	0	0	0	1	3	1	145	200	7	male
FCA_GND8810850	0	0	0	0	0	0	0	0	0	1	0	0	0	0	0	0	0	0	0	0	0	1	7	male
FCA_GND8125922	1	10	3	1	1	0	2	0	50	1	5	5	58	46	3	5	7	0	29	2	227	456	7.5	female
HCA_F_GON10941969	0	0	2	1	0	0	1	0	1	0	0	0	9	1	0	0	0	0	1	0	94	110	8	female
HCA_F_GON10941968	0	0	3	2	0	0	0	0	2	0	0	1	8	3	1	0	0	0	0	1	97	118	8	female
FCA_GND8622625	0	0	1	2	2	0	0	0	2	1	0	0	6	1	0	0	0	0	1	0	1	17	8.4	female
FCA_GND8622626	0	1	0	1	6	0	0	0	3	1	0	0	3	2	0	0	0	2	0	0	3	22	8.4	female
FCA_GND8784459	0	0	0	6	2	0	14	0	6	0	2	0	14	9	0	1	1	0	0	0	144	199	8.6	female
HCA_F_GON10828898	0	0	2	0	1	0	1	0	0	0	2	2	1	1	0	0	0	0	2	1	24	37	8.6	female
HCA_F_GON10828899	0	0	0	1	0	0	0	1	1	0	1	1	2	2	0	0	0	1	1	0	13	24	8.6	female
HD_F_GON9480066	0	0	0	0	0	0	1	0	0	0	0	0	0	0	0	0	0	0	0	0	19	20	8.6	female
HCA_F_GON10828900	0	0	1	0	1	0	0	0	0	0	0	0	2	0	0	0	0	0	0	0	31	35	8.6	female
FCA_GND8810845	0	0	0	0	0	0	0	0	0	0	0	0	1	0	0	0	0	0	0	0	13	14	8.6	female
FCA_GND8784460	0	0	0	0	0	0	0	0	0	1	0	0	0	1	0	0	0	2	0	0	0	4	8.6	female
HD_F_GON9460408	1	2	1	1	0	0	4	0	20	0	1	9	14	2	0	1	0	1	2	0	102	161	8.8	male
FCA_GND8047884	0	0	0	0	0	0	0	0	0	0	0	1	0	1	0	0	0	0	0	0	2	4	8.8	female
FCA_GND8047885	0	0	0	0	0	0	0	0	0	0	0	1	0	0	0	0	0	0	0	0	0	1	8.8	female
FCA_GND8810848	0	0	0	3	0	0	1	0	0	0	0	1	0	0	0	1	0	0	0	0	22	28	9	female
FCA_GND8103052	0	2	0	14	0	0	1	0	5	0	0	0	30	0	0	0	0	1	0	0	227	280	9	female
HD_F_GON9479968	0	1	0	0	0	0	2	0	0	0	0	0	0	0	0	0	0	0	0	0	3	6	9	female
FCA_GND9331969	0	0	0	0	0	1	2	0	1	0	0	0	3	0	0	0	0	0	0	0	22	29	9	male
HD_F_GON9460407	1	0	0	0	0	0	0	0	3	0	0	1	1	1	0	0	0	0	0	0	68	75	10	female
HD_F_GON9460406	0	1	2	1	0	0	1	0	2	0	1	12	1	1	0	0	0	0	0	0	81	103	10	female
FCA_GND8125924	6	1	1	94	2	0	3	1	8	4	0	0	10	1	1	0	2	10	0	1	158	303	11	female
FCA_GND8125925	0	0	0	0	0	0	0	0	0	0	0	0	0	0	0	0	0	1	0	0	0	1	11	female
FCA_GND8289579	76	15	3	336	24	229	231	14	446	10	34	11	327	179	4	102	26	194	17	131	1960	4369	11	male
FCA_GND8289580	0	0	0	0	0	0	0	0	0	0	0	1	0	0	0	0	0	0	0	0	0	1	11	male
FCA_GND8622627	1	2	0	87	0	0	2	3	5	6	0	0	7	0	0	8	0	0	0	0	242	363	11	female
FCA_GND8784458	2	0	3	2	1	2	9	0	7	2	0	9	7	3	0	4	0	2	0	2	27	82	11	male
FCA_GND9331966	4	0	0	3	1	0	23	0	20	0	0	3	2	3	0	0	3	4	0	2	50	118	12	male
FCA_GND8810846	0	0	0	1	0	0	0	0	3	0	0	0	2	0	0	0	1	0	0	0	23	30	12	male
FCA_GND8810852	1	0	0	5	1	0	14	0	10	0	0	0	3	2	0	0	0	1	0	0	54	91	12	male
FCA_GND8622631	26	3	4	43	11	32	66	8	139	4	14	17	196	83	0	83	27	22	12	42	703	1535	12	male
FCA_GND9331965	0	0	0	2	0	0	0	0	0	0	0	0	0	0	0	0	0	0	0	0	23	25	12	female
HD_F_GON9480063	0	0	0	8	0	0	0	0	0	2	0	4	8	0	1	3	0	0	0	0	18	44	13	female
HD_F_GON9480064	3	0	0	4	0	0	0	0	2	0	1	9	6	1	0	1	1	0	0	2	19	49	13	female
HD_F_GON9525516	0	0	0	1	0	0	0	0	0	1	0	2	4	0	0	0	0	0	0	0	20	28	13	female
HD_F_GON9525515	0	0	0	4	0	0	0	0	0	0	0	1	0	0	0	0	0	0	0	0	6	11	13	female
HD_F_GON9699429	4	8	0	7	0	0	0	0	2	16	0	4	10	1	0	0	0	0	0	0	4	56	14	female
HD_F_GON9699428	2	0	1	1	0	0	0	0	3	1	0	1	6	2	0	0	0	0	0	0	4	21	14	female
FCA_GND9295212	1	0	0	2	0	0	2	0	14	0	0	1	0	1	0	0	0	0	0	1	35	57	14	male
FCA_GND8715407	551	13	149	290	81	0	9	3	60	109	42	104	515	123	100	103	19	102	13	138	569	3093	14	female
HD_F_GON9479969	2	0	1	1	0	0	1	0	2	0	0	1	4	0	0	0	0	0	0	0	8	20	14	female
FCA_GND8810844	1	0	3	13	0	0	0	0	2	2	0	0	5	1	2	0	0	0	0	0	23	52	14	female
FCA_GND8715408	0	0	0	0	0	0	0	0	0	0	0	1	0	0	0	0	0	1	0	0	0	2	14	female
FCA_GND9331970	2	0	0	3	0	2	8	0	44	0	0	1	6	1	1	0	0	1	1	0	28	98	14	male
HD_F_GON9479970	3	0	0	2	0	0	1	0	4	2	1	0	3	2	0	0	0	1	0	2	34	55	15	male
FCA_GND9332062	28	0	0	9	0	0	2	1	74	13	1	1	15	4	1	1	1	6	0	14	39	210	15	male
FCA_GND9331967	7	0	0	1	0	0	5	0	9	0	0	0	5	2	0	1	1	1	0	0	39	71	15	male
FCA_GND10375779	0	0	0	3	0	0	1	0	0	0	0	0	0	0	0	0	0	0	0	0	10	14	16	female
FCA_GND9332061	1	0	0	6	0	0	0	0	3	2	0	3	4	3	3	0	0	0	0	0	24	49	16	female
FCA_GND9331968	0	0	0	4	0	0	1	0	2	2	0	1	11	2	0	1	1	0	0	0	48	73	16	female
FCA_GND9295209	1	0	0	0	0	0	5	0	0	0	0	0	1	0	0	0	0	0	0	0	7	14	16	male
FCA_GND9295208	0	0	0	2	0	0	3	0	2	0	1	0	0	0	0	0	0	2	0	1	20	31	16	male
FCA_GND10375780	0	2	0	7	0	0	1	0	0	1	0	0	1	1	0	0	0	0	0	1	30	44	16	female
HD_F_GON9855673	4	0	0	3	2	0	7	2	4	3	0	4	3	3	0	0	0	0	0	0	57	92	17	male
FCA_GND8103049	110	8	15	321	31	0	7	28	165	503	52	1	530	77	18	53	7	98	11	68	1774	3877	17	female
HD_F_GON9883862	0	0	1	8	0	0	0	0	3	2	0	0	1	2	0	0	0	0	0	0	34	51	17	female
HD_F_GON9883863	1	0	0	11	0	0	1	0	0	3	0	0	3	0	0	0	0	0	0	1	20	40	17	female
FCA_GND9295210	4	0	1	0	0	0	5	0	6	0	0	0	2	2	0	0	2	1	0	1	23	47	17	male
HD_F_GON9855674	2	0	0	0	0	0	4	0	8	1	1	1	1	0	0	0	0	1	1	0	35	55	17	male
HD_F_GON9883859	2	0	0	0	0	0	2	0	15	0	1	0	6	5	0	0	0	1	0	1	31	64	17	male
HD_F_GON9699337	3	0	1	3	0	0	0	0	1	1	0	0	1	0	0	3	0	0	0	0	6	19	18	female
HD_F_GON9883866	2	0	0	4	0	0	0	0	0	1	0	0	0	1	0	0	0	0	0	0	3	11	18	female
HD_F_GON9699427	4	0	0	1	0	0	1	0	3	1	1	0	6	0	0	0	2	0	1	0	33	53	19	male
FCA_GND8715519	59	0	6	16	2	0	1	1	9	23	2	1	6	1	2	1	2	17	0	9	38	196	19	male
HD_F_GON9883865	13	0	1	9	1	0	2	0	1	7	1	1	3	0	2	0	0	3	1	4	8	57	21	female
HD_F_GON9699338	0	0	0	3	0	0	0	0	2	0	1	0	0	0	0	0	0	0	0	0	25	31	21	male
HD_F_GON9699334	28	2	2	36	3	0	0	0	8	39	2	1	20	3	4	4	0	6	0	0	32	190	21	female
HD_F_GON9699332	17	1	0	11	0	0	0	0	2	8	0	2	1	0	0	0	0	3	2	3	20	70	21	female
HD_F_GON9883867	13	0	1	23	2	0	1	0	6	16	1	1	12	1	2	0	1	4	0	1	21	106	21	female
HD_F_GON9699336	11	1	0	4	0	0	0	0	4	11	0	0	1	0	0	0	0	1	0	5	9	47	21	female
HD_F_GON9883868	0	0	0	3	0	0	3	0	1	0	0	0	0	0	0	0	0	0	1	0	16	24	21	male

## Sheet: B immune_gonads_markers
	gene	cluster	geneFrequency	geneFrequencyOutsideCluster	geneFrequencySecondBest	geneFrequencyGlobal	secondBestClusterName	tfidf	idf	qval
1	TCL1A	B cell	0.937931	0.0282995	0.546939	0.0732146	pro_B	2.45209	2.61436	0
2	IGHM	B cell	0.895567	0.0453406	0.861224	0.0873224	pro_B	2.18352	2.43815	0
3	IGLL5	B cell	0.776355	0.0270201	0.539683	0.0640202	pDC prec	2.13385	2.74856	0
4	VPREB3	B cell	0.871921	0.0549102	0.973469	0.095252	pro_B	2.05009	2.35123	0
5	CD79A	B cell	0.897537	0.0688808	0.926531	0.109798	pro_B	1.98276	2.20912	0
6	FCRLA	B cell	0.587192	0.00690855	0.220408	0.0355614	pro_B	1.95916	3.33649	0
7	FAM129C	B cell	0.694581	0.0339287	0.730159	0.0665499	pDC prec	1.88218	2.7098	0
8	CD24	B cell	0.826601	0.0707743	0.967347	0.108095	pro_B	1.83898	2.22475	0
9	CD79B	B cell	0.955665	0.107108	0.969388	0.149008	pro_B	1.81935	1.90376	0
10	LINC01781	B cell	0.481773	0.00859731	0.169388	0.0319615	pro_B	1.65885	3.44322	0
11	MS4A1	B cell	0.525123	0.0175017	0.38342	0.0425666	pre_pro_B	1.65765	3.15668	0
12	BACH2	B cell	0.584236	0.0397114	0.561224	0.0665986	pro_B	1.58274	2.70907	0
13	IGHV5-78	B cell	0.531034	0.0258431	0.491837	0.0507881	pro_B	1.58253	2.98009	0
14	MZB1	B cell	0.59803	0.0729748	0.928571	0.0989006	pDC prec	1.38363	2.31364	0
15	PCDH9	B cell	0.470936	0.0319329	0.352332	0.0536097	pre_pro_B	1.37797	2.92603	0
16	CD19	B cell	0.496552	0.0445218	0.589796	0.0668418	pro_B	1.34338	2.70543	0
17	SPIB	B cell	0.468966	0.0356686	0.619048	0.0570636	pDC prec	1.34292	2.86359	0
18	PPP1R14A	B cell	0.557635	0.0732306	0.65625	0.0971493	cDC1	1.30013	2.33151	0
19	POU2AF1	B cell	0.408867	0.0292206	0.689796	0.0479665	pro_B	1.24183	3.03725	8.4667e-299
20	AMN	B cell	0.318227	0.00573154	0.0793651	0.0211617	pDC prec	1.22694	3.85556	0
21	CD72	B cell	0.506404	0.0682155	0.520408	0.0898521	pro_B	1.22023	2.40959	2.86125e-278
22	PTPRCAP	B cell	0.64532	0.132439	0.829114	0.157764	myeloid prog	1.19168	1.84665	4.93153e-286
23	IGKC	B cell	0.349754	0.0207768	0.84127	0.0370208	pDC prec	1.15288	3.29627	6.75298e-270
24	C16orf74	B cell	0.378325	0.0335193	0.234694	0.0505449	pro_B	1.12926	2.98489	1.01304e-247
25	IGLC2	B cell	0.283744	0.00967197	0.690476	0.0232049	pDC prec	1.06784	3.76339	5.29949e-258
26	RGS16	B cell	0.475862	0.0882759	0.347368	0.107414	TREM2_ftM	1.06168	2.23107	1.23542e-205
27	NEIL1	B cell	0.325123	0.0251778	0.29845	0.0399883	pre_B	1.04663	3.21917	1.75084e-222
28	ACSM3	B cell	0.306404	0.0204186	0.295082	0.0345398	MEMP	1.03125	3.36564	1.75084e-222
29	RUBCNL	B cell	0.567488	0.142214	0.640625	0.163213	cDC1	1.02869	1.8127	2.11699e-199
30	IGLC3	B cell	0.251232	0.00578271	0.579365	0.0179023	pDC prec	1.01066	4.02283	5.82383e-250
31	TPD52	B cell	0.335961	0.0359245	0.195918	0.0507394	pro_B	1.00152	2.98105	4.93176e-196
32	CD9	B cell	0.499507	0.121898	0.740602	0.140543	SIGLEC15_ftM	0.980155	1.96224	5.55972e-172
33	CD38	B cell	0.600985	0.180697	0.777551	0.20145	pro_B	0.962908	1.60222	1.57652e-178
34	BCL7A	B cell	0.397044	0.0725142	0.522449	0.0885386	pro_B	0.962561	2.42432	1.77439e-166
35	HRK	B cell	0.238424	0.00695973	0.112245	0.0183888	pro_B	0.952744	3.99601	2.83184e-223
36	PDLIM1	B cell	0.426601	0.0987155	0.856557	0.114906	MEMP	0.923013	2.16364	8.17494e-148
37	FCRL1	B cell	0.212808	0.00281459	0.0273684	0.0131835	TREM2_ftM	0.9212	4.32879	6.30803e-233
38	GNG7	B cell	0.587192	0.190164	0.74898	0.209768	pro_B	0.917048	1.56175	9.99749e-158
39	LTB	B cell	0.592118	0.199785	0.9375	0.219157	ILC prec	0.898815	1.51796	1.40462e-151
40	VPREB1	B cell	0.337931	0.0562919	0.922481	0.0701985	pre_B	0.89769	2.65643	7.79283e-148
41	IGHV1-2	B cell	0.211823	0.0048104	0.110204	0.0150321	pro_B	0.88914	4.19757	2.84919e-209
42	TSPAN13	B cell	0.334975	0.0632005	0.603175	0.07662	pDC prec	0.860517	2.5689	1.464e-132
43	CD52	B cell	0.750739	0.297528	0.902778	0.319907	ILC prec	0.855637	1.13973	3.65934e-181
44	DNASE1L3	B cell	0.255172	0.0241543	0.8125	0.0355614	cDC1	0.851381	3.33649	3.12688e-154
45	AEBP1	B cell	0.257143	0.0257919	0.31746	0.0372154	pDC prec	0.846265	3.29103	8.68883e-151
46	GPR18	B cell	0.265025	0.0315235	0.1875	0.0430531	ILC prec	0.833587	3.14532	2.7595e-141
47	CCDC191	B cell	0.242365	0.021698	0.0819672	0.0325939	MEMP	0.829767	3.42363	4.03096e-150
48	JCHAIN	B cell	0.289655	0.0459547	0.960317	0.0579879	pDC prec	0.824799	2.84752	1.39943e-128
49	ISG20	B cell	0.462069	0.15296	0.489965	0.168223	NK	0.823621	1.78246	2.56208e-109
50	SIT1	B cell	0.261084	0.0326493	0.65873	0.0439288	pDC prec	0.815935	3.12519	9.89414e-135
51	CYB561A3	B cell	0.411823	0.125019	0.626984	0.139181	pDC prec	0.812107	1.97198	3.8144e-105
52	RHOH	B cell	0.441379	0.14421	0.642506	0.158883	early T	0.811956	1.83959	1.11452e-104
53	IGHD	B cell	0.217734	0.0147382	0.371429	0.0247616	pro_B	0.80528	3.69846	1.64936e-152
54	FCMR	B cell	0.476847	0.170667	0.561938	0.185785	NK	0.802612	1.68316	2.44597e-102
55	MARCKSL1	B cell	0.615764	0.253774	0.930328	0.271648	MEMP	0.802492	1.30325	2.3683e-120
56	TMEM243	B cell	0.659113	0.278031	0.793878	0.296848	pro_B	0.800517	1.21454	8.87812e-130
57	GCSAM	B cell	0.226601	0.0198557	0.59375	0.0300642	cDC1	0.794105	3.50442	3.80527e-141
58	HIST1H2AC	B cell	0.664039	0.284683	0.764249	0.303415	pre_pro_B	0.791969	1.19265	5.90771e-128
59	RALGPS2	B cell	0.328079	0.0774781	0.237705	0.0898521	MEMP	0.790535	2.40959	2.46298e-105
60	AL139020.1	B cell	0.182266	0.00455453	0.116327	0.0133294	pro_B	0.786985	4.31778	8.08375e-175
61	PAX5	B cell	0.212808	0.015557	0.387755	0.0252968	pro_B	0.782511	3.67708	7.18434e-144
62	S1PR4	B cell	0.368473	0.107518	0.693878	0.120403	pro_B	0.780025	2.11691	5.54054e-96
63	RNGTT	B cell	0.317241	0.0768129	0.245902	0.0886846	MEMP	0.768571	2.42267	1.05009e-98
64	RAG1	B cell	0.240394	0.0309094	0.633721	0.0412532	pre_B	0.766383	3.18803	6.9649e-121
65	IGLL1	B cell	0.292611	0.061614	0.942857	0.07302	pro_B	0.765769	2.61702	5.86541e-103
66	DTX1	B cell	0.200985	0.0134077	0.287755	0.0226698	pro_B	0.761075	3.78672	5.75262e-141
67	RIPOR2	B cell	0.353695	0.105317	0.47619	0.117581	pDC prec	0.757128	2.14063	5.03569e-89
68	BLK	B cell	0.19803	0.0133565	0.17551	0.0224752	pro_B	0.75159	3.79534	4.04727e-138
69	CD22	B cell	0.208867	0.0182693	0.263265	0.0276805	pro_B	0.749212	3.58703	1.94229e-129
70	HHIP-AS1	B cell	0.193103	0.0118725	0.171429	0.0208212	pro_B	0.747655	3.87178	8.24305e-140
71	SOX4	B cell	0.721182	0.335602	0.937824	0.354641	pre_pro_B	0.747613	1.03665	8.59864e-129
72	PLEKHG1	B cell	0.182266	0.00798321	0.159836	0.0165888	MEMP	0.747113	4.09903	4.11982e-149
73	LIMS2	B cell	0.191133	0.0117189	0.0945946	0.0205779	early T	0.742272	3.88354	1.85507e-138
74	RAB30	B cell	0.205911	0.018781	0.359375	0.028021	cDC1	0.736092	3.5748	8.66858e-125
75	AFF3	B cell	0.561576	0.254593	0.530612	0.269751	pro_B	0.735809	1.31026	1.27303e-87
76	IGLV1-40	B cell	0.155665	0.00127936	0.0244898	0.00890251	pro_B	0.73496	4.72142	2.01029e-179
77	MME	B cell	0.238424	0.036385	0.620408	0.0463612	pro_B	0.732269	3.07129	1.78007e-106
78	EBF1	B cell	0.221675	0.0301418	0.585714	0.0395991	pro_B	0.715777	3.22895	1.34334e-106
79	CDKN2D	B cell	0.35468	0.121488	0.678295	0.133003	mega	0.715526	2.01739	4.32906e-74
80	CD69	B cell	0.542857	0.25623	0.866093	0.270383	early T	0.710011	1.30791	1.17097e-76
81	PARP15	B cell	0.236453	0.0402743	0.138776	0.0499611	pro_B	0.708535	2.99651	4.70232e-97
82	KLHL14	B cell	0.15468	0.00281459	0.055102	0.0103133	pro_B	0.707555	4.57432	8.7648e-158
83	APBB2	B cell	0.194089	0.0175528	0.122449	0.0262697	pro_B	0.706354	3.63934	1.19228e-117
84	EEF1G	B cell	0.552709	0.265032	0.864754	0.279237	MEMP	0.705088	1.27569	2.64687e-76
85	SMIM14	B cell	0.414778	0.171588	0.619048	0.183596	pDC prec	0.703056	1.69502	4.74801e-67
86	PIM2	B cell	0.386207	0.151272	0.492629	0.162872	early T	0.700884	1.81479	4.6401e-67
87	IRF4	B cell	0.225616	0.0374085	0.460317	0.0467017	pDC prec	0.691281	3.06397	3.93344e-94
88	AC007569.1	B cell	0.15468	0.00450335	0.0795918	0.0119187	pro_B	0.685177	4.42965	8.37734e-142
89	BANK1	B cell	0.241379	0.0526073	0.401554	0.0619284	pre_pro_B	0.671463	2.78178	4.22051e-80
90	P4HA2	B cell	0.228571	0.0439077	0.442857	0.0530259	pro_B	0.671309	2.93698	1.34965e-84
91	ZCCHC7	B cell	0.344828	0.135254	0.632653	0.145602	pro_B	0.66444	1.92688	6.68884e-58
92	CD55	B cell	0.607882	0.321273	0.815574	0.335425	MEMP	0.664024	1.09236	1.04078e-71
93	SYVN1	B cell	0.305419	0.103935	0.338776	0.113884	pro_B	0.663545	2.17257	2.69369e-62
94	AKAP12	B cell	0.270936	0.0770176	0.671429	0.0865927	pro_B	0.662856	2.44654	1.27795e-68
95	RBM38	B cell	0.391133	0.173481	0.408163	0.184228	pro_B	0.661632	1.69158	2.03543e-54
96	ARPP21	B cell	0.202956	0.0311141	0.606589	0.0395991	pre_B	0.655333	3.22895	5.57225e-89
97	HIST1H1C	B cell	0.545813	0.288317	0.655102	0.301031	pro_B	0.655271	1.20054	6.20771e-60
98	SPTBN1	B cell	0.3133	0.114119	0.56962	0.123954	myeloid prog	0.654123	2.08784	5.25567e-58
99	QRSL1	B cell	0.295567	0.100711	0.587755	0.110333	pro_B	0.651504	2.20425	8.74752e-60
100	RCSD1	B cell	0.769458	0.413592	0.883673	0.431164	pro_B	0.64732	0.841268	1.39708e-109
101	IDO1	cDC1	0.921875	0.00278157	0.0103627	0.00564312	pre_pro_B	4.77284	5.17732	6.84071e-130
102	CLEC9A	cDC1	0.953125	0.00971111	0.0632911	0.0126484	myeloid prog	4.16537	4.37023	5.08403e-111
103	TACSTD2	cDC1	0.703125	0.00136639	0.021164	0.00355127	NMP	3.96594	5.64045	1.04811e-98
104	HLA-DOB	cDC1	0.65625	0.00405036	0.0413793	0.00608095	B cell	3.34858	5.10259	1.53031e-76
105	XCR1	cDC1	0.5	9.75991e-05	0.000692042	0.00165402	NK	3.20227	6.40455	1.94294e-78
106	LINC02206	cDC1	0.546875	0.00278157	0.0183799	0.00447558	cDC2	2.95811	5.40912	1.6421e-64
107	CADM1	cDC1	0.78125	0.0222526	0.402256	0.0246157	SIGLEC15_ftM	2.89404	3.70437	4.60237e-65
108	LGALS2	cDC1	0.90625	0.0392348	0.233083	0.0419342	SIGLEC15_ftM	2.87431	3.17165	5.61597e-70
109	ASB2	cDC1	0.75	0.023131	0.0833333	0.025394	ILC prec	2.75493	3.67324	2.71744e-60
110	DNASE1L3	cDC1	0.8125	0.0331349	0.666667	0.0355614	pDC prec	2.7109	3.33649	5.31075e-61
111	SLAMF7	cDC1	0.78125	0.0294749	0.412698	0.0318155	pDC prec	2.69359	3.4478	1.61724e-59
112	FKBP1B	cDC1	0.71875	0.0216182	0.255814	0.0237887	mega	2.68708	3.73855	1.23669e-57
113	FLT3	cDC1	0.640625	0.0145423	0.265823	0.0164915	myeloid prog	2.62971	4.10491	1.15262e-54
114	CLNK	cDC1	0.65625	0.0176166	0.435233	0.019605	pre_pro_B	2.58036	3.93197	1.72795e-53
115	BATF3	cDC1	0.890625	0.0530939	0.13002	0.0557015	cDC2	2.5719	2.88775	1.06204e-60
116	NAPSA	cDC1	0.828125	0.0458716	0.301587	0.0483071	pDC prec	2.50937	3.03018	4.04155e-56
117	TMEM14A	cDC1	0.84375	0.0504587	0.508197	0.0529286	MEMP	2.47962	2.93881	5.59152e-56
118	CALCRL	cDC1	0.84375	0.0505563	0.506329	0.0530259	myeloid prog	2.47807	2.93698	5.81993e-56
119	AIM2	cDC1	0.4375	0.00287917	0.00503202	0.00423234	mono	2.39094	5.465	3.42149e-48
120	C1orf54	cDC1	0.96875	0.0889615	0.225564	0.0917007	SIGLEC15_ftM	2.31456	2.38923	6.93038e-59
121	RAB7B	cDC1	0.9375	0.0927191	0.159223	0.0953493	tissue_repair mac	2.20332	2.35021	1.66576e-53
122	PPM1J	cDC1	0.453125	0.00668554	0.269841	0.0080755	pDC prec	2.18357	4.81892	1.90586e-41
123	RFPL4A	cDC1	0.3125	0	0	0.000972952	B cell	2.16724	6.93518	3.67297e-49
124	GPR31	cDC1	0.328125	0.000439196	0.00476515	0.00145943	cDC2	2.14256	6.52971	9.67595e-45
125	BTLA	cDC1	0.453125	0.00824712	0.111111	0.00963222	pDC prec	2.1037	4.64264	4.49734e-39
126	GCSAM	cDC1	0.59375	0.0283037	0.338776	0.0300642	pro_B	2.08075	3.50442	1.43296e-38
127	WDFY4	cDC1	0.921875	0.10487	0.225225	0.107414	mono_DC prec	2.05676	2.23107	1.97644e-48
128	ANPEP	cDC1	0.609375	0.0339157	0.988722	0.0357073	SIGLEC15_ftM	2.03068	3.3324	2.32326e-37
129	CCSER1	cDC1	0.484375	0.0145911	0.150376	0.0160537	SIGLEC15_ftM	2.00135	4.13182	5.87013e-36
130	S100B	cDC1	0.828125	0.0873024	0.361486	0.0896089	mono_DC prec	1.99769	2.4123	4.83665e-42
131	SERPINF2	cDC1	0.546875	0.0279621	0.325397	0.0295777	pDC prec	1.9254	3.52073	6.17525e-34
132	PLCD1	cDC1	0.53125	0.0252782	0.111111	0.0268535	ILC prec	1.92172	3.61736	8.9622e-34
133	PKIB	cDC1	0.75	0.0750537	0.403676	0.0771551	cDC2	1.92145	2.56194	2.81848e-37
134	HLA-DQB2	cDC1	0.515625	0.023375	0.0871341	0.0249076	cDC2	1.90399	3.69258	2.94108e-33
135	FBXO27	cDC1	0.328125	0.00234238	0.0179372	0.00335668	mast	1.86926	5.6968	1.22734e-34
136	ENPP1	cDC1	0.3125	0.00209838	0.0833333	0.0030648	ILC prec	1.80868	5.78777	2.6468e-33
137	CYP2S1	cDC1	0.609375	0.0530939	0.168822	0.0548258	cDC2	1.76938	2.90359	2.53305e-30
138	TAP1	cDC1	0.875	0.143812	0.275433	0.146089	NK	1.6831	1.92354	1.26491e-35
139	GPR157	cDC1	0.328125	0.00492875	0.023145	0.00593501	cDC2	1.68226	5.12689	6.0164e-29
140	CCDC126	cDC1	0.53125	0.0412844	0.127049	0.0428099	MEMP	1.67396	3.15099	4.50709e-27
141	ADAM19	cDC1	0.46875	0.0268397	0.309524	0.0282156	pDC prec	1.67244	3.56788	5.77009e-27
142	P2RY14	cDC1	0.515625	0.038698	0.253968	0.0401829	pDC prec	1.65738	3.21431	1.37117e-26
143	CSRP1	cDC1	0.84375	0.14064	0.663934	0.142829	MEMP	1.64203	1.9461	3.84493e-33
144	CAMK2D	cDC1	0.84375	0.141128	0.357895	0.143316	TREM2_ftM	1.63916	1.9427	4.48693e-33
145	TSPAN2	cDC1	0.453125	0.025571	0.265823	0.0269021	myeloid prog	1.6383	3.61555	4.07752e-26
146	CXCR3	cDC1	0.453125	0.0263029	0.563492	0.0276318	pDC prec	1.62617	3.58879	8.66467e-26
147	MYCL	cDC1	0.5	0.0376244	0.198413	0.039064	pDC prec	1.62128	3.24255	1.28179e-25
148	DENND1B	cDC1	0.625	0.0733457	0.349776	0.0750632	mast	1.61839	2.58942	1.4759e-26
149	SLAMF8	cDC1	0.609375	0.0690025	0.227366	0.070685	cDC2	1.61455	2.64952	3.06697e-26
150	ITGB7	cDC1	0.609375	0.0695881	0.444444	0.0712687	ILC prec	1.60954	2.6413	4.03382e-26
151	C15orf48	cDC1	0.6875	0.0964279	0.24098	0.0982681	cDC2	1.59504	2.32006	4.7748e-27
152	RGCC	cDC1	0.890625	0.170408	0.487715	0.17265	early T	1.56437	1.75649	2.98958e-33
153	C1orf21	cDC1	0.5	0.0427484	0.308271	0.044172	SIGLEC15_ftM	1.55983	3.11966	5.11477e-24
154	SULF2	cDC1	0.59375	0.0727113	0.484127	0.0743335	pDC prec	1.54327	2.59919	3.16059e-24
155	SNX22	cDC1	0.390625	0.0182998	0.0979592	0.019459	pro_B	1.53885	3.93944	6.55652e-24
156	PPP1R14A	cDC1	0.65625	0.0954031	0.610656	0.0971493	MEMP	1.53005	2.33151	8.52401e-25
157	ERICH5	cDC1	0.21875	0.000243998	0.000985222	0.000924304	B cell	1.52829	6.98647	1.29317e-29
158	MCOLN2	cDC1	0.375	0.0177142	0.111111	0.0188266	pDC prec	1.48968	3.97248	9.41611e-23
159	SIGLEC10	cDC1	0.625	0.0908159	0.349776	0.0924791	mast	1.48798	2.38077	3.29634e-23
160	NAAA	cDC1	0.875	0.180509	0.398911	0.182672	cDC2	1.48756	1.70006	2.06639e-30
161	PLPP1	cDC1	0.546875	0.0671482	0.473684	0.0686418	SIGLEC15_ftM	1.465	2.67885	8.83771e-22
162	TNNI2	cDC1	0.75	0.141275	0.738095	0.14317	pDC prec	1.45779	1.94372	4.6031e-25
163	CYP2E1	cDC1	0.265625	0.00341597	0.104167	0.00423234	ILC prec	1.45164	5.465	4.23135e-24
164	SERTAD3	cDC1	0.734375	0.136687	0.285714	0.138548	SIGLEC15_ftM	1.45152	1.97654	1.72186e-24
165	TIFAB	cDC1	0.484375	0.0493363	0.222222	0.0506908	pDC prec	1.44441	2.98201	5.53456e-21
166	SMCO4	cDC1	0.84375	0.179582	0.413534	0.18165	SIGLEC15_ftM	1.43916	1.70567	9.80212e-28
167	DGAT2	cDC1	0.40625	0.0281573	0.161025	0.0293345	mono	1.43365	3.52899	5.83948e-21
168	NET1	cDC1	0.5625	0.0772985	0.717213	0.0788091	MEMP	1.42916	2.54073	5.53456e-21
169	DBN1	cDC1	0.5	0.0573394	0.42228	0.0587176	pre_pro_B	1.41751	2.83501	2.51104e-20
170	VAC14	cDC1	0.578125	0.084716	0.259398	0.0862522	SIGLEC15_ftM	1.41668	2.45048	7.98172e-21
171	CPNE3	cDC1	0.9375	0.218866	0.56391	0.221103	SIGLEC15_ftM	1.4148	1.50913	5.96585e-32
172	PMM1	cDC1	0.625	0.105358	0.328829	0.106976	mono_DC prec	1.39697	2.23515	6.56181e-21
173	HTR3A	cDC1	0.28125	0.00629514	0.0793651	0.0071512	pDC prec	1.38951	4.94048	7.89771e-22
174	ZNF366	cDC1	0.28125	0.00644154	0.0413534	0.00729714	SIGLEC15_ftM	1.38383	4.92027	1.12721e-21
175	SHTN1	cDC1	0.734375	0.150791	0.62782	0.152608	SIGLEC15_ftM	1.38054	1.87989	1.10777e-22
176	PDE4DIP	cDC1	0.71875	0.146203	0.966165	0.147986	SIGLEC15_ftM	1.37327	1.91064	4.06462e-22
177	VOPP1	cDC1	0.78125	0.179192	0.365555	0.181066	cDC2	1.33507	1.70889	7.49279e-23
178	DCTPP1	cDC1	0.828125	0.197638	0.82377	0.199601	MEMP	1.33447	1.61143	1.86368e-24
179	ROBO1	cDC1	0.328125	0.0164942	0.118056	0.0174645	ILC prec	1.32811	4.04759	4.05184e-19
180	NRARP	cDC1	0.515625	0.0747609	0.125936	0.0761335	cDC2	1.32787	2.57527	3.9069e-18
181	REC8	cDC1	0.5	0.0695881	0.487705	0.0709282	MEMP	1.32304	2.64609	5.83339e-18
182	CYYR1	cDC1	0.34375	0.0203494	0.397541	0.0213563	MEMP	1.3222	3.84641	1.00694e-18
183	DLGAP4	cDC1	0.59375	0.106481	0.25	0.107998	MEMP	1.32148	2.22565	1.29628e-18
184	DAPP1	cDC1	0.625	0.12234	0.341085	0.123905	mega	1.30515	2.08824	1.28435e-18
185	EGLN3	cDC1	0.40625	0.0407476	0.263566	0.0418856	mega	1.28896	3.17281	3.02645e-17
186	TPMT	cDC1	0.640625	0.132149	0.336066	0.133732	MEMP	1.28888	2.01192	1.82863e-18
187	ASAP1	cDC1	0.6875	0.151962	0.273649	0.153629	mono_DC prec	1.28783	1.87321	2.87933e-19
188	PTK2	cDC1	0.453125	0.0572419	0.310078	0.0584744	mega	1.2865	2.83917	5.22418e-17
189	ACTN1	cDC1	0.59375	0.113313	0.658915	0.114808	mega	1.28517	2.16449	1.00301e-17
190	RAB30	cDC1	0.359375	0.0269861	0.205911	0.028021	B cell	1.28469	3.5748	1.4719e-17
191	LMNA	cDC1	0.65625	0.139713	0.924812	0.141321	SIGLEC15_ftM	1.2841	1.95672	1.32089e-18
192	NDRG2	cDC1	0.640625	0.133711	0.425459	0.135289	cDC2	1.28147	2.00034	2.78384e-18
193	KCNK6	cDC1	0.671875	0.14796	0.329457	0.149591	mega	1.27646	1.89985	1.08009e-18
194	HLA-DQA2	cDC1	0.90625	0.245071	0.63921	0.24713	cDC2	1.26679	1.39784	3.58698e-26
195	NUBPL	cDC1	0.390625	0.037966	0.151899	0.039064	myeloid prog	1.26662	3.24255	8.66858e-17
196	TRERF1	cDC1	0.375	0.0343549	0.170404	0.0354155	mast	1.25273	3.34061	1.43849e-16
197	DUSP4	cDC1	0.46875	0.0684657	0.222359	0.069712	early T	1.24846	2.66338	4.78703e-16
198	RHOF	cDC1	0.65625	0.14879	0.534722	0.15037	ILC prec	1.24337	1.89466	1.31165e-17
199	AGPAT1	cDC1	0.59375	0.123756	0.389344	0.125219	MEMP	1.23363	2.07769	1.80058e-16
200	WARS	cDC1	0.75	0.191733	0.436937	0.193471	mono_DC prec	1.23197	1.64263	2.39557e-19
201	CLEC10A	cDC2	0.540504	0.0753916	0.399775	0.10863	mono_DC prec	1.19981	2.21981	0
202	PKIB	cDC2	0.403676	0.0520249	0.75	0.0771551	cDC1	1.03419	2.56194	2.5811e-299
203	CD1C	cDC2	0.417971	0.0681616	0.34375	0.0931601	cDC1	0.992028	2.37344	7.48135e-268
204	CX3CR1	cDC2	0.569775	0.160423	0.804211	0.189677	TREM2_ftM	0.947213	1.66243	6.43127e-249
205	HLA-DQA2	cDC2	0.63921	0.216954	0.90625	0.24713	cDC1	0.893515	1.39784	4.86799e-238
206	HLA-DQA1	cDC2	0.769912	0.285168	1	0.319809	cDC1	0.877723	1.14003	5.04581e-294
207	JAML	cDC2	0.660994	0.235396	0.753968	0.26581	pDC prec	0.875798	1.32497	3.84395e-236
208	RTN1	cDC2	0.446562	0.120658	0.236842	0.143948	SIGLEC15_ftM	0.865572	1.9383	6.72793e-187
209	PEA15	cDC2	0.549353	0.182637	0.477895	0.208844	TREM2_ftM	0.860379	1.56617	3.78248e-194
210	IL13RA1	cDC2	0.530293	0.175145	0.503759	0.200525	SIGLEC15_ftM	0.852082	1.60681	4.24445e-186
211	NDRG2	cDC2	0.425459	0.112956	0.640625	0.135289	cDC1	0.851065	2.00034	5.53564e-179
212	CLEC4A	cDC2	0.478557	0.147745	0.954887	0.171385	SIGLEC15_ftM	0.844098	1.76384	1.05708e-175
213	ADAM28	cDC2	0.435671	0.126735	0.5	0.148813	cDC1	0.829981	1.90506	1.25025e-166
214	ANXA2	cDC2	0.676651	0.264892	1	0.294318	SIGLEC15_ftM	0.827608	1.22309	4.42767e-215
215	CD1D	cDC2	0.443159	0.134856	0.531532	0.156888	mono_DC prec	0.820827	1.85222	1.69016e-161
216	SERPINF1	cDC2	0.506467	0.17656	0.968254	0.200136	pDC prec	0.814782	1.60876	2.98675e-162
217	HLA-DQB1	cDC2	0.763785	0.317546	1	0.349436	cDC1	0.803071	1.05144	5.25816e-246
218	S100B	cDC2	0.330837	0.0710431	0.828125	0.0896089	cDC1	0.798079	2.4123	2.0885e-162
219	ALDH2	cDC2	0.479238	0.168073	0.626984	0.190309	pDC prec	0.795105	1.6591	5.46793e-149
220	CTSH	cDC2	0.780123	0.331011	0.752252	0.363106	mono_DC prec	0.790312	1.01306	6.43127e-249
221	GPAT3	cDC2	0.348536	0.0875989	0.376126	0.106246	mono_DC prec	0.781417	2.24199	2.67663e-148
222	TNFAIP8L2	cDC2	0.526208	0.207471	0.405405	0.230249	mono_DC prec	0.772786	1.46859	8.51806e-143
223	PPA1	cDC2	0.575221	0.245193	0.9375	0.268778	cDC1	0.755766	1.31387	1.46875e-143
224	IL18	cDC2	0.322668	0.0792686	0.360759	0.0966628	myeloid prog	0.753924	2.33653	1.6431e-138
225	ZNF385A	cDC2	0.543907	0.229633	0.740602	0.252092	SIGLEC15_ftM	0.749484	1.37796	6.57309e-134
226	PRCP	cDC2	0.518039	0.218683	0.913534	0.240076	SIGLEC15_ftM	0.739139	1.4268	1.57394e-124
227	ANXA1	cDC2	0.80531	0.369204	0.996241	0.40037	SIGLEC15_ftM	0.737154	0.915367	3.53562e-235
228	CPVL	cDC2	0.673928	0.310735	0.96875	0.33669	cDC1	0.733633	1.08859	1.03305e-162
229	P2RY6	cDC2	0.343771	0.103945	0.5625	0.121084	cDC1	0.725795	2.11127	2.73157e-118
230	LPXN	cDC2	0.424098	0.1621	0.37715	0.180823	early T	0.725308	1.71024	3.70077e-111
231	CD33	cDC2	0.582709	0.265993	0.572072	0.288626	mono_DC prec	0.724088	1.24262	2.25774e-129
232	CD48	cDC2	0.578625	0.264683	0.90625	0.287118	cDC1	0.722044	1.24786	2.08351e-127
233	RAB32	cDC2	0.714091	0.340284	0.90625	0.366997	cDC1	0.715805	1.0024	1.84581e-170
234	MNDA	cDC2	0.60177	0.283072	0.88964	0.305847	mono_DC prec	0.712898	1.18467	1.23474e-128
235	HLA-DMB	cDC2	0.781484	0.373972	0.90625	0.403094	cDC1	0.710045	0.908586	9.05101e-204
236	PCBD1	cDC2	0.564329	0.263059	0.93609	0.284588	SIGLEC15_ftM	0.709199	1.25671	4.9618e-118
237	YIF1B	cDC2	0.686181	0.330592	0.844262	0.356003	MEMP	0.708699	1.03282	1.30026e-154
238	IGSF6	cDC2	0.737236	0.355425	0.701053	0.382711	TREM2_ftM	0.708098	0.960476	1.24812e-177
239	OTULINL	cDC2	0.547311	0.254781	0.609375	0.275686	cDC1	0.705207	1.28849	8.61021e-113
240	ABI3	cDC2	0.455412	0.195107	0.609023	0.213709	SIGLEC15_ftM	0.702764	1.54314	6.17162e-101
241	AC098613.1	cDC2	0.362832	0.129145	0.420635	0.145845	pDC prec	0.698527	1.92521	2.06038e-101
242	PAK1	cDC2	0.63921	0.31194	0.859375	0.335328	cDC1	0.698431	1.09265	2.0522e-132
243	CAMK1	cDC2	0.358747	0.126421	0.329457	0.143024	mega	0.697672	1.94474	1.82189e-101
244	RASSF4	cDC2	0.621511	0.303662	0.684211	0.326377	SIGLEC15_ftM	0.695908	1.1197	9.1968e-126
245	S100A10	cDC2	0.616065	0.301305	1	0.323798	SIGLEC15_ftM	0.694696	1.12763	1.25964e-123
246	FGL2	cDC2	0.733152	0.362446	0.953125	0.388938	cDC1	0.692342	0.944337	3.89183e-167
247	ETHE1	cDC2	0.571137	0.277152	0.679054	0.298161	mono_DC prec	0.691145	1.21012	7.94657e-111
248	DUSP23	cDC2	0.51872	0.244302	0.729508	0.263913	MEMP	0.691005	1.33213	1.71536e-101
249	CLEC7A	cDC2	0.667801	0.33143	0.890625	0.355468	cDC1	0.69072	1.03432	2.406e-138
250	PSMC4	cDC2	0.720899	0.358621	0.709016	0.384511	MEMP	0.689023	0.955784	1.53948e-159
251	C20orf27	cDC2	0.723622	0.361083	0.921875	0.386992	cDC1	0.686972	0.949352	9.78949e-160
252	HACD4	cDC2	0.558203	0.27186	0.625	0.292323	cDC1	0.686531	1.22989	5.00298e-106
253	ENTPD1	cDC2	0.415248	0.174307	0.609375	0.191526	cDC1	0.686295	1.65273	2.26433e-92
254	LYZ	cDC2	0.662355	0.331535	0.984375	0.355176	cDC1	0.685632	1.03514	7.58236e-134
255	CAPG	cDC2	0.599047	0.296851	0.899775	0.318447	mono_DC prec	0.685489	1.1443	1.20405e-114
256	AOAH	cDC2	0.57386	0.282863	0.593772	0.303658	NK	0.683956	1.19185	5.0059e-108
257	ATF5	cDC2	0.475153	0.221355	0.364754	0.239492	MEMP	0.679105	1.42923	3.01015e-91
258	NAAA	cDC2	0.398911	0.166029	0.875	0.182672	cDC1	0.678174	1.70006	5.74011e-89
259	PTAFR	cDC2	0.585432	0.294389	0.602105	0.315188	TREM2_ftM	0.675932	1.15459	7.37649e-107
260	AHNAK	cDC2	0.402314	0.170116	0.703008	0.186709	SIGLEC15_ftM	0.675165	1.6782	1.81632e-87
261	RNASE6	cDC2	0.832539	0.414575	0.873016	0.444444	pDC prec	0.675131	0.81093	2.86997e-219
262	PPT1	cDC2	0.700477	0.357783	0.96875	0.382273	cDC1	0.673593	0.961621	1.66751e-142
263	CSF2RA	cDC2	0.559564	0.281134	0.574737	0.301031	TREM2_ftM	0.67178	1.20054	1.83484e-99
264	SUSD3	cDC2	0.534377	0.266516	0.559685	0.285659	mono_DC prec	0.669552	1.25296	5.3187e-94
265	MARCH1	cDC2	0.485364	0.233981	0.5625	0.251946	cDC1	0.669094	1.37854	1.24367e-87
266	PRDX4	cDC2	0.552076	0.278252	0.852459	0.297821	MEMP	0.66871	1.21126	1.17991e-96
267	MMP9	cDC2	0.351259	0.133704	0.996241	0.149251	SIGLEC15_ftM	0.66814	1.90213	6.62929e-88
268	RPS4Y1	cDC2	0.71341	0.367685	0.996241	0.392392	SIGLEC15_ftM	0.667392	0.935495	6.6073e-145
269	MAN2B1	cDC2	0.571818	0.291926	0.819549	0.311928	SIGLEC15_ftM	0.666157	1.16498	2.34183e-99
270	ITGB2-AS1	cDC2	0.30565	0.0982868	0.515625	0.113106	cDC1	0.666144	2.17943	6.30343e-95
271	ELOVL1	cDC2	0.529612	0.265469	0.74812	0.284345	SIGLEC15_ftM	0.666022	1.25757	1.09857e-91
272	HPGDS	cDC2	0.611981	0.316446	0.775785	0.337566	mast	0.664608	1.086	3.80025e-108
273	UNC119	cDC2	0.465623	0.225599	0.8125	0.242752	cDC1	0.65919	1.41572	1.20483e-81
274	PLXDC2	cDC2	0.513274	0.258815	0.770526	0.276999	TREM2_ftM	0.658911	1.28374	3.07576e-86
275	CD86	cDC2	0.641933	0.336879	0.671875	0.358679	cDC1	0.658192	1.02533	9.94621e-114
276	SCNM1	cDC2	0.672566	0.353068	0.72541	0.3759	MEMP	0.658061	0.978432	6.52929e-124
277	CDK2AP1	cDC2	0.473111	0.232462	0.71875	0.249659	cDC1	0.656516	1.38766	5.06096e-81
278	C12orf45	cDC2	0.390742	0.170849	0.634921	0.186564	pDC prec	0.656049	1.67898	3.93141e-79
279	TNFSF13B	cDC2	0.510551	0.258815	0.609234	0.276805	mono_DC prec	0.655774	1.28444	1.64704e-84
280	YIF1A	cDC2	0.443839	0.211767	0.556391	0.228352	SIGLEC15_ftM	0.655492	1.47687	7.27561e-79
281	LRRC25	cDC2	0.458816	0.223031	0.407658	0.239881	mono_DC prec	0.65501	1.42761	2.20396e-79
282	RAB13	cDC2	0.422056	0.196678	0.966165	0.212785	SIGLEC15_ftM	0.653121	1.54747	2.5696e-77
283	GPR34	cDC2	0.566372	0.297323	0.726316	0.31655	TREM2_ftM	0.651483	1.15027	1.27069e-91
284	LPAR6	cDC2	0.648741	0.344947	0.5995	0.366657	tissue_repair mac	0.6509	1.00333	2.09044e-112
285	OAS1	cDC2	0.3887	0.172159	0.412698	0.187634	pDC prec	0.650397	1.67326	1.10936e-76
286	MRPS23	cDC2	0.422056	0.19846	0.721311	0.214439	MEMP	0.649853	1.53973	7.03493e-76
287	MGST2	cDC2	0.683458	0.363598	0.782787	0.386457	MEMP	0.649788	0.950736	6.78195e-124
288	MRPL15	cDC2	0.422056	0.198512	0.789474	0.214487	SIGLEC15_ftM	0.649757	1.5395	7.7175e-76
289	PTRHD1	cDC2	0.674609	0.359145	0.909836	0.381689	MEMP	0.649749	0.963149	1.25993e-120
290	LY86	cDC2	0.745405	0.393514	0.828125	0.418661	cDC1	0.649019	0.870693	1.57861e-150
291	CD4	cDC2	0.676651	0.360874	0.842105	0.38344	SIGLEC15_ftM	0.648618	0.958571	8.2128e-121
292	MILR1	cDC2	0.427502	0.203699	0.32	0.219693	TREM2_ftM	0.64789	1.51553	4.29495e-75
293	CALHM2	cDC2	0.292035	0.0948289	0.703008	0.108922	SIGLEC15_ftM	0.647479	2.21712	8.05849e-89
294	MAGEF1	cDC2	0.334241	0.129512	0.654135	0.144143	SIGLEC15_ftM	0.647408	1.93695	2.44709e-80
295	DNPH1	cDC2	0.72226	0.384293	0.921053	0.408445	SIGLEC15_ftM	0.64671	0.895397	2.39448e-138
296	HLA-DRB5	cDC2	0.923758	0.463666	1	0.496546	cDC1	0.646703	0.700079	3.38748e-290
297	ANAPC13	cDC2	0.451327	0.222507	0.70082	0.23886	MEMP	0.646246	1.43188	3.57208e-75
298	DBNDD2	cDC2	0.318584	0.117934	0.496241	0.132273	SIGLEC15_ftM	0.64446	2.02289	1.68381e-81
299	GIMAP4	cDC2	0.684139	0.367947	0.597895	0.390543	TREM2_ftM	0.643239	0.940217	5.86027e-121
300	MTHFD2	cDC2	0.568414	0.304081	0.881148	0.322971	MEMP	0.642417	1.13019	5.07069e-88
301	CD3D	early T	0.829238	0.0454361	0.465278	0.076474	ILC prec	2.13181	2.5708	0
302	CD3E	early T	0.907862	0.0714213	0.743056	0.104544	ILC prec	2.05009	2.25815	0
303	IL32	early T	0.94226	0.0873772	0.623529	0.12123	NK	1.98823	2.11007	0
304	SPOCK2	early T	0.750614	0.0560733	0.552249	0.0835766	NK	1.86302	2.48199	0
305	CD3G	early T	0.556511	0.0163611	0.153633	0.0377505	NK	1.82355	3.27676	0
306	LCK	early T	0.716216	0.0543511	0.523875	0.0805604	NK	1.80397	2.51875	0
307	IL7R	early T	0.7457	0.0620505	0.847222	0.0891224	ILC prec	1.80291	2.41774	0
308	TRDV2	early T	0.468059	0.00339378	0.0346021	0.0217941	NK	1.79085	3.82611	0
309	TRBC2	early T	0.785012	0.0771958	0.826389	0.105225	ILC prec	1.76758	2.25166	0
310	GZMM	early T	0.718673	0.0640259	0.814533	0.0899494	NK	1.73093	2.40851	0
311	CAMK4	early T	0.535627	0.020312	0.368056	0.040718	ILC prec	1.71459	3.20108	0
312	KLRB1	early T	0.746929	0.0842873	0.948789	0.110527	NK	1.6451	2.20249	0
313	CD96	early T	0.65602	0.061088	0.59308	0.0846468	NK	1.61989	2.46927	0
314	SKAP1	early T	0.610565	0.0526796	0.582007	0.0747714	NK	1.58339	2.59332	0
315	GZMA	early T	0.678133	0.0742073	0.9391	0.0981222	NK	1.57431	2.32154	0
316	TRAC	early T	0.501229	0.0252761	0.270833	0.0441234	ILC prec	1.56422	3.12077	0
317	GZMK	early T	0.625307	0.0643805	0.808304	0.0865927	NK	1.52984	2.44654	0
318	CD247	early T	0.585995	0.0609361	0.721107	0.081728	NK	1.46754	2.50436	0
319	SH2D2A	early T	0.597052	0.0663053	0.688581	0.0873224	NK	1.4557	2.43815	0
320	CD27	early T	0.432432	0.0210212	0.217054	0.0373127	pre_B	1.42202	3.28842	5.24823e-305
321	CST7	early T	0.652334	0.0916321	0.87474	0.113835	NK	1.41752	2.173	0
322	LINC00861	early T	0.459459	0.0309492	0.387543	0.0479179	NK	1.39596	3.03827	6.79378e-289
323	NCR3	early T	0.4914	0.0413332	0.445675	0.0591555	NK	1.38948	2.82759	1.54757e-283
324	ETS1	early T	0.663391	0.101256	0.623529	0.123516	NK	1.3874	2.09138	3.34369e-300
325	LTB	early T	0.912776	0.190558	0.9375	0.219157	ILC prec	1.38556	1.51796	0
326	TC2N	early T	0.481572	0.0388512	0.410381	0.0563826	NK	1.38481	2.8756	3.30669e-282
327	TMIGD2	early T	0.579853	0.0745112	0.826389	0.0945223	ILC prec	1.36783	2.35892	1.79435e-278
328	IFITM1	early T	0.92629	0.199726	0.971626	0.228498	NK	1.36742	1.47623	0
329	LAT	early T	0.509828	0.0528822	0.666667	0.0709768	mega	1.3487	2.6454	5.31914e-267
330	ZAP70	early T	0.438575	0.0366731	0.444444	0.0525881	ILC prec	1.29172	2.94527	1.7963e-248
331	SH2D1A	early T	0.449631	0.0425995	0.552249	0.0587176	NK	1.27471	2.83501	1.45937e-240
332	ITM2A	early T	0.554054	0.0857563	0.727848	0.1043	myeloid prog	1.25243	2.26048	4.18768e-233
333	TRBC1	early T	0.506143	0.0678756	0.784722	0.0852306	ILC prec	1.24632	2.46239	4.13108e-228
334	CD7	early T	0.823096	0.19613	0.928571	0.220957	pDC prec	1.2427	1.50979	8.9739e-305
335	RORA	early T	0.399263	0.0337352	0.379931	0.0482098	NK	1.21064	3.03219	9.92084e-222
336	TRGV9	early T	0.410319	0.0392058	0.320415	0.0539015	NK	1.19838	2.9206	3.66202e-215
337	LBH	early T	0.558968	0.0999392	0.584775	0.118116	NK	1.194	2.13608	9.61665e-213
338	SEPT1	early T	0.568796	0.106676	0.52381	0.124976	pDC prec	1.18289	2.07964	6.15181e-210
339	RHOH	early T	0.642506	0.138942	0.606218	0.158883	pre_pro_B	1.18195	1.83959	9.52329e-222
340	CLEC2B	early T	0.660934	0.147401	0.64083	0.167737	NK	1.18	1.78536	3.5551e-225
341	TENT5C	early T	0.449631	0.0589099	0.46782	0.0743822	NK	1.16838	2.59854	3.18088e-200
342	KLRG1	early T	0.404177	0.0415865	0.336066	0.0559447	MEMP	1.1654	2.88339	2.82177e-203
343	ITK	early T	0.335381	0.0186911	0.208333	0.0312318	ILC prec	1.16254	3.46632	4.08087e-218
344	PDE4D	early T	0.595823	0.125013	0.504498	0.143656	NK	1.15609	1.94033	2.52873e-204
345	OXNAD1	early T	0.434889	0.0551109	0.347222	0.0701498	ILC prec	1.15555	2.65712	2.11602e-196
346	CXCR6	early T	0.310811	0.0130179	0.165398	0.0248103	NK	1.14891	3.6965	4.11002e-222
347	TRDC	early T	0.414005	0.0499949	0.542561	0.0644094	NK	1.13541	2.7425	8.78468e-191
348	CD69	early T	0.866093	0.245821	0.851903	0.270383	NK	1.13278	1.30791	1.36023e-288
349	AQP3	early T	0.305897	0.0154493	0.75	0.0269508	ILC prec	1.10543	3.61374	1.39619e-204
350	IL23R	early T	0.296069	0.0144869	0.395833	0.0256373	ILC prec	1.08471	3.66371	9.59924e-200
351	ERN1	early T	0.640049	0.16746	0.666667	0.186174	pDC prec	1.07597	1.68107	2.991e-185
352	FLT3LG	early T	0.369779	0.0427515	0.326389	0.0557015	ILC prec	1.06783	2.88775	1.23138e-171
353	TRAT1	early T	0.289926	0.0145375	0.173611	0.0254427	ILC prec	1.06441	3.67133	1.62673e-193
354	IFNG	early T	0.362408	0.0403708	0.529412	0.0531232	NK	1.06372	2.93514	2.02308e-171
355	SAMD3	early T	0.375921	0.0480701	0.580623	0.0610527	NK	1.05108	2.79602	1.69843e-164
356	IGFBP2	early T	0.390663	0.0550096	0.285714	0.0683012	NMP	1.04847	2.68383	1.31328e-161
357	GATA3	early T	0.320639	0.0266944	0.26436	0.0383343	NK	1.04573	3.26141	2.58871e-174
358	STK17A	early T	0.744472	0.228194	0.847751	0.248638	NK	1.03612	1.39176	2.41505e-200
359	RARRES3	early T	0.782555	0.245315	0.843599	0.266589	NK	1.03458	1.32205	7.57717e-214
360	TCF7	early T	0.282555	0.0152467	0.4375	0.0258319	ILC prec	1.03306	3.65615	4.33912e-183
361	LINC01871	early T	0.320639	0.0314558	0.4	0.0429072	NK	1.0096	3.14872	3.18222e-160
362	CD2	early T	0.302211	0.0253774	0.166667	0.0363398	ILC prec	1.00178	3.31484	1.48094e-162
363	CD6	early T	0.246929	0.00825651	0.0650519	0.0177077	NK	0.99605	4.03375	5.3044e-186
364	PTPRCAP	early T	0.535627	0.142184	0.829114	0.157764	myeloid prog	0.989117	1.84665	2.25058e-141
365	CD8A	early T	0.287469	0.0243643	0.314187	0.034783	NK	0.965502	3.35863	3.97278e-153
366	FYN	early T	0.46683	0.113008	0.604152	0.127019	NK	0.963267	2.06342	2.36507e-129
367	CD5	early T	0.214988	0.00349509	0.026601	0.01187	B cell	0.9532	4.43374	6.23415e-191
368	ACAP1	early T	0.519656	0.145882	0.651899	0.160683	myeloid prog	0.950098	1.82832	1.21953e-127
369	SATB1	early T	0.452088	0.109969	0.502591	0.123516	pre_pro_B	0.94549	2.09138	1.60105e-123
370	OCIAD2	early T	0.472973	0.125722	0.743056	0.139473	ILC prec	0.931703	1.96989	1.87778e-119
371	THEMIS	early T	0.216216	0.0052173	0.284722	0.0135727	ILC prec	0.929664	4.2997	2.54513e-176
372	SLC4A10	early T	0.219902	0.00633168	0.229167	0.0147889	ILC prec	0.92664	4.21388	1.49163e-171
373	ZNRF1	early T	0.359951	0.0645831	0.506944	0.0762794	ILC prec	0.92628	2.57335	8.23209e-123
374	GPR171	early T	0.22973	0.00952284	0.166667	0.0182428	ILC prec	0.919834	4.00398	4.31033e-161
375	PRF1	early T	0.346437	0.0589099	0.746021	0.0702958	NK	0.919806	2.65504	1.58773e-122
376	CTSW	early T	0.464373	0.124911	0.804844	0.138354	NK	0.918503	1.97794	3.79489e-115
377	RASGRP1	early T	0.259214	0.0198055	0.173702	0.0292859	NK	0.915193	3.53065	8.52048e-144
378	TTC39C	early T	0.453317	0.119643	0.4375	0.132857	ILC prec	0.915013	2.01849	6.3457e-114
379	DUSP5	early T	0.547912	0.175058	0.619048	0.189823	pDC prec	0.910445	1.66166	5.63569e-118
380	FKBP11	early T	0.361179	0.0688887	0.356401	0.0804631	NK	0.910156	2.51996	2.82051e-117
381	RCAN3	early T	0.289926	0.0336845	0.125	0.0438315	cDC1	0.906716	3.1274	6.17827e-130
382	CYTIP	early T	0.788698	0.300223	0.75	0.319566	cDC1	0.89974	1.14079	1.91594e-171
383	PIM2	early T	0.492629	0.149276	0.412698	0.162872	pDC prec	0.894018	1.81479	1.3248e-108
384	SOCS1	early T	0.371007	0.0822612	0.264574	0.0936953	mast	0.878437	2.36771	7.36032e-106
385	ZBTB16	early T	0.286241	0.0373822	0.512295	0.0472368	MEMP	0.873773	3.05258	5.32669e-119
386	NKG7	early T	0.686732	0.264056	0.99308	0.280794	NK	0.872242	1.27013	1.08544e-130
387	CD52	early T	0.762899	0.301641	0.902778	0.319907	ILC prec	0.869496	1.13973	3.08263e-152
388	LAG3	early T	0.243243	0.0193496	0.101504	0.0282156	SIGLEC15_ftM	0.867863	3.56788	1.19699e-131
389	PIM1	early T	0.480344	0.151454	0.762295	0.164478	MEMP	0.867012	1.80498	6.60349e-100
390	SIT1	early T	0.276413	0.034343	0.65873	0.0439288	pDC prec	0.863841	3.12519	3.28432e-118
391	GIMAP7	early T	0.470516	0.146895	0.560554	0.15971	NK	0.863112	1.8344	2.15926e-98
392	SLAMF1	early T	0.199017	0.00567318	0.0625	0.0133294	ILC prec	0.859312	4.31778	7.15409e-155
393	SCML4	early T	0.253071	0.0248202	0.298611	0.0338587	ILC prec	0.856788	3.38556	2.3257e-123
394	RGCC	early T	0.487715	0.15966	0.890625	0.17265	cDC1	0.856665	1.75649	3.58381e-97
395	FCMR	early T	0.5086	0.172475	0.561938	0.185785	NK	0.856057	1.68316	3.18422e-98
396	OPTN	early T	0.285012	0.0410799	0.292042	0.0507394	NK	0.849636	2.98105	8.75413e-111
397	HOPX	early T	0.326781	0.0645831	0.848101	0.0749659	myeloid prog	0.846599	2.59072	3.75657e-101
398	DENND2D	early T	0.396806	0.107031	0.507958	0.118506	NK	0.846306	2.1328	5.80928e-94
399	ZNF831	early T	0.201474	0.00774997	0.0920415	0.0154213	NK	0.840552	4.17201	1.19194e-143
400	ICOS	early T	0.174447	0.00146895	0.0763889	0.00831874	ILC prec	0.83547	4.78924	2.27714e-170
401	RORC	ILC prec	0.708333	0.00470312	0.0647668	0.00963222	pre_pro_B	3.28854	4.64264	3.03202e-179
402	LINC00299	ILC prec	0.597222	0.00391926	0.0426357	0.0080755	mega	2.87797	4.81892	2.07805e-147
403	AQP3	ILC prec	0.75	0.0218499	0.305897	0.0269508	early T	2.71031	3.61374	2.91819e-137
404	TOX2	ILC prec	0.756944	0.0357143	0.272021	0.0407667	pre_pro_B	2.42214	3.19989	2.19309e-118
405	IL1R1	ILC prec	0.541667	0.0090633	0.0183799	0.0127943	cDC2	2.36099	4.35875	1.81768e-108
406	KIT	ILC prec	0.708333	0.031942	0.479821	0.0366803	mast	2.34141	3.30552	2.31014e-110
407	IL7R	ILC prec	0.847222	0.0837743	0.7457	0.0891224	early T	2.04837	2.41774	5.67121e-102
408	TMIGD2	ILC prec	0.826389	0.0893592	0.579853	0.0945223	early T	1.94939	2.35892	9.90423e-94
409	AL121820.2	ILC prec	0.347222	0.00127376	0.0310881	0.00369722	pre_pro_B	1.94451	5.60017	4.85209e-89
410	TRBC1	ILC prec	0.784722	0.0802959	0.775087	0.0852306	NK	1.9323	2.46239	3.64791e-89
411	TRBC2	ILC prec	0.826389	0.100137	0.785012	0.105225	early T	1.86074	2.25166	2.74835e-88
412	TTN	ILC prec	0.5	0.0276798	0.518135	0.0309885	pre_pro_B	1.73707	3.47414	1.59364e-66
413	BCAS1	ILC prec	0.3125	0.00205761	0.0388601	0.00423234	pre_pro_B	1.70781	5.465	1.1862e-72
414	CD3E	ILC prec	0.743056	0.100039	0.907862	0.104544	early T	1.67793	2.25815	1.50707e-70
415	TCF7	ILC prec	0.4375	0.0229277	0.282555	0.0258319	early T	1.59956	3.65615	2.87446e-58
416	CCR6	ILC prec	0.375	0.0149422	0.128993	0.0174645	early T	1.51784	4.04759	1.19535e-54
417	TXK	ILC prec	0.486111	0.042622	0.413841	0.0457287	NK	1.49967	3.08503	9.01561e-52
418	IL17RE	ILC prec	0.340278	0.010533	0.0778689	0.012843	MEMP	1.4819	4.35496	7.69592e-54
419	KLRB1	ILC prec	0.666667	0.106604	0.948789	0.110527	NK	1.46833	2.20249	6.61326e-54
420	OCIAD2	ILC prec	0.743056	0.135215	0.699482	0.139473	pre_pro_B	1.46374	1.96989	1.33992e-57
421	SHD	ILC prec	0.305556	0.00627082	0.142857	0.00836739	pDC prec	1.4616	4.78341	1.65245e-54
422	IL23R	ILC prec	0.395833	0.0230257	0.296069	0.0256373	early T	1.45022	3.66371	9.04562e-50
423	MDFIC	ILC prec	0.666667	0.114345	0.571429	0.118214	pDC prec	1.42351	2.13526	2.81518e-51
424	LTB	ILC prec	0.9375	0.21409	0.912776	0.219157	early T	1.42309	1.51796	3.29645e-74
425	KRT86	ILC prec	0.354167	0.0169508	0.161246	0.0193131	NK	1.39789	3.94697	9.51795e-48
426	TMPRSS3	ILC prec	0.256944	0.00259651	0.029484	0.00437828	early T	1.39549	5.4311	3.13846e-54
427	SLCO2A1	ILC prec	0.229167	0.000685871	0.0103627	0.00228644	pre_pro_B	1.39351	6.08076	8.76761e-59
428	PRL	ILC prec	0.243056	0.00171468	0.0647668	0.00340533	pre_pro_B	1.38114	5.68241	6.31135e-55
429	TOX	ILC prec	0.576389	0.0881834	0.520725	0.0916034	pre_pro_B	1.37773	2.39029	1.35716e-45
430	LTA	ILC prec	0.347222	0.0189594	0.168394	0.021259	pre_pro_B	1.33714	3.85097	3.71264e-44
431	SPOCK2	ILC prec	0.534722	0.0803939	0.750614	0.0835766	early T	1.32718	2.48199	7.75103e-42
432	ZAP70	ILC prec	0.444444	0.0498236	0.438575	0.0525881	early T	1.30901	2.94527	2.00926e-40
433	ZNRF1	ILC prec	0.506944	0.0732412	0.386076	0.0762794	myeloid prog	1.30455	2.57335	3.05039e-40
434	EPS8L2	ILC prec	0.340278	0.0221928	0.206349	0.0244211	pDC prec	1.26322	3.71231	7.71096e-40
435	CD96	ILC prec	0.506944	0.0816676	0.65602	0.0846468	early T	1.25178	2.46927	3.28405e-37
436	TMEM200A	ILC prec	0.277778	0.00940623	0.253886	0.0112862	pre_pro_B	1.2456	4.48417	8.25961e-42
437	RASD1	ILC prec	0.444444	0.0600137	0.587302	0.0627068	pDC prec	1.23079	2.76929	7.18173e-36
438	GBP5	ILC prec	0.458333	0.0658436	0.380623	0.0685931	NK	1.22813	2.67956	1.11854e-35
439	THEMIS	ILC prec	0.284722	0.0116598	0.216216	0.0135727	early T	1.22422	4.2997	5.13434e-40
440	RUNX2	ILC prec	0.416667	0.0534	0.547619	0.0559447	pDC prec	1.20141	2.88339	2.12798e-34
441	CD3D	ILC prec	0.465278	0.0737311	0.829238	0.076474	early T	1.19614	2.5708	7.21986e-34
442	PTPRCAP	ILC prec	0.645833	0.154321	0.829114	0.157764	myeloid prog	1.19263	1.84665	3.75626e-37
443	CA2	ILC prec	0.458333	0.0721634	0.706767	0.0748687	SIGLEC15_ftM	1.18801	2.59202	2.02199e-33
444	CAMK4	ILC prec	0.368056	0.0384088	0.535627	0.040718	early T	1.17818	3.20108	6.67715e-34
445	C1QTNF4	ILC prec	0.381944	0.0436508	0.949367	0.0460206	myeloid prog	1.17588	3.07867	1.76957e-33
446	ITGB7	ILC prec	0.444444	0.0686361	0.609375	0.0712687	cDC1	1.17391	2.6413	1.17137e-32
447	DPP4	ILC prec	0.354167	0.0352244	0.34375	0.0374586	cDC1	1.16327	3.28452	2.07587e-33
448	STN1	ILC prec	0.506944	0.0981775	0.375648	0.101041	pre_pro_B	1.16203	2.29223	3.39066e-32
449	CD247	ILC prec	0.458333	0.0790711	0.721107	0.081728	NK	1.14783	2.50436	3.67711e-31
450	REEP3	ILC prec	0.576389	0.134774	0.5	0.137867	cDC1	1.14209	1.98146	2.91274e-32
451	REC8	ILC prec	0.430556	0.0683911	0.5	0.0709282	cDC1	1.13929	2.64609	9.08574e-31
452	ALDOC	ILC prec	0.451389	0.0778464	0.18797	0.0804631	SIGLEC15_ftM	1.13748	2.51996	1.37745e-30
453	AL355974.2	ILC prec	0.201389	0.00225358	0.0673575	0.00364857	pre_pro_B	1.13048	5.61342	5.36493e-41
454	LAPTM4B	ILC prec	0.493056	0.0995493	0.856557	0.102306	MEMP	1.12406	2.27979	5.65273e-30
455	KLRC1	ILC prec	0.402778	0.0599647	0.745329	0.0623662	NK	1.1176	2.77473	7.83393e-30
456	SPRY1	ILC prec	0.402778	0.0602097	0.327869	0.0626095	MEMP	1.11603	2.77084	9.40094e-30
457	PRKCH	ILC prec	0.395833	0.0573192	0.406228	0.0596906	NK	1.11569	2.81858	8.00843e-30
458	ITM2A	ILC prec	0.493056	0.101558	0.727848	0.1043	myeloid prog	1.11454	2.26048	1.69918e-29
459	IFITM1	ILC prec	0.75	0.224819	0.971626	0.228498	NK	1.10717	1.47623	1.99962e-37
460	TNFSF11	ILC prec	0.222222	0.00543798	0.0358744	0.00695661	mast	1.10401	4.96806	8.28784e-37
461	IGFBP6	ILC prec	0.263889	0.0136684	0.413534	0.0154213	SIGLEC15_ftM	1.10095	4.17201	1.71393e-33
462	CTSW	ILC prec	0.555556	0.135411	0.804844	0.138354	NK	1.09886	1.97794	1.69918e-29
463	FAM241A	ILC prec	0.4375	0.0789242	0.385246	0.0814361	MEMP	1.09722	2.50794	2.00107e-28
464	TNFRSF18	ILC prec	0.361111	0.0464923	0.314187	0.0486962	NK	1.09133	3.02215	4.27087e-29
465	TTC39C-AS1	ILC prec	0.180556	0.00112679	0.0233415	0.00238373	early T	1.09039	6.03909	3.85781e-41
466	KRT81	ILC prec	0.236111	0.00827944	0.0968858	0.00987546	NK	1.09029	4.6177	1.05963e-34
467	TMED8	ILC prec	0.395833	0.0621203	0.209016	0.0644581	MEMP	1.08527	2.74174	4.08276e-28
468	ERICH6-AS1	ILC prec	0.284722	0.021409	0.124352	0.0232536	pre_pro_B	1.07092	3.7613	1.54701e-30
469	IL4I1	ILC prec	0.486111	0.1092	0.291355	0.111841	cDC2	1.06491	2.19068	9.32271e-27
470	SMIM24	ILC prec	0.368056	0.053449	0.943038	0.0556529	myeloid prog	1.06317	2.88862	2.41133e-27
471	AHR	ILC prec	0.534722	0.134431	0.40625	0.137235	cDC1	1.06199	1.98606	3.80665e-27
472	ETS1	ILC prec	0.506944	0.120811	0.663391	0.123516	early T	1.06021	2.09138	1.08826e-26
473	PTPRK	ILC prec	0.326389	0.037184	0.373057	0.03921	pre_pro_B	1.05712	3.23882	4.40074e-28
474	GGT1	ILC prec	0.243056	0.0113169	0.0413534	0.0129403	SIGLEC15_ftM	1.05666	4.34741	4.23206e-32
475	PHYKPL	ILC prec	0.652778	0.195522	0.404762	0.198725	pDC prec	1.05478	1.61583	6.70169e-30
476	LAIR2	ILC prec	0.208333	0.00499706	0.034398	0.00642148	early T	1.05169	5.04811	1.36649e-34
477	LCK	ILC prec	0.416667	0.0781893	0.716216	0.0805604	early T	1.04948	2.51875	6.13127e-26
478	C1QTNF1	ILC prec	0.166667	0.000881834	0.00775194	0.0020432	mega	1.03221	6.19324	6.02529e-39
479	KDM5B	ILC prec	0.520833	0.135411	0.626582	0.138111	myeloid prog	1.03109	1.9797	2.58122e-25
480	CD52	ILC prec	0.902778	0.315795	0.892405	0.319907	myeloid prog	1.02892	1.13973	9.60759e-46
481	DPPA4	ILC prec	0.277778	0.0233196	0.336066	0.0251022	MEMP	1.02356	3.6848	4.4021e-28
482	FSD1	ILC prec	0.222222	0.0085244	0.0601966	0.0100214	early T	1.0229	4.60303	1.65957e-31
483	NCR3	ILC prec	0.361111	0.0570253	0.4914	0.0591555	early T	1.02107	2.82759	3.72817e-25
484	MAGED1	ILC prec	0.472222	0.114198	0.536885	0.116706	MEMP	1.01438	2.1481	5.4833e-24
485	RHOF	ILC prec	0.534722	0.147658	0.65625	0.15037	cDC1	1.01312	1.89466	1.44557e-24
486	SCML4	ILC prec	0.298611	0.031991	0.253071	0.0338587	early T	1.01097	3.38556	1.91977e-26
487	SEPT1	ILC prec	0.486111	0.122428	0.568796	0.124976	early T	1.01093	2.07964	6.87472e-24
488	BANK1	ILC prec	0.361111	0.0598178	0.401554	0.0619284	pre_pro_B	1.00453	2.78178	3.08165e-24
489	ACAP1	ILC prec	0.548611	0.157946	0.651899	0.160683	myeloid prog	1.00304	1.82832	2.76658e-24
490	ODF2L	ILC prec	0.5	0.131981	0.466321	0.134559	pre_pro_B	1.00288	2.00575	1.38592e-23
491	DNMT3B	ILC prec	0.263889	0.021017	0.221519	0.0227184	myeloid prog	0.998708	3.78458	2.57907e-27
492	SLC38A1	ILC prec	0.465278	0.114687	0.474093	0.117143	pre_pro_B	0.997721	2.14436	4.34835e-23
493	C20orf204	ILC prec	0.173611	0.00215559	0.027027	0.00335668	early T	0.989028	5.6968	2.8039e-34
494	ADAM12	ILC prec	0.215278	0.00867137	0.0636678	0.0101187	NK	0.988851	4.59337	6.61483e-30
495	CXXC5	ILC prec	0.527778	0.151626	0.645078	0.154262	pre_pro_B	0.986473	1.86911	4.35155e-23
496	RUNX3	ILC prec	0.451389	0.110376	0.409326	0.112765	pre_pro_B	0.985133	2.18245	2.16768e-22
497	HPN	ILC prec	0.173611	0.00225358	0.00982801	0.00345398	early T	0.984067	5.66823	6.52909e-34
498	CLNK	ILC prec	0.25	0.0179796	0.65625	0.019605	cDC1	0.982993	3.93197	3.71228e-27
499	JAK3	ILC prec	0.465278	0.120027	0.238329	0.122446	early T	0.977123	2.10009	5.27814e-22
500	FYN	ILC prec	0.472222	0.124584	0.604152	0.127019	NK	0.974393	2.06342	6.81632e-22
501	HDC	mast	0.834081	0.00413122	0.270492	0.0131349	MEMP	3.61364	4.33249	0
502	CPA3	mast	0.860987	0.00924605	0.442623	0.0184861	MEMP	3.43597	3.99074	0
503	GATA2	mast	0.910314	0.0229676	0.901639	0.0325939	MEMP	3.11658	3.42363	5.10248e-285
504	RHEX	mast	0.820628	0.0137215	0.380952	0.0224752	pDC prec	3.11456	3.79534	3.05683e-272
505	SLC18A2	mast	0.668161	0.00644273	0.209016	0.0136213	MEMP	2.8705	4.29612	5.72679e-236
506	TPSB2	mast	0.556054	0.00162298	0.0655738	0.00763767	MEMP	2.71057	4.87466	2.25641e-225
507	PRG2	mast	0.578475	0.00393449	0.192623	0.0101673	MEMP	2.65438	4.58857	5.23248e-212
508	TPSAB1	mast	0.542601	0.00201643	0.0737705	0.00788091	MEMP	2.62799	4.84331	7.75749e-214
509	CLC	mast	0.565022	0.00413122	0.102244	0.010216	neutro	2.58995	4.5838	3.72102e-204
510	IL5RA	mast	0.538117	0.00270496	0.114754	0.00851333	MEMP	2.56473	4.76612	3.2465e-204
511	BACE2	mast	0.609865	0.0108198	0.163934	0.0173185	MEMP	2.4736	4.05598	1.52591e-186
512	IL1RL1	mast	0.58296	0.0086067	0.122951	0.0148375	MEMP	2.45461	4.2106	7.93783e-185
513	SLC45A3	mast	0.578475	0.0105248	0.161654	0.0166861	SIGLEC15_ftM	2.3678	4.09318	2.16523e-174
514	TPSD1	mast	0.461883	0.00152462	0.0532787	0.00651878	MEMP	2.32469	5.03307	1.28898e-181
515	AL157895.1	mast	0.542601	0.00919687	0.47541	0.0149835	MEMP	2.27936	4.20081	7.49605e-165
516	MS4A3	mast	0.636771	0.0309841	0.84127	0.0375559	NMP	2.08983	3.28192	1.39524e-144
517	MS4A2	mast	0.390135	0.000836079	0.0204918	0.00505935	MEMP	2.06245	5.28652	1.08675e-157
518	HPGD	mast	0.538117	0.0252791	0.336066	0.0308426	MEMP	1.87203	3.47886	1.8623e-119
519	SVOPL	mast	0.44843	0.0123936	0.516393	0.017124	MEMP	1.82389	4.06728	3.40415e-116
520	SLC24A3	mast	0.412556	0.00772144	0.233607	0.0121133	MEMP	1.8208	4.41346	2.91887e-118
521	MEIS2	mast	0.41704	0.00988541	0.270492	0.0143024	MEMP	1.77131	4.24733	3.4975e-112
522	TESPA1	mast	0.529148	0.0339842	0.840164	0.0393559	MEMP	1.71185	3.23511	4.73259e-103
523	GCSAML	mast	0.372197	0.00845916	0.25	0.0124051	MEMP	1.63381	4.38964	3.33557e-100
524	KIT	mast	0.479821	0.0318202	0.708333	0.0366803	ILC prec	1.58605	3.30552	1.9219e-90
525	EPX	mast	0.29148	0.00132789	0.0614754	0.00447558	MEMP	1.57665	5.40912	9.68775e-107
526	AL662860.1	mast	0.269058	0.000540992	0.0368852	0.00345398	MEMP	1.52508	5.66823	7.0536e-107
527	GRAP2	mast	0.408072	0.0252791	0.569767	0.0294318	mega	1.43873	3.52568	2.5617e-77
528	STXBP5	mast	0.461883	0.0402793	0.635246	0.0448531	MEMP	1.43385	3.10436	1.28247e-75
529	CD82	mast	0.627803	0.0977721	0.782787	0.103522	MEMP	1.42384	2.26797	1.91071e-78
530	CDK15	mast	0.242152	0.00044263	0.0327869	0.0030648	MEMP	1.40152	5.78777	1.94783e-96
531	TIMP3	mast	0.488789	0.0524763	0.909836	0.0572096	MEMP	1.39844	2.86103	3.86288e-72
532	VWA5A	mast	0.434978	0.0365908	0.225564	0.0409126	SIGLEC15_ftM	1.39033	3.19632	8.05676e-72
533	ATP6V0A2	mast	0.587444	0.0887228	0.680328	0.0941331	MEMP	1.38816	2.36305	2.78703e-73
534	LINC01140	mast	0.264574	0.00329514	0.110656	0.0061296	MEMP	1.34791	5.09463	8.14138e-81
535	PRSS57	mast	0.488789	0.0623125	0.954918	0.0669391	MEMP	1.32167	2.70397	5.95366e-65
536	MEG3	mast	0.408072	0.0357055	0.5	0.0397451	myeloid prog	1.31614	3.22527	2.55488e-65
537	REXO5	mast	0.358744	0.0222791	0.209016	0.0259292	MEMP	1.31027	3.65239	8.79162e-67
538	LAT	mast	0.488789	0.0663945	0.666667	0.0709768	mega	1.29304	2.6454	2.53112e-62
539	GATA1	mast	0.336323	0.0191315	0.893443	0.0225725	MEMP	1.27501	3.79102	1.16095e-64
540	CLU	mast	0.408072	0.0411154	0.74031	0.0450963	mega	1.2646	3.09895	1.93284e-60
541	AC084033.3	mast	0.623318	0.133035	0.954918	0.138354	MEMP	1.23289	1.97794	7.44048e-61
542	LIF	mast	0.282511	0.0107707	0.125	0.0137186	ILC prec	1.21169	4.289	9.18117e-63
543	ADAM8	mast	0.497758	0.0884769	0.263038	0.0929169	mono	1.1827	2.37605	2.34644e-52
544	ALOX5	mast	0.627803	0.152363	0.401647	0.157521	mono	1.1603	1.8482	1.21713e-54
545	PLPP1	mast	0.421525	0.0647716	0.546875	0.0686418	cDC1	1.1292	2.67885	1.13399e-47
546	NFE2	mast	0.461883	0.0869031	0.934426	0.090971	MEMP	1.10723	2.39721	1.70329e-45
547	AHNAK	mast	0.654709	0.181577	0.703008	0.186709	SIGLEC15_ftM	1.09873	1.6782	7.91093e-51
548	ARHGEF6	mast	0.632287	0.171347	0.455696	0.176348	myeloid prog	1.09721	1.7353	2.10674e-49
549	ALS2	mast	0.336323	0.0352629	0.258197	0.0385289	MEMP	1.09518	3.25635	2.96715e-47
550	KRT1	mast	0.192825	0.00142625	0.0245902	0.00350263	MEMP	1.09028	5.65424	2.87505e-64
551	ALDH1A1	mast	0.309417	0.0270004	0.459016	0.0300642	MEMP	1.08433	3.50442	8.68929e-48
552	CAVIN2	mast	0.309417	0.0292136	0.825581	0.0322534	mega	1.06258	3.43413	9.49134e-46
553	ADCYAP1	mast	0.170404	0.000196725	0.00409836	0.0020432	MEMP	1.05535	6.19324	7.21899e-69
554	NMT2	mast	0.300448	0.0285742	0.241803	0.0315236	MEMP	1.03866	3.45702	4.30713e-44
555	MYB	mast	0.399103	0.0708208	0.790984	0.0743822	MEMP	1.03709	2.59854	6.25874e-40
556	RAB27B	mast	0.246637	0.0132789	0.565891	0.0158105	mega	1.02282	4.14708	3.31796e-47
557	CSF2RB	mast	0.475336	0.115576	0.471311	0.119478	MEMP	1.00991	2.12462	2.86413e-37
558	CNRIP1	mast	0.591928	0.181232	0.930328	0.185688	MEMP	0.996623	1.68369	4.6538e-39
559	MIR4435-2HG	mast	0.609865	0.191561	0.696721	0.196098	MEMP	0.993555	1.62914	1.36908e-39
560	STX3	mast	0.372197	0.0661978	0.265625	0.0695174	cDC1	0.992344	2.66618	1.10471e-36
561	LMO4	mast	0.659193	0.223282	0.565574	0.228011	MEMP	0.974524	1.47836	1.3311e-40
562	AL731557.1	mast	0.197309	0.00516402	0.24031	0.00724849	mega	0.972136	4.92696	1.198e-48
563	P2RX1	mast	0.439462	0.109723	0.565574	0.1133	MEMP	0.957022	2.17771	8.88574e-33
564	FERMT2	mast	0.224215	0.0121477	0.152778	0.0144483	ILC prec	0.950039	4.23718	1.70618e-42
565	LTC4S	mast	0.663677	0.235037	0.652632	0.239687	TREM2_ftM	0.948011	1.42842	9.93328e-39
566	ACSL4	mast	0.488789	0.142281	0.393443	0.14604	MEMP	0.940369	1.92387	9.81846e-32
567	PIK3R6	mast	0.349776	0.0652634	0.159836	0.0683499	MEMP	0.938489	2.68312	9.55783e-33
568	RPS6KA5	mast	0.372197	0.0772144	0.155738	0.0804145	MEMP	0.938146	2.52056	4.47702e-32
569	HS6ST1	mast	0.29148	0.037476	0.131148	0.0402316	MEMP	0.936555	3.2131	2.47123e-35
570	TMEM154	mast	0.363229	0.073034	0.261665	0.0761821	mono	0.935179	2.57463	4.60997e-32
571	GAPT	mast	0.452915	0.123838	0.411392	0.127408	myeloid prog	0.933168	2.06036	7.1155e-31
572	ADGRE2	mast	0.345291	0.0642797	0.181153	0.0673283	mono	0.931657	2.69818	2.55137e-32
573	RAB37	mast	0.390135	0.0897556	0.594262	0.0930142	MEMP	0.926571	2.375	9.14046e-31
574	ATP2A3	mast	0.399103	0.0954606	0.520492	0.0987546	MEMP	0.92397	2.31512	2.00518e-30
575	HYAL3	mast	0.251121	0.0234594	0.467213	0.0259292	MEMP	0.917191	3.65239	1.3775e-36
576	PTGS1	mast	0.394619	0.0958048	0.670543	0.0990465	mega	0.912424	2.31217	1.52778e-29
577	DLC1	mast	0.264574	0.0299513	0.598361	0.0324966	MEMP	0.906595	3.42662	1.70605e-34
578	DENND1B	mast	0.349776	0.0720504	0.625	0.0750632	cDC1	0.905718	2.58942	5.13182e-30
579	IL13	mast	0.152466	0.0010328	0.0122951	0.00267562	MEMP	0.903146	5.92357	4.77186e-51
580	DUSP10	mast	0.408072	0.106182	0.278689	0.109457	MEMP	0.902746	2.21222	1.36133e-28
581	PPM1H	mast	0.201794	0.00959032	0.245902	0.0116754	MEMP	0.898036	4.45027	3.72816e-40
582	NTRK1	mast	0.179372	0.00486893	0.188525	0.00676202	MEMP	0.896221	4.99643	1.6182e-43
583	TNFSF10	mast	0.475336	0.149265	0.380631	0.152802	mono_DC prec	0.892972	1.87861	7.48104e-28
584	STAP1	mast	0.300448	0.0488369	0.339378	0.0515665	pre_pro_B	0.890795	2.96488	8.42544e-31
585	PTPN7	mast	0.466368	0.145232	0.668033	0.148716	MEMP	0.888766	1.90572	1.91422e-27
586	VAT1	mast	0.560538	0.201298	0.703008	0.205196	SIGLEC15_ftM	0.887776	1.58379	3.04919e-29
587	PLAT	mast	0.192825	0.00801652	0.0503876	0.0100214	mega	0.88758	4.60303	2.2612e-40
588	AC020571.1	mast	0.161435	0.00245906	0.0542636	0.00418369	mega	0.884108	5.47656	6.80975e-46
589	CTSG	mast	0.2287	0.018738	0.714286	0.0210158	NMP	0.883348	3.86248	1.49541e-35
590	RHOH	mast	0.479821	0.155363	0.642506	0.158883	early T	0.882672	1.83959	4.26117e-27
591	GALC	mast	0.403587	0.110805	0.27459	0.113981	MEMP	0.876479	2.17172	1.50492e-26
592	MCTP2	mast	0.32287	0.0639847	0.32526	0.0667932	NK	0.873736	2.70615	2.61259e-28
593	CAPG	mast	0.762332	0.313579	0.899775	0.318447	mono_DC prec	0.872335	1.1443	6.25874e-40
594	FRY	mast	0.224215	0.0192298	0.140625	0.0214536	cDC1	0.861404	3.84186	6.16438e-34
595	LEO1	mast	0.390135	0.107215	0.413934	0.110284	MEMP	0.860128	2.2047	2.02337e-25
596	KCNH2	mast	0.183857	0.00757389	0.393443	0.00948628	MEMP	0.856387	4.65791	1.41433e-38
597	PTGDR2	mast	0.174888	0.00565583	0.0949367	0.00749173	myeloid prog	0.855894	4.89396	5.74954e-40
598	ARMH1	mast	0.35426	0.0876408	0.487342	0.0905332	myeloid prog	0.850947	2.40204	2.08522e-25
599	IL4	mast	0.147982	0.00167216	0.0257985	0.00325939	early T	0.847377	5.72622	6.3208e-45
600	S100A6	mast	0.955157	0.407171	0.98536	0.413115	mono_DC prec	0.844386	0.884028	1.02568e-65
601	PF4	mega	0.918605	0.0043354	0.118852	0.0158105	MEMP	3.80953	4.14708	0
602	PPBP	mega	0.937984	0.00586265	0.0737705	0.0175618	MEMP	3.79136	4.04203	0
603	TUBB1	mega	0.786822	0.00206917	0.0655738	0.0119187	MEMP	3.48534	4.42965	0
604	CMTM5	mega	0.748062	0.00339935	0.204918	0.0127457	MEMP	3.26347	4.36256	0
605	MPIG6B	mega	0.852713	0.0118731	0.545082	0.0224265	MEMP	3.23819	3.79751	0
606	CLEC1B	mega	0.705426	0.00270963	0.159836	0.0115295	MEMP	3.14821	4.46285	0
607	TMEM40	mega	0.655039	0.000985319	0.0204918	0.0091944	MEMP	3.07158	4.68916	0
608	ITGA2B	mega	0.775194	0.0106907	0.553279	0.020286	MEMP	3.02157	3.89782	3.01926e-302
609	TREML1	mega	0.627907	0.00256183	0.0245902	0.0104106	MEMP	2.86635	4.56493	1.08009e-283
610	GP9	mega	0.891473	0.0297566	0.372951	0.0405721	MEMP	2.85688	3.20467	6.24575e-295
611	CAVIN2	mega	0.825581	0.0221697	0.729508	0.0322534	MEMP	2.83516	3.43413	6.02218e-281
612	GP1BA	mega	0.573643	0.00561632	0.159836	0.0127457	MEMP	2.50256	4.36256	1.43654e-225
613	ESAM	mega	0.612403	0.0104444	0.240506	0.0179996	myeloid prog	2.46027	4.01741	5.30055e-217
614	NRGN	mega	0.848837	0.0485762	0.316441	0.0586204	mono_DC prec	2.40787	2.83667	3.21276e-230
615	PF4V1	mega	0.503876	0.0021677	0.0074813	0.00846468	neutro	2.40442	4.77185	2.72035e-220
616	C19orf33	mega	0.577519	0.00891713	0.046875	0.0160537	cDC1	2.3862	4.13182	2.2364e-207
617	ALOX12	mega	0.55814	0.00788255	0.270492	0.0147889	MEMP	2.35193	4.21388	2.06647e-203
618	RAB27B	mega	0.565891	0.0088186	0.246637	0.0158105	mast	2.3468	4.14708	3.20727e-202
619	C2orf88	mega	0.562016	0.00891713	0.528689	0.0158591	MEMP	2.329	4.14401	7.50699e-200
620	MYL9	mega	0.77907	0.0425658	0.176842	0.0518097	TREM2_ftM	2.30619	2.96018	2.32902e-207
621	CLU	mega	0.74031	0.0362597	0.408072	0.0450963	mast	2.29419	3.09895	1.567e-201
622	LTBP1	mega	0.531008	0.00714356	0.254098	0.0137186	MEMP	2.27749	4.289	2.617e-194
623	LGALSL	mega	0.507752	0.00502513	0.045082	0.0113349	MEMP	2.27466	4.47987	2.41297e-196
624	PRKAR2B	mega	0.736434	0.0396098	0.696721	0.0483557	MEMP	2.23078	3.02917	1.91979e-193
625	ITGB3	mega	0.468992	0.00290669	0.0778689	0.00875657	MEMP	2.22206	4.73795	3.21753e-194
626	SELP	mega	0.46124	0.00344862	0.147541	0.0091944	MEMP	2.16283	4.68916	2.54409e-185
627	DMTN	mega	0.445736	0.00354715	0.0655738	0.0090971	MEMP	2.09487	4.6998	1.05004e-176
628	GATA1	mega	0.53876	0.0160114	0.893443	0.0225725	MEMP	2.04245	3.79102	3.18692e-161
629	MYLK	mega	0.515504	0.0134989	0.172932	0.0197996	SIGLEC15_ftM	2.02186	3.92209	3.98724e-159
630	SH3BGRL2	mega	0.434109	0.00438467	0.139344	0.00977817	MEMP	2.00888	4.6276	1.51327e-164
631	GRAP2	mega	0.569767	0.0225638	0.408072	0.0294318	mast	2.00882	3.52568	7.18627e-157
632	GNG11	mega	0.856589	0.0863632	0.810127	0.0960304	myeloid prog	2.00707	2.34309	3.71697e-184
633	GFI1B	mega	0.488372	0.0133511	0.545082	0.0193131	MEMP	1.92759	3.94697	8.8666e-148
634	PDE5A	mega	0.399225	0.00325155	0.03125	0.00822144	cDC1	1.91668	4.80101	3.69226e-156
635	CALD1	mega	0.51938	0.0217755	0.057377	0.028021	MEMP	1.85668	3.5748	6.44692e-138
636	GP6	mega	0.352713	0.000985319	0.0286885	0.00539988	MEMP	1.84165	5.22138	6.36475e-157
637	RBPMS2	mega	0.387597	0.0041876	0.209016	0.00899981	MEMP	1.8258	4.71055	1.2379e-143
638	SPX	mega	0.352713	0.00142871	0.0737705	0.00583771	MEMP	1.81415	5.14342	5.64792e-151
639	TGFB1I1	mega	0.449612	0.0129569	0.233607	0.0184374	MEMP	1.79547	3.99337	1.64565e-132
640	PDLIM1	mega	0.817829	0.105971	0.856557	0.114906	MEMP	1.76949	2.16364	4.26216e-150
641	MFSD2B	mega	0.387597	0.00576411	0.278689	0.0105565	MEMP	1.76396	4.55101	3.1989e-134
642	LAT	mega	0.666667	0.0634053	0.657895	0.0709768	SIGLEC15_ftM	1.7636	2.6454	3.70512e-132
643	DNM3	mega	0.372093	0.0044832	0.110656	0.0090971	MEMP	1.74876	4.6998	1.89254e-134
644	NEXN	mega	0.418605	0.0104444	0.114754	0.0155672	MEMP	1.74248	4.16259	9.4745e-128
645	KALRN	mega	0.356589	0.00320229	0.0983607	0.00763767	MEMP	1.73825	4.87466	6.01918e-136
646	GUCY1B1	mega	0.503876	0.0262095	0.29918	0.0322047	MEMP	1.73114	3.43564	9.71865e-123
647	SPARC	mega	0.693798	0.0810917	0.781955	0.0887819	SIGLEC15_ftM	1.68008	2.42157	6.83542e-125
648	LINC00989	mega	0.29845	0.000197064	0.00409836	0.00394046	MEMP	1.65235	5.53646	1.72939e-143
649	FAXDC2	mega	0.457364	0.0221697	0.0676692	0.0276318	SIGLEC15_ftM	1.64138	3.58879	7.84973e-113
650	MMRN1	mega	0.468992	0.0267514	0.340164	0.032302	MEMP	1.60987	3.43263	9.23067e-109
651	PBX1	mega	0.422481	0.0175879	0.397541	0.0226698	MEMP	1.59982	3.78672	3.1871e-109
652	TUBA4A	mega	0.751938	0.113164	0.493878	0.121181	pro_B	1.58694	2.11047	1.65363e-120
653	CTTN	mega	0.352713	0.00684797	0.12782	0.0111889	SIGLEC15_ftM	1.58468	4.49283	1.6565e-113
654	CA2	mega	0.604651	0.0681348	0.706767	0.0748687	SIGLEC15_ftM	1.56727	2.59202	3.99087e-106
655	GMPR	mega	0.46124	0.0290176	0.655738	0.0344425	MEMP	1.55367	3.36846	2.59027e-102
656	TRIM58	mega	0.395349	0.0149276	0.340164	0.0197023	MEMP	1.55254	3.92702	4.65504e-105
657	FHL1	mega	0.422481	0.0203961	0.208861	0.0254427	myeloid prog	1.55106	3.67133	2.67606e-103
658	PTGS1	mega	0.670543	0.0917824	0.5	0.0990465	MEMP	1.55041	2.31217	1.7446e-108
659	TUBA8	mega	0.337209	0.00660164	0.266917	0.0107511	SIGLEC15_ftM	1.52848	4.53275	6.34688e-108
660	MTURN	mega	0.445736	0.0279831	0.266393	0.0332263	MEMP	1.51747	3.40441	1.90251e-98
661	F2R	mega	0.488372	0.0395113	0.473684	0.045145	SIGLEC15_ftM	1.51292	3.09788	2.85056e-97
662	AP001189.1	mega	0.27907	0.000936053	0.0532787	0.00442693	MEMP	1.51257	5.42005	2.19576e-120
663	SYTL4	mega	0.306202	0.00369495	0.151639	0.00749173	MEMP	1.49854	4.89396	4.22723e-109
664	HBG2	mega	0.414729	0.0222682	0.135246	0.027194	MEMP	1.495	3.60476	6.08276e-97
665	AC090409.1	mega	0.271318	0.000788255	0.0409836	0.00418369	MEMP	1.48589	5.47656	1.40396e-118
666	MFAP3L	mega	0.302326	0.00428614	0.0819672	0.00802685	MEMP	1.45871	4.82496	6.36131e-104
667	THBS1	mega	0.697674	0.12016	0.62763	0.127408	mono	1.43746	2.06036	1.88803e-98
668	SMIM5	mega	0.290698	0.00354715	0.198413	0.0071512	pDC prec	1.43618	4.94048	4.95929e-103
669	ACTN1	mega	0.658915	0.107892	0.59375	0.114808	cDC1	1.42622	2.16449	4.97798e-94
670	CCL5	mega	0.74031	0.14026	0.809689	0.147791	NK	1.41544	1.91195	2.20448e-100
671	DLK1	mega	0.422481	0.031678	0.462025	0.036583	myeloid prog	1.39764	3.30817	2.68536e-85
672	PKHD1L1	mega	0.248062	0.000591191	0.00492611	0.00369722	B cell	1.38919	5.60017	6.60031e-110
673	HBD	mega	0.325581	0.0104444	0.655738	0.0143997	MEMP	1.38064	4.24055	8.01656e-90
674	RGS18	mega	0.709302	0.136664	0.54918	0.143851	MEMP	1.37532	1.93898	7.52164e-93
675	TIMP3	mega	0.48062	0.0518278	0.909836	0.0572096	MEMP	1.37507	2.86103	7.65196e-82
676	CDKN2D	mega	0.678295	0.126072	0.538776	0.133003	pro_B	1.36838	2.01739	2.33058e-89
677	RHAG	mega	0.290698	0.00551779	0.377049	0.0090971	MEMP	1.36622	4.6998	7.63344e-93
678	RIPOR3	mega	0.27907	0.00458173	0.29918	0.00802685	MEMP	1.3465	4.82496	3.12647e-92
679	ELOVL7	mega	0.263566	0.00285742	0.0696721	0.0061296	MEMP	1.34277	5.09463	3.36723e-95
680	MEIS1	mega	0.379845	0.0254705	0.319672	0.0299183	MEMP	1.33298	3.50929	1.04392e-79
681	MYCT1	mega	0.275194	0.004631	0.22541	0.00802685	MEMP	1.3278	4.82496	2.52204e-90
682	PTCRA	mega	0.294574	0.00753769	0.698413	0.0111403	pDC prec	1.32475	4.49719	1.28134e-86
683	VCL	mega	0.70155	0.144842	0.417793	0.151829	mono_DC prec	1.32242	1.885	1.69977e-86
684	CD9	mega	0.670543	0.133806	0.740602	0.140543	SIGLEC15_ftM	1.31577	1.96224	3.9685e-83
685	EHD3	mega	0.29845	0.00862154	0.106557	0.0122592	MEMP	1.31362	4.40148	1.28133e-84
686	HPSE	mega	0.395349	0.0316287	0.166316	0.0361938	TREM2_ftM	1.31211	3.31887	1.37423e-76
687	GJA4	mega	0.263566	0.00379348	0.196721	0.0070539	MEMP	1.30575	4.95417	1.36095e-89
688	SAMD14	mega	0.255814	0.00295596	0.0379747	0.0061296	myeloid prog	1.30328	5.09463	4.46633e-91
689	PPP1R14A	mega	0.554264	0.091339	0.65625	0.0971493	cDC1	1.29227	2.33151	3.6291e-74
690	TPM1	mega	0.713178	0.159474	0.622951	0.166423	MEMP	1.27889	1.79322	5.52351e-83
691	MEG3	mega	0.395349	0.0352251	0.5	0.0397451	myeloid prog	1.27511	3.22527	1.98575e-72
692	FHL2	mega	0.368217	0.0275889	0.627049	0.0318642	MEMP	1.26898	3.44627	5.10206e-73
693	SNCA	mega	0.705426	0.15972	0.795082	0.166569	MEMP	1.26437	1.79234	1.01121e-80
694	ACRBP	mega	0.5	0.0758203	0.189873	0.0811442	myeloid prog	1.25576	2.51153	4.45418e-69
695	ZNF185	mega	0.275194	0.00738989	0.015873	0.0107511	pDC prec	1.24738	4.53275	2.1809e-79
696	F2RL3	mega	0.255814	0.00458173	0.045082	0.00773497	MEMP	1.24377	4.862	2.48396e-82
697	TRPC6	mega	0.232558	0.00187211	0.0983607	0.00476746	MEMP	1.24324	5.34594	2.76141e-88
698	PDE3A	mega	0.27907	0.00837521	0.20082	0.0117727	MEMP	1.23962	4.44197	8.41993e-78
699	HGD	mega	0.217054	0.000689723	0.0368852	0.00340533	MEMP	1.23339	5.68241	3.84001e-93
700	CD226	mega	0.372093	0.0325155	0.21875	0.0367776	cDC1	1.22897	3.30287	2.54658e-68
701	GATA1	MEMP	0.893443	0.0121111	0.53876	0.0225725	mega	3.38706	3.79102	0
702	GATA2	MEMP	0.901639	0.0221544	0.910314	0.0325939	mast	3.08688	3.42363	4.54006e-308
703	KLF1	MEMP	0.631148	0.00265853	0.0581395	0.0101187	mega	2.89909	4.59337	2.7869e-270
704	HBD	MEMP	0.655738	0.00669555	0.325581	0.0143997	mega	2.78069	4.24055	3.55901e-248
705	MYL4	MEMP	0.704918	0.0127511	0.248062	0.0209671	mega	2.72437	3.8648	3.21246e-240
706	TESPA1	MEMP	0.840164	0.0297361	0.529148	0.0393559	mast	2.71802	3.23511	5.86394e-252
707	TIMP3	MEMP	0.909836	0.0469673	0.488789	0.0572096	mast	2.60307	2.86103	1.8428e-251
708	PRSS57	MEMP	0.954918	0.0562722	0.93038	0.0669391	myeloid prog	2.58207	2.70397	1.11385e-260
709	CAVIN2	MEMP	0.729508	0.0238775	0.825581	0.0322534	mega	2.50523	3.43413	7.34361e-214
710	ANGPT1	MEMP	0.672131	0.0180189	0.708861	0.0257832	myeloid prog	2.45868	3.65803	1.05011e-204
711	DNAJC6	MEMP	0.47541	0.00290469	0.116279	0.00851333	mega	2.26586	4.76612	9.3344e-188
712	HACD1	MEMP	0.790984	0.0489366	0.379747	0.0577447	myeloid prog	2.25567	2.85172	3.87231e-191
713	NFE2	MEMP	0.934426	0.0808389	0.702532	0.090971	myeloid prog	2.24002	2.39721	3.12195e-216
714	GMPR	MEMP	0.655738	0.0269791	0.46124	0.0344425	mega	2.20883	3.36846	9.19743e-174
715	C2orf88	MEMP	0.528689	0.0096987	0.562016	0.0158591	mega	2.19089	4.14401	7.97523e-171
716	FHL2	MEMP	0.627049	0.0247145	0.368217	0.0318642	mega	2.16098	3.44627	5.46675e-167
717	ITGA2B	MEMP	0.553279	0.0138834	0.775194	0.020286	mega	2.15658	3.89782	1.12445e-165
718	GFI1B	MEMP	0.545082	0.0129972	0.488372	0.0193131	mega	2.15142	3.94697	3.27835e-165
719	CYTL1	MEMP	0.844262	0.0695156	0.734177	0.0787118	myeloid prog	2.14608	2.54196	8.40358e-187
720	ICAM4	MEMP	0.75	0.0508074	0.287162	0.0591068	mono_DC prec	2.12131	2.82841	3.22249e-171
721	PRKAR2B	MEMP	0.696721	0.0405672	0.736434	0.0483557	mega	2.11049	3.02917	3.34119e-165
722	SVOPL	MEMP	0.516393	0.0111264	0.44843	0.017124	mast	2.10032	4.06728	1.12063e-159
723	MPIG6B	MEMP	0.545082	0.0161481	0.852713	0.0224265	mega	2.06995	3.79751	4.03779e-155
724	MYB	MEMP	0.790984	0.0657739	0.64557	0.0743822	myeloid prog	2.0554	2.59854	7.88768e-169
725	DLC1	MEMP	0.598361	0.0256991	0.264574	0.0324966	mast	2.05035	3.42662	3.16624e-153
726	AL157895.1	MEMP	0.47541	0.00945254	0.542601	0.0149835	mast	1.99711	4.20081	1.33662e-148
727	TFR2	MEMP	0.405738	0.00285545	0.0581395	0.00763767	mega	1.97783	4.87466	8.23204e-155
728	STXBP5	MEMP	0.635246	0.0377609	0.461883	0.0448531	mast	1.97203	3.10436	1.05389e-145
729	FAM178B	MEMP	0.372951	0.000886176	0.015873	0.00530259	pDC prec	1.9541	5.23956	4.83525e-161
730	MINPP1	MEMP	0.692623	0.0519397	0.151899	0.0595447	myeloid prog	1.95391	2.82103	2.09724e-147
731	LAPTM4B	MEMP	0.856557	0.0932454	0.822785	0.102306	myeloid prog	1.95277	2.27979	9.99751e-168
732	FCER1A	MEMP	0.536885	0.0207759	0.149081	0.0269021	cDC2	1.94114	3.61555	8.786e-140
733	NPR3	MEMP	0.45082	0.00827097	0.626582	0.013524	myeloid prog	1.94001	4.30329	5.27932e-143
734	PKIG	MEMP	0.713115	0.0593245	0.264249	0.067085	pre_pro_B	1.92669	2.70179	3.64013e-146
735	PYCR1	MEMP	0.606557	0.0357917	0.234177	0.0425666	myeloid prog	1.91471	3.15668	5.15887e-138
736	CENPV	MEMP	0.561475	0.027373	0.197674	0.0337128	mega	1.90333	3.38988	1.42276e-135
737	AC084033.3	MEMP	0.954918	0.128545	0.873418	0.138354	myeloid prog	1.88877	1.97794	2.36198e-183
738	PDLIM1	MEMP	0.856557	0.105996	0.822449	0.114906	pro_B	1.85329	2.16364	5.28495e-157
739	NMNAT3	MEMP	0.471311	0.014425	0.177215	0.0198482	myeloid prog	1.84737	3.91964	4.05537e-130
740	MYH10	MEMP	0.454918	0.0120126	0.126582	0.0172699	myeloid prog	1.84642	4.05879	8.24525e-131
741	RAC3	MEMP	0.581967	0.0361855	0.296875	0.0426639	cDC1	1.83576	3.1544	1.87705e-128
742	KCNH2	MEMP	0.393443	0.00487397	0.183857	0.00948628	mast	1.83262	4.65791	5.52759e-135
743	NET1	MEMP	0.717213	0.0711402	0.5625	0.0788091	cDC1	1.82224	2.54073	2.99436e-135
744	RAB38	MEMP	0.516393	0.0241237	0.240506	0.0299669	myeloid prog	1.81133	3.50766	6.42305e-125
745	LXN	MEMP	0.659836	0.0576014	0.680451	0.06475	SIGLEC15_ftM	1.80612	2.73722	6.28982e-129
746	TAL1	MEMP	0.561475	0.0345116	0.317829	0.0407667	mega	1.79666	3.19989	1.33116e-123
747	CD82	MEMP	0.782787	0.0953623	0.627803	0.103522	mast	1.77534	2.26797	1.80985e-137
748	CKB	MEMP	0.713115	0.0755219	0.789474	0.0830901	SIGLEC15_ftM	1.77411	2.48783	1.03381e-129
749	RHAG	MEMP	0.377049	0.00467704	0.290698	0.0090971	mega	1.77206	4.6998	6.46094e-129
750	PNMT	MEMP	0.368852	0.00393856	0.143498	0.00827009	mast	1.76869	4.79511	8.42589e-130
751	PVT1	MEMP	0.487705	0.0211205	0.0864662	0.0266589	SIGLEC15_ftM	1.76775	3.62463	2.67635e-120
752	CPA3	MEMP	0.442623	0.0133911	0.860987	0.0184861	mast	1.76639	3.99074	8.89416e-122
753	CMBL	MEMP	0.471311	0.0185112	0.341772	0.023886	myeloid prog	1.7601	3.73446	7.88862e-120
754	AC002454.1	MEMP	0.512295	0.0265853	0.335443	0.0323507	myeloid prog	1.75775	3.43112	7.09532e-119
755	STRADB	MEMP	0.651639	0.0611954	0.443609	0.0682039	SIGLEC15_ftM	1.74982	2.68525	2.423e-122
756	SMIM1	MEMP	0.639344	0.0590784	0.356589	0.0659661	mega	1.73813	2.71861	2.42399e-120
757	KLHL23	MEMP	0.508197	0.0276684	0.341772	0.0333723	myeloid prog	1.72788	3.40003	1.52941e-115
758	CDCA7	MEMP	0.815574	0.112594	0.841772	0.120938	myeloid prog	1.72288	2.11248	2.02174e-136
759	HYAL3	MEMP	0.467213	0.0206282	0.251121	0.0259292	mast	1.70644	3.65239	9.13724e-114
760	SLC27A2	MEMP	0.377049	0.00664632	0.0717489	0.011043	mast	1.69897	4.50596	6.38179e-119
761	CPXM1	MEMP	0.471311	0.0220067	0.392405	0.0273399	myeloid prog	1.69644	3.59941	1.65477e-112
762	TFDP2	MEMP	0.848361	0.126871	0.753165	0.135435	myeloid prog	1.6961	1.99926	9.35254e-139
763	TESMIN	MEMP	0.508197	0.0298838	0.316456	0.0355614	myeloid prog	1.6956	3.33649	6.1418e-112
764	EEF1E1	MEMP	0.631148	0.0621308	0.405063	0.068885	myeloid prog	1.68852	2.67532	1.35307e-114
765	MYC	MEMP	0.762295	0.102255	0.411392	0.11009	myeloid prog	1.68197	2.20646	4.24763e-125
766	SMIM24	MEMP	0.581967	0.0493304	0.943038	0.0556529	myeloid prog	1.68108	2.88862	1.4064e-111
767	PDZD8	MEMP	0.651639	0.0691709	0.22093	0.0760848	mega	1.67856	2.57591	8.95656e-115
768	KEL	MEMP	0.344262	0.0036924	0.162791	0.00773497	mega	1.6738	4.862	1.63402e-120
769	FAM216A	MEMP	0.651639	0.0698109	0.575949	0.0767173	myeloid prog	1.67317	2.56763	3.30043e-114
770	DTD1	MEMP	0.696721	0.0847282	0.329114	0.0919926	myeloid prog	1.66241	2.38605	1.82994e-116
771	MEST	MEMP	0.860656	0.136865	0.772152	0.145456	myeloid prog	1.65924	1.92788	5.22604e-137
772	ISYNA1	MEMP	0.819672	0.124458	0.677215	0.132711	myeloid prog	1.6554	2.01958	6.92239e-130
773	MAP7	MEMP	0.463115	0.0228436	0.341772	0.0280697	myeloid prog	1.65474	3.57307	5.45227e-108
774	STXBP6	MEMP	0.42623	0.0160989	0.188341	0.0209671	mast	1.64729	3.8648	1.53529e-108
775	KCNN4	MEMP	0.483607	0.0281115	0.265823	0.0335182	myeloid prog	1.64217	3.39567	3.39536e-106
776	SMIM10	MEMP	0.368852	0.00748326	0.0886076	0.0117727	myeloid prog	1.63843	4.44197	5.10622e-112
777	PCLAF	MEMP	0.733607	0.0999902	0.655102	0.107511	pro_B	1.63606	2.23016	3.67026e-117
778	GCSH	MEMP	0.561475	0.0484443	0.265823	0.054534	myeloid prog	1.63329	2.90893	7.75957e-106
779	RCC1	MEMP	0.807377	0.124902	0.544304	0.133003	myeloid prog	1.62879	2.01739	2.53611e-125
780	FADS2	MEMP	0.758197	0.111855	0.398496	0.119527	SIGLEC15_ftM	1.61057	2.12421	3.67026e-117
781	ALDH1A1	MEMP	0.459016	0.0249114	0.310127	0.0300642	myeloid prog	1.60859	3.50442	6.50592e-103
782	RNF24	MEMP	0.655738	0.0792143	0.373418	0.0860576	myeloid prog	1.60835	2.45274	1.16317e-107
783	ATP6V0A2	MEMP	0.680328	0.0870914	0.587444	0.0941331	mast	1.60765	2.36305	2.2109e-109
784	UNG	MEMP	0.639344	0.0743895	0.360759	0.0810955	myeloid prog	1.60611	2.51213	2.25702e-106
785	TSPAN32	MEMP	0.622951	0.0707464	0.468354	0.077301	myeloid prog	1.59478	2.56005	2.98655e-104
786	SPN	MEMP	0.82377	0.137702	0.797468	0.145845	myeloid prog	1.58593	1.92521	3.06176e-123
787	ARL2	MEMP	0.668033	0.0876329	0.398496	0.0945223	SIGLEC15_ftM	1.57584	2.35892	3.88799e-105
788	DEPTOR	MEMP	0.606557	0.0681863	0.293233	0.0745768	SIGLEC15_ftM	1.57458	2.59593	2.61123e-101
789	MLLT3	MEMP	0.545082	0.049872	0.575949	0.0557501	myeloid prog	1.57358	2.88688	4.29752e-99
790	TYMS	MEMP	0.795082	0.1314	0.804082	0.139278	pro_B	1.56733	1.97128	3.17478e-117
791	CNRIP1	MEMP	0.930328	0.176743	0.706767	0.185688	SIGLEC15_ftM	1.56638	1.68369	7.00293e-142
792	ZBTB16	MEMP	0.512295	0.0416503	0.291667	0.0472368	ILC prec	1.56382	3.05258	1.33966e-97
793	ZNF521	MEMP	0.364754	0.00960024	0.202532	0.0138159	myeloid prog	1.56185	4.28193	7.49694e-103
794	EMID1	MEMP	0.389344	0.0138342	0.229167	0.0182915	ILC prec	1.55789	4.00132	2.57466e-100
795	CTNNBL1	MEMP	0.881148	0.164878	0.515625	0.17338	cDC1	1.54401	1.75227	1.05074e-128
796	C5orf30	MEMP	0.467213	0.0316069	0.193798	0.0367776	mega	1.54314	3.30287	1.48011e-95
797	CDK6	MEMP	0.885246	0.167192	0.822785	0.175715	myeloid prog	1.53935	1.73889	5.35921e-129
798	C11orf1	MEMP	0.631148	0.0818728	0.613924	0.0883927	myeloid prog	1.53114	2.42597	4.36714e-98
799	CCDC28B	MEMP	0.655738	0.0902422	0.405063	0.0969547	myeloid prog	1.53017	2.33351	1.52442e-99
800	MED12L	MEMP	0.356557	0.00960024	0.224806	0.0137186	mega	1.52927	4.289	1.12535e-99
801	FCN1	mono	0.951052	0.0903647	0.746622	0.181893	mono_DC prec	1.62091	1.70433	0
802	VCAN	mono	0.808326	0.0600435	0.564189	0.139619	mono_DC prec	1.59146	1.96884	0
803	S100A8	mono	0.833028	0.080294	0.997506	0.160342	neutro	1.52481	1.83044	0
804	SMIM25	mono	0.63678	0.0501905	0.331671	0.112571	neutro	1.39084	2.18418	0
805	SERPINA1	mono	0.732845	0.0821992	0.421053	0.151391	TREM2_ftM	1.38353	1.88789	0
806	CSTA	mono	0.837603	0.120087	0.77027	0.19639	mono_DC prec	1.36333	1.62765	0
807	S100A12	mono	0.60247	0.0455634	0.842893	0.104787	neutro	1.35907	2.25583	0
808	CFP	mono	0.773559	0.104845	0.752252	0.175958	mono_DC prec	1.34406	1.73751	0
809	CDA	mono	0.588289	0.0455634	0.805486	0.103279	neutro	1.33561	2.27032	0
810	G0S2	mono	0.621683	0.0603702	0.645885	0.120062	neutro	1.31781	2.11974	0
811	S100A9	mono	0.933211	0.16614	0.997506	0.247714	neutro	1.30228	1.39548	0
812	THBS1	mono	0.62763	0.0678824	0.697674	0.127408	mega	1.29314	2.06036	0
813	LILRA5	mono	0.619396	0.0661949	0.274775	0.125024	mono_DC prec	1.28788	2.07925	0
814	RBP7	mono	0.633577	0.0712575	0.291771	0.131057	neutro	1.28751	2.03213	0
815	FGR	mono	0.696706	0.0954273	0.603604	0.15937	mono_DC prec	1.27952	1.83653	0
816	SLC11A1	mono	0.570906	0.0693522	0.34414	0.122689	neutro	1.19782	2.0981	0
817	CFD	mono	0.76624	0.150245	0.612613	0.215752	mono_DC prec	1.17512	1.53363	0
818	PADI4	mono	0.488106	0.0459445	0.725686	0.0929656	neutro	1.15951	2.37553	0
819	ASGR1	mono	0.504575	0.0526946	0.400901	0.100749	mono_DC prec	1.15806	2.29512	0
820	MCEMP1	mono	0.489021	0.049374	0.473815	0.0961277	neutro	1.14533	2.34208	0
821	SELL	mono	0.661025	0.127817	0.865079	0.18452	pDC prec	1.11713	1.69	0
822	TREM1	mono	0.52516	0.071693	0.23536	0.119916	mono_DC prec	1.11384	2.12096	0
823	S100P	mono	0.495425	0.0614589	0.80798	0.107608	neutro	1.10443	2.22926	0
824	LRRK2	mono	0.497713	0.0741426	0.5625	0.119187	cDC1	1.05867	2.12706	0
825	CSF3R	mono	0.734675	0.181492	0.640212	0.240319	NMP	1.04749	1.42579	0
826	MNDA	mono	0.873285	0.238323	0.88964	0.305847	mono_DC prec	1.03455	1.18467	0
827	BST1	mono	0.440073	0.0546543	0.380631	0.0956412	mono_DC prec	1.03292	2.34715	0
828	C19orf38	mono	0.73742	0.190038	0.652027	0.248249	mono_DC prec	1.02747	1.39332	0
829	PILRA	mono	0.744282	0.198312	0.496241	0.256373	SIGLEC15_ftM	1.01306	1.36112	0
830	LYZ	mono	0.973468	0.2816	0.984375	0.355176	cDC1	1.00768	1.03514	0
831	PLBD1	mono	0.595608	0.139902	0.625	0.188363	cDC1	0.994298	1.66938	0
832	GLIPR2	mono	0.576853	0.136745	0.629505	0.183547	mono_DC prec	0.977928	1.69528	0
833	LILRA2	mono	0.557182	0.127436	0.583333	0.173137	mono_DC prec	0.977115	1.75367	0
834	JAML	mono	0.736505	0.209799	0.753968	0.26581	pDC prec	0.975848	1.32497	0
835	BCL2A1	mono	0.639524	0.170005	0.765625	0.219936	cDC1	0.968508	1.51442	0
836	LGALS3	mono	0.551693	0.130757	0.902256	0.175521	SIGLEC15_ftM	0.959945	1.74	0
837	ICAM3	mono	0.727356	0.214698	0.898734	0.269216	myeloid prog	0.954467	1.31224	0
838	RETN	mono	0.841263	0.261894	0.954955	0.323507	mono_DC prec	0.949395	1.12854	0
839	LILRB3	mono	0.502745	0.117964	0.289474	0.158883	SIGLEC15_ftM	0.924843	1.83959	0
840	CD52	mono	0.806496	0.262003	0.902778	0.319907	ILC prec	0.919184	1.13973	0
841	FPR1	mono	0.769442	0.250626	0.608479	0.305799	neutro	0.911656	1.18483	0
842	IFI30	mono	0.594236	0.173544	0.646617	0.218282	SIGLEC15_ftM	0.904409	1.52197	0
843	VNN2	mono	0.298719	0.0206859	0.314214	0.050253	neutro	0.893375	2.99069	0
844	STXBP2	mono	0.860933	0.294339	0.934685	0.354592	mono_DC prec	0.892604	1.03679	0
845	MEGF9	mono	0.356816	0.0520958	0.309685	0.0845009	mono_DC prec	0.88169	2.47099	0
846	PRAM1	mono	0.562214	0.167774	0.697072	0.20972	mono_DC prec	0.878169	1.56198	0
847	MSRB1	mono	0.47667	0.121394	0.595721	0.159175	mono_DC prec	0.876	1.83775	3.49881e-306
848	SULT1A1	mono	0.425435	0.0992379	0.368852	0.133927	MEMP	0.85532	2.01046	1.19429e-287
849	AQP9	mono	0.242909	0.00435493	0.144638	0.0297237	neutro	0.854024	3.51581	0
850	FLNA	mono	0.617566	0.21067	0.864662	0.25394	SIGLEC15_ftM	0.846471	1.37066	0
851	S100A6	mono	0.951052	0.349102	0.98536	0.413115	mono_DC prec	0.840757	0.884028	0
852	CDC42EP2	mono	0.415828	0.0991835	0.154527	0.132857	cDC2	0.839343	2.01849	1.14797e-273
853	ANXA2	mono	0.683898	0.247959	1	0.294318	SIGLEC15_ftM	0.836471	1.22309	0
854	VSTM1	mono	0.277219	0.0225912	0.291005	0.0496692	NMP	0.832313	3.00237	0
855	SLC7A7	mono	0.641812	0.233587	0.490526	0.276999	TREM2_ftM	0.823919	1.28374	0
856	NCF2	mono	0.719579	0.272618	0.537162	0.32015	mono_DC prec	0.819576	1.13897	0
857	CD1D	mono	0.441446	0.123027	0.531532	0.156888	mono_DC prec	0.817654	1.85222	5.74534e-252
858	SULF2	mono	0.3129	0.0459445	0.59375	0.0743335	cDC1	0.813288	2.59919	7.30032e-286
859	CKAP4	mono	0.335773	0.0628198	0.466334	0.0918467	neutro	0.801704	2.38763	1.10428e-260
860	S100A10	mono	0.707685	0.278116	1	0.323798	SIGLEC15_ftM	0.79801	1.12763	0
861	FPR2	mono	0.260293	0.022319	0.209476	0.047626	neutro	0.792429	3.04438	0
862	ASGR2	mono	0.330284	0.0624388	0.431306	0.0909224	mono_DC prec	0.791937	2.39775	1.39207e-253
863	RNASE2	mono	0.344922	0.0716385	0.804054	0.100701	mono_DC prec	0.791805	2.2956	6.57494e-247
864	GCA	mono	0.710887	0.283941	0.676692	0.329344	SIGLEC15_ftM	0.789548	1.11065	0
865	BASP1	mono	0.552608	0.203103	0.859375	0.24027	cDC1	0.788013	1.42599	2.56227e-243
866	FCAR	mono	0.253431	0.0200871	0.204489	0.0449017	neutro	0.786467	3.10328	0
867	CLEC4E	mono	0.263952	0.0260751	0.293233	0.0513719	SIGLEC15_ftM	0.783586	2.96866	6.42237e-296
868	CLEC4A	mono	0.443733	0.138977	0.954887	0.171385	SIGLEC15_ftM	0.782674	1.76384	2.19179e-221
869	OSM	mono	0.36505	0.0893304	0.241895	0.118651	neutro	0.778128	2.13156	3.18442e-227
870	TNFSF13B	mono	0.604758	0.237779	0.609234	0.276805	mono_DC prec	0.776776	1.28444	3.5251e-253
871	LTA4H	mono	0.635865	0.255362	0.765823	0.295826	myeloid prog	0.774473	1.21798	4.85224e-266
872	ANXA1	mono	0.845837	0.34736	0.996241	0.40037	SIGLEC15_ftM	0.774251	0.915367	0
873	CAPG	mono	0.676578	0.27583	0.899775	0.318447	mono_DC prec	0.774208	1.1443	3.39637e-289
874	LTB4R	mono	0.307411	0.0546543	0.239401	0.0815334	neutro	0.7706	2.50674	9.80304e-245
875	AHNAK	mono	0.458829	0.154328	0.703008	0.186709	SIGLEC15_ftM	0.770007	1.6782	3.08567e-211
876	OSCAR	mono	0.316102	0.0603702	0.387218	0.0875657	SIGLEC15_ftM	0.769825	2.43537	5.64623e-239
877	EVI2B	mono	0.451967	0.150898	0.522556	0.182915	SIGLEC15_ftM	0.767772	1.69873	4.84426e-209
878	TRPM4	mono	0.350412	0.0839412	0.233492	0.112279	cDC2	0.76627	2.18677	8.45297e-221
879	MXD1	mono	0.597438	0.239684	0.453865	0.277729	neutro	0.765384	1.28111	1.18916e-240
880	ALDH2	mono	0.461116	0.158084	0.626984	0.190309	pDC prec	0.76504	1.6591	2.87354e-207
881	ADGRE3	mono	0.224154	0.0102885	0.0941704	0.0330317	mast	0.764428	3.41029	0
882	CD48	mono	0.612077	0.248449	0.90625	0.287118	cDC1	0.763787	1.24786	1.18211e-245
883	TSPO	mono	0.962489	0.393903	0.969925	0.454369	SIGLEC15_ftM	0.759256	0.788847	0
884	CD300E	mono	0.235133	0.0163854	0.0619469	0.0396478	cDC2	0.758942	3.22772	5.24641e-304
885	CD55	mono	0.693047	0.292869	0.815574	0.335425	MEMP	0.757054	1.09236	2.58103e-285
886	STX11	mono	0.485361	0.17779	0.3125	0.210498	cDC1	0.756328	1.55828	1.34093e-202
887	HP	mono	0.252059	0.0262929	0.35473	0.0503016	mono_DC prec	0.753584	2.98972	1.22002e-273
888	HK3	mono	0.258463	0.0299401	0.194514	0.0542421	neutro	0.753238	2.9143	5.31896e-266
889	ABHD5	mono	0.455627	0.162275	0.368852	0.193471	MEMP	0.748424	1.64263	2.46702e-193
890	SORL1	mono	0.445563	0.156668	0.487342	0.187391	myeloid prog	0.746122	1.67456	4.96454e-191
891	PLP2	mono	0.672461	0.289439	0.984127	0.330171	pDC prec	0.745184	1.10814	4.02512e-262
892	C1orf162	mono	0.851784	0.366413	0.953125	0.418029	cDC1	0.74293	0.872205	0
893	NUP214	mono	0.648216	0.278824	0.561937	0.318107	mono_DC prec	0.742446	1.14537	5.73902e-246
894	ALOX5	mono	0.401647	0.12847	0.627803	0.157521	mast	0.742322	1.8482	2.53034e-189
895	FCGR3A	mono	0.479872	0.183125	0.747368	0.214682	TREM2_ftM	0.73833	1.5386	1.70522e-187
896	CLEC12A	mono	0.26807	0.0397387	0.3125	0.0640202	cDC1	0.736804	2.74856	1.85828e-238
897	QPCT	mono	0.235133	0.021067	0.390625	0.0438315	cDC1	0.735355	3.1274	3.46772e-273
898	IL1B	mono	0.662855	0.290964	0.803279	0.330512	MEMP	0.733855	1.10711	4.64158e-247
899	AGTRAP	mono	0.661482	0.291345	0.699324	0.330706	mono_DC prec	0.731946	1.10652	1.00649e-244
900	CD44	mono	0.753888	0.334622	0.85443	0.379208	myeloid prog	0.731023	0.96967	0
901	RNASE2	mono_DC prec	0.804054	0.0689445	0.656085	0.100701	NMP	1.84579	2.2956	0
902	MPO	mono_DC prec	0.529279	0.015965	0.931217	0.0381397	NMP	1.72889	3.2665	0
903	AZU1	mono_DC prec	0.429054	0.0169819	0.936508	0.034783	NMP	1.44103	3.35863	0
904	S100A8	mono_DC prec	0.733108	0.134482	0.997506	0.160342	neutro	1.34191	1.83044	0
905	RNASE3	mono_DC prec	0.379505	0.0138804	0.634921	0.029675	NMP	1.33489	3.51745	0
906	CFP	mono_DC prec	0.752252	0.149939	0.773559	0.175958	mono	1.30704	1.73751	0
907	MKI67	mono_DC prec	0.579955	0.0848078	0.673469	0.106198	pro_B	1.30052	2.24245	2.53165e-278
908	FCN1	mono_DC prec	0.746622	0.156396	0.951052	0.181893	mono	1.27249	1.70433	0
909	CSTA	mono_DC prec	0.77027	0.17048	0.837603	0.19639	mono	1.25373	1.62765	0
910	PLAC8	mono_DC prec	0.90991	0.223764	0.97619	0.253405	pDC prec	1.24909	1.37276	0
911	MS4A3	mono_DC prec	0.373874	0.0223714	0.84127	0.0375559	NMP	1.22703	3.28192	2.59535e-258
912	CENPW	mono_DC prec	0.675676	0.139872	0.75102	0.163018	pro_B	1.2256	1.81389	1.93769e-268
913	MGST1	mono_DC prec	0.438063	0.0460647	0.512295	0.0629986	MEMP	1.21109	2.76464	9.74863e-239
914	TYMS	mono_DC prec	0.612613	0.117907	0.804082	0.139278	pro_B	1.20763	1.97128	7.08615e-247
915	UPK3A	mono_DC prec	0.417793	0.0397092	0.365079	0.056042	pDC prec	1.20393	2.88165	3.37742e-238
916	SELL	mono_DC prec	0.708333	0.16087	0.865079	0.18452	pDC prec	1.19708	1.69	2.58539e-267
917	CENPM	mono_DC prec	0.538288	0.0902481	0.714286	0.109603	pro_B	1.1901	2.21089	4.94587e-230
918	CES1	mono_DC prec	0.364865	0.0249136	0.132662	0.0395991	mono	1.17813	3.22895	3.94422e-238
919	BIRC5	mono_DC prec	0.495495	0.0749441	0.62449	0.0931115	pro_B	1.17629	2.37396	1.95913e-222
920	S100A9	mono_DC prec	0.842342	0.220866	0.997506	0.247714	neutro	1.17547	1.39548	0
921	PHF19	mono_DC prec	0.617117	0.128127	0.57377	0.149251	MEMP	1.17384	1.90213	8.43391e-235
922	CLSPN	mono_DC prec	0.470721	0.068436	0.516327	0.0858144	pro_B	1.15589	2.45557	2.48582e-214
923	PCLAF	mono_DC prec	0.515766	0.0890787	0.733607	0.107511	MEMP	1.15024	2.23016	5.10346e-213
924	FLNA	mono_DC prec	0.838964	0.227527	0.864662	0.25394	SIGLEC15_ftM	1.14993	1.37066	2.35357e-306
925	IGFBP7	mono_DC prec	0.48536	0.0766219	0.553279	0.094279	MEMP	1.14618	2.3615	1.76829e-210
926	LMNB1	mono_DC prec	0.672297	0.16026	0.728571	0.18238	pro_B	1.14402	1.70166	2.12885e-236
927	NUP210	mono_DC prec	0.515766	0.0956884	0.359375	0.113835	cDC1	1.12076	2.173	9.37945e-202
928	NFE2	mono_DC prec	0.467342	0.073978	0.934426	0.090971	MEMP	1.12032	2.39721	1.91188e-200
929	MCM7	mono_DC prec	0.644144	0.155023	0.818367	0.176153	pro_B	1.11849	1.7364	8.77879e-220
930	UHRF1	mono_DC prec	0.489865	0.085062	0.82449	0.102549	pro_B	1.11562	2.27741	9.70767e-199
931	VCAN	mono_DC prec	0.564189	0.120449	0.808326	0.139619	mono	1.1108	1.96884	1.46051e-202
932	FGR	mono_DC prec	0.603604	0.139313	0.696706	0.15937	mono	1.10854	1.83653	9.19969e-208
933	KIF22	mono_DC prec	0.628378	0.150854	0.606122	0.171483	pro_B	1.108	1.76327	2.13754e-212
934	UBE2C	mono_DC prec	0.478604	0.0832825	0.626531	0.10036	pro_B	1.10031	2.29899	1.10409e-192
935	RASGRP2	mono_DC prec	0.63964	0.158328	0.635246	0.17912	MEMP	1.09999	1.7197	6.62256e-212
936	MSRB1	mono_DC prec	0.595721	0.139465	0.47667	0.159175	mono	1.09479	1.83775	2.5595e-201
937	TK1	mono_DC prec	0.471847	0.0823673	0.583673	0.0991924	pro_B	1.09029	2.31069	7.55511e-189
938	S100A12	mono_DC prec	0.483108	0.0877059	0.842893	0.104787	neutro	1.08981	2.25583	9.081e-189
939	DTYMK	mono_DC prec	0.623874	0.154312	0.643443	0.174596	MEMP	1.08883	1.74528	2.19432e-204
940	PRAM1	mono_DC prec	0.697072	0.187716	0.62963	0.20972	NMP	1.08881	1.56198	5.87716e-223
941	ATAD2	mono_DC prec	0.501126	0.0970104	0.636735	0.114468	pro_B	1.08617	2.16746	5.79766e-188
942	KCNE5	mono_DC prec	0.313063	0.0185581	0.185185	0.0312804	NMP	1.08469	3.46476	6.16207e-213
943	RETN	mono_DC prec	0.954955	0.294997	0.846561	0.323507	NMP	1.0777	1.12854	0
944	GLIPR2	mono_DC prec	0.629505	0.163413	0.576853	0.183547	mono	1.06719	1.69528	1.10828e-197
945	CDT1	mono_DC prec	0.447072	0.076266	0.639344	0.0922845	MEMP	1.06532	2.38288	9.80504e-180
946	DHFR	mono_DC prec	0.489865	0.0967053	0.622449	0.113689	pro_B	1.06511	2.17428	1.19888e-179
947	HP	mono_DC prec	0.35473	0.0365568	0.316708	0.0503016	neutro	1.06054	2.98972	4.11736e-189
948	CENPF	mono_DC prec	0.487613	0.0977222	0.653061	0.114565	pro_B	1.05647	2.16661	2.25377e-176
949	MNDA	mono_DC prec	0.88964	0.27949	0.873285	0.305847	mono	1.05393	1.18467	4.51152e-301
950	ANXA2	mono_DC prec	0.855856	0.268965	1	0.294318	SIGLEC15_ftM	1.04679	1.22309	2.1619e-276
951	ZWINT	mono_DC prec	0.470721	0.0918751	0.72449	0.108241	pro_B	1.0466	2.2234	2.16252e-172
952	PTTG1	mono_DC prec	0.606982	0.159193	0.738776	0.178537	pro_B	1.04581	1.72296	1.76963e-185
953	SNRNP25	mono_DC prec	0.690315	0.200071	0.67623	0.221249	MEMP	1.04132	1.50847	1.41947e-203
954	ASGR2	mono_DC prec	0.431306	0.0755542	0.330284	0.0909224	mono	1.03416	2.39775	1.39588e-168
955	ASF1B	mono_DC prec	0.416667	0.069097	0.614286	0.0841117	pro_B	1.0315	2.47561	1.65276e-168
956	CAPG	mono_DC prec	0.899775	0.292201	0.838346	0.318447	SIGLEC15_ftM	1.02961	1.1443	6.67004e-299
957	POLE4	mono_DC prec	0.693694	0.206478	0.602459	0.227525	MEMP	1.02701	1.4805	2.07406e-199
958	CAPN2	mono_DC prec	0.438063	0.0809437	0.37594	0.0963709	SIGLEC15_ftM	1.02487	2.33955	8.29707e-165
959	HMGB3	mono_DC prec	0.540541	0.132855	0.692623	0.150467	MEMP	1.02379	1.89401	4.86458e-168
960	LILRA2	mono_DC prec	0.583333	0.154617	0.557182	0.173137	mono	1.02298	1.75367	2.81006e-173
961	NUSAP1	mono_DC prec	0.44482	0.0856722	0.75102	0.101187	pro_B	1.01899	2.29078	2.11003e-162
962	S100P	mono_DC prec	0.456081	0.0918751	0.80798	0.107608	neutro	1.01672	2.22926	2.24264e-161
963	RFLNB	mono_DC prec	0.400901	0.0650803	0.359788	0.0795875	NMP	1.01464	2.5309	1.8186e-163
964	SKA2	mono_DC prec	0.585586	0.160209	0.631148	0.178585	MEMP	1.00878	1.72269	1.39588e-168
965	LYZ	mono_DC prec	0.974099	0.327232	0.984375	0.355176	cDC1	1.00833	1.03514	0
966	PCNA	mono_DC prec	0.560811	0.148058	0.667347	0.165888	pro_B	1.00746	1.79644	1.37039e-164
967	CKS1B	mono_DC prec	0.650901	0.194478	0.767347	0.214195	pro_B	1.00295	1.54087	1.95662e-179
968	NKG7	mono_DC prec	0.789414	0.25783	0.99308	0.280794	NK	1.00266	1.27013	1.67114e-225
969	TOP2A	mono_DC prec	0.451577	0.0947732	0.630612	0.110187	pro_B	0.995987	2.20558	7.86714e-154
970	PHGDH	mono_DC prec	0.368243	0.0533354	0.481633	0.0669391	pro_B	0.995719	2.70397	2.40833e-160
971	PSTPIP1	mono_DC prec	0.531532	0.137126	0.800752	0.154164	SIGLEC15_ftM	0.993824	1.86974	1.69524e-156
972	AURKB	mono_DC prec	0.384009	0.0616229	0.577551	0.0755497	pro_B	0.991882	2.58296	1.23471e-156
973	TPX2	mono_DC prec	0.397523	0.0686903	0.532653	0.0828955	pro_B	0.9899	2.49017	2.10019e-154
974	CLEC11A	mono_DC prec	0.540541	0.144448	0.831967	0.161559	MEMP	0.985344	1.82289	2.07829e-154
975	CD1D	mono_DC prec	0.531532	0.139974	0.46875	0.156888	cDC1	0.984513	1.85222	3.15264e-153
976	LYST	mono_DC prec	0.658784	0.204952	0.492063	0.224557	NMP	0.983975	1.49362	1.23599e-174
977	MYO1G	mono_DC prec	0.463964	0.104739	0.342177	0.120257	mono	0.982734	2.11813	4.78282e-149
978	CDA	mono_DC prec	0.432432	0.0884177	0.805486	0.103279	neutro	0.981761	2.27032	4.11905e-149
979	MTMR11	mono_DC prec	0.302928	0.0273032	0.218207	0.03921	mono	0.98113	3.23882	4.34547e-170
980	ENHO	mono_DC prec	0.318694	0.0337604	0.172226	0.0460693	cDC2	0.980815	3.07761	4.51243e-165
981	CCNB2	mono_DC prec	0.397523	0.0711308	0.493878	0.0852306	pro_B	0.978857	2.46239	2.88257e-150
982	GCHFR	mono_DC prec	0.494369	0.122534	0.463115	0.138597	MEMP	0.976965	1.97618	6.6654e-148
983	SPNS3	mono_DC prec	0.420045	0.0833333	0.455026	0.097879	NMP	0.976195	2.32402	1.17671e-147
984	STXBP2	mono_DC prec	0.934685	0.328401	0.860933	0.354592	mono	0.969068	1.03679	2.65162e-303
985	CDC20	mono_DC prec	0.376126	0.0626907	0.508163	0.0762308	pro_B	0.968145	2.57399	1.23594e-148
986	GINS2	mono_DC prec	0.398649	0.075605	0.57377	0.0895602	MEMP	0.961877	2.41284	6.49048e-144
987	GGH	mono_DC prec	0.396396	0.0745373	0.520492	0.0884413	MEMP	0.961426	2.42542	6.08938e-144
988	HELLS	mono_DC prec	0.423423	0.0888245	0.567347	0.103279	pro_B	0.961308	2.27032	4.28504e-142
989	RPL39L	mono_DC prec	0.443694	0.100569	0.428571	0.115392	pro_B	0.958121	2.15942	2.36951e-140
990	CCND3	mono_DC prec	0.702703	0.236679	0.863265	0.256811	pro_B	0.955265	1.35942	1.5489e-176
991	NCAPD2	mono_DC prec	0.438063	0.0988408	0.406122	0.113495	pro_B	0.953224	2.176	1.0093e-138
992	IL17RA	mono_DC prec	0.614865	0.194122	0.384721	0.212298	mono	0.952895	1.54976	3.15917e-154
993	C19orf48	mono_DC prec	0.567568	0.169819	0.840164	0.187001	MEMP	0.951606	1.67664	4.85228e-146
994	CACNA2D3	mono_DC prec	0.387387	0.0722493	0.242342	0.085863	cDC2	0.951037	2.455	5.58579e-141
995	ICAM3	mono_DC prec	0.722973	0.248729	0.898734	0.269216	myeloid prog	0.948715	1.31224	1.36298e-180
996	RRM2	mono_DC prec	0.337838	0.0482001	0.544898	0.0607122	pro_B	0.94649	2.80161	1.06357e-146
997	CENPK	mono_DC prec	0.427928	0.0952817	0.579592	0.109652	pro_B	0.945912	2.21045	2.00553e-136
998	PADI4	mono_DC prec	0.397523	0.079215	0.725686	0.0929656	neutro	0.944325	2.37553	1.33901e-137
999	RPA3	mono_DC prec	0.724099	0.25178	0.782787	0.272183	MEMP	0.942255	1.30128	1.06782e-178
1000	MCM4	mono_DC prec	0.396396	0.079215	0.483607	0.0929169	MEMP	0.941858	2.37605	8.26942e-137
1001	SPINK2	myeloid prog	0.981013	0.0156878	0.30829	0.0231076	pre_pro_B	3.69606	3.76759	3.55719e-256
1002	CD34	myeloid prog	0.892405	0.0269144	0.340164	0.0335668	MEMP	3.02902	3.39422	8.01886e-189
1003	C1QTNF4	myeloid prog	0.949367	0.0390234	0.465608	0.0460206	NMP	2.92278	3.07867	1.53371e-189
1004	SMIM24	myeloid prog	0.943038	0.0487793	0.663212	0.0556529	pre_pro_B	2.72408	2.88862	5.31979e-174
1005	NPR3	myeloid prog	0.626582	0.00877537	0.45082	0.013524	MEMP	2.69636	4.30329	1.05574e-146
1006	ANGPT1	myeloid prog	0.708861	0.0204922	0.672131	0.0257832	MEMP	2.59303	3.65803	1.40625e-140
1007	PRSS57	myeloid prog	0.93038	0.060251	0.954918	0.0669391	MEMP	2.51572	2.70397	9.70855e-157
1008	BAALC	myeloid prog	0.64557	0.0170115	0.204663	0.0218428	pre_pro_B	2.46858	3.82389	7.79976e-129
1009	CRYGD	myeloid prog	0.512658	0.00853025	0.315574	0.0124051	MEMP	2.25039	4.38964	9.14838e-112
1010	HOPX	myeloid prog	0.848101	0.0689774	0.565398	0.0749659	NK	2.19719	2.59072	6.01463e-123
1011	GATA2	myeloid prog	0.601266	0.028189	0.910314	0.0325939	mast	2.05851	3.42363	2.0069e-97
1012	TRH	myeloid prog	0.588608	0.026032	0.246114	0.0303561	pre_pro_B	2.05704	3.49476	4.39578e-97
1013	LINC02573	myeloid prog	0.411392	0.00377488	0.221311	0.00690796	MEMP	2.04671	4.97508	3.40212e-100
1014	RBPMS	myeloid prog	0.474684	0.0147563	0.137306	0.0182915	pre_pro_B	1.89936	4.00132	1.50379e-85
1015	GNG11	myeloid prog	0.810127	0.0904991	0.856589	0.0960304	mega	1.8982	2.34309	3.23377e-98
1016	BEX2	myeloid prog	0.582278	0.0349054	0.446721	0.0391127	MEMP	1.88734	3.24131	6.05711e-85
1017	LAPTM4B	myeloid prog	0.822785	0.0967252	0.856557	0.102306	MEMP	1.87577	2.27979	6.20291e-98
1018	CYTL1	myeloid prog	0.734177	0.0736347	0.844262	0.0787118	MEMP	1.86625	2.54196	4.36845e-90
1019	CD200	myeloid prog	0.550633	0.0328464	0.310881	0.0368262	pre_pro_B	1.81794	3.30154	1.52523e-79
1020	MDK	myeloid prog	0.816456	0.102412	0.432653	0.1079	pro_B	1.81788	2.22655	1.9719e-93
1021	CDCA7	myeloid prog	0.841772	0.115354	0.815574	0.120938	MEMP	1.77823	2.11248	2.50506e-93
1022	PROM1	myeloid prog	0.316456	0.00142171	0.026455	0.00384316	NMP	1.75996	5.56146	1.39232e-85
1023	AC084033.3	myeloid prog	0.873418	0.13266	0.954918	0.138354	MEMP	1.72757	1.97794	1.83898e-93
1024	HOXA9	myeloid prog	0.405063	0.0115207	0.27459	0.0145456	MEMP	1.71361	4.23046	9.14289e-74
1025	TFPI	myeloid prog	0.620253	0.0595647	0.290984	0.0638743	MEMP	1.70622	2.75084	1.54388e-73
1026	NFE2	myeloid prog	0.702532	0.0862339	0.934426	0.090971	MEMP	1.68412	2.39721	9.05917e-76
1027	MYB	myeloid prog	0.64557	0.0699578	0.790984	0.0743822	MEMP	1.67754	2.59854	1.41331e-72
1028	MLLT3	myeloid prog	0.575949	0.0517208	0.545082	0.0557501	MEMP	1.66269	2.88688	2.34257e-69
1029	ITM2A	myeloid prog	0.727848	0.0994705	0.647541	0.1043	MEMP	1.64529	2.26048	9.77245e-75
1030	GUCY1A1	myeloid prog	0.575949	0.0568193	0.468912	0.0608095	pre_pro_B	1.61266	2.80001	5.19153e-66
1031	MEG3	myeloid prog	0.5	0.03618	0.45082	0.0397451	MEMP	1.61263	3.22527	4.51478e-65
1032	FAM30A	myeloid prog	0.360759	0.00931464	0.25	0.012016	MEMP	1.59511	4.42152	4.86452e-67
1033	ERG	myeloid prog	0.43038	0.022159	0.275194	0.0252968	pre_B	1.58254	3.67708	1.27942e-63
1034	CLDN15	myeloid prog	0.392405	0.0151485	0.135246	0.0180483	MEMP	1.57539	4.01471	3.55482e-64
1035	SPN	myeloid prog	0.797468	0.140798	0.82377	0.145845	MEMP	1.53529	1.92521	1.03704e-72
1036	PTPRCAP	myeloid prog	0.829114	0.152564	0.645833	0.157764	ILC prec	1.53109	1.84665	2.37061e-75
1037	GNAI1	myeloid prog	0.582278	0.0684871	0.360656	0.0724363	MEMP	1.52851	2.62505	1.42057e-60
1038	DLK1	myeloid prog	0.462025	0.0332876	0.442623	0.036583	MEMP	1.52846	3.30817	1.84952e-59
1039	HMGA2	myeloid prog	0.575949	0.0675066	0.389344	0.0714147	MEMP	1.52008	2.63925	7.10083e-60
1040	TFDP2	myeloid prog	0.753165	0.13065	0.848361	0.135435	MEMP	1.50577	1.99926	2.89573e-67
1041	NOG	myeloid prog	0.291139	0.00357878	0.0763889	0.00578906	ILC prec	1.49989	5.15178	4.11192e-65
1042	C11orf1	myeloid prog	0.613924	0.084322	0.631148	0.0883927	MEMP	1.48936	2.42597	5.72375e-59
1043	MEST	myeloid prog	0.772152	0.140602	0.860656	0.145456	MEMP	1.48862	1.92788	1.49671e-67
1044	CALCRL	myeloid prog	0.506329	0.0495147	0.84375	0.0530259	cDC1	1.48708	2.93698	1.25738e-56
1045	FAM216A	myeloid prog	0.575949	0.0728503	0.651639	0.0767173	MEMP	1.47882	2.56763	3.73829e-57
1046	LRRC70	myeloid prog	0.310127	0.0062261	0.0737705	0.00856198	MEMP	1.47633	4.76042	2.07385e-61
1047	NREP	myeloid prog	0.873418	0.180361	0.848361	0.185688	MEMP	1.47056	1.68369	3.96328e-76
1048	EBPL	myeloid prog	0.93038	0.20605	0.922131	0.211617	MEMP	1.44486	1.55298	2.7354e-82
1049	SELL	myeloid prog	0.85443	0.179331	0.865079	0.18452	pDC prec	1.44398	1.69	2.97251e-72
1050	CDK6	myeloid prog	0.822785	0.170703	0.885246	0.175715	MEMP	1.43073	1.73889	4.04948e-68
1051	CPXM1	myeloid prog	0.392405	0.0245122	0.471311	0.0273399	MEMP	1.41243	3.59941	1.07869e-52
1052	CD82	myeloid prog	0.613924	0.0995686	0.782787	0.103522	MEMP	1.39236	2.26797	1.23529e-52
1053	PREX2	myeloid prog	0.240506	0.00127463	0.078125	0.00311345	cDC1	1.38821	5.77203	1.17904e-62
1054	ADGRG1	myeloid prog	0.411392	0.0318168	0.197895	0.0347344	TREM2_ftM	1.38229	3.36003	3.20787e-50
1055	CACNA1C-AS1	myeloid prog	0.291139	0.00681439	0.237705	0.00899981	MEMP	1.37143	4.71055	7.22111e-55
1056	MSI2	myeloid prog	0.626582	0.108491	0.534694	0.112473	pro_B	1.36911	2.18504	1.33628e-51
1057	ISYNA1	myeloid prog	0.677215	0.128493	0.819672	0.132711	MEMP	1.36769	2.01958	1.04477e-53
1058	CYYR1	myeloid prog	0.35443	0.0187764	0.397541	0.0213563	MEMP	1.36328	3.84641	1.34581e-50
1059	RAMP1	myeloid prog	0.518987	0.0707913	0.284974	0.0742362	pre_pro_B	1.34963	2.6005	1.00736e-47
1060	PRSS2	myeloid prog	0.227848	0.00112756	0.0440415	0.00287021	pre_pro_B	1.33368	5.85337	7.12404e-60
1061	HEMGN	myeloid prog	0.316456	0.0128934	0.282787	0.0152267	MEMP	1.32427	4.1847	1.07836e-49
1062	BZW2	myeloid prog	0.810127	0.190754	0.889344	0.195515	MEMP	1.32222	1.63212	6.75698e-60
1063	NUCB2	myeloid prog	0.898734	0.22463	0.868852	0.229811	MEMP	1.32159	1.4705	1.96199e-69
1064	C11orf74	myeloid prog	0.556962	0.0922639	0.553279	0.0958358	MEMP	1.30614	2.34512	1.45448e-45
1065	MSRB3	myeloid prog	0.259494	0.00485342	0.132275	0.00681066	NMP	1.29468	4.98927	7.95033e-52
1066	CCNB1IP1	myeloid prog	0.746835	0.172517	0.795082	0.176931	MEMP	1.29351	1.73199	4.59947e-53
1067	ITGA4	myeloid prog	0.886076	0.229483	0.881148	0.23453	MEMP	1.28496	1.45017	2.00033e-65
1068	OCIAD2	myeloid prog	0.651899	0.135503	0.743056	0.139473	ILC prec	1.28417	1.96989	3.06755e-47
1069	CTHRC1	myeloid prog	0.272152	0.00705952	0.20082	0.0090971	MEMP	1.27906	4.6998	1.78137e-49
1070	BEX3	myeloid prog	0.898734	0.236396	0.934426	0.241487	MEMP	1.27705	1.42094	1.65351e-66
1071	CMBL	myeloid prog	0.341772	0.0214237	0.471311	0.023886	MEMP	1.27634	3.73446	4.06474e-45
1072	ANKRD28	myeloid prog	0.449367	0.0573586	0.356557	0.0603717	MEMP	1.26148	2.80724	8.06627e-42
1073	AC090152.1	myeloid prog	0.531646	0.092313	0.5	0.0956898	pre_pro_B	1.24758	2.34664	2.08472e-41
1074	PTPN7	myeloid prog	0.651899	0.144818	0.668033	0.148716	MEMP	1.24234	1.90572	1.29034e-44
1075	KDM5B	myeloid prog	0.626582	0.134327	0.577869	0.138111	MEMP	1.24045	1.9797	1.78005e-43
1076	MMP28	myeloid prog	0.221519	0.00225512	0.0406977	0.00394046	pre_B	1.22643	5.53646	5.82679e-51
1077	PLAC8	myeloid prog	0.892405	0.248456	0.97619	0.253405	pDC prec	1.22506	1.37276	2.79829e-62
1078	MAP7	myeloid prog	0.341772	0.0256398	0.463115	0.0280697	MEMP	1.22117	3.57307	2.15994e-41
1079	KIT	myeloid prog	0.367089	0.034121	0.708333	0.0366803	ILC prec	1.21342	3.30552	4.76603e-40
1080	GSTM5	myeloid prog	0.310127	0.01809	0.245902	0.0203347	MEMP	1.20808	3.89543	6.63987e-42
1081	SULT1C4	myeloid prog	0.297468	0.0155407	0.0778689	0.0177077	MEMP	1.19991	4.03375	5.01493e-42
1082	TSPAN32	myeloid prog	0.468354	0.074272	0.622951	0.077301	MEMP	1.19901	2.56005	7.7833e-38
1083	PHGDH	myeloid prog	0.443038	0.0640259	0.481633	0.0669391	pro_B	1.19796	2.70397	7.98589e-38
1084	LINC00665	myeloid prog	0.436709	0.0615747	0.459016	0.0644581	MEMP	1.19734	2.74174	7.98589e-38
1085	IGFBP7	myeloid prog	0.506329	0.0910874	0.553279	0.094279	MEMP	1.19569	2.3615	7.56739e-38
1086	JUP	myeloid prog	0.639241	0.150407	0.508163	0.154164	pro_B	1.19521	1.86974	3.55215e-41
1087	ACAP1	myeloid prog	0.651899	0.156878	0.548611	0.160683	ILC prec	1.19188	1.82832	1.76981e-41
1088	SPTBN1	myeloid prog	0.56962	0.120502	0.557143	0.123954	pro_B	1.18928	2.08784	1.47367e-38
1089	GABPB1-AS1	myeloid prog	0.575949	0.124179	0.532787	0.127651	MEMP	1.18556	2.05845	1.71435e-38
1090	SVOPL	myeloid prog	0.291139	0.0150015	0.516393	0.017124	MEMP	1.18414	4.06728	2.56902e-41
1091	IGF2BP2	myeloid prog	0.677215	0.170164	0.692623	0.174061	MEMP	1.18401	1.74835	3.81611e-42
1092	ADA	myeloid prog	0.651899	0.159918	0.626984	0.163699	pDC prec	1.17976	1.80972	9.49503e-41
1093	ICAM3	myeloid prog	0.898734	0.26434	0.8125	0.269216	cDC1	1.17936	1.31224	4.48541e-60
1094	FAM69B	myeloid prog	0.297468	0.0171095	0.331967	0.0192644	MEMP	1.17485	3.94949	2.55051e-40
1095	ARMH1	myeloid prog	0.487342	0.0874596	0.412698	0.0905332	NMP	1.17061	2.40204	3.56399e-36
1096	KLHL23	myeloid prog	0.341772	0.0309834	0.508197	0.0333723	MEMP	1.16204	3.40003	1.75396e-37
1097	CLDN10	myeloid prog	0.21519	0.00289244	0.0901639	0.00452423	MEMP	1.16166	5.39831	2.04838e-46
1098	MFAP4	myeloid prog	0.272152	0.0121581	0.0899471	0.0141565	NMP	1.15871	4.25758	9.28077e-41
1099	PAICS	myeloid prog	0.677215	0.17688	0.864754	0.180726	MEMP	1.15856	1.71077	1.32858e-40
1100	AC002454.1	myeloid prog	0.335443	0.0300029	0.512295	0.0323507	MEMP	1.15095	3.43112	5.44008e-37
1101	PGLYRP1	neutro	0.693267	0.0190027	0.137566	0.0321561	NMP	2.38287	3.43715	0
1102	CD177	neutro	0.448878	0.000694617	0.021164	0.00943763	NMP	2.09314	4.66305	3.30525e-304
1103	ARG1	neutro	0.468828	0.00451501	0.0343092	0.0135727	mono	2.01582	4.2997	3.24976e-266
1104	LTF	neutro	0.438903	0.00267924	0.0740741	0.0111889	NMP	1.97191	4.49283	1.63807e-264
1105	CAMP	neutro	0.481297	0.00764078	0.109375	0.0168807	cDC1	1.96445	4.08158	1.23894e-249
1106	S100A12	neutro	0.842893	0.0901017	0.60247	0.104787	mono	1.90142	2.25583	4.95935e-267
1107	CDA	neutro	0.805486	0.0893079	0.588289	0.103279	mono	1.82871	2.27032	2.1025e-244
1108	S100A8	neutro	0.997506	0.143686	0.833028	0.160342	mono	1.82588	1.83044	0
1109	LCN2	neutro	0.416459	0.0048127	0.24031	0.012843	mega	1.81366	4.35496	1.32963e-226
1110	S100P	neutro	0.80798	0.093674	0.634921	0.107608	NMP	1.80119	2.22926	4.95067e-240
1111	PADI4	neutro	0.725686	0.0803771	0.488106	0.0929656	mono	1.72389	2.37553	8.56962e-210
1112	CRISP3	neutro	0.331671	0.00138923	0.0532787	0.00783226	MEMP	1.60844	4.8495	2.66405e-204
1113	CHI3L1	neutro	0.336658	0.00590424	0.047619	0.0123565	NMP	1.47913	4.39357	6.78607e-165
1114	CMTM2	neutro	0.426434	0.0271893	0.178295	0.0349776	mega	1.42985	3.35305	4.61338e-141
1115	FCGR3B	neutro	0.413965	0.0240139	0.128545	0.0316209	mono	1.42981	3.45394	6.00864e-142
1116	TFF3	neutro	0.331671	0.00778963	0.0208333	0.0141078	ILC prec	1.41326	4.26103	8.72273e-151
1117	ORM1	neutro	0.374065	0.0170181	0.134035	0.0239833	mono	1.39541	3.7304	2.00775e-139
1118	S100A9	neutro	0.997506	0.232796	0.933211	0.247714	mono	1.392	1.39548	1.91779e-242
1119	G0S2	neutro	0.645885	0.109601	0.621683	0.120062	mono	1.36911	2.11974	1.1219e-136
1120	ANXA3	neutro	0.374065	0.0195981	0.302326	0.0265129	mega	1.3579	3.63012	4.53736e-132
1121	ADGRG3	neutro	0.38404	0.0289754	0.148673	0.0359019	mono	1.27769	3.32696	7.46204e-116
1122	FCN1	neutro	0.693267	0.171719	0.951052	0.181893	mono	1.18156	1.70433	3.67404e-111
1123	CKAP4	neutro	0.466334	0.0843959	0.390766	0.0918467	mono_DC prec	1.11344	2.38763	1.43307e-84
1124	MCEMP1	neutro	0.473815	0.0886132	0.489021	0.0961277	mono	1.10971	2.34208	5.14687e-84
1125	FOLR3	neutro	0.309227	0.0266435	0.191217	0.0321561	mono	1.06286	3.43715	7.64377e-85
1126	AL034397.3	neutro	0.446384	0.0981394	0.352459	0.104933	MEMP	1.00634	2.25443	1.44926e-67
1127	BCL2A1	neutro	0.660848	0.211163	0.765625	0.219936	cDC1	1.0008	1.51442	1.90394e-78
1128	AC245128.3	neutro	0.299252	0.0306624	0.190759	0.0359019	mono	0.9956	3.32696	2.8737e-74
1129	CHIT1	neutro	0.19202	0.00292731	0.010582	0.00661607	NMP	0.963605	5.01825	8.9958e-94
1130	HP	neutro	0.316708	0.0450012	0.35473	0.0503016	mono_DC prec	0.946868	2.98972	4.03738e-64
1131	BPI	neutro	0.284289	0.0310593	0.396825	0.0359992	NMP	0.945051	3.32426	1.57435e-67
1132	VNN2	neutro	0.314214	0.0450012	0.298719	0.050253	mono	0.939717	2.99069	3.43686e-63
1133	MNDA	neutro	0.793017	0.296155	0.88964	0.305847	mono_DC prec	0.939463	1.18467	7.69988e-89
1134	CEACAM1	neutro	0.241895	0.0164227	0.0402562	0.0208212	mono	0.936566	3.87178	4.97371e-73
1135	CEACAM8	neutro	0.17207	0.00153808	0.132275	0.00486476	NMP	0.916399	5.32574	1.108e-92
1136	RGL4	neutro	0.376559	0.0830563	0.539683	0.0887819	NMP	0.911864	2.42157	1.36767e-54
1137	BASP1	neutro	0.630923	0.232498	0.859375	0.24027	cDC1	0.899689	1.42599	2.61154e-60
1138	MGAM	neutro	0.224439	0.0146862	0.101555	0.018778	mono	0.892161	3.97507	1.51278e-68
1139	LINC01506	neutro	0.226933	0.0168693	0.103843	0.0209671	mono	0.877049	3.8648	2.99229e-65
1140	S100A6	neutro	0.982544	0.401786	0.98536	0.413115	mono_DC prec	0.868596	0.884028	3.0272e-138
1141	CSF3R	neutro	0.586035	0.233441	0.734675	0.240319	mono	0.835561	1.42579	1.38967e-47
1142	MMP9	neutro	0.436409	0.143538	0.996241	0.149251	SIGLEC15_ftM	0.830105	1.90213	1.53024e-41
1143	MMP25	neutro	0.206983	0.0153312	0.109375	0.0190699	cDC1	0.819578	3.95965	3.23808e-59
1144	LYZ	neutro	0.763092	0.34706	0.984375	0.355176	cDC1	0.789909	1.03514	1.04988e-60
1145	ACTN1	neutro	0.361596	0.109898	0.658915	0.114808	mega	0.782671	2.16449	2.83638e-36
1146	MSRB1	neutro	0.42394	0.153907	0.595721	0.159175	mono_DC prec	0.779097	1.83775	1.2632e-34
1147	VNN3	neutro	0.19202	0.0142396	0.118481	0.0177077	mono	0.774561	4.03375	1.31436e-54
1148	STXBP2	neutro	0.745636	0.346812	0.934685	0.354592	mono_DC prec	0.773065	1.03679	1.35296e-55
1149	PROK2	neutro	0.197007	0.018705	0.130375	0.0221833	mono	0.750286	3.80842	3.95822e-49
1150	DYSF	neutro	0.261845	0.0531382	0.252516	0.0572096	mono	0.749149	2.86103	1.47038e-38
1151	CYSTM1	neutro	0.483791	0.211163	0.849624	0.216482	SIGLEC15_ftM	0.74032	1.53025	2.4326e-30
1152	DRC1	neutro	0.157107	0.00625155	0.0306496	0.0091944	mono	0.736701	4.68916	1.1118e-57
1153	SMIM25	neutro	0.331671	0.108211	0.63678	0.112571	mono	0.724427	2.18418	1.25283e-29
1154	SLC11A1	neutro	0.34414	0.118283	0.570906	0.122689	mono	0.72204	2.0981	8.74566e-29
1155	FPR1	neutro	0.608479	0.299777	0.769442	0.305799	mono	0.720943	1.18483	6.36041e-34
1156	NCF1	neutro	0.872818	0.430365	0.904762	0.438996	pDC prec	0.718561	0.823265	7.02795e-72
1157	SORL1	neutro	0.421446	0.182734	0.487342	0.187391	myeloid prog	0.705737	1.67456	2.56681e-25
1158	CD24	neutro	0.316708	0.103944	0.967347	0.108095	pro_B	0.704595	2.22475	8.92075e-28
1159	GCA	neutro	0.630923	0.323344	0.710887	0.329344	mono	0.700735	1.11065	4.47679e-33
1160	IVNS1ABP	neutro	0.608479	0.311139	0.627049	0.316939	MEMP	0.69917	1.14905	3.38877e-31
1161	APOBEC3A	neutro	0.19202	0.0258993	0.191674	0.0291399	mono	0.678915	3.53565	3.78442e-38
1162	FGR	neutro	0.369077	0.155197	0.696706	0.15937	mono	0.677821	1.83653	1.74894e-22
1163	TUBA4A	neutro	0.319202	0.117241	0.751938	0.121181	mega	0.673666	2.11047	1.18442e-23
1164	MMP8	neutro	0.109726	4.96155e-05	0.000457457	0.00218914	mono	0.671987	6.12425	2.06887e-72
1165	CSTA	neutro	0.406484	0.19221	0.837603	0.19639	mono	0.661614	1.62765	3.81506e-20
1166	MEGF9	neutro	0.259352	0.0810221	0.356816	0.0845009	mono	0.640856	2.47099	1.91331e-23
1167	QPCT	neutro	0.204489	0.0406351	0.390625	0.0438315	cDC1	0.639519	3.1274	8.57447e-30
1168	FPR2	neutro	0.209476	0.0444059	0.260293	0.047626	mono	0.637725	3.04438	8.74566e-29
1169	FCAR	neutro	0.204489	0.0417266	0.253431	0.0449017	mono	0.634586	3.10328	4.64621e-29
1170	TSPO	neutro	0.795511	0.447581	0.969925	0.454369	SIGLEC15_ftM	0.627536	0.788847	1.20653e-42
1171	RAB27A	neutro	0.284289	0.107169	0.372748	0.110625	mono_DC prec	0.625895	2.20161	1.13418e-19
1172	PLBD1	neutro	0.371571	0.184718	0.625	0.188363	cDC1	0.620294	1.66938	7.55636e-16
1173	CLEC4D	neutro	0.139651	0.00997271	0.0745654	0.0125024	mono	0.611927	4.38183	1.17624e-39
1174	SYNE2	neutro	0.216958	0.058199	0.383673	0.061296	pro_B	0.605755	2.79204	3.29448e-23
1175	LTB4R	neutro	0.239401	0.0783925	0.307411	0.0815334	mono	0.600118	2.50674	5.5408e-20
1176	RFLNB	neutro	0.234414	0.0765071	0.400901	0.0795875	mono_DC prec	0.593278	2.5309	1.3552e-19
1177	CEACAM3	neutro	0.127182	0.00709501	0.0503202	0.00943763	mono	0.593056	4.66305	2.52865e-40
1178	RBP7	neutro	0.291771	0.127859	0.633577	0.131057	mono	0.592915	2.03213	2.43572e-15
1179	BST1	neutro	0.249377	0.0925825	0.440073	0.0956412	mono	0.585325	2.34715	3.22828e-17
1180	CLEC4E	neutro	0.197007	0.0484743	0.293233	0.0513719	SIGLEC15_ftM	0.584849	2.96866	5.23287e-23
1181	TNFRSF10C	neutro	0.144638	0.0150335	0.0777676	0.0175618	mono	0.584633	4.04203	1.98778e-33
1182	CCDC88B	neutro	0.284289	0.125626	0.37037	0.128722	NMP	0.582823	2.0501	1.35529e-14
1183	MXD1	neutro	0.453865	0.274225	0.597438	0.277729	mono	0.581451	1.28111	4.99867e-12
1184	ACSL1	neutro	0.349127	0.186653	0.39387	0.189823	mono	0.580132	1.66166	4.84935e-12
1185	SELL	neutro	0.341646	0.181394	0.865079	0.18452	pDC prec	0.57738	1.69	6.34331e-12
1186	SYNE1	neutro	0.239401	0.0868767	0.184775	0.0898521	NK	0.576859	2.40959	4.87077e-17
1187	NBEAL2	neutro	0.249377	0.0967502	0.40625	0.0997276	cDC1	0.574891	2.30531	5.77865e-16
1188	CEBPE	neutro	0.174564	0.0360705	0.391534	0.0387721	NMP	0.567341	3.25005	4.1337e-24
1189	HK3	neutro	0.194514	0.0514513	0.258463	0.0542421	mono	0.566871	2.9143	7.31305e-21
1190	CXCR2	neutro	0.134663	0.0128504	0.0544373	0.0152267	mono	0.563526	4.1847	1.258e-32
1191	CA4	neutro	0.0997506	0.00163731	0.0126582	0.00355127	myeloid prog	0.562638	5.64045	1.16586e-46
1192	RETN	neutro	0.496259	0.320069	0.954955	0.323507	mono_DC prec	0.560047	1.12854	6.99305e-11
1193	PSTPIP1	neutro	0.299252	0.151278	0.800752	0.154164	SIGLEC15_ftM	0.559522	1.86974	2.0388e-11
1194	PRAM1	neutro	0.356608	0.206797	0.697072	0.20972	mono_DC prec	0.557016	1.56198	1.07313e-09
1195	PYGL	neutro	0.446384	0.284247	0.47484	0.28741	mono	0.556572	1.24685	1.20664e-09
1196	CYFIP2	neutro	0.266833	0.121856	0.547619	0.124684	pDC prec	0.555539	2.08197	1.50193e-12
1197	USP10	neutro	0.356608	0.208782	0.618852	0.211666	MEMP	0.553723	1.55275	2.13e-09
1198	CFP	neutro	0.316708	0.173158	0.773559	0.175958	mono	0.550283	1.73751	6.69717e-10
1199	ABTB1	neutro	0.314214	0.172811	0.300752	0.175569	SIGLEC15_ftM	0.546646	1.73972	1.23379e-09
1200	S100A4	neutro	0.793017	0.496155	0.998874	0.501946	mono_DC prec	0.546598	0.689263	2.23341e-31
1201	GZMA	NK	0.9391	0.0345351	0.678133	0.0981222	early T	2.18016	2.32154	0
1202	KLRB1	NK	0.948789	0.0471456	0.746929	0.110527	early T	2.0897	2.20249	0
1203	KLRC1	NK	0.745329	0.0107268	0.402778	0.0623662	ILC prec	2.06809	2.77473	0
1204	IL2RB	NK	0.757785	0.0174768	0.313268	0.0695174	early T	2.02039	2.66618	0
1205	PRF1	NK	0.746021	0.0192036	0.346437	0.0702958	early T	1.98072	2.65504	0
1206	GZMK	NK	0.808304	0.0320234	0.625307	0.0865927	early T	1.97755	2.44654	0
1207	GZMM	NK	0.814533	0.035163	0.718673	0.0899494	early T	1.96181	2.40851	0
1208	KLRD1	NK	0.652595	0.004657	0.0700246	0.0502043	early T	1.95234	2.99165	0
1209	TRBC1	NK	0.775087	0.03307	0.784722	0.0852306	ILC prec	1.90857	2.46239	0
1210	CST7	NK	0.87474	0.0563027	0.652334	0.113835	early T	1.90081	2.173	0
1211	CLIC3	NK	0.737716	0.0261106	0.761905	0.0761335	pDC prec	1.89982	2.57527	0
1212	CD247	NK	0.721107	0.0333839	0.585995	0.081728	early T	1.80591	2.50436	0
1213	SH2D2A	NK	0.688581	0.0418607	0.597052	0.0873224	early T	1.67886	2.43815	0
1214	SAMD3	NK	0.580623	0.0217676	0.375921	0.0610527	early T	1.62343	2.79602	0
1215	GZMB	NK	0.561246	0.0185757	0.793651	0.0567231	pDC prec	1.61054	2.86957	0
1216	SH2D1B	NK	0.480277	0.00209304	0.159722	0.0357073	ILC prec	1.60047	3.3324	0
1217	CTSW	NK	0.804844	0.0879598	0.743523	0.138354	pre_pro_B	1.59193	1.97794	0
1218	CD3E	NK	0.698962	0.0595992	0.907862	0.104544	early T	1.57836	2.25815	0
1219	SH2D1A	NK	0.552249	0.0214013	0.449631	0.0587176	early T	1.56563	2.83501	0
1220	IFNG	NK	0.529412	0.0171106	0.362408	0.0531232	early T	1.5539	2.93514	0
1221	CCL5	NK	0.809689	0.0977448	0.74031	0.147791	mega	1.54809	1.91195	0
1222	XCL1	NK	0.518339	0.016064	0.253071	0.0513719	early T	1.53877	2.96866	0
1223	TRBC2	NK	0.670588	0.0624771	0.826389	0.105225	ILC prec	1.50993	2.25166	0
1224	SKAP1	NK	0.582007	0.0364188	0.610565	0.0747714	early T	1.50933	2.59332	0
1225	TRDC	NK	0.542561	0.028256	0.414005	0.0644094	early T	1.48797	2.7425	0
1226	HOPX	NK	0.565398	0.0378839	0.848101	0.0749659	myeloid prog	1.46479	2.59072	0
1227	CD96	NK	0.59308	0.0462038	0.65602	0.0846468	early T	1.46447	2.46927	0
1228	XCL2	NK	0.463668	0.0127675	0.208333	0.0444639	ILC prec	1.44343	3.11308	0
1229	IFITM1	NK	0.971626	0.172309	0.92629	0.228498	early T	1.43434	1.47623	0
1230	SPOCK2	NK	0.552249	0.0481398	0.750614	0.0835766	early T	1.37068	2.48199	0
1231	LCK	NK	0.523875	0.047041	0.716216	0.0805604	early T	1.31951	2.51875	0
1232	PYHIN1	NK	0.435986	0.0193606	0.275184	0.0486476	early T	1.31805	3.02315	0
1233	IL32	NK	0.623529	0.0832505	0.94226	0.12123	early T	1.31569	2.11007	0
1234	ETS1	NK	0.623529	0.0857098	0.663391	0.123516	early T	1.30404	2.09138	0
1235	EOMES	NK	0.370934	0.00580817	0.109337	0.031475	early T	1.2829	3.45856	0
1236	TIGIT	NK	0.357093	0.00266862	0.0503686	0.0275832	early T	1.28216	3.59055	0
1237	TXK	NK	0.413841	0.0178955	0.486111	0.0457287	ILC prec	1.27671	3.08503	0
1238	NKG7	NK	0.99308	0.226937	0.789414	0.280794	mono_DC prec	1.26134	1.27013	0
1239	NCR3	NK	0.445675	0.0299304	0.4914	0.0591555	early T	1.26018	2.82759	0
1240	LINC01871	NK	0.4	0.0159071	0.320639	0.0429072	early T	1.25949	3.14872	0
1241	LBH	NK	0.584775	0.0828319	0.558968	0.118116	early T	1.24913	2.13608	0
1242	FYN	NK	0.604152	0.0909424	0.472222	0.127019	ILC prec	1.24662	2.06342	0
1243	TMIGD2	NK	0.528028	0.0617445	0.826389	0.0945223	ILC prec	1.24557	2.35892	0
1244	TENT5C	NK	0.46782	0.044634	0.449631	0.0743822	early T	1.21565	2.59854	0
1245	TC2N	NK	0.410381	0.0296165	0.481572	0.0563826	early T	1.18009	2.8756	0
1246	STK17A	NK	0.847751	0.203338	0.828125	0.248638	cDC1	1.17986	1.39176	0
1247	CD3D	NK	0.458131	0.0476166	0.829238	0.076474	early T	1.17777	2.5708	0
1248	LINC00861	NK	0.387543	0.0222385	0.459459	0.0479179	early T	1.17746	3.03827	0
1249	CD7	NK	0.775087	0.179059	0.928571	0.220957	pDC prec	1.17021	1.50979	0
1250	NCR1	NK	0.323875	0.00476166	0.0902778	0.027194	ILC prec	1.16749	3.60476	0
1251	RORA	NK	0.379931	0.023128	0.399263	0.0482098	early T	1.15202	3.03219	0
1252	PRKCH	NK	0.406228	0.0334886	0.395833	0.0596906	ILC prec	1.14499	2.81858	0
1253	CLEC2B	NK	0.64083	0.131966	0.660934	0.167737	early T	1.14411	1.78536	0
1254	GZMH	NK	0.316263	0.00701167	0.119048	0.0287507	pDC prec	1.12245	3.54909	0
1255	SLA2	NK	0.395848	0.0332269	0.404762	0.0587176	pDC prec	1.12223	2.83501	0
1256	RARRES3	NK	0.843599	0.222961	0.782555	0.266589	early T	1.11528	1.32205	0
1257	CD69	NK	0.851903	0.226414	0.866093	0.270383	early T	1.11422	1.30791	0
1258	PTPRCAP	NK	0.593772	0.124797	0.829114	0.157764	myeloid prog	1.09649	1.84665	0
1259	KLRC3	NK	0.30519	0.00779656	0.1875	0.0287021	ILC prec	1.08367	3.55079	0
1260	DENND2D	NK	0.507958	0.0890587	0.396806	0.118506	early T	1.08337	2.1328	0
1261	ZAP70	NK	0.364014	0.0290409	0.444444	0.0525881	ILC prec	1.07212	2.94527	0
1262	SEPT1	NK	0.513495	0.0955994	0.568796	0.124976	early T	1.06788	2.07964	0
1263	MATK	NK	0.706574	0.184553	0.913534	0.221249	SIGLEC15_ftM	1.06584	1.50847	0
1264	LDB2	NK	0.342561	0.0220815	0.25	0.0446098	ILC prec	1.0653	3.1098	0
1265	CD8A	NK	0.314187	0.0136571	0.287469	0.034783	early T	1.05524	3.35863	0
1266	IKZF3	NK	0.330104	0.0226048	0.244472	0.0442207	early T	1.02945	3.11856	0
1267	GIMAP7	NK	0.560554	0.129402	0.470516	0.15971	early T	1.02828	1.8344	1.30027e-292
1268	ITM2A	NK	0.454671	0.0778086	0.727848	0.1043	myeloid prog	1.02778	2.26048	8.00198e-284
1269	GBP5	NK	0.380623	0.0450003	0.458333	0.0685931	ILC prec	1.0199	2.67956	3.16209e-291
1270	TGFBR3	NK	0.299654	0.0136047	0.0694444	0.0337128	ILC prec	1.01579	3.38988	0
1271	CMC1	NK	0.799308	0.243315	0.733083	0.282399	SIGLEC15_ftM	1.01067	1.26443	0
1272	PDE4D	NK	0.504498	0.116373	0.595823	0.143656	early T	0.978894	1.94033	7.08011e-254
1273	SYTL3	NK	0.398616	0.0623725	0.26009	0.086009	mast	0.977926	2.4533	1.10596e-257
1274	STAT4	NK	0.377163	0.0545759	0.30344	0.0772524	early T	0.965792	2.56068	1.87564e-254
1275	TNFRSF18	NK	0.314187	0.0286223	0.361111	0.0486962	ILC prec	0.949521	3.02215	1.67807e-268
1276	PTGDR	NK	0.253287	0.00643608	0.152778	0.0237887	ILC prec	0.946926	3.73855	0
1277	FCMR	NK	0.561938	0.157344	0.5086	0.185785	early T	0.945833	1.68316	8.79717e-243
1278	TRGV9	NK	0.320415	0.0337502	0.410319	0.0539015	early T	0.935804	2.9206	7.77881e-255
1279	ACAP1	NK	0.492042	0.135629	0.651899	0.160683	myeloid prog	0.89961	1.82832	1.81596e-205
1280	FKBP11	NK	0.356401	0.0595992	0.361179	0.0804631	early T	0.898116	2.51996	3.83509e-215
1281	FASLG	NK	0.23391	0.00664539	0.125307	0.0226211	early T	0.886255	3.78887	2.36058e-291
1282	IL18RAP	NK	0.259516	0.0159594	0.178133	0.0330804	early T	0.884641	3.40882	7.39075e-258
1283	PTPN4	NK	0.327336	0.0474596	0.270833	0.0671337	ILC prec	0.884156	2.70107	1.60376e-215
1284	MCTP2	NK	0.32526	0.0472503	0.32287	0.0667932	mast	0.880203	2.70615	1.11126e-213
1285	PTPN22	NK	0.376471	0.0766051	0.578947	0.0976844	SIGLEC15_ftM	0.875676	2.32601	2.49321e-196
1286	ISG20	NK	0.489965	0.143896	0.462069	0.168223	B cell	0.873345	1.78246	2.99526e-190
1287	OPTN	NK	0.292042	0.0324944	0.285012	0.0507394	early T	0.870591	2.98105	7.81532e-223
1288	GATA3	NK	0.26436	0.0212443	0.320639	0.0383343	early T	0.862186	3.26141	2.52951e-235
1289	APOBEC3G	NK	0.434602	0.117105	0.261905	0.139424	pDC prec	0.856268	1.97024	6.3751e-179
1290	CD38	NK	0.534256	0.176286	0.777551	0.20145	pro_B	0.855993	1.60222	4.10393e-186
1291	CLDND1	NK	0.514187	0.173408	0.528689	0.197363	MEMP	0.834376	1.62271	2.88241e-171
1292	PIM1	NK	0.4609	0.142065	0.762295	0.164478	MEMP	0.831915	1.80498	2.08156e-165
1293	ERN1	NK	0.49481	0.162838	0.666667	0.186174	pDC prec	0.831811	1.68107	1.23109e-167
1294	C1orf21	NK	0.261592	0.0277327	0.5	0.044172	cDC1	0.816078	3.11966	1.41611e-202
1295	IL2RG	NK	0.347405	0.0787505	0.368056	0.0976357	ILC prec	0.808241	2.32651	1.01578e-161
1296	NCAM1	NK	0.224913	0.0133954	0.194444	0.0282643	ILC prec	0.802077	3.56616	1.0627e-223
1297	DUSP5	NK	0.475433	0.168228	0.619048	0.189823	pDC prec	0.790009	1.66166	1.04862e-143
1298	CD160	NK	0.201384	0.00680237	0.143735	0.0204806	early T	0.783037	3.88828	3.97383e-238
1299	GNLY	NK	0.20346	0.00900005	0.0403587	0.0226698	mast	0.770447	3.78672	9.6804e-223
1300	CHST12	NK	0.349481	0.0924598	0.463115	0.110527	MEMP	0.769729	2.20249	3.82187e-139
1301	PRTN3	NMP	0.851852	0.0102617	0.204955	0.0179996	mono_DC prec	3.42223	4.01741	1.25213e-261
1302	ELANE	NMP	0.666667	0.000785585	0.00900901	0.00690796	mono_DC prec	3.31672	4.97508	1.05208e-256
1303	AZU1	NMP	0.936508	0.0264153	0.429054	0.034783	mono_DC prec	3.14538	3.35863	1.34655e-246
1304	DEFA4	NMP	0.640212	0.00255315	0.0427928	0.00841603	mono_DC prec	3.05869	4.77762	1.10351e-220
1305	MPO	NMP	0.931217	0.0298522	0.529279	0.0381397	mono_DC prec	3.04182	3.2665	5.08547e-236
1306	MS4A3	NMP	0.84127	0.0300977	0.636771	0.0375559	mast	2.76098	3.28192	1.37152e-196
1307	CTSG	NMP	0.714286	0.0145824	0.2287	0.0210158	mast	2.75892	3.86248	5.09657e-186
1308	DEFA3	NMP	0.481481	0.00255315	0.0573566	0.00695661	neutro	2.39203	4.96806	2.20322e-154
1309	RNASE3	NMP	0.634921	0.0240585	0.379505	0.029675	mono_DC prec	2.2333	3.51745	6.62012e-134
1310	PRSS57	NMP	0.677249	0.0612756	0.954918	0.0669391	MEMP	1.83126	2.70397	2.69345e-101
1311	SLPI	NMP	0.343915	0.00608828	0.097973	0.0091944	mono_DC prec	1.61267	4.68916	7.44023e-84
1312	DEFA1B	NMP	0.269841	0.000147297	0.00498753	0.00262697	neutro	1.60338	5.94192	5.51996e-100
1313	DEFA1	NMP	0.259259	0.000245495	0.0074813	0.00262697	neutro	1.5405	5.94192	1.37514e-93
1314	RNASE2	NMP	0.656085	0.0955467	0.804054	0.100701	mono_DC prec	1.50611	2.2956	9.97822e-74
1315	AC084033.3	NMP	0.740741	0.132764	0.954918	0.138354	MEMP	1.46514	1.97794	3.47887e-76
1316	C1QTNF4	NMP	0.465608	0.042127	0.949367	0.0460206	myeloid prog	1.43345	3.07867	2.35709e-63
1317	SERPINB10	NMP	0.343915	0.0126185	0.164414	0.0156645	mono_DC prec	1.42943	4.15636	7.0662e-67
1318	S100P	NMP	0.634921	0.102715	0.80798	0.107608	neutro	1.4154	2.22926	1.46264e-65
1319	CLEC11A	NMP	0.761905	0.155988	0.831967	0.161559	MEMP	1.38887	1.82289	5.13781e-72
1320	SMIM24	NMP	0.460317	0.0518977	0.943038	0.0556529	myeloid prog	1.32968	2.88862	4.51602e-55
1321	BPI	NMP	0.396825	0.0326509	0.284289	0.0359992	neutro	1.31915	3.32426	3.20669e-55
1322	RGL4	NMP	0.539683	0.0845976	0.376559	0.0887819	neutro	1.30688	2.42157	5.96037e-54
1323	CEBPE	NMP	0.391534	0.0354986	0.192568	0.0387721	mono_DC prec	1.27251	3.25005	1.2112e-51
1324	ACTN1	NMP	0.566138	0.11062	0.658915	0.114808	mega	1.2254	2.16449	2.05165e-48
1325	NUCB2	NMP	0.804233	0.224481	0.898734	0.229811	myeloid prog	1.18262	1.4705	4.43946e-60
1326	MYB	NMP	0.433862	0.0710463	0.790984	0.0743822	MEMP	1.12741	2.59854	1.25711e-39
1327	CST7	NMP	0.507937	0.110178	0.87474	0.113835	NK	1.10375	2.173	3.52228e-38
1328	SPN	NMP	0.571429	0.141896	0.82377	0.145845	MEMP	1.10012	1.92521	2.67412e-39
1329	PLAC8	NMP	0.793651	0.248392	0.97619	0.253405	pDC prec	1.0895	1.37276	6.05284e-52
1330	KBTBD11	NMP	0.291005	0.0214563	0.158784	0.0239346	mono_DC prec	1.08616	3.73243	3.7248e-41
1331	SPNS3	NMP	0.455026	0.0945647	0.420045	0.097879	mono_DC prec	1.05749	2.32402	2.05141e-34
1332	TSPOAP1	NMP	0.253968	0.0152207	0.0990991	0.0174158	mono_DC prec	1.02867	4.05038	3.20848e-39
1333	MGST1	NMP	0.37037	0.0601463	0.512295	0.0629986	MEMP	1.02394	2.76464	5.82619e-33
1334	RASGRP2	NMP	0.592593	0.175284	0.63964	0.17912	mono_DC prec	1.01908	1.7197	3.1747e-34
1335	PTPN7	NMP	0.534392	0.145137	0.668033	0.148716	MEMP	1.0184	1.90572	1.52568e-32
1336	TRGC1	NMP	0.280423	0.024304	0.256944	0.0266589	ILC prec	1.01643	3.62463	2.8684e-36
1337	CEACAM6	NMP	0.169312	0.000932882	0.032419	0.00248103	neutro	1.01572	5.99908	1.95e-50
1338	COL23A1	NMP	0.216931	0.00795404	0.166667	0.00987546	ILC prec	1.00172	4.6177	1.43849e-40
1339	ATP2A3	NMP	0.428571	0.095694	0.520492	0.0987546	MEMP	0.992193	2.31512	7.91264e-30
1340	LYZ	NMP	0.957672	0.349585	0.984375	0.355176	cDC1	0.991326	1.03514	1.94262e-67
1341	ARMH1	NMP	0.412698	0.0875436	0.487342	0.0905332	myeloid prog	0.991318	2.40204	7.07894e-30
1342	PRAM1	NMP	0.62963	0.205823	0.697072	0.20972	mono_DC prec	0.983471	1.56198	3.40601e-33
1343	NFE2	NMP	0.402116	0.0880837	0.934426	0.090971	MEMP	0.963959	2.39721	4.65118e-28
1344	RETN	NMP	0.846561	0.318653	0.954955	0.323507	mono_DC prec	0.955374	1.12854	2.04785e-47
1345	NKG7	NMP	0.751323	0.276428	0.99308	0.280794	NK	0.954281	1.27013	2.34086e-38
1346	S100A8	NMP	0.513228	0.157068	0.997506	0.160342	neutro	0.939434	1.83044	1.06282e-26
1347	TESMIN	NMP	0.280423	0.0332891	0.508197	0.0355614	MEMP	0.935631	3.33649	5.77088e-30
1348	MLC1	NMP	0.396825	0.0924044	0.489637	0.0952033	pre_pro_B	0.93323	2.35174	5.51394e-26
1349	CSTA	NMP	0.560847	0.193008	0.837603	0.19639	mono	0.912862	1.62765	5.44004e-26
1350	CSF3R	NMP	0.640212	0.236608	0.734675	0.240319	mono	0.912806	1.42579	7.71382e-29
1351	RFLNB	NMP	0.359788	0.0769873	0.400901	0.0795875	mono_DC prec	0.910588	2.5309	4.50316e-25
1352	S100A9	NMP	0.650794	0.243973	0.997506	0.247714	neutro	0.908171	1.39548	5.22798e-29
1353	MEG3	NMP	0.275132	0.0375608	0.5	0.0397451	myeloid prog	0.887376	3.22527	1.24222e-26
1354	SYNGR1	NMP	0.47619	0.15314	0.582278	0.15611	myeloid prog	0.884378	1.85719	1.30517e-22
1355	MFSD10	NMP	0.613757	0.235675	0.714286	0.239152	SIGLEC15_ftM	0.878076	1.43066	1.91052e-25
1356	VSTM1	NMP	0.291005	0.0474297	0.277219	0.0496692	mono	0.873706	3.00237	7.66269e-25
1357	RAB44	NMP	0.195767	0.0107036	0.183857	0.0124051	mast	0.859348	4.38964	7.35495e-31
1358	ACSM3	NMP	0.253968	0.0325036	0.306404	0.0345398	B cell	0.854767	3.36564	1.68736e-25
1359	IGFBP7	NMP	0.359788	0.0918152	0.553279	0.094279	MEMP	0.849639	2.3615	6.94152e-21
1360	PCLAF	NMP	0.380952	0.104974	0.733607	0.107511	MEMP	0.849585	2.23016	1.53655e-20
1361	FLNA	NMP	0.619048	0.250552	0.864662	0.25394	SIGLEC15_ftM	0.848501	1.37066	9.967e-24
1362	MCM7	NMP	0.481481	0.17332	0.818367	0.176153	pro_B	0.836046	1.7364	1.44187e-19
1363	TRH	NMP	0.238095	0.0284283	0.588608	0.0303561	myeloid prog	0.832085	3.49476	6.65716e-25
1364	CDCA7L	NMP	0.380952	0.112093	0.565306	0.114565	pro_B	0.825376	2.16661	5.96212e-19
1365	CD24	NMP	0.37037	0.105661	0.967347	0.108095	pro_B	0.82398	2.22475	5.24276e-19
1366	CLEC5A	NMP	0.275132	0.0513576	0.268018	0.0534151	mono_DC prec	0.806045	2.92966	9.39741e-21
1367	FUT4	NMP	0.232804	0.0312761	0.129505	0.033129	mono_DC prec	0.793245	3.40735	2.259e-22
1368	NSUN5	NMP	0.486772	0.193843	0.479508	0.196536	MEMP	0.791934	1.62691	6.88463e-17
1369	TOP1MT	NMP	0.243386	0.0368243	0.310127	0.0387235	myeloid prog	0.791324	3.25131	1.67248e-21
1370	CFD	NMP	0.513228	0.212992	0.76624	0.215752	mono	0.787099	1.53363	5.71285e-17
1371	AL034397.3	NMP	0.343915	0.102715	0.446384	0.104933	neutro	0.775335	2.25443	2.31857e-16
1372	B4GALT5	NMP	0.280423	0.0628468	0.184426	0.0648472	MEMP	0.76716	2.73572	8.04129e-18
1373	IGFBP2	NMP	0.285714	0.0662837	0.390663	0.0683012	early T	0.766808	2.68383	1.42617e-17
1374	CCDC88B	NMP	0.37037	0.126479	0.306306	0.128722	mono_DC prec	0.759298	2.0501	6.25587e-15
1375	ERLIN1	NMP	0.275132	0.0637796	0.290984	0.0657229	MEMP	0.748995	2.72231	7.82323e-17
1376	CRYGD	NMP	0.169312	0.0109491	0.512658	0.0124051	myeloid prog	0.74322	4.38964	1.91023e-24
1377	KCNK5	NMP	0.153439	0.00667747	0.233607	0.00802685	MEMP	0.740338	4.82496	2.98086e-26
1378	CYTL1	NMP	0.291005	0.0767418	0.844262	0.0787118	MEMP	0.739724	2.54196	1.36109e-15
1379	SPINK2	NMP	0.195767	0.0215054	0.981013	0.0231076	myeloid prog	0.737571	3.76759	3.31585e-21
1380	LYST	NMP	0.492063	0.222075	0.658784	0.224557	mono_DC prec	0.734958	1.49362	1.30369e-13
1381	TENT5A	NMP	0.52381	0.243335	0.541353	0.245914	SIGLEC15_ftM	0.734787	1.40278	4.26483e-14
1382	POLE	NMP	0.285714	0.0757598	0.262295	0.0776902	MEMP	0.730007	2.55503	3.71868e-15
1383	STXBP2	NMP	0.703704	0.351353	0.934685	0.354592	mono_DC prec	0.729591	1.03679	4.20228e-20
1384	DLK1	NMP	0.216931	0.0349094	0.462025	0.036583	myeloid prog	0.717646	3.30817	5.33256e-18
1385	ALOX12	NMP	0.169312	0.0133549	0.55814	0.0147889	mega	0.713461	4.21388	4.69524e-22
1386	TRGC2	NMP	0.142857	0.00554819	0.039312	0.00681066	early T	0.712752	4.98927	1.75028e-25
1387	PRSS21	NMP	0.21164	0.0331418	0.401639	0.034783	MEMP	0.71082	3.35863	6.63077e-18
1388	PNP	NMP	0.502646	0.240929	0.713115	0.243335	MEMP	0.710396	1.41332	2.33011e-12
1389	CEACAM8	NMP	0.132275	0.00368243	0.17207	0.00486476	neutro	0.704463	5.32574	1.75937e-26
1390	SLC22A15	NMP	0.174603	0.01635	0.0743243	0.017805	mono_DC prec	0.70335	4.02827	1.09169e-20
1391	CPA3	NMP	0.174603	0.0170374	0.860987	0.0184861	mast	0.696795	3.99074	3.45079e-20
1392	CDT1	NMP	0.291005	0.0904404	0.639344	0.0922845	MEMP	0.69343	2.38288	1.20563e-12
1393	CDCA7	NMP	0.328042	0.119016	0.841772	0.120938	myeloid prog	0.692982	2.11248	1.21991e-11
1394	TSPO	NMP	0.878307	0.450435	0.969925	0.454369	SIGLEC15_ftM	0.692849	0.788847	1.06211e-31
1395	RPS17	NMP	0.756614	0.398635	0.934426	0.401926	MEMP	0.689643	0.911486	1.00875e-20
1396	SNHG19	NMP	0.216931	0.0410959	0.364754	0.0427126	MEMP	0.684041	3.15326	1.18992e-15
1397	FAM45A	NMP	0.444444	0.213924	0.495495	0.216044	mono_DC prec	0.68101	1.53227	3.3926e-10
1398	AC020656.1	NMP	0.195767	0.0296067	0.247748	0.0311345	mono_DC prec	0.679203	3.46944	6.88463e-17
1399	MRPL23	NMP	0.375661	0.163058	0.503759	0.165013	SIGLEC15_ftM	0.676842	1.80173	4.59857e-10
1400	CNIH4	NMP	0.428571	0.204252	0.669173	0.206314	SIGLEC15_ftM	0.676437	1.57835	6.63612e-10
1401	CLEC4C	pDC prec	0.753968	0.00200685	0.109375	0.00661607	cDC1	3.7836	5.01825	1.93512e-193
1402	LILRA4	pDC prec	0.753968	0.00768478	0.0362694	0.0122592	pre_pro_B	3.31858	4.40148	1.2947e-157
1403	PTCRA	pDC prec	0.698413	0.00690162	0.294574	0.0111403	mega	3.14089	4.49719	1.13136e-144
1404	SMPD3	pDC prec	0.634921	0.00641214	0.0414508	0.0102646	pre_pro_B	2.90733	4.57905	5.29442e-129
1405	SCT	pDC prec	0.626984	0.00724425	0.227979	0.011043	pre_pro_B	2.82516	4.50596	1.47998e-123
1406	IGKC	pDC prec	0.84127	0.0320607	0.349754	0.0370208	B cell	2.77306	3.29627	2.36519e-129
1407	JCHAIN	pDC prec	0.960317	0.0524229	0.875648	0.0579879	pre_pro_B	2.73452	2.84752	8.15591e-141
1408	DERL3	pDC prec	0.912698	0.0463045	0.19171	0.0516151	pre_pro_B	2.70518	2.96394	1.48079e-132
1409	IGLC2	pDC prec	0.690476	0.0190896	0.283744	0.0232049	B cell	2.59853	3.76339	1.36205e-110
1410	TPM2	pDC prec	0.944444	0.069163	0.443005	0.0745281	pre_pro_B	2.45232	2.59658	1.35044e-122
1411	IGLC3	pDC prec	0.579365	0.0144395	0.251232	0.0179023	B cell	2.33068	4.02283	1.86746e-92
1412	GZMB	pDC prec	0.793651	0.0521782	0.561246	0.0567231	NK	2.27744	2.86957	1.46979e-97
1413	DNASE1L3	pDC prec	0.666667	0.0316691	0.8125	0.0355614	cDC1	2.22433	3.33649	4.13113e-88
1414	MZB1	pDC prec	0.928571	0.0937837	0.838776	0.0989006	pro_B	2.14838	2.31364	2.29483e-103
1415	LIME1	pDC prec	0.515873	0.0142438	0.13145	0.0173185	early T	2.09237	4.05598	2.6823e-78
1416	SIT1	pDC prec	0.65873	0.0401371	0.276413	0.0439288	early T	2.05865	3.12519	1.61104e-78
1417	CXCR3	pDC prec	0.563492	0.024327	0.453125	0.0276318	cDC1	2.02225	3.58879	1.87446e-74
1418	FAM129C	pDC prec	0.730159	0.0624572	0.694581	0.0665499	B cell	1.97859	2.7098	3.09145e-77
1419	CLIC3	pDC prec	0.761905	0.0719041	0.737716	0.0761335	NK	1.96211	2.57527	4.11525e-78
1420	IL3RA	pDC prec	0.928571	0.116593	0.290526	0.12157	TREM2_ftM	1.95674	2.10726	9.04032e-93
1421	AC023590.1	pDC prec	0.357143	0.00225159	0.0310881	0.00442693	pre_pro_B	1.93573	5.42005	8.06434e-75
1422	AC097375.1	pDC prec	0.31746	0.000489476	0.0207254	0.00243238	pre_pro_B	1.91076	6.01889	5.52984e-79
1423	ZFAT	pDC prec	0.492063	0.0219285	0.0614754	0.0248103	MEMP	1.81891	3.6965	1.06725e-62
1424	SEL1L3	pDC prec	0.611111	0.0498287	0.234375	0.0532691	cDC1	1.79202	2.9324	1.47942e-62
1425	SPIB	pDC prec	0.619048	0.0535977	0.468966	0.0570636	B cell	1.7727	2.86359	9.76502e-62
1426	AC011893.1	pDC prec	0.325397	0.00332844	0.0694444	0.00530259	ILC prec	1.70494	5.23956	1.55235e-61
1427	UGCG	pDC prec	0.896825	0.148948	0.265625	0.153532	cDC1	1.68051	1.87385	5.09136e-74
1428	PACSIN1	pDC prec	0.277778	0.0010279	0.00777202	0.00272427	pre_pro_B	1.64043	5.90556	2.39784e-62
1429	RASD1	pDC prec	0.587302	0.0594714	0.444898	0.0627068	pro_B	1.62641	2.76929	4.08422e-53
1430	TMEM8B	pDC prec	0.460317	0.0277533	0.0855856	0.0304047	mono_DC prec	1.60796	3.49316	3.27613e-51
1431	EPHB1	pDC prec	0.285714	0.00190896	0.0207254	0.00364857	pre_pro_B	1.60383	5.61342	2.11073e-58
1432	LAMP5	pDC prec	0.420635	0.0206559	0.0610526	0.0231076	TREM2_ftM	1.58478	3.76759	1.97427e-50
1433	RUNX2	pDC prec	0.547619	0.0529124	0.416667	0.0559447	ILC prec	1.579	2.88339	6.0409e-50
1434	SERPINF1	pDC prec	0.968254	0.195399	0.793233	0.200136	SIGLEC15_ftM	1.55769	1.60876	7.91014e-77
1435	TSPAN13	pDC prec	0.603175	0.0733725	0.414286	0.07662	pro_B	1.54949	2.5689	1.89756e-49
1436	ST6GALNAC4	pDC prec	0.603175	0.0754772	0.241803	0.0787118	MEMP	1.53325	2.54196	1.32105e-48
1437	BCL11A	pDC prec	0.722222	0.12046	0.506329	0.124149	myeloid prog	1.50675	2.08628	1.31038e-51
1438	IGLL5	pDC prec	0.539683	0.0610866	0.776355	0.0640202	B cell	1.48335	2.74856	8.42442e-45
1439	SELL	pDC prec	0.865079	0.180323	0.85443	0.18452	myeloid prog	1.46198	1.69	3.97904e-59
1440	RHEX	pDC prec	0.380952	0.0202643	0.820628	0.0224752	mast	1.44585	3.79534	1.29457e-43
1441	LY9	pDC prec	0.492063	0.051395	0.222798	0.0540961	pre_pro_B	1.43535	2.91699	6.43821e-42
1442	TNNI2	pDC prec	0.738095	0.139501	0.75	0.14317	cDC1	1.43465	1.94372	1.00916e-48
1443	SLAMF7	pDC prec	0.412698	0.0294665	0.78125	0.0318155	cDC1	1.4229	3.4478	9.81236e-42
1444	C12orf75	pDC prec	0.849206	0.185707	0.591837	0.189774	pro_B	1.41131	1.66192	4.99133e-55
1445	IRF4	pDC prec	0.460317	0.0441508	0.225616	0.0467017	B cell	1.4104	3.06397	1.24397e-40
1446	CD7	pDC prec	0.928571	0.216593	0.898964	0.220957	pre_pro_B	1.40194	1.50979	1.15149e-62
1447	IDH3A	pDC prec	0.619048	0.109153	0.46875	0.112279	cDC1	1.35372	2.18677	8.85892e-40
1448	AC078864.2	pDC prec	0.230159	0.00141948	0.0233161	0.00282156	pre_pro_B	1.35114	5.87047	3.44224e-47
1449	PTPRS	pDC prec	0.261905	0.00435634	0.0440415	0.00593501	pre_pro_B	1.34276	5.12689	2.52605e-43
1450	PLAC8	pDC prec	0.97619	0.248948	0.90991	0.253405	mono_DC prec	1.34008	1.37276	2.54673e-66
1451	IRF7	pDC prec	0.97619	0.250024	0.393782	0.254476	pre_pro_B	1.33597	1.36855	4.1201e-66
1452	CCDC186	pDC prec	0.619048	0.114586	0.25	0.117679	ILC prec	1.32464	2.1398	2.66493e-38
1453	CARD11	pDC prec	0.444444	0.0490945	0.196891	0.0515178	pre_pro_B	1.31815	2.96583	6.65218e-36
1454	A1BG	pDC prec	0.507937	0.0732746	0.406015	0.0759389	SIGLEC15_ftM	1.30937	2.57783	1.57638e-35
1455	PPM1J	pDC prec	0.269841	0.00646109	0.453125	0.0080755	cDC1	1.30034	4.81892	3.32775e-40
1456	MAP1A	pDC prec	0.34127	0.0204112	0.24031	0.0223779	mega	1.29672	3.79968	1.21721e-36
1457	AC104024.1	pDC prec	0.222222	0.00176211	0.0246305	0.00311345	B cell	1.28267	5.77203	2.34485e-43
1458	AL513493.1	pDC prec	0.285714	0.00978953	0.078125	0.0114808	cDC1	1.27631	4.46708	7.13305e-38
1459	AC119428.2	pDC prec	0.246032	0.0042095	0.0284974	0.00569177	pre_pro_B	1.27167	5.16873	3.11466e-40
1460	LTB	pDC prec	0.833333	0.21537	0.9375	0.219157	ILC prec	1.26497	1.51796	3.83519e-46
1461	SULF2	pDC prec	0.484127	0.0718062	0.59375	0.0743335	cDC1	1.25834	2.59919	8.22032e-33
1462	CUX2	pDC prec	0.253968	0.00592266	0.0492228	0.00744308	pre_pro_B	1.24456	4.90047	5.39209e-38
1463	RPS6KA4	pDC prec	0.626984	0.136074	0.46875	0.139083	cDC1	1.23684	1.97268	3.77177e-34
1464	CYB561A3	pDC prec	0.626984	0.136172	0.411823	0.139181	B cell	1.2364	1.97198	3.91533e-34
1465	BLNK	pDC prec	0.777778	0.201566	0.661224	0.205098	pro_B	1.23221	1.58427	1.24397e-40
1466	PPP1R14B	pDC prec	0.730159	0.181889	0.618852	0.18525	MEMP	1.23108	1.68605	5.97915e-38
1467	LILRB4	pDC prec	0.642857	0.145913	0.511579	0.148959	TREM2_ftM	1.22405	1.90408	5.05524e-34
1468	MDFIC	pDC prec	0.571429	0.115419	0.666667	0.118214	ILC prec	1.22015	2.13526	6.12395e-32
1469	APP	pDC prec	0.722222	0.181645	0.53886	0.184958	pre_pro_B	1.21884	1.68763	6.02498e-37
1470	DRD4	pDC prec	0.238095	0.00509055	0.0284974	0.00651878	pre_pro_B	1.19835	5.03307	1.91353e-36
1471	TNFRSF21	pDC prec	0.452381	0.0686735	0.107626	0.0710255	tissue_repair mac	1.19642	2.64472	1.18336e-29
1472	CIB2	pDC prec	0.293651	0.0170338	0.21875	0.0187293	cDC1	1.16804	3.97766	1.80037e-31
1473	PMEPA1	pDC prec	0.388889	0.0477239	0.147368	0.0498151	TREM2_ftM	1.16645	2.99944	1.12011e-28
1474	TNFRSF17	pDC prec	0.238095	0.0061674	0.0768473	0.00758903	B cell	1.16216	4.88105	2.66283e-34
1475	TTC39A	pDC prec	0.18254	0.000734214	0.00409836	0.00184861	MEMP	1.14878	6.29332	1.03766e-39
1476	SLA2	pDC prec	0.404762	0.0565835	0.395848	0.0587176	NK	1.14751	2.83501	1.61599e-27
1477	SERPINF2	pDC prec	0.325397	0.0277533	0.546875	0.0295777	cDC1	1.14564	3.52073	4.48109e-29
1478	TCF4	pDC prec	0.849206	0.255996	0.759184	0.259632	pro_B	1.14515	1.34849	3.13694e-41
1479	CYFIP2	pDC prec	0.547619	0.122075	0.506122	0.124684	pro_B	1.14013	2.08197	1.36875e-27
1480	ADA	pDC prec	0.626984	0.160842	0.651899	0.163699	myeloid prog	1.13467	1.80972	3.98758e-29
1481	ERN1	pDC prec	0.666667	0.183211	0.640049	0.186174	early T	1.12071	1.68107	9.30358e-30
1482	ADAM19	pDC prec	0.309524	0.0264807	0.46875	0.0282156	cDC1	1.10434	3.56788	1.87472e-27
1483	PPM1K	pDC prec	0.563492	0.13906	0.342857	0.141662	pro_B	1.10124	1.95431	5.16306e-26
1484	SLC15A4	pDC prec	0.444444	0.0835047	0.124211	0.0857171	TREM2_ftM	1.09187	2.4567	1.48799e-24
1485	PPP1R14A	pDC prec	0.468254	0.0948605	0.65625	0.0971493	cDC1	1.09174	2.33151	1.48799e-24
1486	TLR9	pDC prec	0.18254	0.00141948	0.0147783	0.00252968	B cell	1.09153	5.97966	1.90492e-35
1487	PLP2	pDC prec	0.984127	0.326138	0.870466	0.330171	pre_pro_B	1.09055	1.10814	2.86944e-54
1488	ITGB7	pDC prec	0.412698	0.069163	0.609375	0.0712687	cDC1	1.09006	2.6413	1.28265e-24
1489	SEPT1	pDC prec	0.52381	0.122516	0.568796	0.124976	early T	1.08933	2.07964	7.73927e-25
1490	IRF8	pDC prec	0.968254	0.320901	0.96875	0.324869	cDC1	1.08864	1.12433	2.03559e-51
1491	GPX7	pDC prec	0.642857	0.182134	0.717213	0.184958	MEMP	1.0849	1.68763	3.08659e-27
1492	SLC20A1	pDC prec	0.611111	0.168625	0.388889	0.171337	ILC prec	1.07808	1.76412	5.38868e-26
1493	SPON2	pDC prec	0.301587	0.0265786	0.15917	0.0282643	NK	1.07551	3.56616	3.12055e-26
1494	C12orf45	pDC prec	0.634921	0.183798	0.536885	0.186564	MEMP	1.06602	1.67898	4.27952e-26
1495	GNG7	pDC prec	0.68254	0.206853	0.74898	0.209768	pro_B	1.06596	1.56175	1.00753e-27
1496	LINC00996	pDC prec	0.634921	0.185267	0.301566	0.188023	cDC2	1.06107	1.67119	7.18689e-26
1497	CCDC50	pDC prec	0.968254	0.330396	0.621762	0.334306	pre_pro_B	1.06091	1.0957	6.0409e-50
1498	EPHA2	pDC prec	0.198413	0.00372002	0.0138889	0.00491341	ILC prec	1.05472	5.31579	3.08966e-31
1499	CXXC5	pDC prec	0.563492	0.151738	0.645078	0.154262	pre_pro_B	1.05323	1.86911	9.17286e-24
1500	UPK3A	pDC prec	0.365079	0.0541361	0.417793	0.056042	mono_DC prec	1.05203	2.88165	2.22587e-23
1501	DNTT	pre_B	0.717054	0.0120259	0.428571	0.0297237	pro_B	2.52103	3.51581	0
1502	VPREB1	pre_B	0.922481	0.0482535	0.920408	0.0701985	pro_B	2.4505	2.65643	0
1503	VPREB3	pre_B	0.953488	0.0731537	0.973469	0.095252	pro_B	2.24187	2.35123	0
1504	IGLL1	pre_B	0.817829	0.0538423	0.942857	0.07302	pro_B	2.14028	2.61702	0
1505	LINC01013	pre_B	0.550388	0.0108782	0.316327	0.0244211	pro_B	2.04321	3.71231	0
1506	RAG1	pre_B	0.633721	0.025998	0.428571	0.0412532	pro_B	2.02032	3.18803	0
1507	CD24	pre_B	0.906977	0.087525	0.967347	0.108095	pro_B	2.01779	2.22475	0
1508	ARPP21	pre_B	0.606589	0.025	0.479592	0.0395991	pro_B	1.95864	3.22895	0
1509	MZB1	pre_B	0.837209	0.0798902	0.928571	0.0989006	pDC prec	1.937	2.31364	0
1510	CD79A	pre_B	0.825581	0.0913673	0.926531	0.109798	pro_B	1.82381	2.20912	0
1511	CD79B	pre_B	0.939922	0.128643	0.969388	0.149008	pro_B	1.78938	1.90376	0
1512	MME	pre_B	0.52907	0.0339321	0.620408	0.0463612	pro_B	1.62493	3.07129	1.19369e-229
1513	AL713998.1	pre_B	0.408915	0.00893214	0.204082	0.0189726	pro_B	1.62125	3.96476	3.82069e-242
1514	RAG2	pre_B	0.443798	0.0204092	0.432653	0.0310372	pro_B	1.54112	3.47257	1.12793e-212
1515	AKAP12	pre_B	0.625969	0.0727046	0.671429	0.0865927	pro_B	1.53146	2.44654	1.23919e-212
1516	CD9	pre_B	0.722868	0.125549	0.740602	0.140543	SIGLEC15_ftM	1.41844	1.96224	3.4859e-202
1517	LINC00426	pre_B	0.391473	0.0177146	0.263265	0.0270967	pro_B	1.41257	3.60834	1.23109e-185
1518	IGHV5-78	pre_B	0.468992	0.04002	0.531034	0.0507881	B cell	1.39764	2.98009	1.17416e-174
1519	CMTM8	pre_B	0.453488	0.040519	0.632653	0.0508854	pro_B	1.35057	2.97818	5.45049e-164
1520	P4HA2	pre_B	0.406977	0.0439122	0.442857	0.0530259	pro_B	1.19528	2.93698	2.99099e-130
1521	DEPP1	pre_B	0.416667	0.0483533	0.308163	0.0575988	pro_B	1.18927	2.85425	2.85851e-128
1522	SOCS2	pre_B	0.486434	0.0806886	0.465306	0.0908737	pro_B	1.16661	2.39828	7.81372e-122
1523	POU2AF1	pre_B	0.381783	0.0393713	0.689796	0.0479665	pro_B	1.15957	3.03725	3.96979e-124
1524	DUSP26	pre_B	0.242248	0.00284431	0.0612245	0.00885386	pro_B	1.14508	4.7269	4.28042e-157
1525	IGHM	pre_B	0.459302	0.0777445	0.895567	0.0873224	B cell	1.11985	2.43815	1.00112e-111
1526	AC116366.3	pre_B	0.49031	0.093513	0.434694	0.103473	pro_B	1.11224	2.26844	2.38772e-110
1527	EBF1	pre_B	0.339147	0.0318862	0.585714	0.0395991	pro_B	1.09509	3.22895	3.34717e-114
1528	NPPC	pre_B	0.300388	0.0194112	0.406122	0.0264643	pro_B	1.091	3.63196	5.87107e-120
1529	S1PR4	pre_B	0.511628	0.110329	0.693878	0.120403	pro_B	1.08307	2.11691	6.66849e-105
1530	GNG11	pre_B	0.449612	0.0869261	0.856589	0.0960304	mega	1.05348	2.34309	8.17903e-98
1531	LEF1	pre_B	0.366279	0.0502994	0.542857	0.0582312	pro_B	1.04145	2.84333	4.59706e-99
1532	ERG	pre_B	0.275194	0.0188623	0.43038	0.0252968	myeloid prog	1.01191	3.67708	3.77333e-106
1533	HIST1H2BK	pre_B	0.606589	0.182984	0.468912	0.193617	pre_pro_B	0.995941	1.64187	2.32622e-94
1534	SSBP2	pre_B	0.753876	0.257236	0.861224	0.269702	pro_B	0.987907	1.31044	3.71652e-116
1535	CD19	pre_B	0.356589	0.0593812	0.589796	0.0668418	pro_B	0.964726	2.70543	1.7666e-83
1536	SLC8A1-AS1	pre_B	0.271318	0.0223553	0.373057	0.0286048	pre_pro_B	0.964313	3.55418	1.36072e-95
1537	NEIL1	pre_B	0.29845	0.0333333	0.325123	0.0399883	B cell	0.960759	3.21917	1.23384e-89
1538	FAM129C	pre_B	0.352713	0.0591816	0.730159	0.0665499	pDC prec	0.955783	2.7098	6.07098e-82
1539	CD34	pre_B	0.277132	0.0272954	0.892405	0.0335668	myeloid prog	0.940645	3.39422	6.91909e-89
1540	JCHAIN	pre_B	0.329457	0.050998	0.960317	0.0579879	pDC prec	0.938137	2.84752	1.61734e-80
1541	MYB	pre_B	0.360465	0.067016	0.790984	0.0743822	MEMP	0.936683	2.59854	2.33627e-77
1542	LTB	pre_B	0.612403	0.209032	0.9375	0.219157	ILC prec	0.929606	1.51796	4.20849e-82
1543	PTPRK	pre_B	0.286822	0.0328343	0.373057	0.03921	pre_pro_B	0.928965	3.23882	1.83699e-84
1544	CD38	pre_B	0.577519	0.191766	0.777551	0.20145	pro_B	0.925311	1.60222	6.51643e-78
1545	GAB1	pre_B	0.344961	0.0617764	0.32449	0.068885	pro_B	0.922881	2.67532	8.46339e-76
1546	TCF4	pre_B	0.680233	0.248802	0.849206	0.259632	pDC prec	0.917286	1.34849	1.44158e-88
1547	TMEM243	pre_B	0.746124	0.285279	0.793878	0.296848	pro_B	0.906195	1.21454	4.34671e-98
1548	ZCCHC7	pre_B	0.465116	0.137375	0.632653	0.145602	pro_B	0.896222	1.92688	1.03107e-66
1549	TCL1A	pre_B	0.339147	0.0663673	0.937931	0.0732146	B cell	0.886653	2.61436	6.67137e-69
1550	HIST1H2AC	pre_B	0.742248	0.292116	0.764249	0.303415	pre_pro_B	0.885245	1.19265	3.39365e-93
1551	LCN6	pre_B	0.186047	0.00409182	0.134694	0.00865927	pro_B	0.883558	4.74912	5.04794e-104
1552	BACH2	pre_B	0.325581	0.0599301	0.584236	0.0665986	B cell	0.882024	2.70907	3.00794e-69
1553	SOX4	pre_B	0.848837	0.341916	0.937824	0.354641	pre_pro_B	0.879947	1.03665	6.98028e-119
1554	ALDH5A1	pre_B	0.271318	0.0341317	0.3	0.0400856	pro_B	0.872758	3.21674	8.37395e-75
1555	FHIT	pre_B	0.443798	0.136577	0.502591	0.144289	pre_pro_B	0.859167	1.93594	1.34736e-59
1556	NPY	pre_B	0.226744	0.0199102	0.269388	0.0251022	pro_B	0.835507	3.6848	4.12492e-76
1557	ADA	pre_B	0.45155	0.156287	0.651899	0.163699	myeloid prog	0.817182	1.80972	4.74484e-52
1558	SCHIP1	pre_B	0.178295	0.00683633	0.0836735	0.0111403	pro_B	0.801824	4.49719	2.67129e-84
1559	SMAD1	pre_B	0.263566	0.0439621	0.228571	0.0494746	pro_B	0.792357	3.0063	5.17048e-59
1560	RASD1	pre_B	0.284884	0.056986	0.587302	0.0627068	pDC prec	0.788925	2.76929	3.32931e-55
1561	AC002454.1	pre_B	0.228682	0.0272954	0.512295	0.0323507	MEMP	0.784636	3.43112	3.94208e-64
1562	GNG7	pre_B	0.501938	0.202246	0.74898	0.209768	pro_B	0.783902	1.56175	1.37128e-47
1563	CTGF	pre_B	0.218992	0.0230539	0.352332	0.0279724	pre_pro_B	0.783234	3.57654	3.82139e-66
1564	A1BG	pre_B	0.300388	0.0701597	0.507937	0.0759389	pDC prec	0.774347	2.57783	1.57944e-50
1565	CLEC20A	pre_B	0.172481	0.00733533	0.128571	0.0114808	pro_B	0.770484	4.46708	1.72475e-78
1566	VASN	pre_B	0.182171	0.0109281	0.114286	0.0152267	pro_B	0.76233	4.1847	1.78332e-72
1567	QRSL1	pre_B	0.344961	0.104291	0.587755	0.110333	pro_B	0.760382	2.20425	2.59896e-44
1568	CD52	pre_B	0.664729	0.311028	0.902778	0.319907	ILC prec	0.757609	1.13973	8.21595e-57
1569	TOP2B	pre_B	0.488372	0.205289	0.663934	0.212395	MEMP	0.756638	1.54931	1.69214e-42
1570	TRGV9	pre_B	0.255814	0.0487026	0.410319	0.0539015	early T	0.747129	2.9206	4.58924e-51
1571	HMCES	pre_B	0.364341	0.123054	0.52449	0.129111	pro_B	0.745837	2.04708	8.21742e-41
1572	BCL7A	pre_B	0.302326	0.0830339	0.522449	0.0885386	pro_B	0.732933	2.42432	1.42467e-42
1573	PPP3CC	pre_B	0.344961	0.116816	0.381633	0.122543	pro_B	0.724174	2.09929	5.6305e-38
1574	CD27	pre_B	0.217054	0.0326846	0.432432	0.0373127	early T	0.713766	3.28842	1.63718e-51
1575	ELK3	pre_B	0.368217	0.139571	0.361111	0.14531	ILC prec	0.710248	1.92888	1.20204e-34
1576	CCDC81	pre_B	0.162791	0.00938124	0.234694	0.0132321	pro_B	0.704087	4.32511	1.68203e-65
1577	IGHV5-51	pre_B	0.164729	0.0102794	0.17551	0.0141565	pro_B	0.701346	4.25758	4.79116e-64
1578	CYFIP2	pre_B	0.333333	0.119311	0.547619	0.124684	pDC prec	0.693991	2.08197	1.73104e-33
1579	SMIM3	pre_B	0.391473	0.165519	0.395349	0.171191	mega	0.69094	1.76498	5.44764e-31
1580	SH2D4B	pre_B	0.133721	0.00249501	0.0571429	0.00578906	pro_B	0.688901	5.15178	7.34276e-77
1581	JUP	pre_B	0.362403	0.148802	0.639241	0.154164	myeloid prog	0.677598	1.86974	1.38967e-29
1582	CCND3	pre_B	0.494186	0.250699	0.863265	0.256811	pro_B	0.671805	1.35942	2.56635e-29
1583	RCSD1	pre_B	0.794574	0.421806	0.883673	0.431164	pro_B	0.668449	0.841268	7.31305e-63
1584	CD72	pre_B	0.277132	0.0850299	0.520408	0.0898521	pro_B	0.667774	2.40959	1.9758e-33
1585	HIST1H1C	pre_B	0.556202	0.294461	0.655102	0.301031	pro_B	0.667743	1.20054	8.53784e-32
1586	LINC02202	pre_B	0.160853	0.0122255	0.232653	0.0159564	pro_B	0.665592	4.13789	7.20671e-57
1587	BLNK	pre_B	0.414729	0.199701	0.777778	0.205098	pDC prec	0.657041	1.58427	1.13028e-25
1588	MDK	pre_B	0.294574	0.103094	0.816456	0.1079	myeloid prog	0.655882	2.22655	8.1924e-30
1589	HIST1H4H	pre_B	0.246124	0.0659681	0.231527	0.0704904	B cell	0.65279	2.65228	1.70619e-34
1590	GADD45A	pre_B	0.329457	0.134531	0.487755	0.139424	pro_B	0.649109	1.97024	1.81758e-26
1591	TCF3	pre_B	0.286822	0.099501	0.47551	0.104203	pro_B	0.648622	2.26141	2.84974e-29
1592	SPTBN1	pre_B	0.310078	0.119162	0.56962	0.123954	myeloid prog	0.647394	2.08784	2.60441e-27
1593	SNHG7	pre_B	0.792636	0.433832	0.968354	0.442839	myeloid prog	0.64564	0.814549	2.84296e-58
1594	ID3	pre_B	0.455426	0.238224	0.77551	0.243676	pro_B	0.643024	1.41192	4.59024e-24
1595	MARCKSL1	pre_B	0.486434	0.266118	0.930328	0.271648	MEMP	0.633944	1.30325	1.34891e-23
1596	C1QTNF4	pre_B	0.205426	0.0419162	0.949367	0.0460206	myeloid prog	0.632439	3.07867	1.55292e-37
1597	REXO2	pre_B	0.366279	0.173253	0.729508	0.178099	MEMP	0.631984	1.72542	1.33336e-22
1598	SLC35E3	pre_B	0.238372	0.0690619	0.259184	0.0733119	pro_B	0.622874	2.61303	3.08863e-30
1599	AL133467.1	pre_B	0.160853	0.0172655	0.222449	0.0208698	pro_B	0.622412	3.86945	6.20181e-47
1600	CD200	pre_B	0.187984	0.0329341	0.550633	0.0368262	myeloid prog	0.620639	3.30154	5.25712e-39
1601	JCHAIN	pre_pro_B	0.875648	0.0423401	0.960317	0.0579879	pDC prec	2.49342	2.84752	0
1602	SMIM24	pre_pro_B	0.663212	0.0440258	0.943038	0.0556529	myeloid prog	1.91577	2.88862	2.99685e-227
1603	TTN	pre_pro_B	0.518135	0.0216658	0.5	0.0309885	ILC prec	1.80007	3.47414	2.15411e-200
1604	CLNK	pre_pro_B	0.435233	0.011651	0.65625	0.019605	cDC1	1.71132	3.93197	6.01951e-189
1605	SCN3A	pre_pro_B	0.401554	0.00793257	0.0822785	0.015324	myeloid prog	1.67783	4.17834	2.5474e-187
1606	IL7R	pre_pro_B	0.61658	0.0790283	0.847222	0.0891224	ILC prec	1.49073	2.41774	1.51519e-148
1607	CTSW	pre_pro_B	0.743523	0.126772	0.804844	0.138354	NK	1.47065	1.97794	6.07744e-161
1608	PRSS57	pre_pro_B	0.531088	0.0580565	0.954918	0.0669391	MEMP	1.43605	2.70397	1.00702e-134
1609	OCIAD2	pre_pro_B	0.699482	0.128756	0.743056	0.139473	ILC prec	1.3779	1.96989	6.21259e-139
1610	CD7	pre_pro_B	0.898964	0.207982	0.928571	0.220957	pDC prec	1.35724	1.50979	2.07111e-179
1611	ACY3	pre_pro_B	0.694301	0.133019	0.475789	0.143559	TREM2_ftM	1.34764	1.94101	2.38809e-133
1612	SLC8A1-AS1	pre_pro_B	0.373057	0.0220129	0.271318	0.0286048	pre_B	1.32591	3.55418	9.32661e-121
1613	ISYNA1	pre_pro_B	0.65285	0.122757	0.819672	0.132711	MEMP	1.31848	2.01958	1.17246e-123
1614	GUCY1A1	pre_pro_B	0.468912	0.0529995	0.575949	0.0608095	myeloid prog	1.31296	2.80001	1.72667e-113
1615	ITGA4	pre_pro_B	0.870466	0.22236	0.886076	0.23453	myeloid prog	1.26233	1.45017	8.33961e-155
1616	CTGF	pre_pro_B	0.352332	0.021765	0.291837	0.0279724	pro_B	1.26013	3.57654	4.75686e-111
1617	TOX	pre_pro_B	0.520725	0.0833912	0.576389	0.0916034	ILC prec	1.24468	2.39029	6.04008e-103
1618	BEND5	pre_pro_B	0.391192	0.0376797	0.25	0.044318	cDC1	1.2191	3.11637	1.39199e-100
1619	COBLL1	pre_pro_B	0.305699	0.0135845	0.238095	0.0190699	pDC prec	1.21046	3.95965	1.36745e-108
1620	MS4A1	pre_pro_B	0.38342	0.0360436	0.525123	0.0425666	B cell	1.21033	3.15668	1.23561e-99
1621	PTPRK	pre_pro_B	0.373057	0.032821	0.326389	0.03921	ILC prec	1.20827	3.23882	4.8565e-100
1622	ITM2A	pre_pro_B	0.533679	0.0960833	0.727848	0.1043	myeloid prog	1.20637	2.26048	2.44611e-97
1623	CXXC5	pre_pro_B	0.645078	0.144869	0.563492	0.154262	pDC prec	1.20572	1.86911	5.32918e-105
1624	DBN1	pre_pro_B	0.42228	0.05176	0.5	0.0587176	cDC1	1.19717	2.83501	1.88158e-95
1625	AC090152.1	pre_pro_B	0.5	0.0879524	0.531646	0.0956898	myeloid prog	1.17332	2.34664	3.80155e-91
1626	HS3ST1	pre_pro_B	0.484456	0.0812097	0.257143	0.0887819	pro_B	1.17315	2.42157	6.64541e-91
1627	NREP	pre_pro_B	0.694301	0.175954	0.873418	0.185688	myeloid prog	1.16899	1.68369	5.32918e-105
1628	RASD1	pre_pro_B	0.419689	0.0558751	0.587302	0.0627068	pDC prec	1.16224	2.76929	7.26757e-90
1629	SPINK2	pre_pro_B	0.30829	0.01765	0.981013	0.0231076	myeloid prog	1.16151	3.76759	3.69805e-99
1630	MLC1	pre_pro_B	0.489637	0.0876549	0.430328	0.0952033	MEMP	1.1515	2.35174	1.36203e-87
1631	TPM2	pre_pro_B	0.443005	0.0674765	0.944444	0.0745281	pDC prec	1.1503	2.59658	2.06006e-87
1632	TMEM200A	pre_pro_B	0.253886	0.00664353	0.277778	0.0112862	ILC prec	1.13847	4.48417	5.24421e-106
1633	CD79A	pre_pro_B	0.510363	0.102132	0.926531	0.109798	pro_B	1.12745	2.20912	2.74801e-84
1634	TRBC2	pre_pro_B	0.5	0.0976698	0.826389	0.105225	ILC prec	1.12583	2.25166	8.70381e-84
1635	BANK1	pre_pro_B	0.401554	0.0554289	0.361111	0.0619284	ILC prec	1.11703	2.78178	2.84789e-83
1636	CYYR1	pre_pro_B	0.290155	0.0162122	0.397541	0.0213563	MEMP	1.11606	3.84641	8.93609e-94
1637	RHOH	pre_pro_B	0.606218	0.150322	0.642506	0.158883	early T	1.11519	1.83959	1.36203e-87
1638	DENND6B	pre_pro_B	0.525907	0.11527	0.261905	0.122981	pDC prec	1.10216	2.09572	6.18259e-81
1639	IFITM1	pre_pro_B	0.743523	0.218642	0.971626	0.228498	NK	1.09761	1.47623	4.33182e-101
1640	BCAS4	pre_pro_B	0.370466	0.0459098	0.353061	0.0520043	pro_B	1.09526	2.95643	2.1176e-81
1641	MDFIC	pre_pro_B	0.507772	0.110759	0.666667	0.118214	ILC prec	1.08423	2.13526	1.27225e-77
1642	LEF1	pre_pro_B	0.380829	0.0520575	0.542857	0.0582312	pro_B	1.08282	2.84333	8.93646e-79
1643	KHDRBS2	pre_pro_B	0.303109	0.0240456	0.215278	0.0292859	ILC prec	1.07017	3.53065	1.00819e-83
1644	LTB	pre_pro_B	0.704663	0.209866	0.9375	0.219157	ILC prec	1.06965	1.51796	3.80155e-91
1645	KDM5B	pre_pro_B	0.531088	0.13059	0.626582	0.138111	myeloid prog	1.0514	1.9797	1.64109e-73
1646	SATB1	pre_pro_B	0.502591	0.116262	0.452088	0.123516	early T	1.05111	2.09138	1.63791e-72
1647	BCL11A	pre_pro_B	0.502591	0.116906	0.722222	0.124149	pDC prec	1.04854	2.08628	3.86312e-72
1648	HADH	pre_pro_B	0.831606	0.276054	0.803279	0.286486	MEMP	1.03956	1.25007	6.80464e-109
1649	AC002454.1	pre_pro_B	0.300518	0.0272186	0.512295	0.0323507	MEMP	1.03111	3.43112	2.23231e-77
1650	MZB1	pre_pro_B	0.445596	0.0922657	0.928571	0.0989006	pDC prec	1.03095	2.31364	6.83219e-69
1651	PCDH9	pre_pro_B	0.352332	0.0478929	0.470936	0.0536097	B cell	1.03093	2.92603	2.74959e-72
1652	SCT	pre_pro_B	0.227979	0.00689142	0.626984	0.011043	pDC prec	1.02727	4.50596	1.18736e-90
1653	CD200	pre_pro_B	0.310881	0.0315816	0.550633	0.0368262	myeloid prog	1.02639	3.30154	2.42218e-75
1654	SLC38A1	pre_pro_B	0.474093	0.110312	0.465278	0.117143	ILC prec	1.01662	2.14436	7.23219e-67
1655	ZCCHC7	pre_pro_B	0.523316	0.138374	0.632653	0.145602	pro_B	1.00837	1.92688	7.0768e-67
1656	STAP1	pre_pro_B	0.339378	0.0460585	0.300448	0.0515665	mast	1.00622	2.96488	2.51987e-69
1657	GNG11	pre_pro_B	0.42487	0.0897372	0.856589	0.0960304	mega	0.99551	2.34309	8.12074e-64
1658	SERTAD2	pre_pro_B	0.510363	0.135944	0.361111	0.142975	ILC prec	0.992698	1.94508	3.73621e-64
1659	CD3E	pre_pro_B	0.437824	0.0981656	0.907862	0.104544	early T	0.988672	2.25815	1.1257e-62
1660	IGF2BP2	pre_pro_B	0.564767	0.166584	0.692623	0.174061	MEMP	0.987409	1.74835	7.48732e-66
1661	HDAC9	pre_pro_B	0.567358	0.16822	0.609375	0.175715	cDC1	0.986573	1.73889	7.04353e-66
1662	IGFBP6	pre_pro_B	0.235751	0.0112048	0.413534	0.0154213	SIGLEC15_ftM	0.983556	4.17201	3.68001e-80
1663	CDCA7	pre_pro_B	0.463731	0.114378	0.841772	0.120938	myeloid prog	0.979621	2.11248	2.30631e-61
1664	ITGB7	pre_pro_B	0.370466	0.0655429	0.609375	0.0712687	cDC1	0.978512	2.6413	4.983e-63
1665	FHIT	pre_pro_B	0.502591	0.137432	0.479167	0.144289	ILC prec	0.972985	1.93594	4.09202e-61
1666	CD96	pre_pro_B	0.393782	0.0787308	0.65602	0.0846468	early T	0.972354	2.46927	3.88119e-61
1667	SOX4	pre_pro_B	0.937824	0.34348	0.932653	0.354641	pro_B	0.972194	1.03665	2.53395e-129
1668	ADA	pre_pro_B	0.536269	0.156569	0.651899	0.163699	myeloid prog	0.9705	1.80972	5.64205e-62
1669	TSC22D1	pre_pro_B	0.549223	0.165047	0.827869	0.172261	MEMP	0.965942	1.75874	6.01734e-62
1670	PLP2	pre_pro_B	0.870466	0.319831	0.984127	0.330171	pDC prec	0.964602	1.10814	1.18035e-106
1671	B3GNT2	pre_pro_B	0.518135	0.149628	0.782787	0.156548	MEMP	0.960825	1.85439	6.98289e-60
1672	UPF3A	pre_pro_B	0.663212	0.227219	0.77459	0.235406	MEMP	0.9593	1.44644	7.41727e-70
1673	ACAP1	pre_pro_B	0.523316	0.153743	0.651899	0.160683	myeloid prog	0.95679	1.82832	1.66134e-59
1674	ENAM	pre_pro_B	0.189119	0.00292514	0.0717054	0.00642148	pre_B	0.954694	5.04811	4.17125e-89
1675	CYFIP2	pre_pro_B	0.458549	0.118294	0.547619	0.124684	pDC prec	0.954688	2.08197	9.39741e-58
1676	TES	pre_pro_B	0.536269	0.161824	0.5	0.168856	ILC prec	0.953868	1.77871	1.25567e-59
1677	PAFAH1B3	pre_pro_B	0.650259	0.225632	0.819672	0.233606	MEMP	0.945555	1.45412	1.43143e-66
1678	JUP	pre_pro_B	0.505181	0.147447	0.639241	0.154164	myeloid prog	0.944556	1.86974	3.60682e-57
1679	PSIP1	pre_pro_B	0.725389	0.263609	0.893443	0.272281	MEMP	0.943674	1.30092	3.07188e-75
1680	TRAF3IP3	pre_pro_B	0.601036	0.202925	0.555556	0.210401	ILC prec	0.93686	1.55874	4.25202e-61
1681	ODF2L	pre_pro_B	0.466321	0.12821	0.5	0.134559	ILC prec	0.935324	2.00575	4.49084e-55
1682	MLLT11	pre_pro_B	0.341969	0.0595935	0.368852	0.0648959	MEMP	0.935275	2.73497	3.75602e-58
1683	FUT8	pre_pro_B	0.336788	0.0570154	0.319444	0.0622689	ILC prec	0.935021	2.77629	1.81062e-58
1684	EBPL	pre_pro_B	0.601036	0.204165	0.93038	0.211617	myeloid prog	0.933396	1.55298	1.28295e-60
1685	SSBP3	pre_pro_B	0.432642	0.110362	0.442623	0.116414	MEMP	0.930443	2.15061	2.64737e-54
1686	HSH2D	pre_pro_B	0.362694	0.0714427	0.398734	0.0769119	myeloid prog	0.930345	2.5651	3.20569e-56
1687	MEST	pre_pro_B	0.481865	0.139018	0.860656	0.145456	MEMP	0.928978	1.92788	2.06235e-54
1688	C19orf48	pre_pro_B	0.551813	0.18002	0.840164	0.187001	MEMP	0.925192	1.67664	2.18047e-56
1689	PTPRCAP	pre_pro_B	0.5	0.151215	0.829114	0.157764	myeloid prog	0.923327	1.84665	4.71006e-54
1690	TESC	pre_pro_B	0.681347	0.252058	0.661036	0.260119	mono_DC prec	0.917514	1.34662	7.04353e-66
1691	HIST1H2AC	pre_pro_B	0.764249	0.294596	0.759398	0.303415	SIGLEC15_ftM	0.911484	1.19265	2.17337e-76
1692	APP	pre_pro_B	0.53886	0.178185	0.722222	0.184958	pDC prec	0.909394	1.68763	1.43711e-53
1693	DNMT3A	pre_pro_B	0.46114	0.13406	0.575949	0.140202	myeloid prog	0.905987	1.96467	6.24616e-51
1694	CDK6	pre_pro_B	0.520725	0.169113	0.885246	0.175715	MEMP	0.905485	1.73889	2.82525e-52
1695	SYT1	pre_pro_B	0.287565	0.0386217	0.132911	0.0432964	myeloid prog	0.902863	3.13969	5.24351e-58
1696	EMID1	pre_pro_B	0.225389	0.0143282	0.389344	0.0182915	MEMP	0.901852	4.00132	1.40805e-67
1697	STRBP	pre_pro_B	0.38342	0.0904809	0.473469	0.0959817	pro_B	0.898581	2.3436	9.80303e-51
1698	MARCKSL1	pre_pro_B	0.689119	0.263659	0.930328	0.271648	MEMP	0.898093	1.30325	5.19772e-64
1699	DPPA4	pre_pro_B	0.243523	0.0209222	0.336066	0.0251022	MEMP	0.897335	3.6848	2.51606e-63
1700	MTF2	pre_pro_B	0.61658	0.226277	0.696203	0.233606	myeloid prog	0.896582	1.45412	1.01549e-56
1701	IGLL1	pro_B	0.942857	0.0517791	0.817829	0.07302	pre_B	2.46748	2.61702	0
1702	VPREB1	pro_B	0.920408	0.0494369	0.922481	0.0701985	pre_B	2.445	2.65643	0
1703	VPREB3	pro_B	0.973469	0.0738064	0.953488	0.095252	pre_B	2.28885	2.35123	0
1704	CD24	pro_B	0.967347	0.0871125	0.906977	0.108095	pre_B	2.1521	2.22475	0
1705	IGHM	pro_B	0.861224	0.0684242	0.895567	0.0873224	B cell	2.09979	2.43815	0
1706	POU2AF1	pro_B	0.689796	0.0322934	0.408867	0.0479665	B cell	2.09508	3.03725	0
1707	CD79A	pro_B	0.926531	0.0898535	0.897537	0.109798	B cell	2.04681	2.20912	0
1708	MZB1	pro_B	0.838776	0.0808333	0.928571	0.0989006	pDC prec	1.94062	2.31364	0
1709	MME	pro_B	0.620408	0.0323433	0.52907	0.0463612	pre_B	1.90546	3.07129	2.65107e-288
1710	EBF1	pro_B	0.585714	0.0262633	0.339147	0.0395991	pre_B	1.89124	3.22895	1.90584e-283
1711	CMTM8	pro_B	0.632653	0.036679	0.453488	0.0508854	pre_B	1.88415	2.97818	6.41988e-284
1712	UHRF1	pro_B	0.82449	0.0849198	0.489865	0.102549	mono_DC prec	1.8777	2.27741	0
1713	CD79B	pro_B	0.969388	0.128974	0.955665	0.149008	B cell	1.84548	1.90376	0
1714	PDLIM1	pro_B	0.822449	0.0976278	0.856557	0.114906	MEMP	1.77949	2.16364	9.38939e-296
1715	NUSAP1	pro_B	0.75102	0.0853184	0.44482	0.101187	mono_DC prec	1.72043	2.29078	8.86194e-264
1716	UBE2T	pro_B	0.704082	0.0803847	0.565574	0.095252	MEMP	1.65546	2.35123	5.96523e-240
1717	CENPU	pro_B	0.74898	0.0945879	0.639344	0.110187	MEMP	1.65193	2.20558	5.78131e-248
1718	AKAP12	pro_B	0.671429	0.0723114	0.625969	0.0865927	pre_B	1.64268	2.44654	6.23674e-232
1719	ZWINT	pro_B	0.72449	0.0931925	0.540984	0.108241	MEMP	1.61083	2.2234	8.56324e-234
1720	MAD2L1	pro_B	0.693878	0.0852188	0.622951	0.0997276	MEMP	1.5996	2.30531	8.46153e-226
1721	CD19	pro_B	0.589796	0.0540716	0.496552	0.0668418	B cell	1.59565	2.70543	1.0232e-212
1722	TYMS	pro_B	0.804082	0.123044	0.795082	0.139278	MEMP	1.58507	1.97128	5.3766e-247
1723	CENPM	pro_B	0.714286	0.094837	0.538288	0.109603	mono_DC prec	1.57921	2.21089	6.60728e-225
1724	CDK1	pro_B	0.663265	0.0801356	0.371622	0.0940358	mono_DC prec	1.56801	2.36408	3.61856e-214
1725	ARPP21	pro_B	0.479592	0.0288548	0.606589	0.0395991	pre_B	1.54858	3.22895	2.38528e-200
1726	LEF1	pro_B	0.542857	0.0463969	0.446721	0.0582312	MEMP	1.54352	2.84333	1.25832e-198
1727	MND1	pro_B	0.585714	0.0603508	0.397541	0.0728741	MEMP	1.534	2.61902	1.36363e-198
1728	RRM2	pro_B	0.544898	0.0488887	0.337838	0.0607122	mono_DC prec	1.52659	2.80161	7.21555e-195
1729	ASF1B	pro_B	0.614286	0.0711652	0.416667	0.0841117	mono_DC prec	1.52073	2.47561	4.77642e-198
1730	BACH2	pro_B	0.561224	0.0545201	0.584236	0.0665986	B cell	1.5204	2.70907	3.84284e-194
1731	MKI67	pro_B	0.673469	0.0923453	0.579955	0.106198	mono_DC prec	1.51022	2.24245	5.16164e-203
1732	DNTT	pro_B	0.428571	0.0199841	0.717054	0.0297237	pre_B	1.50678	3.51581	2.60683e-194
1733	RAG2	pro_B	0.432653	0.0212299	0.443798	0.0310372	pre_B	1.50242	3.47257	8.8648e-193
1734	AURKB	pro_B	0.577551	0.0632911	0.384009	0.0755497	mono_DC prec	1.49179	2.58296	9.86317e-189
1735	CDCA7	pro_B	0.704082	0.106698	0.841772	0.120938	myeloid prog	1.48736	2.11248	4.67576e-203
1736	BIRC5	pro_B	0.62449	0.0801356	0.495495	0.0931115	mono_DC prec	1.48251	2.37396	9.24763e-191
1737	NPPC	pro_B	0.406122	0.0171933	0.300388	0.0264643	pre_B	1.47502	3.63196	2.61131e-189
1738	S1PR4	pro_B	0.693878	0.106399	0.511628	0.120403	pre_B	1.46888	2.11691	2.28277e-197
1739	IGHV5-78	pro_B	0.491837	0.0400179	0.531034	0.0507881	B cell	1.46572	2.98009	1.22396e-180
1740	PCLAF	pro_B	0.655102	0.0941393	0.733607	0.107511	MEMP	1.46098	2.23016	7.98773e-190
1741	PKMYT1	pro_B	0.508163	0.0464966	0.286885	0.0575015	MEMP	1.45129	2.85594	2.7854e-177
1742	UBE2C	pro_B	0.626531	0.0875112	0.478604	0.10036	mono_DC prec	1.44039	2.29899	6.87773e-182
1743	CCNA2	pro_B	0.522449	0.053025	0.333333	0.0642148	mono_DC prec	1.43439	2.74552	1.15104e-173
1744	TCL1A	pro_B	0.546939	0.0616466	0.937931	0.0732146	B cell	1.42989	2.61436	1.86295e-173
1745	PAX5	pro_B	0.387755	0.0164457	0.212808	0.0252968	B cell	1.42581	3.67708	1.07296e-179
1746	MCM7	pro_B	0.818367	0.16047	0.770492	0.176153	MEMP	1.42102	1.7364	1.57562e-215
1747	CENPF	pro_B	0.653061	0.101415	0.487613	0.114565	mono_DC prec	1.41493	2.16661	1.04469e-179
1748	TOP2A	pro_B	0.630612	0.0974783	0.451577	0.110187	mono_DC prec	1.39086	2.20558	8.58162e-172
1749	FAM129C	pro_B	0.512245	0.0556663	0.730159	0.0665499	pDC prec	1.38808	2.7098	2.73024e-163
1750	IGLL5	pro_B	0.504082	0.0532742	0.776355	0.0640202	B cell	1.3855	2.74856	1.22344e-162
1751	GINS2	pro_B	0.573469	0.0777434	0.57377	0.0895602	MEMP	1.38369	2.41284	5.88799e-165
1752	ATAD2	pro_B	0.636735	0.101714	0.501126	0.114468	mono_DC prec	1.3801	2.16746	3.06211e-170
1753	IGHD	pro_B	0.371429	0.0162962	0.217734	0.0247616	B cell	1.37371	3.69846	2.6668e-169
1754	RAG1	pro_B	0.428571	0.0317951	0.633721	0.0412532	pre_B	1.3663	3.18803	1.16721e-160
1755	CDCA8	pro_B	0.491837	0.0517791	0.314189	0.0622689	mono_DC prec	1.36548	2.77629	3.33334e-158
1756	SMC4	pro_B	0.840816	0.1819	0.57377	0.197607	MEMP	1.36336	1.62148	3.37145e-210
1757	CENPW	pro_B	0.75102	0.148659	0.675676	0.163018	mono_DC prec	1.36227	1.81389	6.94603e-186
1758	FAM111B	pro_B	0.37551	0.0184392	0.0810811	0.0269508	mono_DC prec	1.357	3.61374	1.89196e-164
1759	DHFR	pro_B	0.622449	0.101266	0.504098	0.113689	MEMP	1.35338	2.17428	5.69924e-163
1760	TK1	pro_B	0.583673	0.0873617	0.471847	0.0991924	mono_DC prec	1.34869	2.31069	2.71029e-158
1761	MYB	pro_B	0.518367	0.0635403	0.790984	0.0743822	MEMP	1.347	2.59854	1.68917e-154
1762	SPC25	pro_B	0.442857	0.038174	0.303279	0.0478206	MEMP	1.34642	3.0403	3.14303e-155
1763	RAD51AP1	pro_B	0.536735	0.0713147	0.336712	0.082409	mono_DC prec	1.33972	2.49606	1.50079e-153
1764	TPX2	pro_B	0.532653	0.0719127	0.397523	0.0828955	mono_DC prec	1.3264	2.49017	1.53178e-150
1765	MYBL2	pro_B	0.459184	0.0469949	0.286885	0.0568204	MEMP	1.31687	2.86786	5.32709e-148
1766	CDCA3	pro_B	0.45102	0.0449018	0.289414	0.0545826	mono_DC prec	1.31159	2.90804	4.1872e-147
1767	RRM1	pro_B	0.628571	0.11198	0.569672	0.124295	MEMP	1.31063	2.0851	9.68683e-155
1768	CDC20	pro_B	0.508163	0.0656832	0.376126	0.0762308	mono_DC prec	1.30801	2.57399	6.57993e-146
1769	PHGDH	pro_B	0.481633	0.0568125	0.443038	0.0669391	myeloid prog	1.30232	2.70397	1.69902e-144
1770	FEN1	pro_B	0.530612	0.075152	0.5	0.086009	MEMP	1.30175	2.4533	3.02154e-145
1771	P4HA2	pro_B	0.442857	0.0435064	0.406977	0.0530259	pre_B	1.30066	2.93698	4.94126e-145
1772	FBXO5	pro_B	0.465306	0.0512808	0.233607	0.06115	MEMP	1.30026	2.79442	2.97335e-144
1773	EZH2	pro_B	0.571429	0.0914981	0.52459	0.102938	MEMP	1.29921	2.27363	5.54297e-147
1774	QRSL1	pro_B	0.587755	0.0986744	0.344961	0.110333	pre_B	1.29556	2.20425	1.69704e-147
1775	CARHSP1	pro_B	0.885714	0.215838	0.613739	0.231806	mono_DC prec	1.29479	1.46186	1.46807e-211
1776	CDCA5	pro_B	0.440816	0.0435563	0.274775	0.0530259	mono_DC prec	1.29467	2.93698	8.10442e-144
1777	HELLS	pro_B	0.567347	0.0919466	0.557377	0.103279	MEMP	1.28806	2.27032	2.18649e-144
1778	CDKN3	pro_B	0.502041	0.0674773	0.368243	0.0778362	mono_DC prec	1.28179	2.55315	2.89419e-140
1779	CENPK	pro_B	0.579592	0.098176	0.557377	0.109652	MEMP	1.28116	2.21045	7.17897e-144
1780	NUF2	pro_B	0.434694	0.0435064	0.246622	0.0528313	mono_DC prec	1.27828	2.94065	1.67248e-140
1781	PTTG1	pro_B	0.738776	0.164856	0.713115	0.178537	MEMP	1.27288	1.72296	1.23661e-164
1782	MAD2L2	pro_B	0.826531	0.199691	0.540984	0.214633	MEMP	1.27189	1.53882	1.85784e-186
1783	CDT1	pro_B	0.532653	0.0815309	0.639344	0.0922845	MEMP	1.26925	2.38288	1.51357e-138
1784	NDC80	pro_B	0.426531	0.0419117	0.212838	0.05108	mono_DC prec	1.26866	2.97436	8.16903e-139
1785	CLSPN	pro_B	0.516327	0.0753015	0.470721	0.0858144	mono_DC prec	1.26788	2.45557	1.13778e-137
1786	BCL7A	pro_B	0.522449	0.0779428	0.397044	0.0885386	B cell	1.26658	2.42432	1.33577e-137
1787	KNL1	pro_B	0.446939	0.0500349	0.266892	0.059496	mono_DC prec	1.26119	2.82185	2.66506e-136
1788	KIFC1	pro_B	0.457143	0.0538224	0.243243	0.0634365	mono_DC prec	1.26067	2.75772	6.59347e-136
1789	NCAPG	pro_B	0.453061	0.0530749	0.311937	0.0626095	mono_DC prec	1.25536	2.77084	7.10951e-135
1790	CD72	pro_B	0.520408	0.0793382	0.506404	0.0898521	B cell	1.25397	2.40959	6.52565e-135
1791	CD38	pro_B	0.777551	0.187382	0.600985	0.20145	B cell	1.2458	1.60222	9.18678e-168
1792	CKAP2L	pro_B	0.391837	0.0336888	0.217213	0.0422261	MEMP	1.24005	3.16472	4.76562e-135
1793	LMNB1	pro_B	0.728571	0.169042	0.672297	0.18238	mono_DC prec	1.23978	1.70166	8.89587e-156
1794	E2F2	pro_B	0.34898	0.0210804	0.179054	0.0288967	mono_DC prec	1.23679	3.54403	1.2269e-139
1795	HIST1H3B	pro_B	0.434694	0.049088	0.307432	0.0582798	mono_DC prec	1.23562	2.8425	3.11342e-131
1796	RASD1	pro_B	0.444898	0.0533739	0.587302	0.0627068	pDC prec	1.23205	2.76929	4.25311e-130
1797	SMC2	pro_B	0.659184	0.14233	0.577869	0.154651	MEMP	1.23042	1.86659	3.01776e-142
1798	HMGB3	pro_B	0.64898	0.138294	0.692623	0.150467	MEMP	1.22917	1.89401	1.33692e-140
1799	CDCA7L	pro_B	0.565306	0.103558	0.512658	0.114565	myeloid prog	1.2248	2.16661	2.96843e-131
1800	ORC6	pro_B	0.481633	0.0691717	0.438525	0.0790037	MEMP	1.22251	2.53826	1.30757e-127
1801	CTSK	SIGLEC15_ftM	0.921053	0.00961065	0.0310078	0.0214049	mega	3.54065	3.84413	0
1802	SIGLEC15	SIGLEC15_ftM	0.808271	0.00275998	0.010582	0.0131835	NMP	3.49883	4.32879	0
1803	ANPEP	SIGLEC15_ftM	0.988722	0.0232134	0.609375	0.0357073	cDC1	3.29482	3.3324	0
1804	ATP6V0D2	SIGLEC15_ftM	0.766917	0.00433711	0.00863735	0.0142051	tissue_repair mac	3.26258	4.25415	0
1805	RUFY4	SIGLEC15_ftM	0.684211	0.00448497	0.00816882	0.0132808	cDC2	2.95677	4.32144	5.73768e-303
1806	PARM1	SIGLEC15_ftM	0.714286	0.00823066	0.296875	0.0173672	cDC1	2.89512	4.05317	8.72399e-291
1807	COL6A1	SIGLEC15_ftM	0.845865	0.0265648	0.102791	0.0371668	cDC2	2.78487	3.29234	2.91221e-286
1808	COL6A2	SIGLEC15_ftM	0.849624	0.0327748	0.164557	0.043345	myeloid prog	2.6666	3.13856	4.15859e-271
1809	COL27A1	SIGLEC15_ftM	0.56015	0.00532282	0.015625	0.0125024	cDC1	2.45448	4.38183	8.90731e-227
1810	CAVIN3	SIGLEC15_ftM	0.545113	0.00497782	0.0272294	0.0119673	cDC2	2.41244	4.42558	1.79924e-221
1811	HTRA3	SIGLEC15_ftM	0.586466	0.0097585	0.151899	0.0172212	myeloid prog	2.382	4.06161	2.03078e-213
1812	HSD3B7	SIGLEC15_ftM	0.612782	0.0129128	0.046875	0.0206752	cDC1	2.37687	3.87882	3.77504e-212
1813	EHD2	SIGLEC15_ftM	0.511278	0.00458354	0.102459	0.0111403	MEMP	2.29931	4.49719	6.44782e-207
1814	HSPB7	SIGLEC15_ftM	0.454887	0.000837851	0.00476515	0.00671337	cDC2	2.2761	5.00365	1.59526e-218
1815	S100A3	SIGLEC15_ftM	0.458647	0.00142928	0.047619	0.00734579	pDC prec	2.25362	4.91363	3.21159e-211
1816	ACP5	SIGLEC15_ftM	1	0.0932972	0.53125	0.10503	cDC1	2.25351	2.25351	3.36267e-264
1817	PLEKHF1	SIGLEC15_ftM	0.578947	0.0165599	0.110035	0.0238373	NK	2.16324	3.7365	1.92119e-182
1818	SLC9B2	SIGLEC15_ftM	0.616541	0.025727	0.266393	0.0333723	MEMP	2.09626	3.40003	2.85524e-174
1819	RFTN2	SIGLEC15_ftM	0.413534	0.00147856	0.0193798	0.00681066	mega	2.06323	4.98927	3.37368e-186
1820	CD109	SIGLEC15_ftM	0.62406	0.0297191	0.291139	0.03741	myeloid prog	2.05055	3.28582	8.88716e-169
1821	PPIC	SIGLEC15_ftM	0.458647	0.00561853	0.078125	0.0114808	cDC1	2.04881	4.46708	5.72448e-173
1822	SLC16A7	SIGLEC15_ftM	0.699248	0.046279	0.144963	0.0547285	early T	2.03157	2.90537	2.59953e-171
1823	COL1A2	SIGLEC15_ftM	0.680451	0.0427797	0.174419	0.0510313	mega	2.02456	2.97532	6.65791e-169
1824	CKB	SIGLEC15_ftM	0.789474	0.0738295	0.713115	0.0830901	MEMP	1.96408	2.48783	1.61583e-173
1825	SELENOM	SIGLEC15_ftM	0.530075	0.0213406	0.0625	0.0279237	cDC1	1.89676	3.57828	1.64907e-147
1826	MMP9	SIGLEC15_ftM	0.996241	0.138147	0.436409	0.149251	neutro	1.89498	1.90213	2.75151e-218
1827	SPARC	SIGLEC15_ftM	0.781955	0.0796944	0.693798	0.0887819	mega	1.89356	2.42157	4.52703e-164
1828	LXN	SIGLEC15_ftM	0.680451	0.0566782	0.659836	0.06475	MEMP	1.86255	2.73722	3.2463e-149
1829	PDE4DIP	SIGLEC15_ftM	0.966165	0.13726	0.71875	0.147986	cDC1	1.84599	1.91064	2.80843e-199
1830	CA2	SIGLEC15_ftM	0.706767	0.0665845	0.604651	0.0748687	mega	1.83195	2.59202	6.0171e-148
1831	NFATC1	SIGLEC15_ftM	0.804511	0.0943322	0.347222	0.103522	ILC prec	1.82461	2.26797	3.27237e-159
1832	LMNA	SIGLEC15_ftM	0.924812	0.13105	0.65625	0.141321	cDC1	1.8096	1.95672	4.70821e-182
1833	NRIP3	SIGLEC15_ftM	0.462406	0.0153277	0.0762332	0.0211131	mast	1.7839	3.85786	1.2117e-134
1834	CLDN7	SIGLEC15_ftM	0.43985	0.0123213	0.140625	0.0178537	cDC1	1.77064	4.02555	3.34133e-134
1835	PTPRN	SIGLEC15_ftM	0.345865	0.0016757	0.0852713	0.0061296	mega	1.76205	5.09463	1.64156e-148
1836	EXT1	SIGLEC15_ftM	0.484962	0.0208477	0.0941704	0.0268535	mast	1.75428	3.61736	5.02885e-130
1837	LAT	SIGLEC15_ftM	0.657895	0.0632824	0.666667	0.0709768	mega	1.7404	2.6454	5.46015e-133
1838	IGFBP6	SIGLEC15_ftM	0.413534	0.0102021	0.263889	0.0154213	ILC prec	1.72527	4.17201	3.91349e-130
1839	SCD5	SIGLEC15_ftM	0.387218	0.00689995	0.0428571	0.0118214	pro_B	1.71841	4.43785	4.4345e-132
1840	SYCE1L	SIGLEC15_ftM	0.545113	0.0368162	0.151899	0.0433937	myeloid prog	1.71026	3.13744	2.1844e-124
1841	SPINT1	SIGLEC15_ftM	0.56015	0.0415476	0.359375	0.0482584	cDC1	1.69792	3.03119	3.26734e-123
1842	CLEC4A	SIGLEC15_ftM	0.954887	0.161114	0.478557	0.171385	cDC2	1.68427	1.76384	3.71458e-176
1843	TXLNB	SIGLEC15_ftM	0.43985	0.0167077	0.0578625	0.0221833	cDC2	1.67513	3.80842	1.25435e-121
1844	SLC37A2	SIGLEC15_ftM	0.887218	0.142188	0.246051	0.151829	tissue_repair mac	1.67241	1.885	9.63241e-157
1845	FILIP1L	SIGLEC15_ftM	0.710526	0.0887137	0.209666	0.0967601	cDC2	1.65945	2.33552	3.63104e-128
1846	FXYD6	SIGLEC15_ftM	0.575188	0.0517003	0.139241	0.0584744	myeloid prog	1.63305	2.83917	5.60542e-116
1847	SUCNR1	SIGLEC15_ftM	0.503759	0.0330212	0.273684	0.0391127	TREM2_ftM	1.63284	3.24131	9.1414e-115
1848	SLC4A2	SIGLEC15_ftM	0.672932	0.081863	0.132883	0.0895116	mono_DC prec	1.62405	2.41339	1.17848e-120
1849	GPNMB	SIGLEC15_ftM	0.68797	0.0893051	0.176043	0.097052	tissue_repair mac	1.6047	2.33251	1.00469e-119
1850	ARHGAP10	SIGLEC15_ftM	0.586466	0.0582553	0.347222	0.0650905	ILC prec	1.60221	2.73198	7.77341e-113
1851	TNNT1	SIGLEC15_ftM	0.484962	0.0315426	0.172297	0.03741	mono_DC prec	1.5935	3.28582	3.70999e-110
1852	LGALS3	SIGLEC15_ftM	0.902256	0.165993	0.551693	0.175521	mono	1.56992	1.74	3.0836e-148
1853	THOP1	SIGLEC15_ftM	0.661654	0.0861508	0.377049	0.093598	MEMP	1.56729	2.36875	2.88814e-113
1854	CALHM2	SIGLEC15_ftM	0.703008	0.101134	0.292035	0.108922	cDC2	1.55865	2.21712	7.44944e-116
1855	JDP2	SIGLEC15_ftM	0.676692	0.0925086	0.14013	0.100068	tissue_repair mac	1.55768	2.3019	2.24696e-113
1856	SDC1	SIGLEC15_ftM	0.289474	0.000985707	0.0142857	0.00471882	pro_B	1.55048	5.3562	2.94495e-128
1857	IQSEC2	SIGLEC15_ftM	0.492481	0.0384919	0.0947368	0.0443666	TREM2_ftM	1.53421	3.11527	4.89422e-103
1858	STAP2	SIGLEC15_ftM	0.357143	0.00936422	0.0555556	0.0138646	ILC prec	1.52801	4.27842	5.7132e-109
1859	CRABP2	SIGLEC15_ftM	0.349624	0.00827994	0.0465116	0.012697	mega	1.52659	4.36639	1.08322e-109
1860	AK5	SIGLEC15_ftM	0.379699	0.0132578	0.0945946	0.0179996	mono_DC prec	1.52541	4.01741	2.20005e-106
1861	EOGT	SIGLEC15_ftM	0.496241	0.041104	0.110656	0.0469936	MEMP	1.51738	3.05774	4.82929e-101
1862	PNMA1	SIGLEC15_ftM	0.511278	0.0457861	0.296875	0.0518097	cDC1	1.51347	2.96018	1.19242e-100
1863	IGSF21	SIGLEC15_ftM	0.466165	0.0346969	0.0705762	0.0402802	tissue_repair mac	1.49727	3.21189	6.5351e-99
1864	PSTPIP1	SIGLEC15_ftM	0.800752	0.145688	0.546875	0.154164	cDC1	1.4972	1.86974	8.5837e-121
1865	RAB13	SIGLEC15_ftM	0.966165	0.202908	0.668033	0.212785	MEMP	1.49512	1.54747	8.72514e-158
1866	CADM1	SIGLEC15_ftM	0.402256	0.0196649	0.78125	0.0246157	cDC1	1.4901	3.70437	2.75582e-100
1867	APOC1	SIGLEC15_ftM	0.860902	0.17102	0.602105	0.179947	TREM2_ftM	1.47653	1.71509	1.12798e-128
1868	REPIN1	SIGLEC15_ftM	0.781955	0.143075	0.609375	0.151343	cDC1	1.47649	1.88821	9.17722e-116
1869	RAI14	SIGLEC15_ftM	0.323308	0.00630853	0.0306122	0.0104106	pro_B	1.47588	4.56493	2.45662e-106
1870	DNM1	SIGLEC15_ftM	0.424812	0.0259241	0.0949367	0.0310858	myeloid prog	1.47452	3.471	2.66602e-97
1871	F2R	SIGLEC15_ftM	0.473684	0.0395269	0.488372	0.045145	mega	1.46742	3.09788	2.67429e-95
1872	OXR1	SIGLEC15_ftM	0.887218	0.183588	0.311475	0.192693	MEMP	1.46094	1.64666	3.09431e-132
1873	APOE	SIGLEC15_ftM	0.921053	0.196008	0.764211	0.20539	TREM2_ftM	1.45788	1.58284	6.84126e-140
1874	CD9	SIGLEC15_ftM	0.740602	0.132676	0.722868	0.140543	pre_B	1.45324	1.96224	5.87014e-108
1875	ST18	SIGLEC15_ftM	0.342105	0.0103499	0.15625	0.0146429	cDC1	1.44498	4.2238	1.56956e-99
1876	RIOX2	SIGLEC15_ftM	0.533835	0.0607689	0.258197	0.0668904	MEMP	1.44386	2.7047	5.57866e-93
1877	XPR1	SIGLEC15_ftM	0.511278	0.0536718	0.114754	0.0595933	MEMP	1.44191	2.82021	2.18391e-92
1878	MVP	SIGLEC15_ftM	0.75188	0.140365	0.515625	0.148278	cDC1	1.43509	1.90867	2.9456e-107
1879	PDLIM4	SIGLEC15_ftM	0.330827	0.00916708	0.0306331	0.0133294	cDC2	1.42844	4.31778	1.12786e-98
1880	VASH1	SIGLEC15_ftM	0.515038	0.058206	0.248421	0.0641175	TREM2_ftM	1.41483	2.74704	2.36419e-89
1881	ITGAV	SIGLEC15_ftM	0.639098	0.102514	0.242105	0.109457	TREM2_ftM	1.41383	2.21222	2.32669e-94
1882	SPR	SIGLEC15_ftM	0.390977	0.0222277	0.0655738	0.0269994	MEMP	1.41219	3.61194	2.41422e-91
1883	COQ8A	SIGLEC15_ftM	0.567669	0.0790537	0.385246	0.0853765	MEMP	1.39685	2.46068	1.07141e-88
1884	ABCC3	SIGLEC15_ftM	0.357143	0.0158699	0.263566	0.020286	mega	1.39208	3.89782	3.14858e-91
1885	RALA	SIGLEC15_ftM	0.947368	0.222425	0.663934	0.231806	MEMP	1.38492	1.46186	8.78054e-139
1886	ATP6V1H	SIGLEC15_ftM	0.838346	0.184377	0.4375	0.192839	cDC1	1.37983	1.6459	1.41155e-113
1887	MATK	SIGLEC15_ftM	0.913534	0.212173	0.706574	0.221249	NK	1.37803	1.50847	7.94962e-129
1888	SUPT3H	SIGLEC15_ftM	0.601504	0.0954165	0.345209	0.101965	early T	1.37331	2.28312	1.31249e-87
1889	SLC39A1	SIGLEC15_ftM	0.842105	0.188024	0.516393	0.196488	MEMP	1.37024	1.62716	3.64063e-113
1890	SH3GL2	SIGLEC15_ftM	0.24812	0.000887137	0.00775194	0.0040864	mega	1.36468	5.50009	1.20691e-108
1891	CDC42EP1	SIGLEC15_ftM	0.315789	0.0097585	0.21875	0.0137186	cDC1	1.35442	4.289	1.11578e-90
1892	NRP2	SIGLEC15_ftM	0.853383	0.197339	0.380043	0.205828	tissue_repair mac	1.34896	1.58071	8.46415e-113
1893	CD84	SIGLEC15_ftM	0.883459	0.208526	0.495902	0.21726	MEMP	1.34874	1.52666	1.16249e-118
1894	DGKI	SIGLEC15_ftM	0.263158	0.00261212	0.162791	0.00598365	mega	1.34703	5.11872	1.58033e-99
1895	PTPN22	SIGLEC15_ftM	0.578947	0.0913751	0.390625	0.0976844	cDC1	1.34664	2.32601	1.44168e-83
1896	TNNI2	SIGLEC15_ftM	0.691729	0.135978	0.75	0.14317	cDC1	1.34453	1.94372	7.08153e-91
1897	CD151	SIGLEC15_ftM	0.654135	0.121488	0.523256	0.128381	mega	1.34278	2.05275	1.36543e-87
1898	WWC1	SIGLEC15_ftM	0.240602	0.000689995	0.0122951	0.00379451	MEMP	1.34116	5.5742	1.35955e-107
1899	FAIM	SIGLEC15_ftM	0.5	0.0627896	0.47541	0.0684472	MEMP	1.34085	2.68169	7.68078e-81
1900	RAB34	SIGLEC15_ftM	0.684211	0.134253	0.409836	0.14137	MEMP	1.33857	1.95638	1.47501e-89
1901	LYVE1	tissue_repair mac	0.797022	0.070171	0.319946	0.3813	cDC2	0.768464	0.964169	0
1902	LILRB5	tissue_repair mac	0.528696	0.0165859	0.0585432	0.235795	cDC2	0.763857	1.44479	0
1903	SELENOP	tissue_repair mac	0.826003	0.107936	0.518797	0.415305	SIGLEC15_ftM	0.725844	0.878743	0
1904	F13A1	tissue_repair mac	0.715763	0.10615	0.655039	0.367095	mega	0.717291	1.00214	0
1905	NRP1	tissue_repair mac	0.607114	0.0833546	0.339006	0.30755	cDC2	0.715859	1.17912	0
1906	SLCO2B1	tissue_repair mac	0.632913	0.100451	0.591579	0.328371	TREM2_ftM	0.704818	1.11361	0
1907	CTSL	tissue_repair mac	0.713717	0.119248	0.606316	0.373711	TREM2_ftM	0.702493	0.984273	0
1908	A2M	tissue_repair mac	0.838163	0.131411	0.917895	0.433937	TREM2_ftM	0.699747	0.834857	0
1909	MRC1	tissue_repair mac	0.814752	0.136089	0.665759	0.426591	cDC2	0.694111	0.85193	0
1910	MS4A4A	tissue_repair mac	0.80566	0.140937	0.569775	0.425472	cDC2	0.688482	0.854556	0
1911	CD163	tissue_repair mac	0.750994	0.13813	0.511232	0.400467	cDC2	0.687253	0.915124	0
1912	VSIG4	tissue_repair mac	0.5229	0.0836098	0.536842	0.271648	TREM2_ftM	0.681469	1.30325	0
1913	C1QB	tissue_repair mac	0.943744	0.144254	0.934737	0.486476	TREM2_ftM	0.680031	0.720568	0
1914	SPP1	tissue_repair mac	0.649619	0.130646	0.962406	0.352792	SIGLEC15_ftM	0.676822	1.04188	0
1915	GAS6	tissue_repair mac	0.546994	0.0989198	0.452381	0.290718	pDC prec	0.675757	1.2354	0
1916	FOLR2	tissue_repair mac	0.899307	0.158629	0.621053	0.475676	TREM2_ftM	0.668201	0.743018	0
1917	NPL	tissue_repair mac	0.518809	0.0982393	0.36	0.278264	TREM2_ftM	0.663652	1.27918	0
1918	CD28	tissue_repair mac	0.467212	0.0728927	0.347666	0.241681	early T	0.663505	1.42014	0
1919	AGR2	tissue_repair mac	0.50358	0.0941567	0.488087	0.26941	cDC2	0.660455	1.31152	0
1920	C1QA	tissue_repair mac	0.964655	0.160415	0.930526	0.50467	TREM2_ftM	0.65968	0.68385	0
1921	PLTP	tissue_repair mac	0.561655	0.12282	0.528689	0.310664	MEMP	0.6566	1.16904	0
1922	DAB2	tissue_repair mac	0.903057	0.174449	0.655548	0.48633	cDC2	0.650985	0.720868	0
1923	RNASE1	tissue_repair mac	0.925901	0.176235	0.84	0.49713	TREM2_ftM	0.647116	0.698904	0
1924	STAB1	tissue_repair mac	0.840664	0.18287	0.616746	0.464439	cDC2	0.644727	0.766926	0
1925	C1QC	tissue_repair mac	0.976475	0.174449	0.970526	0.517756	TREM2_ftM	0.642765	0.65825	0
1926	MSR1	tissue_repair mac	0.399818	0.0547759	0.248421	0.202471	TREM2_ftM	0.638572	1.59716	0
1927	EGFL7	tissue_repair mac	0.668485	0.172408	0.943038	0.384754	myeloid prog	0.638505	0.955152	0
1928	GATM	tissue_repair mac	0.663144	0.171387	0.631722	0.381884	cDC2	0.638368	0.962639	0
1929	CCL2	tissue_repair mac	0.398682	0.0557965	0.242105	0.202569	TREM2_ftM	0.636566	1.59668	0
1930	RGL1	tissue_repair mac	0.402432	0.0611551	0.263445	0.207239	cDC2	0.633381	1.57388	0
1931	ADAP2	tissue_repair mac	0.688487	0.184401	0.703158	0.400175	TREM2_ftM	0.630553	0.915853	0
1932	WWP1	tissue_repair mac	0.465962	0.10649	0.257318	0.260362	cDC2	0.627037	1.34568	0
1933	MS4A7	tissue_repair mac	0.863735	0.200817	0.776842	0.484579	TREM2_ftM	0.625754	0.724475	0
1934	TTYH3	tissue_repair mac	0.540516	0.145956	0.364193	0.314847	cDC2	0.624657	1.15567	0
1935	MAFB	tissue_repair mac	0.549835	0.149953	0.383254	0.321123	cDC2	0.624575	1.13593	0
1936	GPR34	tissue_repair mac	0.541652	0.148082	0.726316	0.31655	TREM2_ftM	0.623049	1.15027	0
1937	SLC7A8	tissue_repair mac	0.361291	0.0420175	0.168822	0.178683	cDC2	0.622195	1.72214	0
1938	ABCA1	tissue_repair mac	0.417888	0.0818236	0.166316	0.225676	TREM2_ftM	0.622091	1.48865	0
1939	SLC40A1	tissue_repair mac	0.693602	0.195118	0.815574	0.408494	MEMP	0.620966	0.895278	0
1940	LGMN	tissue_repair mac	0.888055	0.209492	0.770526	0.499951	TREM2_ftM	0.61564	0.693244	0
1941	MCOLN1	tissue_repair mac	0.471076	0.121034	0.282105	0.27087	TREM2_ftM	0.615281	1.30612	0
1942	ATP1B1	tissue_repair mac	0.483237	0.135579	0.496241	0.284394	SIGLEC15_ftM	0.60762	1.2574	0
1943	LY96	tissue_repair mac	0.610524	0.19061	0.815789	0.370354	SIGLEC15_ftM	0.606431	0.993296	0
1944	CXCL16	tissue_repair mac	0.576088	0.18253	0.8125	0.350992	cDC1	0.603159	1.04699	0
1945	HMOX1	tissue_repair mac	0.717013	0.218423	0.84	0.431845	TREM2_ftM	0.602068	0.839689	0
1946	LPAR6	tissue_repair mac	0.5995	0.192396	0.648741	0.366657	cDC2	0.601495	1.00333	0
1947	NRP2	tissue_repair mac	0.380043	0.0754444	0.853383	0.205828	SIGLEC15_ftM	0.60074	1.58071	0
1948	MAN1A1	tissue_repair mac	0.460848	0.129965	0.325397	0.2716	pDC prec	0.600681	1.30343	0
1949	PLXND1	tissue_repair mac	0.420389	0.104363	0.424812	0.239638	SIGLEC15_ftM	0.600578	1.42863	0
1950	ITSN1	tissue_repair mac	0.351972	0.0546908	0.24812	0.181942	SIGLEC15_ftM	0.599784	1.70407	0
1951	SLC9A9	tissue_repair mac	0.437095	0.117972	0.416842	0.254573	TREM2_ftM	0.59802	1.36817	0
1952	FSCN1	tissue_repair mac	0.659052	0.216042	0.734737	0.405672	TREM2_ftM	0.594603	0.90221	0
1953	EPB41L3	tissue_repair mac	0.415956	0.109637	0.31518	0.240757	cDC2	0.592308	1.42397	0
1954	HPGDS	tissue_repair mac	0.544721	0.18253	0.775785	0.337566	mast	0.591564	1.086	0
1955	CYFIP1	tissue_repair mac	0.536993	0.180658	0.657895	0.333187	SIGLEC15_ftM	0.590182	1.09905	0
1956	OTUD1	tissue_repair mac	0.383225	0.0950923	0.244211	0.218428	TREM2_ftM	0.583001	1.5213	0
1957	COLEC12	tissue_repair mac	0.288215	0.0163307	0.0687543	0.132711	cDC2	0.582074	2.01958	0
1958	MAF	tissue_repair mac	0.819639	0.249979	0.714772	0.493822	cDC2	0.578321	0.705581	0
1959	CD36	tissue_repair mac	0.744516	0.247257	0.605854	0.460109	cDC2	0.577962	0.776292	0
1960	BLVRA	tissue_repair mac	0.375952	0.0965382	0.532787	0.216141	MEMP	0.575892	1.53182	0
1961	TGFBI	tissue_repair mac	0.563359	0.210003	0.753968	0.361257	pDC prec	0.573593	1.01817	0
1962	LIPA	tissue_repair mac	0.517332	0.190185	0.524211	0.33022	TREM2_ftM	0.573202	1.108	0
1963	CCL3	tissue_repair mac	0.638027	0.235519	0.69827	0.407813	NK	0.572276	0.896947	0
1964	CXCL8	tissue_repair mac	0.417547	0.132006	0.381166	0.254232	mast	0.571834	1.36951	0
1965	AP2A2	tissue_repair mac	0.418457	0.134133	0.272975	0.255838	cDC2	0.570445	1.36321	0
1966	TIMP2	tissue_repair mac	0.566428	0.214936	0.759398	0.365392	SIGLEC15_ftM	0.570271	1.00678	0
1967	MTSS1	tissue_repair mac	0.45096	0.156417	0.590226	0.282497	SIGLEC15_ftM	0.570054	1.26409	0
1968	IDH1	tissue_repair mac	0.457666	0.161776	0.612782	0.288432	SIGLEC15_ftM	0.569014	1.2433	0
1969	IGF1	tissue_repair mac	0.311967	0.0489921	0.549474	0.161559	TREM2_ftM	0.568681	1.82289	0
1970	C3AR1	tissue_repair mac	0.50608	0.190865	0.520082	0.325793	cDC2	0.567566	1.12149	0
1971	LRP1	tissue_repair mac	0.447096	0.15982	0.451128	0.282788	SIGLEC15_ftM	0.564708	1.26306	0
1972	KLF4	tissue_repair mac	0.502784	0.192906	0.447072	0.32555	mono_DC prec	0.564245	1.12224	0
1973	TLR4	tissue_repair mac	0.359814	0.0951773	0.313684	0.208455	TREM2_ftM	0.564199	1.56803	0
1974	MKNK1	tissue_repair mac	0.463803	0.172748	0.509474	0.297334	TREM2_ftM	0.562546	1.2129	0
1975	SPRED1	tissue_repair mac	0.360155	0.0979842	0.639098	0.210206	SIGLEC15_ftM	0.561721	1.55967	0
1976	CD4	tissue_repair mac	0.585407	0.232287	0.842105	0.38344	SIGLEC15_ftM	0.561155	0.958571	0
1977	APOE	tissue_repair mac	0.354472	0.0938164	0.921053	0.20539	SIGLEC15_ftM	0.561074	1.58284	0
1978	USP36	tissue_repair mac	0.443573	0.162116	0.289926	0.282594	early T	0.560563	1.26374	0
1979	RAB3IL1	tissue_repair mac	0.305717	0.0508633	0.261053	0.159953	TREM2_ftM	0.56034	1.83287	0
1980	ARHGAP18	tissue_repair mac	0.587453	0.234499	0.755639	0.385581	SIGLEC15_ftM	0.559845	0.953004	0
1981	IGFBP4	tissue_repair mac	0.320036	0.0678745	0.160654	0.175812	cDC2	0.556331	1.73834	0
1982	ITPR2	tissue_repair mac	0.517559	0.209492	0.492632	0.34136	TREM2_ftM	0.556281	1.07482	0
1983	AXL	tissue_repair mac	0.30708	0.0561368	0.243022	0.163553	cDC2	0.556005	1.81062	0
1984	RAB20	tissue_repair mac	0.488692	0.195458	0.527447	0.320977	mono	0.555343	1.13639	0
1985	TSPAN4	tissue_repair mac	0.425276	0.155652	0.755639	0.271064	SIGLEC15_ftM	0.555154	1.3054	0
1986	SIGLEC1	tissue_repair mac	0.266167	0.0186272	0.09258	0.124586	cDC2	0.55436	2.08276	0
1987	CD163L1	tissue_repair mac	0.27344	0.0257719	0.266917	0.131786	SIGLEC15_ftM	0.554147	2.02657	0
1988	ZFHX3	tissue_repair mac	0.377543	0.121204	0.372632	0.23093	TREM2_ftM	0.553342	1.46564	0
1989	BCAT1	tissue_repair mac	0.415615	0.150889	0.70082	0.264205	MEMP	0.553196	1.33103	0
1990	RENBP	tissue_repair mac	0.396977	0.138045	0.518797	0.248881	SIGLEC15_ftM	0.552108	1.39078	0
1991	SESN1	tissue_repair mac	0.446869	0.175215	0.472222	0.291496	ILC prec	0.550868	1.23273	0
1992	C5AR1	tissue_repair mac	0.532333	0.222846	0.705855	0.355322	mono	0.550822	1.03473	0
1993	LTC4S	tissue_repair mac	0.385498	0.130561	0.663677	0.239687	mast	0.550655	1.42842	0
1994	CD14	tissue_repair mac	0.878736	0.276771	0.794145	0.534442	mono	0.550556	0.626531	0
1995	CREG1	tissue_repair mac	0.737811	0.276856	0.745902	0.474168	MEMP	0.55055	0.746193	0
1996	SGK1	tissue_repair mac	0.607683	0.252445	0.644211	0.404505	TREM2_ftM	0.550009	0.905092	0
1997	ATF3	tissue_repair mac	0.637913	0.263928	0.587368	0.424012	TREM2_ftM	0.547325	0.857992	0
1998	ADAM9	tissue_repair mac	0.351858	0.106575	0.315789	0.211568	SIGLEC15_ftM	0.546509	1.55321	0
1999	HRH1	tissue_repair mac	0.262757	0.0221995	0.103158	0.12517	TREM2_ftM	0.54603	2.07808	0
[truncated: 101 more rows]

## Sheet: C multiorgan_myeloid_markers
	gene	cluster	geneFrequency	geneFrequencyOutsideCluster	geneFrequencySecondBest	geneFrequencyGlobal	secondBestClusterName	tfidf	idf	qval
1	FCN1	mono	0.889254	0.100623	0.529915	0.177936	cDC2	1.53514	1.72633	0
2	S100A12	mono	0.620003	0.0495778	0.265734	0.1055	cDC2	1.39442	2.24905	0
3	VCAN	mono	0.736806	0.0872689	0.431235	0.150947	cDC2	1.39317	1.89083	0
4	CDA	mono	0.500433	0.0178299	0.0905206	0.0651422	cDC2	1.36677	2.73118	0
5	CSTA	mono	0.828344	0.155579	0.613248	0.221534	cDC2	1.24846	1.50718	0
6	S100P	mono	0.467901	0.0369012	0.0792541	0.0791545	cDC2	1.18676	2.53635	0
7	S100A8	mono	0.848936	0.181986	0.486397	0.247371	osteoclast_signature mac	1.18585	1.39687	0
8	PADI4	mono	0.393667	0.0153473	0.10878	0.052436	cDC2	1.16059	2.94816	0
9	SELL	mono	0.591625	0.0963908	0.526807	0.144941	cDC2	1.14268	1.93143	0
10	THBS1	mono	0.512718	0.0692885	0.111631	0.11276	erythroblastic_island mac	1.119	2.18249	0
11	FGR	mono	0.602353	0.119957	0.532051	0.167249	cDC2	1.07717	1.78827	0
12	MCEMP1	mono	0.37792	0.0308074	0.143939	0.0648368	cDC2	1.03394	2.73588	0
13	CD52	mono	0.755494	0.219037	0.721057	0.271629	cDC2	0.984648	1.30332	0
14	ASGR1	mono	0.449386	0.077075	0.269814	0.113575	cDC2	0.977546	2.17529	0
15	ICAM3	mono	0.660149	0.188042	0.664875	0.234325	cDC1	0.957906	1.45105	0
16	RNASE2	mono	0.437792	0.0861216	0.456294	0.120598	cDC2	0.926059	2.11529	0
17	BST1	mono	0.388129	0.0734262	0.265734	0.104278	cDC2	0.877441	2.26069	0
18	MNDA	mono	0.872815	0.315372	0.859363	0.370021	cDC2	0.867749	0.994195	0
19	G0S2	mono	0.521717	0.160752	0.490097	0.196139	erythroblastic_island mac	0.849841	1.62893	0
20	C19orf38	mono	0.610486	0.209652	0.620047	0.248948	cDC2	0.848887	1.39051	0
21	LILRA5	mono	0.487801	0.141605	0.386573	0.175545	Kupffer	0.848706	1.73986	0
22	VSTM1	mono	0.250908	0.0105889	0.0596348	0.0341487	cDC2	0.847325	3.37703	0
23	SLC11A1	mono	0.465825	0.129888	0.158782	0.162821	Kupffer	0.845519	1.8151	0
24	TREM1	mono	0.393494	0.0868175	0.172494	0.116883	cDC2	0.844667	2.14658	0
25	HP	mono	0.251601	0.0118866	0.0975136	0.0353871	cDC2	0.8407	3.34141	0
26	LRRK2	mono	0.401973	0.0962779	0.415173	0.126247	cDC1	0.831889	2.06952	0
27	GLIPR2	mono	0.51168	0.169704	0.561772	0.20323	cDC2	0.81532	1.59342	0
28	MYO1G	mono	0.356982	0.0741974	0.402875	0.10192	cDC2	0.815192	2.28356	0
29	SMIM25	mono	0.496453	0.161241	0.640125	0.194103	Kupffer	0.813867	1.63936	0
30	AC020656.1	mono	0.339159	0.0644925	0.349462	0.0914196	cDC1	0.811369	2.3923	0
31	CSF3R	mono	0.661533	0.258365	0.55439	0.29789	cDC2	0.801138	1.21103	0
32	PRAM1	mono	0.5077	0.177754	0.58547	0.2101	cDC2	0.792099	1.56017	0
33	LSP1	mono	0.90777	0.372153	0.9773	0.424662	cDC1	0.777469	0.856461	0
34	CKAP4	mono	0.342274	0.0799526	0.208587	0.105669	Kupffer	0.76924	2.24744	0
35	MEGF9	mono	0.28742	0.0463804	0.205517	0.0700109	cDC2	0.76428	2.6591	0
36	RAB27A	mono	0.317183	0.0677086	0.257964	0.092166	cDC2	0.756216	2.38416	0
37	LTA4H	mono	0.580896	0.240347	0.670552	0.273733	cDC2	0.752611	1.2956	0
38	BCL2A1	mono	0.583492	0.242077	0.59319	0.275548	cDC1	0.752117	1.28899	0
39	RGL4	mono	0.21284	0.00976133	0.0477855	0.0296702	cDC2	0.748687	3.51761	0
40	SERPINA1	mono	0.580204	0.24251	0.511319	0.275616	Kupffer	0.747737	1.28875	0
41	PLP2	mono	0.626579	0.268164	0.833444	0.303301	osteoclast_signature mac	0.747527	1.19303	0
42	JAML	mono	0.607372	0.258421	0.848873	0.292631	cDC2	0.746365	1.22884	0
43	CAPG	mono	0.644921	0.280445	0.915063	0.316177	osteoclast_signature mac	0.742597	1.15145	0
44	FOLR3	mono	0.197785	0.00494649	0.0391506	0.0238515	osteoclast_signature mac	0.738907	3.73591	0
45	AL034397.3	mono	0.286728	0.0542797	0.107226	0.0770679	cDC2	0.734903	2.56307	0
46	SORL1	mono	0.360789	0.106321	0.321923	0.131268	microglia_signature mac	0.732587	2.03051	0
47	MSRB1	mono	0.466171	0.180538	0.41317	0.20854	cDC2	0.730781	1.56763	0
48	VNN2	mono	0.229971	0.0212718	0.0254099	0.0417317	tissue_repair mac	0.7305	3.17649	0
49	AC245128.3	mono	0.26406	0.0418853	0.0502753	0.0636663	tissue_repair mac	0.727246	2.7541	0
50	PLAC8	mono	0.564631	0.245425	0.824204	0.276718	cDC2	0.725412	1.28475	0
51	NCF1	mono	0.591452	0.263198	0.463869	0.295379	cDC2	0.721273	1.2195	0
52	LYST	mono	0.468247	0.186819	0.455711	0.214409	cDC2	0.721039	1.53987	0
53	AQP9	mono	0.193113	0.00579285	0.00792222	0.0241569	erythroblastic_island mac	0.718996	3.72319	0
54	RBP7	mono	0.501298	0.216837	0.679469	0.244724	Kupffer	0.705639	1.40762	0
55	FLNA	mono	0.612909	0.284978	0.77704	0.317127	osteoclast_signature mac	0.703897	1.14845	0
56	PILRA	mono	0.585049	0.271098	0.546993	0.301876	erythroblastic_island mac	0.700736	1.19774	0
57	PLBD1	mono	0.528984	0.237375	0.624419	0.265963	osteoclast_signature mac	0.700585	1.3244	0
58	LILRA2	mono	0.4724	0.200643	0.519425	0.227285	cDC2	0.699884	1.48155	0
59	CFP	mono	0.725212	0.344223	0.919438	0.381574	Kupffer	0.698707	0.963452	0
60	CLEC12A	mono	0.279979	0.061013	0.33819	0.0824795	cDC2	0.698606	2.49521	0
61	CD300E	mono	0.222184	0.025955	0.0769231	0.0451924	cDC2	0.688065	3.09683	0
62	ASGR2	mono	0.295726	0.0777897	0.400155	0.0991552	cDC2	0.683443	2.31107	0
63	NFE2	mono	0.268905	0.0612387	0.544833	0.0815973	erythroblastic_island mac	0.673864	2.50596	0
64	AHNAK	mono	0.443156	0.196073	0.712011	0.220296	osteoclast_signature mac	0.6704	1.51278	0
65	MTMR11	mono	0.212147	0.0255976	0.218337	0.0438861	cDC2	0.663206	3.12616	0
66	LILRB3	mono	0.413912	0.179954	0.339355	0.202891	cDC2	0.660227	1.59509	0
67	RIPOR2	mono	0.237411	0.0437661	0.250896	0.0627502	cDC1	0.657295	2.76859	0
68	CD48	mono	0.624329	0.319453	0.844211	0.349342	cDC2	0.65661	1.0517	0
69	CLEC4E	mono	0.201419	0.0206887	0.189117	0.0384067	osteoclast_signature mac	0.65653	3.25952	0
70	MGST1	mono	0.258695	0.06248	0.260878	0.0817161	cDC2	0.647903	2.5045	0
71	LYZ	mono	0.966257	0.46435	0.908602	0.513554	cDC1	0.643913	0.666399	0
72	CD55	mono	0.642153	0.338205	0.725603	0.368002	erythroblastic_island mac	0.641938	0.999666	0
73	GAPT	mono	0.26579	0.070417	0.451049	0.0895705	cDC2	0.641279	2.41273	0
74	CD37	mono	0.835093	0.434351	0.909479	0.473638	cDC2	0.624075	0.747312	0
75	PSTPIP1	mono	0.349541	0.149335	0.668215	0.168962	osteoclast_signature mac	0.621512	1.77808	1.39311e-270
76	CFD	mono	0.719848	0.389682	0.871975	0.42205	Kupffer	0.620963	0.862632	0
77	MXD1	mono	0.576051	0.320732	0.582437	0.345762	cDC1	0.611768	1.062	0
78	FPR2	mono	0.230144	0.0531137	0.146921	0.0704689	erythroblastic_island mac	0.610475	2.65258	0
79	RASGRP2	mono	0.34833	0.15494	0.433178	0.173899	cDC2	0.609327	1.74928	2.8225e-249
80	STX11	mono	0.445752	0.234893	0.410773	0.255564	Kupffer	0.608131	1.36428	1.63159e-238
81	SYTL1	mono	0.219761	0.0464933	0.295066	0.0634797	cDC2	0.605889	2.75704	0
82	CD44	mono	0.729365	0.405988	0.77704	0.437691	osteoclast_signature mac	0.602632	0.826242	0
83	LTB4R	mono	0.265963	0.0872313	0.154817	0.104753	cDC2	0.600052	2.25615	4.56441e-296
84	OSCAR	mono	0.265617	0.0877203	0.441274	0.10516	osteoclast_signature mac	0.59824	2.25227	8.03434e-293
85	AGTRAP	mono	0.570687	0.327258	0.5501	0.351123	osteoclast_signature mac	0.597292	1.04662	6.94087e-280
86	STXBP2	mono	0.83492	0.452877	0.772533	0.49033	cDC2	0.595027	0.712676	0
87	TNFSF13B	mono	0.559093	0.321729	0.701049	0.344999	cDC2	0.594995	1.06421	1.57733e-267
88	TESC	mono	0.47863	0.270195	0.600622	0.290629	cDC2	0.591446	1.23571	3.11307e-220
89	CD1D	mono	0.356117	0.173071	0.632479	0.191016	cDC2	0.589516	1.6554	1.10745e-212
90	QPCT	mono	0.204188	0.039666	0.480884	0.0557949	cDC1	0.5893	2.88607	0
91	SLC2A3	mono	0.658418	0.381745	0.544872	0.408869	cDC2	0.588864	0.894361	0
92	NUP214	mono	0.61637	0.359759	0.594692	0.384916	Kupffer	0.588467	0.954731	5.37103e-305
93	TMEM71	mono	0.225818	0.0573831	0.29526	0.0738956	cDC2	0.588278	2.6051	0
94	TMEM154	mono	0.2163	0.0503301	0.275447	0.0666011	cDC2	0.585965	2.70903	0
95	PECAM1	mono	0.384842	0.200944	0.404996	0.218973	Kupffer	0.584501	1.51881	1.23502e-198
96	TNFAIP6	mono	0.174252	0.0202185	0.0328554	0.0353193	cDC1	0.58258	3.34333	0
97	TRAF3IP3	mono	0.285343	0.113506	0.465812	0.130352	cDC2	0.581392	2.03752	3.68116e-239
98	CCND3	mono	0.371171	0.191183	0.593434	0.208828	cDC2	0.581345	1.56624	9.44733e-196
99	BPI	mono	0.142585	0.00366755	0.0245521	0.0172864	osteoclast_signature mac	0.578587	4.05783	0
100	VCL	mono	0.315799	0.143392	0.520591	0.160294	cDC2	0.578147	1.83075	3.67649e-211
101	CLEC10A	cDC2	0.81216	0.114665	0.219588	0.175578	mono	1.41289	1.73967	0
102	CD1C	cDC2	0.715229	0.0942751	0.149571	0.148504	Kupffer	1.36405	1.90714	0
103	CES1	cDC2	0.450855	0.0255576	0.170964	0.0626993	mono	1.2486	2.7694	0
104	ENHO	cDC2	0.472999	0.0347026	0.0782201	0.0729796	Kupffer	1.23811	2.61758	0
105	UPK3A	cDC2	0.468531	0.0353346	0.17503	0.0731662	cDC1	1.22522	2.61502	0
106	GPAT3	cDC2	0.57129	0.0817844	0.240872	0.124533	mono	1.1901	2.08318	0
107	FCER1A	cDC2	0.373155	0.0140892	0.0276865	0.0454468	mono	1.1535	3.09121	0
108	S100B	cDC2	0.576146	0.101468	0.871565	0.142923	cDC1	1.12086	1.94545	0
109	CACNA2D3	cDC2	0.499029	0.0719517	0.197958	0.109249	mono	1.10491	2.21413	0
110	ACAP1	cDC2	0.469891	0.0615613	0.5	0.0972213	cDC1	1.09521	2.33077	0
111	GAPT	cDC2	0.451049	0.0549814	0.26579	0.0895705	mono	1.08826	2.41273	0
112	PPP1R14A	cDC2	0.441531	0.0547398	0.421744	0.0885187	cDC1	1.07051	2.42454	0
113	PLAC8	cDC2	0.824204	0.224331	0.614692	0.276718	erythroblastic_island mac	1.0589	1.28475	0
114	ITGB7	cDC2	0.380925	0.0329182	0.397849	0.06331	cDC1	1.05124	2.75971	0
115	CD1D	cDC2	0.632479	0.148773	0.356117	0.191016	mono	1.047	1.6554	0
116	JAML	cDC2	0.848873	0.239405	0.607372	0.292631	mono	1.04313	1.22884	0
117	CRIP1	cDC2	0.591298	0.136599	0.637993	0.176308	cDC1	1.02621	1.73552	0
118	SELL	cDC2	0.526807	0.108401	0.591625	0.144941	mono	1.01749	1.93143	0
119	CD2	cDC2	0.315462	0.0142379	0.0747534	0.0405442	mono	1.01117	3.20536	0
120	IGFBP7	cDC2	0.423854	0.0613197	0.267025	0.0929803	cDC1	1.00681	2.37537	0
121	MSLN	cDC2	0.39763	0.0503532	0.0977678	0.0806813	mono	1.00093	2.51725	0
122	CD7	cDC2	0.418026	0.0624164	0.102748	0.0934722	cDC1	0.990761	2.37009	0
123	CCR2	cDC2	0.341492	0.0275465	0.118013	0.0549637	mono	0.990696	2.90108	0
124	RNASE2	cDC2	0.456294	0.0884758	0.437792	0.120598	mono	0.965195	2.11529	0
125	PPA1	cDC2	0.776807	0.243606	0.894863	0.290171	cDC1	0.961131	1.23728	0
126	CAPN2	cDC2	0.5	0.113699	0.638354	0.147435	osteoclast_signature mac	0.957184	1.91437	0
127	SULF2	cDC2	0.39627	0.0604647	0.386499	0.089791	cDC1	0.955119	2.41027	0
128	VCL	cDC2	0.520591	0.125818	0.492369	0.160294	osteoclast_signature mac	0.953069	1.83075	0
129	FGR	cDC2	0.532051	0.132342	0.602353	0.167249	mono	0.951452	1.78827	0
130	LPXN	cDC2	0.544872	0.139145	0.431321	0.174578	osteoclast_signature mac	0.951012	1.74539	0
131	TRAF3IP3	cDC2	0.465812	0.0982528	0.285343	0.130352	mono	0.949099	2.03752	0
132	ICAM3	cDC2	0.651321	0.194424	0.664875	0.234325	cDC1	0.945096	1.45105	0
133	CAPG	cDC2	0.818765	0.268086	0.915063	0.316177	osteoclast_signature mac	0.942769	1.15145	0
134	PLP2	cDC2	0.789239	0.256803	0.833444	0.303301	osteoclast_signature mac	0.941584	1.19303	0
135	CD52	cDC2	0.721057	0.228625	0.755494	0.271629	mono	0.939766	1.30332	0
136	SPN	cDC2	0.511849	0.126283	0.44325	0.159955	cDC1	0.938151	1.83287	0
137	CCND3	cDC2	0.593434	0.172026	0.371171	0.208828	mono	0.929463	1.56624	0
138	ASGR2	cDC2	0.400155	0.0703532	0.295726	0.0991552	mono	0.924787	2.31107	0
139	CSTA	cDC2	0.613248	0.184052	0.828344	0.221534	mono	0.924274	1.50718	0
140	MYO1G	cDC2	0.402875	0.0731227	0.356982	0.10192	mono	0.919991	2.28356	0
141	FCN1	cDC2	0.529915	0.144257	0.889254	0.177936	mono	0.914807	1.72633	0
142	AHNAK	cDC2	0.604701	0.183513	0.712011	0.220296	osteoclast_signature mac	0.914782	1.51278	0
143	PRAM1	cDC2	0.58547	0.174182	0.5077	0.2101	mono	0.913433	1.56017	0
144	C12orf75	cDC2	0.573621	0.173309	0.450769	0.208268	microglia_signature mac	0.89997	1.56893	0
145	GLIPR2	cDC2	0.561772	0.168922	0.51168	0.20323	mono	0.895136	1.59342	0
146	MAP4K1	cDC2	0.360528	0.0574721	0.376344	0.0839384	cDC1	0.893271	2.47767	0
147	CD48	cDC2	0.844211	0.301989	0.781959	0.349342	cDC1	0.887861	1.0517	0
148	SLC38A1	cDC2	0.350622	0.054052	0.454002	0.0799518	cDC1	0.885786	2.52633	0
149	ARHGAP15	cDC2	0.4662	0.121636	0.281959	0.151727	cDC1	0.879102	1.88567	0
150	SPNS3	cDC2	0.361111	0.0624721	0.184588	0.0885526	cDC1	0.87539	2.42416	0
151	LTA4H	cDC2	0.670552	0.235762	0.580896	0.273733	mono	0.868769	1.2956	0
152	CLEC4A	cDC2	0.562354	0.181914	0.87923	0.215139	osteoclast_signature mac	0.864042	1.53647	0
153	C19orf38	cDC2	0.620047	0.213439	0.610486	0.248948	mono	0.862181	1.39051	0
154	PHGDH	cDC2	0.3277	0.0485688	0.0882548	0.0729456	osteoclast_signature mac	0.857932	2.61804	0
155	HLA-DQA1	cDC2	0.722999	0.265372	0.967145	0.305337	cDC1	0.857723	1.18634	0
156	MNDA	cDC2	0.859363	0.323197	0.872815	0.370021	mono	0.854375	0.994195	0
157	LMNB1	cDC2	0.49223	0.146283	0.376941	0.176495	cDC1	0.853756	1.73447	0
158	CLEC12A	cDC2	0.33819	0.0580112	0.279979	0.0824795	mono	0.843853	2.49521	0
159	LSP1	cDC2	0.975136	0.371989	0.9773	0.424662	cDC1	0.835166	0.856461	0
160	TES	cDC2	0.432984	0.120558	0.448626	0.147842	cDC1	0.827696	1.91161	0
161	ADAM28	cDC2	0.446581	0.129684	0.510753	0.157359	cDC1	0.825829	1.84923	0
162	PHF19	cDC2	0.47805	0.149721	0.394161	0.178395	osteoclast_signature mac	0.824042	1.72376	0
163	PKIB	cDC2	0.473582	0.148513	0.550179	0.176902	cDC1	0.82032	1.73216	0
164	NKG7	cDC2	0.555944	0.197621	0.495687	0.228914	osteoclast_signature mac	0.81969	1.47441	0
165	PDLIM1	cDC2	0.32129	0.0547584	0.448626	0.0780349	cDC1	0.819482	2.5506	0
166	HLA-DQB1	cDC2	0.792929	0.314833	0.974313	0.356585	cDC1	0.817654	1.03118	0
167	FAM129A	cDC2	0.320901	0.0551859	0.416368	0.0783911	cDC1	0.817029	2.54604	0
168	HLA-DQA2	cDC2	0.513792	0.17487	0.532258	0.204468	cDC1	0.815563	1.58734	0
169	VCAN	cDC2	0.431235	0.124126	0.736806	0.150947	mono	0.815393	1.89083	0
170	SYTL1	cDC2	0.295066	0.0413197	0.219761	0.0634797	mono	0.813508	2.75704	0
171	KCNE5	cDC2	0.246115	0.0167844	0.055892	0.0368121	mono	0.812654	3.30193	0
172	ELOVL5	cDC2	0.599845	0.226543	0.689367	0.259144	cDC1	0.810014	1.35037	0
173	NRM	cDC2	0.41453	0.118439	0.350365	0.144297	osteoclast_signature mac	0.802482	1.93588	0
174	PAK1	cDC2	0.810218	0.330836	0.749701	0.372701	cDC1	0.799667	0.986978	0
175	NRGN	cDC2	0.318376	0.0589219	0.167157	0.0815804	mono	0.797903	2.50617	0
176	DAPP1	cDC2	0.470085	0.156059	0.753883	0.183484	cDC1	0.797091	1.69563	0
177	HIST1H1D	cDC2	0.399573	0.110818	0.383543	0.136035	osteoclast_signature mac	0.797084	1.99484	0
178	CIITA	cDC2	0.426185	0.128123	0.538232	0.154153	cDC1	0.796885	1.86981	0
179	C12orf45	cDC2	0.554584	0.208086	0.534837	0.238346	osteoclast_signature mac	0.795292	1.43403	0
180	CTSW	cDC2	0.254856	0.0243494	0.0813828	0.0444799	erythroblastic_island mac	0.793296	3.11272	0
181	PSTPIP1	cDC2	0.445027	0.142546	0.668215	0.168962	osteoclast_signature mac	0.791293	1.77808	0
182	UVRAG	cDC2	0.511072	0.185502	0.630824	0.213934	cDC1	0.788118	1.54209	0
183	RHOF	cDC2	0.414918	0.124331	0.666069	0.149708	cDC1	0.787958	1.89907	0
184	KIF22	cDC2	0.506022	0.183848	0.378235	0.211983	osteoclast_signature mac	0.784965	1.55125	0
185	TMEM109	cDC2	0.540404	0.205706	0.584605	0.234936	osteoclast_signature mac	0.782744	1.44844	0
186	ADD3	cDC2	0.495726	0.178569	0.415173	0.206267	cDC1	0.782547	1.57859	0
187	DIAPH1	cDC2	0.468337	0.162138	0.450418	0.188878	cDC1	0.780555	1.66665	0
188	CNTRL	cDC2	0.528361	0.200539	0.427121	0.229168	cDC1	0.778433	1.4733	0
189	NUP210	cDC2	0.358974	0.0916171	0.325568	0.114966	cDC1	0.776505	2.16312	0
190	CFP	cDC2	0.799728	0.341561	0.919438	0.381574	Kupffer	0.770499	0.963452	0
191	CCNB1IP1	cDC2	0.399378	0.121078	0.55209	0.145382	osteoclast_signature mac	0.770156	1.92839	0
192	PLBD1	cDC2	0.581391	0.235781	0.624419	0.265963	osteoclast_signature mac	0.769992	1.3244	0
193	LILRA2	cDC2	0.519425	0.199331	0.4724	0.227285	mono	0.769554	1.48155	0
194	TMEM71	cDC2	0.29526	0.0527138	0.225818	0.0738956	mono	0.769183	2.6051	0
195	GPX7	cDC2	0.363248	0.0973606	0.304579	0.120581	osteoclast_signature mac	0.768427	2.11543	0
196	IL2RG	cDC2	0.358392	0.0947026	0.491039	0.117731	cDC1	0.766726	2.13935	0
197	MTHFD2	cDC2	0.71756	0.307937	0.741208	0.34371	osteoclast_signature mac	0.766324	1.06796	0
198	PTPN2	cDC2	0.629759	0.264461	0.705496	0.296363	cDC1	0.765895	1.21617	0
199	COPS3	cDC2	0.650932	0.277193	0.583278	0.309832	osteoclast_signature mac	0.762713	1.17172	0
200	CEBPG	cDC2	0.478827	0.177323	0.311878	0.203654	osteoclast_signature mac	0.761973	1.59133	0
201	IDO1	cDC1	0.855436	0.00408562	0.014763	0.0282622	cDC2	3.05068	3.56623	0
202	CLEC9A	cDC1	0.834528	0.0116807	0.0434615	0.0350478	microglia_signature mac	2.79654	3.35104	0
203	CLNK	cDC1	0.596774	0.00242693	0.0130148	0.0193052	cDC2	2.3557	3.94738	0
204	HLA-DOB	cDC1	0.59319	0.00438244	0.0262238	0.0211033	cDC2	2.28872	3.85832	0
205	CADM1	cDC1	0.733572	0.0247931	0.381553	0.0449209	osteoclast_signature mac	2.27617	3.10285	0
206	GCSAM	cDC1	0.600956	0.00773475	0.0288081	0.024581	erythroblastic_island mac	2.22701	3.70578	0
207	LGALS2	cDC1	0.904421	0.0706603	0.267483	0.0943374	cDC2	2.13523	2.36088	0
208	XCR1	cDC1	0.477897	0.000384118	0.001554	0.0139445	cDC2	2.0419	4.27267	0
209	DNASE1L3	cDC1	0.818399	0.0697	0.292584	0.0909615	Kupffer	1.96196	2.39732	0
210	BTLA	cDC1	0.48865	0.00771729	0.0736208	0.0213748	cDC2	1.87912	3.84554	0
211	FLT3	cDC1	0.568698	0.0244788	0.206294	0.0399335	cDC2	1.83151	3.22054	0
212	ENPP1	cDC1	0.433094	0.00323009	0.0203846	0.0154373	microglia_signature mac	1.80642	4.17097	0
213	SLAMF7	cDC1	0.541219	0.0215805	0.20438	0.0363371	osteoclast_signature mac	1.79409	3.31492	0
214	ANPEP	cDC1	0.624253	0.0415896	0.878567	0.058136	osteoclast_signature mac	1.77598	2.84497	0
215	S100B	cDC1	0.871565	0.121626	0.576146	0.142923	cDC2	1.69559	1.94545	0
216	CCSER1	cDC1	0.467145	0.0157314	0.136032	0.0285506	osteoclast_signature mac	1.6612	3.55608	0
217	ADAM19	cDC1	0.509558	0.0255788	0.198407	0.0393228	osteoclast_signature mac	1.6489	3.23595	0
218	BATF3	cDC1	0.770609	0.0996787	0.214064	0.118732	cDC2	1.64208	2.13089	0
219	WDFY4	cDC1	0.831541	0.126323	0.297279	0.146349	osteoclast_signature mac	1.59802	1.92176	0
220	P2RY14	cDC1	0.517921	0.032039	0.168609	0.045837	cDC2	1.59658	3.08266	0
221	EGLN3	cDC1	0.584229	0.0541432	0.165652	0.0691966	Kupffer	1.56036	2.6708	0
222	SERPINF2	cDC1	0.516129	0.0364214	0.21367	0.0500441	osteoclast_signature mac	1.54573	2.99485	0
223	TAP1	cDC1	0.813023	0.134494	0.307233	0.153763	osteoclast_signature mac	1.52226	1.87235	0
224	APOL3	cDC1	0.571087	0.0566575	0.117393	0.0712662	erythroblastic_island mac	1.50843	2.64133	0
225	RAB30	cDC1	0.391876	0.0110521	0.0229508	0.0218667	Kupffer	1.49806	3.82279	0
226	DENND1B	cDC1	0.605735	0.0694032	0.32714	0.0846339	osteoclast_signature mac	1.49581	2.46942	0
227	ZNF366	cDC1	0.458184	0.0266962	0.0775956	0.0389496	Kupffer	1.48703	3.24549	0
228	FKBP1B	cDC1	0.46595	0.0289835	0.0611888	0.0413924	cDC2	1.48389	3.18466	0
229	CCDC126	cDC1	0.504182	0.0464609	0.10418	0.0594592	osteoclast_signature mac	1.42304	2.82247	0
230	LINC02206	cDC1	0.334528	0.0050983	0.024087	0.0144534	cDC2	1.41734	4.23682	0
231	TACSTD2	cDC1	0.326165	0.00385864	0.0132714	0.0130115	osteoclast_signature mac	1.41618	4.34192	0
232	SLCO5A1	cDC1	0.301673	0.00132695	0.0106171	0.00985614	osteoclast_signature mac	1.39363	4.61966	0
233	QPCT	cDC1	0.480884	0.0433705	0.204188	0.0557949	mono	1.38787	2.88607	0
234	PLEKHM3	cDC1	0.439068	0.0315676	0.0656934	0.0431397	osteoclast_signature mac	1.38013	3.14331	0
235	HSH2D	cDC1	0.402628	0.0224884	0.113831	0.0332836	cDC2	1.37002	3.40269	0
236	FBXO27	cDC1	0.312425	0.00380626	0.0112807	0.0125704	osteoclast_signature mac	1.3673	4.37641	0
237	ZEB1	cDC1	0.408005	0.0244788	0.196417	0.0353702	osteoclast_signature mac	1.36351	3.34189	0
238	CXCR3	cDC1	0.345878	0.0101791	0.089582	0.0197123	osteoclast_signature mac	1.3581	3.92651	0
239	MCOLN2	cDC1	0.400836	0.0239725	0.143357	0.0346746	cDC2	1.34751	3.36175	0
240	AIM2	cDC1	0.311828	0.00480148	0.0187252	0.0135204	erythroblastic_island mac	1.34197	4.30356	0
241	TIFAB	cDC1	0.478495	0.0494465	0.237179	0.0616306	cDC2	1.33337	2.7866	0
242	P2RY10	cDC1	0.300478	0.00410308	0.0306915	0.0125195	cDC2	1.31623	4.38047	0
243	TMEM14A	cDC1	0.527479	0.0712365	0.142004	0.0841928	osteoclast_signature mac	1.30532	2.47465	0
244	ROBO1	cDC1	0.339307	0.0134267	0.0260734	0.022681	Kupffer	1.28469	3.78623	0
245	DAPP1	cDC1	0.753883	0.166812	0.470085	0.183484	cDC2	1.27831	1.69563	0
246	MYCL	cDC1	0.458781	0.0501798	0.190754	0.0617833	cDC2	1.2773	2.78412	0
247	CALCRL	cDC1	0.428913	0.0407864	0.177933	0.0518084	cDC2	1.26967	2.9602	0
248	RAB7B	cDC1	0.686977	0.142857	0.183949	0.158309	tissue_repair mac	1.26624	1.84321	0
249	RHOF	cDC1	0.666069	0.134616	0.649635	0.149708	osteoclast_signature mac	1.26491	1.89907	0
250	CBFA2T3	cDC1	0.48865	0.0651954	0.216006	0.0772206	cDC2	1.25148	2.56109	0
251	TAP2	cDC1	0.554958	0.0954709	0.226277	0.108519	osteoclast_signature mac	1.23247	2.22083	0
252	C1orf54	cDC1	0.912784	0.240214	0.777674	0.259313	Kupffer	1.232	1.34972	0
253	ASB2	cDC1	0.339307	0.0179488	0.0909091	0.0270747	cDC2	1.22461	3.60916	0
254	BCL2L14	cDC1	0.258065	0.00183329	0.00461538	0.00910972	microglia_signature mac	1.21249	4.69841	0
255	VAC14	cDC1	0.617682	0.127929	0.396815	0.141837	osteoclast_signature mac	1.20638	1.95308	0
256	RGCC	cDC1	0.678614	0.157401	0.315088	0.172203	erythroblastic_island mac	1.19374	1.75908	0
257	C1orf21	cDC1	0.422342	0.0486434	0.500332	0.0592556	osteoclast_signature mac	1.19349	2.82589	0
258	PDE4DIP	cDC1	0.700717	0.167336	0.8142	0.182483	osteoclast_signature mac	1.19199	1.7011	0
259	STK17A	cDC1	0.614098	0.130007	0.316529	0.143754	erythroblastic_island mac	1.19114	1.93965	0
260	BIRC3	cDC1	0.667264	0.153455	0.593232	0.168046	osteoclast_signature mac	1.19008	1.78352	0
261	CAMK2D	cDC1	0.702509	0.171631	0.286662	0.186707	osteoclast_signature mac	1.17896	1.67822	0
262	NET1	cDC1	0.522103	0.0925551	0.358328	0.104753	osteoclast_signature mac	1.17794	2.25615	0
263	DLGAP4	cDC1	0.569892	0.113996	0.307896	0.126942	osteoclast_signature mac	1.17627	2.06402	0
264	ERICH5	cDC1	0.237157	0.000436498	0.0021606	0.00715885	erythroblastic_island mac	1.17141	4.93941	0
265	GPR157	cDC1	0.29092	0.00995216	0.0378235	0.0179311	osteoclast_signature mac	1.16985	4.02122	0
266	CYYR1	cDC1	0.284349	0.00852045	0.0382514	0.0163534	Kupffer	1.16962	4.11332	0
267	ACAP1	cDC1	0.5	0.0854489	0.469891	0.0972213	cDC2	1.16538	2.33077	0
268	PPM1J	cDC1	0.275986	0.00747285	0.0627428	0.0150981	cDC2	1.15726	4.19319	0
269	RFTN1	cDC1	0.495221	0.0850997	0.184732	0.0967463	cDC2	1.15667	2.33566	0
270	HLA-DQA1	cDC1	0.967145	0.285994	0.722999	0.305337	cDC2	1.14736	1.18634	0
271	SLC38A1	cDC1	0.454002	0.0690191	0.350622	0.0799518	cDC2	1.14696	2.52633	0
272	ITGA4	cDC1	0.597372	0.134005	0.384227	0.147164	cDC2	1.14469	1.91621	0
273	PDLIM1	cDC1	0.448626	0.0672033	0.32129	0.0780349	cDC2	1.14427	2.5506	0
274	PLCD1	cDC1	0.344683	0.0273422	0.0577674	0.0363541	Kupffer	1.14244	3.31445	0
275	CSRP1	cDC1	0.662485	0.164769	0.471135	0.178903	osteoclast_signature mac	1.14008	1.72091	0
276	DGAT2	cDC1	0.326165	0.0223662	0.116629	0.0309934	mono	1.13309	3.47398	0
277	SLAMF8	cDC1	0.430705	0.0640081	0.0823099	0.0744215	tissue_repair mac	1.11898	2.59801	0
278	VAV3	cDC1	0.475508	0.0840172	0.138686	0.0951347	osteoclast_signature mac	1.11861	2.35246	0
279	ERAP2	cDC1	0.39546	0.0492719	0.156603	0.0591029	osteoclast_signature mac	1.11855	2.82847	0
280	SNX22	cDC1	0.32497	0.0235534	0.135038	0.032113	erythroblastic_island mac	1.11741	3.43849	0
281	KIF2A	cDC1	0.646356	0.164857	0.417249	0.17853	cDC2	1.11367	1.723	0
282	CRIP1	cDC1	0.637993	0.162814	0.591298	0.176308	cDC2	1.10725	1.73552	0
283	PPA1	cDC1	0.894863	0.272497	0.804247	0.290171	osteoclast_signature mac	1.1072	1.23728	0
284	ITGB7	cDC1	0.397849	0.0535321	0.380925	0.06331	cDC2	1.09795	2.75971	0
285	PARM1	cDC1	0.333333	0.0291755	0.696749	0.037813	osteoclast_signature mac	1.0917	3.2751	0
286	NAV1	cDC1	0.428913	0.0682858	0.116125	0.0785268	osteoclast_signature mac	1.09129	2.54431	0
287	BEND5	cDC1	0.318399	0.0247058	0.112859	0.0330461	cDC2	1.08569	3.40985	0
288	PNMA1	cDC1	0.39307	0.0554353	0.437956	0.0650234	osteoclast_signature mac	1.07426	2.73301	0
289	FAM129A	cDC1	0.416368	0.0685128	0.320901	0.0783911	cDC2	1.06009	2.54604	0
290	TSPAN33	cDC1	0.476105	0.0976534	0.142389	0.108401	Kupffer	1.05787	2.22192	0
291	HLA-F	cDC1	0.530466	0.125275	0.339935	0.136782	erythroblastic_island mac	1.05529	1.98937	0
292	SHTN1	cDC1	0.771804	0.240214	0.78434	0.25531	osteoclast_signature mac	1.05373	1.36528	0
293	IL2RG	cDC1	0.491039	0.10682	0.38288	0.117731	osteoclast_signature mac	1.05051	2.13935	0
294	PAWR	cDC1	0.241338	0.00658239	0.0165113	0.013249	cDC2	1.04351	4.32384	0
295	SINHCAF	cDC1	0.605735	0.16683	0.315851	0.179294	cDC2	1.04109	1.71873	0
296	TRERF1	cDC1	0.302867	0.0249153	0.124903	0.0328086	cDC2	1.03492	3.41707	0
297	RUBCNL	cDC1	0.544803	0.139749	0.222326	0.151252	Kupffer	1.02903	1.88881	0
298	ADAM8	cDC1	0.397849	0.0669239	0.291764	0.0763215	cDC2	1.02359	2.5728	2.14057e-306
299	PPP1R14A	cDC1	0.421744	0.0787792	0.441531	0.0885187	cDC2	1.02254	2.42454	1.89908e-302
300	CPNE3	cDC1	0.852449	0.285348	0.560717	0.301452	osteoclast_signature mac	1.02221	1.19914	0
301	CETP	Kupffer	0.864481	0.0770417	0.837595	0.162601	erythroblastic_island mac	1.57029	1.81646	0
302	CD5L	Kupffer	0.88306	0.105875	0.852359	0.19032	erythroblastic_island mac	1.46504	1.65905	0
303	VCAM1	Kupffer	0.697424	0.081419	0.728124	0.148351	erythroblastic_island mac	1.33081	1.90817	0
304	CDH5	Kupffer	0.546292	0.0355328	0.490817	0.0910294	erythroblastic_island mac	1.30923	2.39657	0
305	CXCL12	Kupffer	0.789071	0.11758	0.796183	0.190541	erythroblastic_island mac	1.30819	1.65789	0
306	SDC3	Kupffer	0.824356	0.143216	0.763414	0.217225	erythroblastic_island mac	1.25864	1.52682	0
307	MARCO	Kupffer	0.814364	0.147327	0.806266	0.219804	erythroblastic_island mac	1.23378	1.51502	0
308	SELENBP1	Kupffer	0.607026	0.0737682	0.827512	0.131709	erythroblastic_island mac	1.23054	2.02716	0
309	ALB	Kupffer	0.652615	0.0917534	0.660785	0.152694	erythroblastic_island mac	1.22647	1.87932	0
310	GFRA2	Kupffer	0.586729	0.0851493	0.585524	0.139649	erythroblastic_island mac	1.15505	1.96863	0
311	NR1H3	Kupffer	0.724122	0.140647	0.689233	0.204044	erythroblastic_island mac	1.15093	1.58942	0
312	CLIC2	Kupffer	0.695238	0.131093	0.725603	0.19239	erythroblastic_island mac	1.14591	1.64823	0
313	EPAS1	Kupffer	0.584543	0.0881944	0.525747	0.142125	erythroblastic_island mac	1.14047	1.95105	0
314	ID1	Kupffer	0.688056	0.134652	0.627656	0.194782	erythroblastic_island mac	1.12557	1.63588	0
315	IFT74	Kupffer	0.734738	0.157604	0.698956	0.220313	erythroblastic_island mac	1.11144	1.51271	0
316	RND3	Kupffer	0.599219	0.103706	0.565358	0.157546	erythroblastic_island mac	1.10738	1.84804	0
317	ITLN1	Kupffer	0.409524	0.0253507	0.415556	0.067093	erythroblastic_island mac	1.1064	2.70168	0
318	BCAM	Kupffer	0.462763	0.0491788	0.483976	0.0941168	erythroblastic_island mac	1.09361	2.36322	0
319	SPIC	Kupffer	0.425917	0.035647	0.449766	0.0780518	erythroblastic_island mac	1.08625	2.55038	0
320	IFIT2	Kupffer	0.50445	0.0698856	0.528988	0.117103	erythroblastic_island mac	1.08189	2.1447	0
321	TIMD4	Kupffer	0.958626	0.246979	0.882967	0.324303	erythroblastic_island mac	1.07949	1.12608	0
322	FABP3	Kupffer	0.823263	0.204537	0.754411	0.271765	erythroblastic_island mac	1.07256	1.30282	0
323	PLVAP	Kupffer	0.563154	0.0987762	0.541232	0.149233	erythroblastic_island mac	1.07126	1.90224	0
324	C1orf54	Kupffer	0.777674	0.196125	0.912784	0.259313	cDC1	1.04964	1.34972	0
325	SMIM25	Kupffer	0.640125	0.139733	0.595607	0.194103	erythroblastic_island mac	1.0494	1.63936	0
326	ACVRL1	Kupffer	0.52381	0.0876806	0.476413	0.135068	erythroblastic_island mac	1.04865	2.00198	0
327	CD82	Kupffer	0.592506	0.121729	0.587685	0.172881	erythroblastic_island mac	1.03994	1.75515	0
328	SLC48A1	Kupffer	0.627947	0.13979	0.591646	0.192831	erythroblastic_island mac	1.03356	1.64594	0
329	MT1G	Kupffer	0.73224	0.185258	0.681311	0.24469	erythroblastic_island mac	1.03082	1.40776	0
330	ITGA9	Kupffer	0.519438	0.095065	0.477134	0.141175	erythroblastic_island mac	1.01693	1.95775	0
331	CCDC151	Kupffer	0.484621	0.0816284	0.487216	0.125416	erythroblastic_island mac	1.00613	2.07612	0
332	TNFRSF21	Kupffer	0.602966	0.139657	0.576161	0.189998	erythroblastic_island mac	1.00137	1.66074	0
333	FCGR3A	Kupffer	0.943794	0.274423	0.906014	0.347153	erythroblastic_island mac	0.998523	1.05799	0
334	CAVIN2	Kupffer	0.365496	0.0284719	0.302125	0.0650913	erythroblastic_island mac	0.998521	2.73196	0
335	FEZ1	Kupffer	0.676971	0.17557	0.603529	0.23005	erythroblastic_island mac	0.99478	1.46946	0
336	APOA2	Kupffer	0.650585	0.165617	0.599568	0.218311	erythroblastic_island mac	0.990083	1.52183	0
337	SUCNR1	Kupffer	0.534114	0.113164	0.539482	0.158903	osteoclast_signature mac	0.982483	1.83946	0
338	SCD	Kupffer	0.732709	0.20606	0.671228	0.263283	erythroblastic_island mac	0.977819	1.33453	0
339	MT1H	Kupffer	0.581265	0.138629	0.521786	0.186724	erythroblastic_island mac	0.975434	1.67812	0
340	SIGLEC7	Kupffer	0.646526	0.172221	0.624775	0.223757	erythroblastic_island mac	0.967977	1.4972	0
341	TMEM37	Kupffer	0.665418	0.181413	0.601368	0.234003	erythroblastic_island mac	0.966467	1.45242	0
342	RBP7	Kupffer	0.679469	0.191729	0.657544	0.244724	erythroblastic_island mac	0.956437	1.40762	0
343	SASH1	Kupffer	0.442155	0.0751765	0.406194	0.115051	erythroblastic_island mac	0.956108	2.16238	0
344	DYSF	Kupffer	0.446058	0.0776888	0.410875	0.117714	erythroblastic_island mac	0.95434	2.1395	0
345	EPB41L2	Kupffer	0.793911	0.241269	0.75045	0.301316	erythroblastic_island mac	0.952371	1.19959	0
346	SMPDL3A	Kupffer	0.735051	0.218488	0.682751	0.274615	erythroblastic_island mac	0.949969	1.29239	0
347	KIAA1147	Kupffer	0.518657	0.117409	0.492978	0.161006	erythroblastic_island mac	0.94723	1.82631	0
348	DST	Kupffer	0.60484	0.162172	0.625135	0.21027	erythroblastic_island mac	0.943165	1.55936	0
349	ME1	Kupffer	0.34192	0.0296329	0.317249	0.0635645	erythroblastic_island mac	0.94223	2.7557	0
350	TCF7L2	Kupffer	0.550039	0.135641	0.548794	0.180668	erythroblastic_island mac	0.941169	1.7111	0
351	PLA2G7	Kupffer	0.805777	0.25128	0.768095	0.311529	erythroblastic_island mac	0.939748	1.16626	0
352	NDFIP2	Kupffer	0.364715	0.0410711	0.352179	0.0762367	erythroblastic_island mac	0.938745	2.57391	0
353	IFIT1	Kupffer	0.407494	0.0652799	0.404393	0.102463	erythroblastic_island mac	0.928374	2.27825	0
354	HBA1	Kupffer	0.830445	0.265916	0.993878	0.327255	erythroblastic_island mac	0.927621	1.11702	0
355	CMKLR1	Kupffer	0.6726	0.200693	0.627296	0.251968	erythroblastic_island mac	0.927147	1.37845	0
356	SULT1A1	Kupffer	0.759563	0.238662	0.683111	0.29526	erythroblastic_island mac	0.926589	1.2199	0
357	ACTN1	Kupffer	0.664481	0.197267	0.690113	0.248032	osteoclast_signature mac	0.926417	1.3942	0
358	HK3	Kupffer	0.460422	0.0942847	0.408354	0.134067	erythroblastic_island mac	0.925177	2.00941	0
359	IFIT3	Kupffer	0.40203	0.0656034	0.388909	0.102158	erythroblastic_island mac	0.917125	2.28124	0
360	PLPP3	Kupffer	0.370804	0.0503968	0.326972	0.0852107	erythroblastic_island mac	0.913153	2.46263	0
361	RXRA	Kupffer	0.708665	0.223398	0.668347	0.276125	erythroblastic_island mac	0.911983	1.2869	0
362	ISYNA1	Kupffer	0.499766	0.120796	0.471732	0.161973	erythroblastic_island mac	0.909736	1.82032	0
363	HBB	Kupffer	0.453708	0.0966637	0.937342	0.135458	erythroblastic_island mac	0.907004	1.99909	0
364	MSR1	Kupffer	0.730367	0.238852	0.736046	0.292258	erythroblastic_island mac	0.898439	1.23012	0
365	VAMP5	Kupffer	0.725371	0.237672	0.700396	0.290663	erythroblastic_island mac	0.896262	1.23559	0
366	C2	Kupffer	0.836066	0.28255	0.790781	0.342692	erythroblastic_island mac	0.895362	1.07092	0
367	VMO1	Kupffer	0.442311	0.0943227	0.504861	0.132133	erythroblastic_island mac	0.895212	2.02394	0
368	FABP1	Kupffer	0.417955	0.0808671	0.351458	0.117493	erythroblastic_island mac	0.894997	2.14137	0
369	BACE2	Kupffer	0.340515	0.039815	0.338495	0.0724876	erythroblastic_island mac	0.893628	2.62434	0
370	KCNAB1	Kupffer	0.366276	0.0543174	0.388189	0.0882133	erythroblastic_island mac	0.889318	2.428	0
371	ID3	Kupffer	0.769243	0.260815	0.718761	0.316058	erythroblastic_island mac	0.886036	1.15183	0
372	CFP	Kupffer	0.919438	0.316008	0.890529	0.381574	erythroblastic_island mac	0.885834	0.963452	0
373	HBA2	Kupffer	0.84918	0.292142	0.992798	0.352667	erythroblastic_island mac	0.885043	1.04223	0
374	FCN3	Kupffer	0.293677	0.0197743	0.222902	0.0495352	erythroblastic_island mac	0.88252	3.00507	0
375	HBG2	Kupffer	0.852771	0.29492	0.993878	0.355534	erythroblastic_island mac	0.881881	1.03414	0
376	FRMD4A	Kupffer	0.735207	0.248596	0.797983	0.301469	erythroblastic_island mac	0.881578	1.19909	0
377	GPR137B	Kupffer	0.63872	0.206117	0.586604	0.253121	erythroblastic_island mac	0.877528	1.37389	0
378	AXL	Kupffer	0.886651	0.309061	0.830032	0.371819	erythroblastic_island mac	0.877206	0.989347	0
379	LILRB1	Kupffer	0.565808	0.17028	0.541952	0.213256	erythroblastic_island mac	0.874322	1.54526	0
380	ICAM2	Kupffer	0.533021	0.152827	0.517825	0.194137	erythroblastic_island mac	0.873723	1.63919	0
381	MYO9A	Kupffer	0.434973	0.0976534	0.471012	0.134305	erythroblastic_island mac	0.87327	2.00764	0
382	MARCKSL1	Kupffer	0.749258	0.258759	0.810633	0.312055	cDC1	0.872569	1.16458	0
383	CD38	Kupffer	0.42623	0.0933902	0.440403	0.129555	erythroblastic_island mac	0.871064	2.04365	0
384	PPP1R12B	Kupffer	0.380952	0.068306	0.398632	0.102277	erythroblastic_island mac	0.8686	2.28007	0
385	TCN2	Kupffer	0.503357	0.140533	0.457328	0.179955	erythroblastic_island mac	0.863281	1.71505	0
386	AIG1	Kupffer	0.662763	0.225377	0.64386	0.272902	erythroblastic_island mac	0.860694	1.29864	0
387	KCNMA1	Kupffer	0.331928	0.0435072	0.363702	0.0748456	erythroblastic_island mac	0.860467	2.59233	0
388	PHACTR2	Kupffer	0.587822	0.190187	0.560677	0.233392	erythroblastic_island mac	0.855302	1.45504	0
389	APOE	Kupffer	0.933646	0.335382	0.899532	0.400387	erythroblastic_island mac	0.854588	0.915324	0
390	ADAMTS2	Kupffer	0.298517	0.0280722	0.281239	0.0574574	erythroblastic_island mac	0.852776	2.85671	0
391	SCIMP	Kupffer	0.687744	0.241155	0.661505	0.289679	erythroblastic_island mac	0.852102	1.23898	0
392	ABCC3	Kupffer	0.33427	0.0479036	0.328772	0.0790188	erythroblastic_island mac	0.848401	2.53807	0
393	BASP1	Kupffer	0.716315	0.258055	0.785544	0.307848	cDC1	0.843927	1.17815	0
394	FUCA1	Kupffer	0.794848	0.291457	0.792222	0.346153	erythroblastic_island mac	0.843235	1.06088	0
395	FPR3	Kupffer	0.406557	0.0915441	0.422398	0.125772	erythroblastic_island mac	0.84291	2.07329	0
396	SIGLEC9	Kupffer	0.553162	0.178501	0.483976	0.21921	erythroblastic_island mac	0.839547	1.51772	0
397	SIGLEC1	Kupffer	0.706792	0.257808	0.656464	0.306592	erythroblastic_island mac	0.835595	1.18224	0
398	HEG1	Kupffer	0.299297	0.0323354	0.247029	0.0613422	erythroblastic_island mac	0.835425	2.79129	0
399	NFAM1	Kupffer	0.493833	0.14767	0.431041	0.185282	erythroblastic_island mac	0.832541	1.68588	0
400	ANKH	Kupffer	0.618423	0.217536	0.613972	0.261095	erythroblastic_island mac	0.830464	1.34287	0
401	SLC4A1	erythroblastic_island mac	0.850198	0.0204732	0.0866511	0.059561	Kupffer	2.3982	2.82075	0
402	ALAS2	erythroblastic_island mac	0.799424	0.0220933	0.0952381	0.0587128	Kupffer	2.26645	2.8351	0
403	GYPA	erythroblastic_island mac	0.772416	0.0196721	0.0794692	0.0551333	Kupffer	2.23846	2.898	0
404	HEMGN	erythroblastic_island mac	0.673389	0.0113404	0.0554254	0.042529	Kupffer	2.12627	3.15757	0
405	HBG1	erythroblastic_island mac	0.917177	0.0689146	0.219828	0.108876	Kupffer	2.03388	2.21755	0
406	EPB42	erythroblastic_island mac	0.597047	0.00539424	0.0273224	0.0332666	Kupffer	2.03187	3.4032	0
407	TMCC2	erythroblastic_island mac	0.640259	0.0165744	0.070726	0.0459558	Kupffer	1.97205	3.08008	0
408	HBQ1	erythroblastic_island mac	0.595247	0.00906162	0.0338798	0.0366764	Kupffer	1.96766	3.30562	0
409	HBM	erythroblastic_island mac	0.82319	0.0622385	0.282748	0.0980864	Kupffer	1.91137	2.32191	0
410	GYPB	erythroblastic_island mac	0.622254	0.0204198	0.0540203	0.0487718	Kupffer	1.87958	3.0206	0
411	HBB	erythroblastic_island mac	0.937342	0.0958146	0.453708	0.135458	Kupffer	1.87383	1.99909	0
412	TENT5C	erythroblastic_island mac	0.602089	0.0174111	0.0842294	0.0449549	cDC1	1.86774	3.1021	0
413	SPTA1	erythroblastic_island mac	0.53583	0.00569689	0.0245521	0.0306711	osteoclast_signature mac	1.86706	3.48443	0
414	RHAG	erythroblastic_island mac	0.523587	0.00592833	0.0252927	0.0303149	Kupffer	1.83052	3.49612	0
415	KLF1	erythroblastic_island mac	0.528628	0.00884798	0.0327869	0.0333345	Kupffer	1.79795	3.40116	0
416	AHSP	erythroblastic_island mac	0.818509	0.0766766	0.288681	0.111624	Kupffer	1.79468	2.19262	0
417	BPGM	erythroblastic_island mac	0.747209	0.0583397	0.135368	0.0907919	osteoclast_signature mac	1.79269	2.39919	0
418	MYL4	erythroblastic_island mac	0.554555	0.0163073	0.0507416	0.0416638	Kupffer	1.76244	3.17812	0
419	TRIM58	erythroblastic_island mac	0.53511	0.0158445	0.0396565	0.0403067	Kupffer	1.71836	3.21124	0
420	SELENBP1	erythroblastic_island mac	0.827512	0.09731	0.607026	0.131709	Kupffer	1.6775	2.02716	0
421	SLC2A1	erythroblastic_island mac	0.7861	0.0893166	0.339084	0.122142	osteoclast_signature mac	1.65283	2.10257	0
422	DMTN	erythroblastic_island mac	0.458048	0.00617756	0.0235753	0.0274649	Kupffer	1.64661	3.59485	0
423	RHCE	erythroblastic_island mac	0.443284	0.00432608	0.0143638	0.0250051	Kupffer	1.63513	3.68868	0
424	TSPO2	erythroblastic_island mac	0.412676	0.00188709	0.010929	0.0212391	Kupffer	1.58959	3.85191	0
425	TMEM56	erythroblastic_island mac	0.418797	0.00425486	0.0179547	0.0237837	Kupffer	1.56578	3.73876	0
426	AC104389.5	erythroblastic_island mac	0.396831	0.00165566	0.0103044	0.0202721	Kupffer	1.54705	3.89851	0
427	SLC14A1	erythroblastic_island mac	0.397191	0.00240338	0.0135831	0.0210016	Kupffer	1.53441	3.86316	0
428	CETP	erythroblastic_island mac	0.837595	0.12923	0.864481	0.162601	Kupffer	1.52145	1.81646	0
429	RFESD	erythroblastic_island mac	0.449406	0.0177494	0.080292	0.0380844	osteoclast_signature mac	1.46864	3.26795	0
430	HMBS	erythroblastic_island mac	0.812387	0.133378	0.402787	0.165366	osteoclast_signature mac	1.46197	1.79959	0
431	SMIM5	erythroblastic_island mac	0.380266	0.00489576	0.0171741	0.0225792	Kupffer	1.44149	3.79073	0
432	CD5L	erythroblastic_island mac	0.852359	0.15759	0.88306	0.19032	Kupffer	1.4141	1.65905	0
433	GATA1	erythroblastic_island mac	0.374505	0.00658703	0.0226386	0.0239194	Kupffer	1.39805	3.73307	0
434	VCAM1	erythroblastic_island mac	0.728124	0.119688	0.697424	0.148351	Kupffer	1.38939	1.90817	0
435	RUNDC3A	erythroblastic_island mac	0.35758	0.0044863	0.0220141	0.0211203	Kupffer	1.37937	3.85752	0
436	NFE2	erythroblastic_island mac	0.544833	0.0586958	0.268905	0.0815973	mono	1.36533	2.50596	0
437	OSBP2	erythroblastic_island mac	0.338495	0.00343594	0.0191159	0.0192203	cDC1	1.33766	3.95179	0
438	C17orf99	erythroblastic_island mac	0.340655	0.00413025	0.0112412	0.0199837	Kupffer	1.33293	3.91284	0
439	GYPE	erythroblastic_island mac	0.339575	0.00425486	0.0137393	0.0200516	Kupffer	1.32755	3.90945	0
440	CR1L	erythroblastic_island mac	0.374865	0.0119813	0.157266	0.0290765	osteoclast_signature mac	1.32621	3.53783	0
441	FAM210B	erythroblastic_island mac	0.595607	0.08467	0.152225	0.10874	Kupffer	1.32153	2.2188	0
442	ANK1	erythroblastic_island mac	0.454807	0.0349647	0.0555816	0.0547432	Kupffer	1.32126	2.9051	0
443	CXCL12	erythroblastic_island mac	0.796183	0.160599	0.789071	0.190541	Kupffer	1.31998	1.65789	0
444	PIM1	erythroblastic_island mac	0.770256	0.153033	0.252137	0.18211	cDC2	1.31186	1.70315	0
445	TFR2	erythroblastic_island mac	0.335974	0.00459312	0.0143638	0.0202042	Kupffer	1.31092	3.90186	0
446	ERMAP	erythroblastic_island mac	0.502701	0.0545655	0.0930523	0.0756769	Kupffer	1.29761	2.58128	0
447	RIPOR3	erythroblastic_island mac	0.344256	0.007673	0.0229508	0.0235292	Kupffer	1.29079	3.74951	0
448	FECH	erythroblastic_island mac	0.693914	0.131491	0.210352	0.157987	osteoclast_signature mac	1.28044	1.84524	0
449	FAXDC2	erythroblastic_island mac	0.414836	0.0274697	0.0661983	0.0457183	Kupffer	1.27988	3.08526	0
450	SERPINI1	erythroblastic_island mac	0.334894	0.00644461	0.0225614	0.0219176	osteoclast_signature mac	1.27945	3.82046	0
451	TAL1	erythroblastic_island mac	0.544833	0.0772285	0.185168	0.099257	Kupffer	1.25859	2.31004	0
452	STRADB	erythroblastic_island mac	0.605329	0.103292	0.674187	0.126942	osteoclast_signature mac	1.24941	2.06402	0
453	ALB	erythroblastic_island mac	0.660785	0.127575	0.652615	0.152694	Kupffer	1.24183	1.87932	0
454	MARCO	erythroblastic_island mac	0.806266	0.19081	0.814364	0.219804	Kupffer	1.22151	1.51502	0
455	TRAK2	erythroblastic_island mac	0.507022	0.0693062	0.426676	0.0899267	osteoclast_signature mac	1.22129	2.40876	0
456	SMIM1	erythroblastic_island mac	0.504141	0.0687009	0.108197	0.0892142	Kupffer	1.21837	2.41671	0
457	RHD	erythroblastic_island mac	0.294562	0.00236777	0.00905543	0.0161329	Kupffer	1.21563	4.1269	0
458	SNCA	erythroblastic_island mac	0.768815	0.178882	0.39627	0.206674	cDC2	1.21213	1.57661	0
459	CLIC2	erythroblastic_island mac	0.725603	0.166029	0.695238	0.19239	Kupffer	1.19596	1.64823	0
460	PHOSPHO1	erythroblastic_island mac	0.281599	0.00176248	0.00686963	0.0149454	Kupffer	1.18366	4.20335	0
461	SOX6	erythroblastic_island mac	0.294562	0.00455751	0.0118657	0.0182194	Kupffer	1.1798	4.00527	0
462	CDH5	erythroblastic_island mac	0.490817	0.0712645	0.546292	0.0910294	Kupffer	1.17628	2.39657	0
463	TNS1	erythroblastic_island mac	0.462009	0.0595147	0.273391	0.0784759	osteoclast_signature mac	1.1758	2.54496	0
464	YPEL4	erythroblastic_island mac	0.305366	0.00740596	0.0192435	0.0214426	osteoclast_signature mac	1.17333	3.84237	0
465	MRC2	erythroblastic_island mac	0.473893	0.0657279	0.298985	0.0849562	Kupffer	1.16844	2.46562	0
466	EPB41	erythroblastic_island mac	0.622974	0.130281	0.411589	0.153491	cDC1	1.16752	1.87411	0
467	SDC3	erythroblastic_island mac	0.763414	0.190223	0.824356	0.217225	Kupffer	1.1656	1.52682	0
468	GFRA2	erythroblastic_island mac	0.585524	0.117605	0.586729	0.139649	Kupffer	1.15268	1.96863	0
469	SPIC	erythroblastic_island mac	0.449766	0.0596749	0.425917	0.0780518	Kupffer	1.14707	2.55038	0
470	ACSL6	erythroblastic_island mac	0.277278	0.00307988	0.0107728	0.0159972	Kupffer	1.14664	4.13534	0
471	BCAM	erythroblastic_island mac	0.483976	0.0748429	0.462763	0.0941168	Kupffer	1.14374	2.36322	0
472	IFIT2	erythroblastic_island mac	0.528988	0.0967403	0.50445	0.117103	Kupffer	1.13452	2.1447	0
473	XPO7	erythroblastic_island mac	0.569319	0.117534	0.222296	0.138817	osteoclast_signature mac	1.12418	1.9746	0
474	ITLN1	erythroblastic_island mac	0.415556	0.0498656	0.409524	0.067093	Kupffer	1.1227	2.70168	0
475	HBA1	erythroblastic_island mac	0.993878	0.294298	0.830445	0.327255	Kupffer	1.11018	1.11702	0
476	GMPR	erythroblastic_island mac	0.35686	0.0303003	0.0967742	0.0456843	cDC1	1.10127	3.086	0
477	TRIM10	erythroblastic_island mac	0.253511	0.00124619	0.00655738	0.0131302	Kupffer	1.09842	4.33284	0
478	NR1H3	erythroblastic_island mac	0.689233	0.180057	0.724122	0.204044	Kupffer	1.09548	1.58942	0
479	TSPAN5	erythroblastic_island mac	0.314008	0.016788	0.020202	0.0307898	cDC2	1.09293	3.48057	0
480	ACKR1	erythroblastic_island mac	0.252431	0.00178028	0.00718189	0.0135882	Kupffer	1.08509	4.29855	0
481	HBZ	erythroblastic_island mac	0.639179	0.161453	0.255113	0.183959	Kupffer	1.08216	1.69304	0
482	GADD45A	erythroblastic_island mac	0.519625	0.105677	0.241338	0.125178	cDC1	1.07979	2.07802	0
483	FHDC1	erythroblastic_island mac	0.261433	0.00436168	0.0143638	0.0164721	Kupffer	1.07347	4.10608	0
484	MARCH3	erythroblastic_island mac	0.359741	0.0369942	0.142004	0.0521985	osteoclast_signature mac	1.06221	2.9527	0
485	IFT74	erythroblastic_island mac	0.698956	0.19665	0.734738	0.220313	Kupffer	1.05732	1.51271	0
486	RND3	erythroblastic_island mac	0.565358	0.137384	0.599219	0.157546	Kupffer	1.0448	1.84804	0
487	HBA2	erythroblastic_island mac	0.992798	0.32102	0.84918	0.352667	Kupffer	1.03473	1.04223	0
488	CD82	erythroblastic_island mac	0.587685	0.152374	0.592506	0.172881	Kupffer	1.03147	1.75515	0
489	PLVAP	erythroblastic_island mac	0.541232	0.129853	0.563154	0.149233	Kupffer	1.02955	1.90224	0
490	HBG2	erythroblastic_island mac	0.993878	0.323975	0.852771	0.355534	Kupffer	1.0278	1.03414	0
491	ID1	erythroblastic_island mac	0.627656	0.173381	0.688056	0.194782	Kupffer	1.02677	1.63588	0
492	EPAS1	erythroblastic_island mac	0.525747	0.12316	0.584543	0.142125	Kupffer	1.02576	1.95105	0
493	VMO1	erythroblastic_island mac	0.504861	0.113706	0.442311	0.132133	Kupffer	1.02181	2.02394	0
494	TGM2	erythroblastic_island mac	0.384588	0.0560254	0.319841	0.0715037	osteoclast_signature mac	1.01454	2.63801	0
495	XK	erythroblastic_island mac	0.231545	0.00169126	0.00640125	0.0125195	Kupffer	1.01427	4.38047	0
496	BCL2L1	erythroblastic_island mac	0.551674	0.140161	0.247931	0.159547	Kupffer	1.01255	1.83541	0
497	CCDC151	erythroblastic_island mac	0.487216	0.107529	0.484621	0.125416	Kupffer	1.01152	2.07612	0
498	ARL4A	erythroblastic_island mac	0.787541	0.253494	0.364403	0.278652	Kupffer	1.00631	1.27779	0
499	CPOX	erythroblastic_island mac	0.418797	0.0754482	0.187127	0.0916231	osteoclast_signature mac	1.00096	2.39007	0
500	GCLC	erythroblastic_island mac	0.605329	0.172099	0.476034	0.192509	Kupffer	0.997349	1.64761	0
501	F13A1	tissue_repair mac	0.706213	0.142449	0.21936	0.458608	Kupffer	0.550536	0.77956	0
502	COLEC12	tissue_repair mac	0.428641	0.0939745	0.227947	0.281655	Kupffer	0.543119	1.26707	0
503	AGR2	tissue_repair mac	0.674027	0.180494	0.309052	0.457267	cDC2	0.527418	0.782487	0
504	CCL2	tissue_repair mac	0.43457	0.126767	0.387308	0.299383	microglia_signature mac	0.524105	1.20603	0
505	IGFBP4	tissue_repair mac	0.43345	0.145268	0.392974	0.306881	Kupffer	0.512033	1.1813	0
506	GAS6	tissue_repair mac	0.527346	0.193859	0.323341	0.380878	Kupffer	0.509034	0.965276	0
507	TREM2	tissue_repair mac	0.40438	0.153766	0.580769	0.29431	microglia_signature mac	0.494606	1.22312	0
508	MTUS1	tissue_repair mac	0.294331	0.07219	0.258129	0.196767	osteoclast_signature mac	0.478505	1.62574	0
509	MAN1A1	tissue_repair mac	0.438442	0.210351	0.469571	0.338264	erythroblastic_island mac	0.475239	1.08393	0
510	PMP22	tissue_repair mac	0.419808	0.199421	0.410148	0.323014	Kupffer	0.474408	1.13006	0
511	CD28	tissue_repair mac	0.328362	0.125068	0.335519	0.239075	Kupffer	0.469879	1.43098	0
512	CGA	tissue_repair mac	0.246083	0.0245655	0.0869633	0.148792	Kupffer	0.468838	1.9052	0
513	TPM1	tissue_repair mac	0.404683	0.20954	0.35686	0.318976	erythroblastic_island mac	0.462406	1.14264	0
514	IGF1	tissue_repair mac	0.357069	0.171572	0.396923	0.275599	microglia_signature mac	0.460194	1.28881	0
515	USP36	tissue_repair mac	0.423649	0.241792	0.380328	0.343778	Kupffer	0.452356	1.06776	0
516	CXCL2	tissue_repair mac	0.351443	0.180842	0.258868	0.276515	mono	0.451777	1.28549	0
517	SLC12A5	tissue_repair mac	0.287767	0.11572	0.497014	0.212204	osteoclast_signature mac	0.446098	1.55021	0
518	ABCG2	tissue_repair mac	0.477615	0.287022	0.625605	0.393906	Kupffer	0.444966	0.931642	0
519	NRP2	tissue_repair mac	0.427763	0.262302	0.79363	0.355093	osteoclast_signature mac	0.442896	1.03538	0
520	FCGR1A	tissue_repair mac	0.351261	0.203399	0.545385	0.28632	microglia_signature mac	0.439303	1.25064	0
521	MMP14	tissue_repair mac	0.364329	0.219197	0.729927	0.300587	osteoclast_signature mac	0.437931	1.20202	0
522	ARHGAP18	tissue_repair mac	0.473471	0.298957	0.686131	0.396824	osteoclast_signature mac	0.437611	0.924262	0
523	EPS15	tissue_repair mac	0.394398	0.249788	0.370272	0.330885	osteoclast_signature mac	0.436198	1.10598	1.91578e-302
524	PLXND1	tissue_repair mac	0.423377	0.27864	0.508821	0.359809	Kupffer	0.432769	1.02218	2.12586e-290
525	STAB1	tissue_repair mac	0.790126	0.310197	0.466354	0.579341	Kupffer	0.431301	0.545864	0
526	OTUD1	tissue_repair mac	0.434207	0.289919	0.444496	0.370835	Kupffer	0.430732	0.991997	1.21703e-284
527	B3GNT5	tissue_repair mac	0.361758	0.234067	0.501538	0.305676	microglia_signature mac	0.428766	1.18523	4.53608e-246
528	LTC4S	tissue_repair mac	0.414605	0.281692	0.508509	0.356229	Kupffer	0.427947	1.03218	9.15113e-246
529	CCL3L1	tissue_repair mac	0.499879	0.329664	0.552692	0.42512	microglia_signature mac	0.427588	0.855383	0
530	RIN2	tissue_repair mac	0.331266	0.203631	0.55	0.275209	microglia_signature mac	0.427408	1.29023	1.54878e-262
531	WWP1	tissue_repair mac	0.463851	0.319544	0.704294	0.400472	Kupffer	0.424476	0.915112	4.39652e-276
532	SLCO2B1	tissue_repair mac	0.5448	0.349479	0.736924	0.459015	Kupffer	0.424221	0.778673	0
533	S100A13	tissue_repair mac	0.311997	0.188837	0.334895	0.257905	Kupffer	0.422807	1.35516	3.60129e-255
534	EPS8	tissue_repair mac	0.335894	0.219003	0.405621	0.284556	Kupffer	0.422161	1.25683	4.28038e-215
535	BCAT1	tissue_repair mac	0.414484	0.296215	0.423888	0.36254	Kupffer	0.420544	1.01462	9.36958e-193
536	SIRPA	tissue_repair mac	0.36076	0.249092	0.477107	0.311715	osteoclast_signature mac	0.420525	1.16566	1.15975e-185
537	CCL4L2	tissue_repair mac	0.544014	0.357088	0.594166	0.461916	erythroblastic_island mac	0.420181	0.772373	0
538	LAIR1	tissue_repair mac	0.459798	0.327578	0.484621	0.401727	Kupffer	0.419328	0.911983	2.61375e-231
539	SFMBT2	tissue_repair mac	0.300018	0.179838	0.350769	0.247235	microglia_signature mac	0.41925	1.39742	4.04896e-250
540	NRP1	tissue_repair mac	0.597616	0.365894	0.868384	0.495844	Kupffer	0.419224	0.701494	0
541	CRYBB1	tissue_repair mac	0.283562	0.159405	0.353786	0.229032	Kupffer	0.41794	1.47389	1.40535e-282
542	RAB3IL1	tissue_repair mac	0.31478	0.205601	0.488525	0.266828	Kupffer	0.415872	1.32115	2.03219e-195
543	PLTP	tissue_repair mac	0.673725	0.368134	0.749727	0.539509	Kupffer	0.415752	0.617095	0
544	GPR183	tissue_repair mac	0.548884	0.366821	0.708236	0.468922	cDC2	0.41568	0.757319	0
545	RGL1	tissue_repair mac	0.407012	0.301197	0.723029	0.360538	Kupffer	0.415216	1.02016	1.57642e-154
546	LILRB5	tissue_repair mac	0.48548	0.348358	0.930835	0.425256	Kupffer	0.415116	0.855064	2.24394e-244
547	GPR34	tissue_repair mac	0.60415	0.374739	0.675566	0.503393	Kupffer	0.414679	0.686384	0
548	SPP1	tissue_repair mac	0.758092	0.35029	0.978077	0.578985	microglia_signature mac	0.414281	0.546479	0
549	ALOX5AP	tissue_repair mac	0.533003	0.366203	0.669615	0.459744	microglia_signature mac	0.414188	0.777085	0
550	EGFL7	tissue_repair mac	0.686672	0.368907	0.90929	0.547109	Kupffer	0.414136	0.603107	0
551	KLF2	tissue_repair mac	0.527467	0.368868	0.568306	0.45781	Kupffer	0.41211	0.7813	0
552	NPL	tissue_repair mac	0.542985	0.372963	0.811241	0.468311	Kupffer	0.411921	0.758623	0
553	PTMS	tissue_repair mac	0.427037	0.323214	0.528674	0.381438	cDC1	0.411582	0.963807	3.40516e-145
554	ATF3	tissue_repair mac	0.483121	0.354693	0.565114	0.426715	cDC1	0.411444	0.851639	4.68883e-214
555	CXCL8	tissue_repair mac	0.547644	0.375473	0.496107	0.472026	mono	0.411127	0.750721	0
556	SESN1	tissue_repair mac	0.293666	0.188413	0.342096	0.247438	erythroblastic_island mac	0.410132	1.39659	4.08353e-191
557	MAFF	tissue_repair mac	0.264777	0.14608	0.203704	0.212645	cDC1	0.40991	1.54813	6.20549e-273
558	BLVRA	tissue_repair mac	0.494918	0.363036	0.77096	0.436995	Kupffer	0.409709	0.827833	2.33438e-224
559	PMAIP1	tissue_repair mac	0.386684	0.300927	0.496416	0.349019	cDC1	0.407034	1.05263	5.75389e-103
560	KLF10	tissue_repair mac	0.335894	0.248938	0.404778	0.297703	osteoclast_signature mac	0.406989	1.21166	2.42823e-115
561	RHBDF2	tissue_repair mac	0.279055	0.174237	0.286154	0.233019	microglia_signature mac	0.406481	1.45664	7.33732e-198
562	SLC7A8	tissue_repair mac	0.404925	0.317381	0.764403	0.366476	Kupffer	0.406473	1.00382	6.21478e-105
563	SPRED1	tissue_repair mac	0.32077	0.233217	0.564698	0.282317	osteoclast_signature mac	0.405686	1.26473	8.87628e-121
564	HMGA2	tissue_repair mac	0.214411	0.0696022	0.258129	0.150811	osteoclast_signature mac	0.405607	1.89173	0
565	BIN1	tissue_repair mac	0.588753	0.393086	0.712308	0.502816	microglia_signature mac	0.404786	0.687531	0
566	TCEAL9	tissue_repair mac	0.281626	0.181808	0.34192	0.237786	Kupffer	0.404524	1.43638	1.2903e-176
567	SLC9A9	tissue_repair mac	0.398088	0.315991	0.596409	0.362031	Kupffer	0.404468	1.01603	8.93138e-93
568	ARID3A	tissue_repair mac	0.418325	0.332947	0.472999	0.380827	cDC2	0.403855	0.96541	3.22898e-98
569	PCDH12	tissue_repair mac	0.230262	0.100657	0.266511	0.173339	Kupffer	0.403535	1.7525	0
570	RENBP	tissue_repair mac	0.4068	0.325647	0.65121	0.371158	Kupffer	0.403191	0.991128	1.09274e-89
571	ADAM9	tissue_repair mac	0.391675	0.3146	0.567994	0.357824	Kupffer	0.40253	1.02771	3.15511e-82
572	RUNX1	tissue_repair mac	0.421471	0.341869	0.442696	0.38651	cDC2	0.400649	0.950597	6.65341e-85
573	SIGLEC1	tissue_repair mac	0.338798	0.265469	0.706792	0.306592	Kupffer	0.40054	1.18224	1.30885e-80
574	PTPRN2	tissue_repair mac	0.209238	0.0693704	0.136538	0.147808	microglia_signature mac	0.40003	1.91184	0
575	MILR1	tissue_repair mac	0.297749	0.213944	0.321155	0.260942	Kupffer	0.400014	1.34346	2.10821e-116
576	CD200R1	tissue_repair mac	0.281838	0.190923	0.301639	0.241908	Kupffer	0.399984	1.4192	1.78629e-144
577	PHLDA1	tissue_repair mac	0.286617	0.198262	0.491705	0.247812	osteoclast_signature mac	0.399856	1.39509	4.16486e-134
578	HBEGF	tissue_repair mac	0.415905	0.339938	0.460578	0.382541	Kupffer	0.399652	0.960921	1.16937e-77
579	VSIG4	tissue_repair mac	0.630679	0.404056	0.870101	0.531146	Kupffer	0.399042	0.632718	0
580	CITED2	tissue_repair mac	0.520721	0.394515	0.6357	0.465291	osteoclast_signature mac	0.398399	0.765091	7.3496e-203
581	AMDHD2	tissue_repair mac	0.314931	0.240904	0.506948	0.282418	Kupffer	0.398188	1.26437	2.91231e-86
582	TNFAIP3	tissue_repair mac	0.421139	0.346929	0.510642	0.388546	mono	0.398121	0.945344	1.12134e-73
583	C3AR1	tissue_repair mac	0.461734	0.37219	0.612178	0.422406	Kupffer	0.397917	0.861788	2.95193e-104
584	P2RX4	tissue_repair mac	0.31481	0.242912	0.357221	0.283233	Kupffer	0.397129	1.26149	3.12403e-81
585	CSRNP1	tissue_repair mac	0.358703	0.295442	0.396057	0.330919	cDC1	0.396683	1.10588	1.38609e-57
586	BNIP3	tissue_repair mac	0.364904	0.301854	0.68215	0.337212	osteoclast_signature mac	0.396666	1.08704	1.16024e-56
587	GAMT	tissue_repair mac	0.380634	0.317883	0.468228	0.353074	Kupffer	0.39627	1.04108	6.66677e-55
588	PRDM1	tissue_repair mac	0.362514	0.301777	0.564035	0.335838	osteoclast_signature mac	0.395549	1.09113	1.03516e-52
589	GLMP	tissue_repair mac	0.36439	0.304674	0.579391	0.338162	Kupffer	0.395082	1.08423	8.71376e-51
590	FAM198B	tissue_repair mac	0.298052	0.224411	0.564035	0.265709	osteoclast_signature mac	0.395024	1.32535	9.5524e-89
591	TNF	tissue_repair mac	0.320407	0.255388	0.386028	0.29185	erythroblastic_island mac	0.394585	1.23151	2.98426e-65
592	DUSP3	tissue_repair mac	0.391463	0.331518	0.452555	0.365135	osteoclast_signature mac	0.394394	1.00749	2.16669e-49
593	ITSN1	tissue_repair mac	0.317896	0.252839	0.595607	0.289323	erythroblastic_island mac	0.394258	1.24021	1.14178e-65
594	ITM2C	tissue_repair mac	0.404259	0.345384	0.505633	0.378401	cDC2	0.392859	0.9718	5.91387e-47
595	LYVE1	tissue_repair mac	0.814599	0.36574	0.88993	0.617459	Kupffer	0.392752	0.482142	0
596	VAT1	tissue_repair mac	0.291397	0.220471	0.483079	0.260246	osteoclast_signature mac	0.392257	1.34613	1.90237e-83
597	HRH1	tissue_repair mac	0.230837	0.122093	0.310383	0.183077	Kupffer	0.391926	1.69785	1.58064e-257
598	CXCL1	tissue_repair mac	0.195444	0.0573967	0.0887697	0.134814	mono	0.391643	2.00386	0
599	CNRIP1	tissue_repair mac	0.293938	0.225454	0.587259	0.26386	osteoclast_signature mac	0.391625	1.33234	4.20938e-77
600	TTYH3	tissue_repair mac	0.574687	0.418385	0.791257	0.506039	Kupffer	0.391443	0.681141	0
601	CTSK	osteoclast_signature mac	0.844725	0.0239376	0.0261056	0.0449209	tissue_repair mac	2.62105	3.10285	0
602	ATP6V0D2	osteoclast_signature mac	0.718646	0.012169	0.0435597	0.03023	Kupffer	2.51449	3.49892	0
603	ANPEP	osteoclast_signature mac	0.878567	0.0366115	0.624253	0.058136	cDC1	2.4995	2.84497	0
604	S100A3	osteoclast_signature mac	0.614466	0.00224578	0.00621601	0.0178971	cDC2	2.47207	4.02311	0
605	SIGLEC15	osteoclast_signature mac	0.677505	0.0111593	0.0153005	0.0281943	Kupffer	2.41777	3.56863	0
606	SLC9B2	osteoclast_signature mac	0.753816	0.0218137	0.143967	0.0405272	cDC1	2.41657	3.20578	0
607	PARM1	osteoclast_signature mac	0.696749	0.0205254	0.333333	0.037813	cDC1	2.28192	3.2751	0
608	PRKCDBP	osteoclast_signature mac	0.520239	0.000887868	0.00602176	0.014165	cDC2	2.21465	4.25698	0
609	FAM195A	osteoclast_signature mac	0.653616	0.0193242	0.0876068	0.0355398	cDC2	2.18118	3.3371	0
610	ATP5G1	osteoclast_signature mac	0.703384	0.0358107	0.22669	0.0528771	cDC2	2.0678	2.93978	0
611	PDLIM4	osteoclast_signature mac	0.536165	0.00858272	0.0113501	0.0220703	cDC1	2.04468	3.81352	0
612	ATP5J	osteoclast_signature mac	0.727273	0.0451594	0.244949	0.0625975	cDC2	2.01529	2.77103	0
613	COL6A2	osteoclast_signature mac	0.724618	0.0446545	0.0590164	0.0620377	Kupffer	2.01445	2.78001	0
614	ATP5C1	osteoclast_signature mac	0.713338	0.0425306	0.23951	0.0596797	cDC2	2.01073	2.81876	0
615	ATP5A1	osteoclast_signature mac	0.70073	0.0402848	0.239899	0.057169	cDC2	2.00531	2.86174	0
616	ATP5B	osteoclast_signature mac	0.71931	0.0449331	0.245726	0.0621734	cDC2	1.99812	2.77783	0
617	ATP5G3	osteoclast_signature mac	0.729927	0.0476837	0.249223	0.0651252	cDC2	1.99375	2.73144	0
618	USMG5	osteoclast_signature mac	0.734572	0.0488153	0.247086	0.0663466	cDC2	1.99279	2.71286	0
619	RUFY4	osteoclast_signature mac	0.499005	0.00583207	0.0124902	0.01844	Kupffer	1.99264	3.99323	0
620	ATP5O	osteoclast_signature mac	0.654944	0.0318762	0.174825	0.0478048	cDC2	1.99144	3.04063	0
621	LAT	osteoclast_signature mac	0.623092	0.0256959	0.0973716	0.0409683	cDC1	1.99075	3.19496	0
622	ATP5H	osteoclast_signature mac	0.71931	0.0455946	0.243201	0.0628181	cDC2	1.9907	2.76751	0
623	ATP5D	osteoclast_signature mac	0.690113	0.0397625	0.229604	0.0563887	cDC2	1.98441	2.87549	0
624	C14orf2	osteoclast_signature mac	0.733245	0.0494594	0.251748	0.0669404	cDC2	1.98266	2.70395	0
625	C7orf73	osteoclast_signature mac	0.675514	0.0369248	0.221057	0.0532503	cDC2	1.98112	2.93275	0
626	CD9	osteoclast_signature mac	0.83278	0.0733274	0.0917478	0.0927428	tissue_repair mac	1.98029	2.37793	0
627	ATP5I	osteoclast_signature mac	0.733245	0.0500862	0.249611	0.0675511	cDC2	1.976	2.69487	0
628	ATP5J2	osteoclast_signature mac	0.729927	0.0494072	0.249029	0.0668046	cDC2	1.97517	2.70598	0
629	GNB2L1	osteoclast_signature mac	0.734572	0.0506607	0.251943	0.0681448	cDC2	1.97315	2.68612	0
630	AC090498.1	osteoclast_signature mac	0.727273	0.0490416	0.249223	0.0663805	cDC2	1.97262	2.71235	0
631	ATP5G2	osteoclast_signature mac	0.733908	0.0507129	0.251748	0.0681787	cDC2	1.971	2.68562	0
632	ATP5L	osteoclast_signature mac	0.733245	0.0508522	0.251748	0.0682975	cDC2	1.96794	2.68388	0
633	ATP5F1	osteoclast_signature mac	0.69144	0.0415731	0.239705	0.0581869	cDC2	1.96652	2.8441	0
634	ATP5E	osteoclast_signature mac	0.733908	0.0517052	0.251748	0.0691457	cDC2	1.96067	2.67154	0
635	TCEB1	osteoclast_signature mac	0.675514	0.0387528	0.226884	0.0550316	cDC2	1.95889	2.89985	0
636	ATPIF1	osteoclast_signature mac	0.700066	0.0442193	0.242424	0.060986	cDC2	1.95816	2.79711	0
637	TCEB2	osteoclast_signature mac	0.721301	0.0493724	0.24864	0.0665502	cDC2	1.95458	2.7098	0
638	MYO1B	osteoclast_signature mac	0.512276	0.009488	0.0149343	0.0223417	cDC1	1.94731	3.8013	0
639	LINC00493	osteoclast_signature mac	0.669542	0.0384569	0.234848	0.0545905	cDC2	1.94696	2.9079	0
640	SHFM1	osteoclast_signature mac	0.692104	0.043993	0.241647	0.0605619	cDC2	1.94072	2.80409	0
641	C16orf13	osteoclast_signature mac	0.640345	0.0329033	0.21115	0.0484325	cDC2	1.9387	3.02758	0
642	COL27A1	osteoclast_signature mac	0.521566	0.0113334	0.0187354	0.0243774	Kupffer	1.93715	3.7141	0
643	C19orf43	osteoclast_signature mac	0.666888	0.0404763	0.238928	0.0564905	cDC2	1.91642	2.87368	0
644	STRA13	osteoclast_signature mac	0.605839	0.0278373	0.197747	0.0426138	cDC2	1.91177	3.15558	0
645	TMEM261	osteoclast_signature mac	0.601194	0.0270364	0.163364	0.0417147	cDC2	1.90994	3.1769	0
646	LINC00116	osteoclast_signature mac	0.586596	0.0244077	0.148213	0.0387799	cDC2	1.90635	3.24985	0
647	MMP9	osteoclast_signature mac	0.991374	0.124615	0.175177	0.146773	tissue_repair mac	1.90231	1.91887	0
648	GAL	osteoclast_signature mac	0.461181	0.00461343	0.00951826	0.0162855	cDC2	1.8989	4.11748	0
649	MYEOV2	osteoclast_signature mac	0.668879	0.0425654	0.232129	0.0585771	cDC2	1.89788	2.83741	0
650	SCD5	osteoclast_signature mac	0.454545	0.00386484	0.0107527	0.0153864	cDC1	1.89739	4.17427	0
651	VIMP	osteoclast_signature mac	0.587259	0.0253129	0.143939	0.039679	cDC2	1.89505	3.22693	0
652	HTRA3	osteoclast_signature mac	0.507631	0.0115249	0.0279469	0.0242078	Kupffer	1.88894	3.72108	0
653	GBAS	osteoclast_signature mac	0.58925	0.0262008	0.164918	0.0405951	cDC2	1.88802	3.20411	0
654	C17orf89	osteoclast_signature mac	0.582614	0.0249473	0.167638	0.039204	cDC2	1.88707	3.23898	0
655	FAM109A	osteoclast_signature mac	0.453882	0.00421302	0.025641	0.0157088	cDC2	1.88522	4.15354	0
656	RAI14	osteoclast_signature mac	0.499668	0.0108807	0.017018	0.0233765	Kupffer	1.87677	3.75602	0
657	GPX1	osteoclast_signature mac	0.734572	0.0616981	0.253497	0.0789	cDC2	1.8655	2.53957	0
658	CKB	osteoclast_signature mac	0.826145	0.0856531	0.433846	0.104584	microglia_signature mac	1.86524	2.25777	0
659	C11orf31	osteoclast_signature mac	0.660252	0.0438711	0.238539	0.0596288	cDC2	1.86166	2.81962	0
660	GLTSCR2	osteoclast_signature mac	0.634373	0.0379694	0.234266	0.0532164	cDC2	1.86086	2.93339	0
661	EHD2	osteoclast_signature mac	0.469808	0.00732926	0.0171741	0.0191525	Kupffer	1.85824	3.95532	0
662	SELK	osteoclast_signature mac	0.611812	0.0333734	0.191336	0.0481611	cDC2	1.85575	3.0332	0
663	DGKI	osteoclast_signature mac	0.437293	0.00327292	0.00468873	0.0143686	tissue_repair mac	1.85531	4.24271	0
664	MESDC2	osteoclast_signature mac	0.592568	0.0293344	0.188228	0.0437335	cDC2	1.85453	3.12964	0
665	C14orf166	osteoclast_signature mac	0.627074	0.0376038	0.23174	0.0526735	cDC2	1.84588	2.94364	0
666	SEP15	osteoclast_signature mac	0.622429	0.0383698	0.224553	0.0533012	cDC2	1.82483	2.9318	0
667	CA2	osteoclast_signature mac	0.773059	0.0770704	0.182931	0.0948633	erythroblastic_island mac	1.8208	2.35532	0
668	SELT	osteoclast_signature mac	0.609157	0.0360718	0.207265	0.0507227	cDC2	1.81613	2.98138	0
669	LINC00998	osteoclast_signature mac	0.581287	0.0305357	0.160645	0.0446156	cDC2	1.80761	3.10967	0
670	KIAA0040	osteoclast_signature mac	0.564698	0.027315	0.203106	0.0410531	cDC1	1.80302	3.19289	0
671	COL6A1	osteoclast_signature mac	0.722628	0.0659982	0.159165	0.0827848	erythroblastic_island mac	1.80043	2.49151	0
672	C20orf24	osteoclast_signature mac	0.595886	0.0344005	0.229021	0.0487548	cDC2	1.80014	3.02095	0
673	C19orf60	osteoclast_signature mac	0.610484	0.0380564	0.216395	0.0526905	cDC2	1.79685	2.94332	0
674	RFTN2	osteoclast_signature mac	0.416058	0.00275065	0.00546448	0.0133168	Kupffer	1.79684	4.31873	0
675	SEPW1	osteoclast_signature mac	0.601858	0.0361937	0.201632	0.0506548	cDC2	1.79517	2.98272	0
676	LINC01420	osteoclast_signature mac	0.57067	0.0297697	0.188034	0.0435977	cDC2	1.78777	3.13275	0
677	PTPN22	osteoclast_signature mac	0.670206	0.0537247	0.354241	0.069485	cDC1	1.7872	2.66664	0
678	SQRDL	osteoclast_signature mac	0.48507	0.0130917	0.0695416	0.0251578	cDC2	1.78631	3.68259	0
679	HSPB7	osteoclast_signature mac	0.40146	0.00186278	0.00257124	0.0120784	tissue_repair mac	1.77298	4.41633	0
680	HN1	osteoclast_signature mac	0.599204	0.0393621	0.217754	0.0536744	cDC2	1.75256	2.92482	0
681	ARHGAP10	osteoclast_signature mac	0.655607	0.05463	0.0943847	0.0699939	cDC1	1.74349	2.65935	0
682	AK5	osteoclast_signature mac	0.43862	0.00823454	0.0322455	0.0192373	cDC2	1.73294	3.9509	0
683	APOA1BP	osteoclast_signature mac	0.519575	0.0234501	0.149767	0.0361335	cDC2	1.72527	3.32053	0
684	WWC1	osteoclast_signature mac	0.389516	0.00214133	0.00588337	0.0120445	mono	1.72133	4.41915	0
685	FAM195B	osteoclast_signature mac	0.526875	0.0259223	0.154429	0.038729	cDC2	1.71296	3.25117	0
686	RTFDC1	osteoclast_signature mac	0.548772	0.0308839	0.20474	0.0441236	cDC2	1.71259	3.12076	0
687	DYX1C1	osteoclast_signature mac	0.398806	0.00356888	0.0149573	0.0136731	cDC2	1.7118	4.29233	0
688	NRIP3	osteoclast_signature mac	0.538155	0.028551	0.067503	0.041579	cDC1	1.71142	3.18016	0
689	FAIM	osteoclast_signature mac	0.566689	0.0359151	0.0903263	0.0494843	cDC2	1.70352	3.0061	0
690	RP5-899E9.1	osteoclast_signature mac	0.368945	0.000487457	0.0014404	0.00990704	erythroblastic_island mac	1.7025	4.61451	0
691	RP11-783K16.5	osteoclast_signature mac	0.366954	0.000992323	0.00524476	0.0103481	cDC2	1.67733	4.57095	0
692	PVRL2	osteoclast_signature mac	0.436629	0.0106196	0.0277778	0.0215105	cDC2	1.67631	3.83921	0
693	BRE	osteoclast_signature mac	0.4572	0.0150763	0.111694	0.0263792	cDC2	1.662	3.63518	0
694	WBSCR22	osteoclast_signature mac	0.493033	0.022806	0.152875	0.0348273	cDC2	1.65528	3.35735	0
695	ZNF462	osteoclast_signature mac	0.422694	0.00960986	0.111708	0.0201703	cDC1	1.65	3.90354	0
696	C7orf55	osteoclast_signature mac	0.439947	0.0126042	0.0955711	0.0235292	cDC2	1.64959	3.74951	0
697	RP11-802E16.3	osteoclast_signature mac	0.375581	0.0030466	0.0192308	0.0125704	cDC2	1.64369	4.37641	0
698	MSANTD3	osteoclast_signature mac	0.497014	0.0249125	0.0716846	0.0369817	cDC1	1.63882	3.29733	0
699	HSD3B7	osteoclast_signature mac	0.501659	0.0260789	0.0535519	0.0382371	Kupffer	1.63739	3.26395	0
700	C11orf73	osteoclast_signature mac	0.508295	0.0283769	0.194833	0.040646	cDC2	1.62799	3.20286	0
701	C3	microglia_signature mac	0.800385	0.0417051	0.0703384	0.0751679	osteoclast_signature mac	2.07142	2.58803	0
702	OLFML3	microglia_signature mac	0.81	0.0727266	0.0911033	0.105245	cDC2	1.82368	2.25146	0
703	HTRA1	microglia_signature mac	0.449615	0.0122098	0.0157904	0.0315023	tissue_repair mac	1.55463	3.45769	0
704	AP003481.1	microglia_signature mac	0.428077	0.00935259	0.0137637	0.0278211	tissue_repair mac	1.53335	3.58196	0
705	P2RY12	microglia_signature mac	0.503462	0.0403031	0.053708	0.0607315	Kupffer	1.41034	2.80129	0
706	GAL3ST4	microglia_signature mac	0.506923	0.0504366	0.0735072	0.0705707	tissue_repair mac	1.34392	2.65114	0
707	OLR1	microglia_signature mac	0.531923	0.0748917	0.204188	0.0950499	mono	1.2518	2.35335	0
708	CX3CR1	microglia_signature mac	0.688846	0.139934	0.318182	0.164145	cDC2	1.24475	1.80701	0
709	BHLHE41	microglia_signature mac	0.492308	0.0646341	0.0996431	0.0834973	tissue_repair mac	1.22237	2.48294	0
710	MT-RNR2	microglia_signature mac	0.346154	0.0177824	0.0280325	0.0322657	mono	1.18861	3.43375	0
711	TMSB4XP4	microglia_signature mac	0.338846	0.0168773	0.0247448	0.0310782	mono	1.17622	3.47125	0
712	MTCO1P12	microglia_signature mac	0.324231	0.0162739	0.0221732	0.0298568	tissue_repair mac	1.13849	3.51134	0
713	MED12L	microglia_signature mac	0.292692	0.00924611	0.0125448	0.021748	cDC1	1.12049	3.82823	0
714	RNA5SP151	microglia_signature mac	0.288846	0.00860723	0.0127049	0.0209676	tissue_repair mac	1.11633	3.86478	0
715	FTLP3	microglia_signature mac	0.288077	0.011216	0.0167282	0.0234274	tissue_repair mac	1.0814	3.75385	0
716	TMSB4XP8	microglia_signature mac	0.290385	0.0119259	0.0170912	0.0242078	tissue_repair mac	1.08054	3.72108	0
717	MTCO1P40	microglia_signature mac	0.291538	0.0138603	0.0193902	0.0261078	tissue_repair mac	1.06281	3.64552	0
718	FMNL3	microglia_signature mac	0.501538	0.119667	0.326476	0.13651	osteoclast_signature mac	0.998742	1.99136	0
719	CKB	microglia_signature mac	0.433846	0.0893909	0.826145	0.104584	osteoclast_signature mac	0.979524	2.25777	0
720	MTCO3P12	microglia_signature mac	0.248077	0.00984951	0.0137334	0.0203569	tissue_repair mac	0.966094	3.89433	0
721	MTCO2P12	microglia_signature mac	0.247692	0.011216	0.0153669	0.0216462	tissue_repair mac	0.949386	3.83293	0
722	MARCHF6	microglia_signature mac	0.250769	0.012618	0.0176962	0.0231221	tissue_repair mac	0.94464	3.76697	0
723	SERPINB9	microglia_signature mac	0.57	0.174505	0.584229	0.191949	cDC1	0.9408	1.65053	0
724	GREM1	microglia_signature mac	0.263846	0.0186342	0.13006	0.0294497	osteoclast_signature mac	0.930077	3.52507	0
725	MT-TS1	microglia_signature mac	0.243462	0.0120856	0.0166677	0.0222908	tissue_repair mac	0.926025	3.80358	0
726	SYT6	microglia_signature mac	0.228462	0.0102399	0.0218579	0.019865	Kupffer	0.895295	3.9188	0
727	CH25H	microglia_signature mac	0.278846	0.0293356	0.0400206	0.0403406	tissue_repair mac	0.895207	3.2104	0
728	ADAM28	microglia_signature mac	0.472308	0.142827	0.510753	0.157359	cDC1	0.873403	1.84923	0
729	MTATP6P1	microglia_signature mac	0.227308	0.0121743	0.0167849	0.0216632	mono	0.871075	3.83214	0
730	ITGAX	microglia_signature mac	0.472692	0.143963	0.33632	0.158462	cDC1	0.870814	1.84224	0
731	RAB12	microglia_signature mac	0.295	0.0417584	0.0488681	0.052928	Kupffer	0.866953	2.93882	0
732	H3-3B	microglia_signature mac	0.22	0.0103464	0.0160927	0.0195935	mono	0.865162	3.93256	0
733	MT-RNR1	microglia_signature mac	0.223077	0.0117307	0.0178232	0.0210525	mono	0.861242	3.86074	0
734	FTH1P10	microglia_signature mac	0.216538	0.010098	0.0150545	0.0192034	mono	0.855905	3.95267	0
735	PDPN	microglia_signature mac	0.206154	0.0076134	0.00998246	0.0163704	tissue_repair mac	0.847763	4.11228	0
736	PTMAP5	microglia_signature mac	0.220385	0.012902	0.0178474	0.0220533	tissue_repair mac	0.840611	3.81429	0
737	MTCO2P2	microglia_signature mac	0.204231	0.00779087	0.0111319	0.0164552	tissue_repair mac	0.838799	4.10711	0
738	RNF122	microglia_signature mac	0.269231	0.0360261	0.0426523	0.046312	tissue_repair mac	0.827172	3.07235	0
739	COL6A3	microglia_signature mac	0.279231	0.0432846	0.0723291	0.0536914	osteoclast_signature mac	0.816611	2.9245	0
740	PLXDC2	microglia_signature mac	0.627308	0.255839	0.479604	0.272223	cDC2	0.816211	1.30113	0
741	ACY3	microglia_signature mac	0.397308	0.117307	0.225136	0.129657	cDC2	0.811646	2.04287	4.52907e-269
742	EIF5AL1	microglia_signature mac	0.299231	0.056293	0.291971	0.0670082	osteoclast_signature mac	0.808803	2.70294	1.75999e-302
743	SRGAP2B	microglia_signature mac	0.407308	0.124991	0.164336	0.137443	cDC2	0.80832	1.98454	1.00656e-264
744	SKIL	microglia_signature mac	0.566154	0.225847	0.38267	0.240856	Kupffer	0.805951	1.42355	2.7858e-287
745	FTH1P20	microglia_signature mac	0.193462	0.00759566	0.0110715	0.0157936	tissue_repair mac	0.802508	4.14815	0
746	SALL1	microglia_signature mac	0.167308	0.00120679	0.00178474	0.00853294	tissue_repair mac	0.797024	4.76382	0
747	P2RY13	microglia_signature mac	0.528846	0.21605	0.551674	0.229847	erythroblastic_island mac	0.777585	1.47034	2.36353e-249
748	RPL41P2	microglia_signature mac	0.189615	0.00935259	0.0126444	0.0173034	tissue_repair mac	0.769242	4.05685	0
749	MT-TQ	microglia_signature mac	0.191538	0.010027	0.0139149	0.0180328	tissue_repair mac	0.769134	4.01556	0
750	FTH1P2	microglia_signature mac	0.184615	0.00793285	0.0112832	0.0157257	tissue_repair mac	0.766608	4.15246	0
751	FTH1P8	microglia_signature mac	0.178077	0.00642436	0.00952871	0.0139954	tissue_repair mac	0.760215	4.26903	0
752	MTND1P23	microglia_signature mac	0.189231	0.0102577	0.0141893	0.0181516	mono	0.758626	4.009	0
753	EEF1A1P5	microglia_signature mac	0.188462	0.0105239	0.0149737	0.0183721	tissue_repair mac	0.753266	3.99692	0
754	FCGR1B	microglia_signature mac	0.358077	0.115568	0.141811	0.126264	tissue_repair mac	0.740998	2.06938	6.56859e-211
755	FTH1P7	microglia_signature mac	0.168846	0.00587421	0.00877246	0.0130624	tissue_repair mac	0.732458	4.33802	0
756	SRGAP2C	microglia_signature mac	0.424231	0.166998	0.202603	0.178344	cDC2	0.731392	1.72404	7.86658e-195
757	EEF1A1P6	microglia_signature mac	0.179615	0.0101157	0.0143384	0.0175918	tissue_repair mac	0.725704	4.04032	0
758	DNMT3A	microglia_signature mac	0.396923	0.150156	0.268082	0.16104	osteoclast_signature mac	0.724822	1.8261	1.91155e-190
759	RPL21P16	microglia_signature mac	0.179615	0.0109853	0.0150342	0.018423	tissue_repair mac	0.717412	3.99415	0
760	TREM2	microglia_signature mac	0.580769	0.281092	0.40438	0.29431	tissue_repair mac	0.710351	1.22312	1.55613e-209
761	RIN2	microglia_signature mac	0.55	0.262529	0.331266	0.275209	tissue_repair mac	0.709624	1.29023	9.9546e-198
762	RPS11P5	microglia_signature mac	0.168462	0.00773763	0.0106782	0.0148266	tissue_repair mac	0.709447	4.21133	0
763	C12orf75	microglia_signature mac	0.450769	0.197079	0.573621	0.208268	cDC2	0.707225	1.56893	1.14425e-175
764	EEF1A1P11	microglia_signature mac	0.172692	0.00970753	0.0139149	0.0168962	tissue_repair mac	0.704699	4.08066	0
765	MTA2	microglia_signature mac	0.308462	0.0961525	0.205707	0.105517	osteoclast_signature mac	0.693695	2.24889	2.13271e-184
766	DOCK4	microglia_signature mac	0.394615	0.162242	0.303513	0.172491	Kupffer	0.693501	1.75741	2.56899e-164
767	RPL18AP3	microglia_signature mac	0.162692	0.0073472	0.00992196	0.014199	tissue_repair mac	0.692189	4.25459	0
768	FTH1P5	microglia_signature mac	0.157308	0.00571449	0.00859096	0.0124008	tissue_repair mac	0.69058	4.39	0
769	FCGR3A	microglia_signature mac	0.65	0.33318	0.943794	0.347153	Kupffer	0.687692	1.05799	1.90096e-224
770	FCGR1A	microglia_signature mac	0.545385	0.274366	0.351261	0.28632	tissue_repair mac	0.682082	1.25064	5.33744e-174
771	FLCN	microglia_signature mac	0.370769	0.15044	0.363342	0.160158	erythroblastic_island mac	0.679099	1.83159	3.99359e-155
772	TLR10	microglia_signature mac	0.272692	0.0754419	0.405018	0.084142	cDC1	0.674982	2.47525	3.55983e-185
773	ENTPD1	microglia_signature mac	0.55	0.282672	0.511944	0.294463	Kupffer	0.672431	1.2226	8.36694e-168
774	SRGAP2	microglia_signature mac	0.458462	0.22086	0.293706	0.231339	cDC2	0.671128	1.46387	1.11413e-147
775	RPL23P8	microglia_signature mac	0.16	0.00839426	0.0114949	0.0150811	tissue_repair mac	0.67109	4.19431	0
776	FCGR1CP	microglia_signature mac	0.141154	0.00260879	0.00375098	0.00871955	tissue_repair mac	0.669378	4.74219	0
777	HMGB1P5	microglia_signature mac	0.157692	0.00809257	0.0109807	0.0146909	tissue_repair mac	0.665544	4.22053	0
778	CHD7	microglia_signature mac	0.377692	0.164318	0.358423	0.173729	cDC1	0.661058	1.75026	8.12454e-140
779	JAG1	microglia_signature mac	0.234615	0.0528147	0.0661262	0.0608333	tissue_repair mac	0.656834	2.79962	4.40022e-195
780	GNG7	microglia_signature mac	0.393077	0.179226	0.46595	0.188658	cDC1	0.655582	1.66782	2.7666e-134
781	SORL1	microglia_signature mac	0.321923	0.122471	0.360789	0.131268	mono	0.653669	2.03051	5.60194e-145
782	MGAT4A	microglia_signature mac	0.392308	0.180858	0.219039	0.190185	tissue_repair mac	0.651137	1.65976	6.31863e-131
783	SEC22B4P	microglia_signature mac	0.153077	0.00798609	0.0113134	0.0143856	tissue_repair mac	0.64928	4.24153	2.54043e-305
784	DHRS3	microglia_signature mac	0.522308	0.279442	0.464481	0.290154	Kupffer	0.646274	1.23734	4.43629e-140
785	ADGRG1	microglia_signature mac	0.220385	0.0460531	0.0731744	0.0537423	tissue_repair mac	0.644307	2.92356	1.6845e-195
786	AC098679.1	microglia_signature mac	0.127692	0.000976077	0.00127049	0.00656511	tissue_repair mac	0.64178	5.02599	0
787	FTH1P3	microglia_signature mac	0.142692	0.00509335	0.00759272	0.0111624	tissue_repair mac	0.641431	4.49521	0
788	WWTR1	microglia_signature mac	0.191538	0.0280755	0.075566	0.0352853	Kupffer	0.64056	3.34429	1.95068e-224
789	ZNF302	microglia_signature mac	0.275385	0.0898878	0.163902	0.0980695	osteoclast_signature mac	0.639465	2.32208	1.5088e-151
790	TMEM119	microglia_signature mac	0.207692	0.0386527	0.117033	0.0461084	erythroblastic_island mac	0.639019	3.07676	3.81776e-203
791	RPL21P28	microglia_signature mac	0.150769	0.00889118	0.0120999	0.0151489	tissue_repair mac	0.631697	4.18982	2.40311e-286
792	PHACTR1	microglia_signature mac	0.610385	0.343899	0.621601	0.355652	cDC2	0.631016	1.0338	1.94589e-158
793	RPL21P75	microglia_signature mac	0.149615	0.00882019	0.0121128	0.0150302	mono	0.62804	4.19769	4.21829e-284
794	MIDEAS	microglia_signature mac	0.145769	0.0076134	0.0108597	0.013707	tissue_repair mac	0.625328	4.28985	5.0879e-290
795	SRSF6	microglia_signature mac	0.543462	0.30624	0.457863	0.316703	osteoclast_signature mac	0.624867	1.14979	6.15384e-130
796	ANKRD44	microglia_signature mac	0.432308	0.228154	0.528076	0.237158	cDC1	0.622103	1.43903	1.66198e-109
797	LRRK1	microglia_signature mac	0.296154	0.116029	0.292712	0.123974	cDC1	0.618276	2.08769	9.08791e-125
798	PWWP3A	microglia_signature mac	0.133462	0.00420601	0.00617097	0.00990704	tissue_repair mac	0.61586	4.61451	0
799	TMEM144	microglia_signature mac	0.328846	0.146447	0.268746	0.154492	osteoclast_signature mac	0.614157	1.86761	6.25406e-112
800	EEF1A1P13	microglia_signature mac	0.142692	0.00807482	0.0116764	0.0140123	tissue_repair mac	0.608985	4.26782	6.05941e-275
