# Supplementary material for: Single-cell roadmap of human gonadal development
Source: Nature. 2022 Jul 6;607(7919):540–7. doi: 10.1038/s41586-022-04918-4 (PMC9300467; doi:10.1038/s41586-022-04918-4)
Supplement: Supplementary file 4 — Source Data Extended Data Fig. 1. [file 41586_2022_4918_MOESM4_ESM.xlsx]

## Sheet: ED Fig.1f SVM_early_E11.5
	annotation	human_SVM	prob_CoelEpi	prob_Endothelial	prob_Epithelial	prob_Erythroid	prob_Immune	prob_Mesenchymal_GATA2	prob_Mesenchymal_LHX9	prob_Neural	prob_PV	prob_Supporting
HCA_Mou_10827183_AAACCTGCACCACCAG-Sanger	Mesenchymal_Crabp1	Mesenchymal_GATA2	0.192316	0.0117777	0.0270191	0.0076953	0.00661002	0.646328	0.0716093	0.00296352	0.0255483	0.0081322
HCA_Mou_10827183_AAACCTGCATGCAATC-Sanger	Mesenchymal_Gata2	PV	0.0333314	0.0417758	0.0894476	0.0111679	0.0403535	0.218925	0.0189268	0.0486247	0.485441	0.0120065
HCA_Mou_10827183_AAACCTGGTAGAGTGC-Sanger	Mesenchymal_Lhx9	Mesenchymal_GATA2	0.0731424	0.0566945	0.0984132	0.0103587	0.0328051	0.421589	0.188974	0.0096279	0.0754134	0.032982
HCA_Mou_10827183_AAACCTGGTCCTCCAT-Sanger	Mesenchymal_Gata2	Mesenchymal_GATA2	0.150979	0.0431994	0.0152649	0.0148797	0.0251092	0.315925	0.189724	0.0177158	0.203173	0.0240305
HCA_Mou_10827183_AAACCTGGTCGACTAT-Sanger	CoelEpi_Gata2	CoelEpi	0.772895	0.101933	0.0199508	0.0118876	0.00609797	0.0178926	0.0386955	0.00463251	0.0104631	0.0155514
HCA_Mou_10827183_AAACCTGGTCTTCGTC-Sanger	Supporting	CoelEpi	0.167701	0.0225899	0.0426513	0.048188	0.03356	0.0188032	0.0513098	0.281756	0.053117	0.280324
HCA_Mou_10827183_AAACCTGGTGCCTGTG-Sanger	Mesenchymal_Gata2	CoelEpi	0.463195	0.106535	0.0366261	0.0189887	0.0213295	0.159192	0.140342	0.0116925	0.0183344	0.0237643
HCA_Mou_10827183_AAACCTGGTGCTGTAT-Sanger	Supporting	Supporting	0.188211	0.0561425	0.126405	0.020756	0.096148	0.0319299	0.143679	0.0299494	0.0564891	0.25029
HCA_Mou_10827183_AAACCTGTCCCTAATT-Sanger	Supporting	Mesenchymal_GATA2	0.240236	0.029163	0.0408125	0.0219075	0.0578294	0.305427	0.19552	0.00661808	0.0677575	0.0347288
HCA_Mou_10827183_AAACCTGTCGAGGTAG-Sanger	CoelEpi_Gata2	Mesenchymal_GATA2	0.363746	0.0309947	0.0106285	0.00358909	0.0108569	0.431165	0.064838	0.038076	0.0287155	0.0173906
HCA_Mou_10827183_AAACCTGTCTCTTATG-Sanger	CoelEpi_Lhx9	CoelEpi	0.471684	0.112106	0.0581001	0.00985316	0.0205871	0.105689	0.127655	0.00669874	0.0311885	0.0564386
HCA_Mou_10827183_AAACGGGAGATGGGTC-Sanger	Mesenchymal_Gata2	CoelEpi	0.524495	0.101884	0.0384074	0.015442	0.0486527	0.0561576	0.151241	0.020145	0.0153494	0.0282266
HCA_Mou_10827183_AAACGGGAGGTGCAAC-Sanger	Mesenchymal_Gata2	Mesenchymal_GATA2	0.132394	0.0502544	0.0174039	0.0115841	0.0099603	0.38787	0.0684791	0.038215	0.269134	0.0147048
HCA_Mou_10827183_AAACGGGCAAGCCATT-Sanger	CoelEpi_Lhx9	CoelEpi	0.249359	0.050405	0.390419	0.0340216	0.0137491	0.0371261	0.125283	0.00971823	0.0301445	0.0597746
HCA_Mou_10827183_AAACGGGCAGTTTACG-Sanger	CoelEpi_Lhx9	CoelEpi	0.45181	0.0469503	0.0300344	0.0157715	0.0113265	0.303428	0.0925533	0.0055374	0.0268637	0.0157247
HCA_Mou_10827183_AAACGGGCATGGGACA-Sanger	Mesenchymal_Gata2	CoelEpi	0.648537	0.0297281	0.0272103	0.00592003	0.00957626	0.154459	0.0618857	0.0398958	0.0111421	0.0116452
HCA_Mou_10827183_AAACGGGCATTCACTT-Sanger	Mesenchymal_Crabp1	Mesenchymal_LHX9	0.209639	0.0680986	0.0456402	0.0174113	0.016898	0.282311	0.293572	0.00670457	0.0314153	0.0283105
HCA_Mou_10827183_AAACGGGGTACAGACG-Sanger	CoelEpi_Lhx9	CoelEpi	0.898062	0.00399749	0.00914966	0.00346476	0.00560907	0.00784266	0.0620687	0.00110111	0.0011449	0.00755985
HCA_Mou_10827183_AAACGGGGTCAGGACA-Sanger	Mesenchymal_Gata2	Mesenchymal_LHX9	0.221911	0.201573	0.103992	0.0174598	0.0165795	0.11553	0.206773	0.0128538	0.0719763	0.0313517
HCA_Mou_10827183_AAACGGGGTCCGAACC-Sanger	CoelEpi_Lhx9	Erythroid	0.329187	0.0289159	0.0836614	0.309772	0.0266707	0.0360762	0.0929686	0.01462	0.0311782	0.0469495
HCA_Mou_10827183_AAACGGGGTGTTCGAT-Sanger	Supporting	CoelEpi	0.223285	0.0219589	0.230257	0.0165457	0.0565455	0.0276048	0.178812	0.0170671	0.0289697	0.198954
HCA_Mou_10827183_AAACGGGGTTCGTGAT-Sanger	Epithelial	Epithelial	0.017268	0.0225927	0.878235	0.0175015	0.0161304	0.0139151	0.00954458	0.0054423	0.0103665	0.00900449
HCA_Mou_10827183_AAACGGGGTTCTGGTA-Sanger	CoelEpi_Gata2	CoelEpi	0.643589	0.0440621	0.0736101	0.00788016	0.0148273	0.0620081	0.0560764	0.00790332	0.0716146	0.0184288
HCA_Mou_10827183_AAACGGGGTTGGAGGT-Sanger	Mesenchymal_Lhx9	CoelEpi	0.421976	0.0944179	0.169745	0.0347656	0.015163	0.148484	0.0369751	0.00741537	0.0299664	0.041092
HCA_Mou_10827183_AAACGGGGTTTGTTGG-Sanger	Supporting	Mesenchymal_LHX9	0.290686	0.0491837	0.106413	0.00961581	0.0230771	0.125232	0.305413	0.0214808	0.0232266	0.0456724
HCA_Mou_10827183_AAACGGGTCCGCATAA-Sanger	Mesenchymal_Crabp1	Mesenchymal_GATA2	0.235416	0.0169923	0.00757662	0.00347674	0.0447481	0.358029	0.2818	0.0232829	0.0152181	0.0134593
HCA_Mou_10827183_AAACGGGTCGCGCCAA-Sanger	Mesenchymal_Crabp1	Mesenchymal_LHX9	0.0791267	0.0236791	0.0241985	0.00568355	0.0168707	0.241599	0.26412	0.00571219	0.319608	0.0194023
HCA_Mou_10827183_AAACGGGTCGGTTAAC-Sanger	Supporting	CoelEpi	0.628446	0.0258234	0.0308585	0.00987502	0.0187715	0.023587	0.223033	0.00325299	0.0167707	0.0195815
HCA_Mou_10827183_AAAGATGAGCTAGCCC-Sanger	Supporting	Mesenchymal_LHX9	0.0830796	0.0311192	0.0239646	0.00922768	0.00703291	0.0755149	0.533548	0.00541955	0.0748344	0.156259
HCA_Mou_10827183_AAAGATGAGTAGCGGT-Sanger	Supporting	PV	0.127591	0.0371305	0.0381437	0.0245312	0.0333944	0.102101	0.0813913	0.00716019	0.496208	0.0523477
HCA_Mou_10827183_AAAGATGCAGTCAGAG-Sanger	Mesenchymal_Gata2	Mesenchymal_GATA2	0.132186	0.00901191	0.00612982	0.00273959	0.0119391	0.630425	0.16177	0.0146533	0.0257203	0.00542446
HCA_Mou_10827183_AAAGATGCATGTCCTC-Sanger	Mesenchymal_Gata2	Mesenchymal_LHX9	0.17606	0.0841356	0.0385614	0.00901132	0.0132788	0.200092	0.297481	0.0252181	0.138937	0.0172255
HCA_Mou_10827183_AAAGATGGTATAGGTA-Sanger	Epithelial	Epithelial	0.0048352	0.0024848	0.961958	0.00316616	0.0131797	0.00111053	0.00305994	0.00110103	0.00439803	0.00470646
HCA_Mou_10827183_AAAGATGGTCGACTAT-Sanger	Mesenchymal_Gata2	Mesenchymal_GATA2	0.0793984	0.0942476	0.0386341	0.00537178	0.0170496	0.550853	0.137509	0.00626428	0.0514153	0.0192576
HCA_Mou_10827183_AAAGATGGTGGTTTCA-Sanger	Mesenchymal_Gata2	Immune	0.132913	0.0114465	0.0191195	0.00824701	0.313767	0.326595	0.110718	0.0169854	0.0353268	0.0248815
HCA_Mou_10827183_AAAGATGTCGGGAGTA-Sanger	Mesenchymal_Lhx9	CoelEpi	0.132561	0.0448438	0.219777	0.0120942	0.0189907	0.218328	0.0608951	0.0111507	0.268976	0.0123837
HCA_Mou_10827183_AAAGATGTCTGGTTCC-Sanger	Supporting	CoelEpi	0.255412	0.1132	0.0410783	0.0262754	0.0236064	0.116473	0.11874	0.0109873	0.174198	0.120029
HCA_Mou_10827183_AAAGCAAAGCCCAGCT-Sanger	Epithelial	PV	0.114446	0.0204188	0.0421893	0.00951781	0.0186006	0.0435152	0.0595328	0.0448392	0.623124	0.0238169
HCA_Mou_10827183_AAAGCAAAGTAATCCC-Sanger	CoelEpi_Lhx9	CoelEpi	0.197313	0.039148	0.114061	0.15123	0.04688	0.0661142	0.198491	0.0117733	0.106047	0.0689442
HCA_Mou_10827183_AAAGCAAGTATGCTTG-Sanger	CoelEpi_Gata2	CoelEpi	0.257506	0.208633	0.0727861	0.00943531	0.0121688	0.120831	0.0560443	0.0380687	0.176056	0.0484708
HCA_Mou_10827183_AAAGCAAGTCTAAACC-Sanger	Supporting	Supporting	0.176407	0.0245255	0.0319385	0.0303662	0.00987224	0.0662004	0.138833	0.00788729	0.116098	0.397872
HCA_Mou_10827183_AAAGCAAGTCTTGATG-Sanger	Mesenchymal_Crabp1	Mesenchymal_GATA2	0.0358078	0.0338815	0.00770969	0.00473619	0.0149077	0.619429	0.195794	0.00428213	0.0688802	0.0145723
HCA_Mou_10827183_AAAGCAAGTTAAGACA-Sanger	CoelEpi_Gata2	CoelEpi	0.784807	0.0223642	0.0129797	0.0080506	0.00915429	0.108136	0.0189393	0.0129207	0.00954789	0.0131003
HCA_Mou_10827183_AAAGCAAGTTGGAGGT-Sanger	Immune	Immune	8.10128e-06	0.000724403	0.00125397	0.000409061	0.996128	2.30561e-05	4.25746e-05	0.00117392	0.000189873	4.74994e-05
HCA_Mou_10827183_AAAGCAAGTTTGGCGC-Sanger	Erythroid	Erythroid	0.000151506	0.000196943	0.000251622	0.996897	0.00168561	0.000197444	0.000178851	6.40875e-05	0.000237413	0.000139094
HCA_Mou_10827183_AAAGCAATCACGGTTA-Sanger	Mesenchymal_Crabp1	Mesenchymal_GATA2	0.229134	0.0326946	0.0293091	0.0118507	0.0317142	0.42113	0.126936	0.0316181	0.0707573	0.0148557
HCA_Mou_10827183_AAAGTAGAGTGGGTTG-Sanger	CoelEpi_Gata2	Supporting	0.211816	0.0118064	0.106603	0.00876075	0.00609459	0.00553575	0.262369	0.0106487	0.00558186	0.370784
HCA_Mou_10827183_AAAGTAGAGTGGTAGC-Sanger	CoelEpi_Gata2	CoelEpi	0.547254	0.0117653	0.0127007	0.00613963	0.00902669	0.312114	0.0629786	0.00428975	0.00963186	0.0240994
HCA_Mou_10827183_AAAGTAGCAACTGCGC-Sanger	CoelEpi_Gata2	CoelEpi	0.786933	0.016683	0.0057695	0.00958375	0.0110828	0.0381403	0.111293	0.00300964	0.0046222	0.0128833
HCA_Mou_10827183_AAAGTAGCATCCGGGT-Sanger	CoelEpi_Lhx9	CoelEpi	0.804053	0.0111662	0.025217	0.0052474	0.00917531	0.0363634	0.079798	0.00273681	0.0146232	0.0116199
HCA_Mou_10827183_AAAGTAGCATGCCTAA-Sanger	Supporting	Neural	0.0576207	0.0336076	0.0328292	0.0605309	0.130557	0.0132658	0.0417818	0.329795	0.216816	0.0831957
HCA_Mou_10827183_AAAGTAGGTATTACCG-Sanger	Endothelial	Endothelial	0.000444484	0.980761	0.00181149	0.000207293	0.0139534	0.000104793	0.000266549	0.000414474	0.00176338	0.000273509
HCA_Mou_10827183_AAAGTAGGTCAAACTC-Sanger	Epithelial_Wnt7a	CoelEpi	0.43514	0.0398295	0.0379969	0.00797768	0.0239723	0.0986955	0.20032	0.0657838	0.0269468	0.0633378
HCA_Mou_10827183_AAAGTAGGTGCTGTAT-Sanger	Supporting	CoelEpi	0.300113	0.0172519	0.284572	0.00918152	0.0141946	0.0130791	0.292017	0.00596003	0.0160277	0.0476029
HCA_Mou_10827183_AAAGTAGGTTCCACGG-Sanger	Mesenchymal_Lhx9	Mesenchymal_GATA2	0.0425598	0.0163906	0.0111103	0.00552239	0.00968822	0.850927	0.018763	0.00202007	0.0361741	0.00684464
HCA_Mou_10827183_AAAGTAGTCAGCCTAA-Sanger	CoelEpi_Lhx9	CoelEpi	0.693167	0.0519087	0.0453456	0.00981117	0.0367161	0.0482029	0.0363244	0.0407844	0.0134182	0.0243217
HCA_Mou_10827183_AAAGTAGTCAGTGCAT-Sanger	Mesenchymal_Gata2	Endothelial	0.125754	0.272641	0.0924669	0.0116254	0.0140954	0.224189	0.0926921	0.0087996	0.125396	0.0323407
HCA_Mou_10827183_AAAGTAGTCGCCAAAT-Sanger	CoelEpi_Gata2	CoelEpi	0.513419	0.0176869	0.0248533	0.00617106	0.00814496	0.244782	0.0556597	0.0766074	0.0245564	0.0281194
HCA_Mou_10827183_AAAGTAGTCGTCGTTC-Sanger	Mesenchymal_Crabp1	Mesenchymal_LHX9	0.169691	0.0613678	0.0292381	0.00531233	0.0136971	0.239554	0.366217	0.0286128	0.0688593	0.0174502
HCA_Mou_10827183_AAATGCCAGATCTGAA-Sanger	CoelEpi_Lhx9	CoelEpi	0.441044	0.0238596	0.0604354	0.125228	0.0292296	0.109536	0.106316	0.010205	0.0645778	0.0295687
HCA_Mou_10827183_AAATGCCCAAACGCGA-Sanger	Mesenchymal_Gata2	CoelEpi	0.265915	0.0353211	0.0532889	0.0334836	0.0219824	0.232997	0.251855	0.0178889	0.0509955	0.0362723
HCA_Mou_10827183_AAATGCCGTCATCCCT-Sanger	CoelEpi_Lhx9	Epithelial	0.130843	0.111304	0.210765	0.127842	0.0161162	0.0634091	0.138227	0.0121444	0.121897	0.0674517
HCA_Mou_10827183_AAATGCCGTCTAGCCG-Sanger	CoelEpi_Gata2	CoelEpi	0.903853	0.00719136	0.00515305	0.00372438	0.0119321	0.0253388	0.0203712	0.00948096	0.00307605	0.00987896
HCA_Mou_10827183_AAATGCCTCAGGTAAA-Sanger	Mesenchymal_Gata2	Mesenchymal_GATA2	0.220448	0.0224089	0.0181832	0.0061582	0.0332779	0.631182	0.0225686	0.0149916	0.0216997	0.00908154
HCA_Mou_10827183_AAATGCCTCCCTCAGT-Sanger	Supporting	CoelEpi	0.292292	0.033188	0.259427	0.0176263	0.0397598	0.0161223	0.100784	0.0182581	0.0139753	0.208567
HCA_Mou_10827183_AACACGTAGAGCCCAA-Sanger	CoelEpi_Lhx9	CoelEpi	0.411932	0.136594	0.0192247	0.00715894	0.015603	0.0977335	0.115143	0.0050166	0.168375	0.0232191
HCA_Mou_10827183_AACACGTAGGCCCTTG-Sanger	Supporting	Supporting	0.107149	0.0257334	0.0125183	0.021691	0.0534938	0.0231006	0.125273	0.0192407	0.104906	0.506894
HCA_Mou_10827183_AACACGTCAAACCTAC-Sanger	Supporting	Epithelial	0.0320967	0.00757965	0.503806	0.0207859	0.00442439	0.00290142	0.112964	0.00458029	0.00508779	0.305774
HCA_Mou_10827183_AACACGTCACACCGCA-Sanger	Epithelial_Wnt7a	CoelEpi	0.455794	0.154785	0.153899	0.019895	0.0102144	0.065005	0.0365435	0.0422222	0.0470915	0.0145501
HCA_Mou_10827183_AACACGTGTACATCCA-Sanger	Epithelial	Epithelial	0.156365	0.0239646	0.686375	0.0101701	0.0319431	0.0253008	0.0205321	0.00960668	0.00863901	0.0271036
HCA_Mou_10827183_AACACGTGTACGAAAT-Sanger	CoelEpi_Lhx9	CoelEpi	0.389856	0.147251	0.0889707	0.0334618	0.0139519	0.0278426	0.108689	0.0174613	0.0665048	0.106011
HCA_Mou_10827183_AACACGTGTAGGACAC-Sanger	CoelEpi_Lhx9	Mesenchymal_GATA2	0.0387192	0.0693734	0.0833178	0.0122276	0.0116096	0.26323	0.133649	0.00670929	0.360446	0.0207187
HCA_Mou_10827183_AACACGTGTGCGGTAA-Sanger	Mesenchymal_Crabp1	Mesenchymal_GATA2	0.227065	0.0679635	0.0123012	0.0130554	0.0140492	0.299546	0.213154	0.0145744	0.110416	0.027876
HCA_Mou_10827183_AACACGTGTGGTTTCA-Sanger	Supporting	PV	0.162702	0.0395771	0.295832	0.0196089	0.054772	0.0539857	0.0609514	0.0055442	0.278306	0.0287203
HCA_Mou_10827183_AACACGTTCCGAATGT-Sanger	Mesenchymal_Gata2	Mesenchymal_GATA2	0.0624551	0.012247	0.00943531	0.00351791	0.00993333	0.7218	0.102343	0.00266044	0.0622279	0.01338
HCA_Mou_10827183_AACCATGAGCACAGGT-Sanger	Mesenchymal_Lhx9	PV	0.0172229	0.0293797	0.00625388	0.00599193	0.00747161	0.0435672	0.0103064	0.00250195	0.872276	0.00502855
HCA_Mou_10827183_AACCATGAGGGTGTTG-Sanger	CoelEpi_Gata2	CoelEpi	0.544451	0.0505347	0.0232201	0.0103157	0.0206541	0.212761	0.0750751	0.0160989	0.030954	0.015935
HCA_Mou_10827183_AACCATGAGGTGTTAA-Sanger	Endothelial	Endothelial	0.000636228	0.955537	0.00314469	0.000473231	0.0367538	0.000106722	0.000381073	0.000655855	0.0020612	0.000250106
HCA_Mou_10827183_AACCATGAGTAGCGGT-Sanger	Mesenchymal_Gata2	Mesenchymal_GATA2	0.0333862	0.146928	0.0138788	0.00401621	0.0162556	0.529711	0.0281335	0.0036887	0.218382	0.00561982
HCA_Mou_10827183_AACCATGCAAGTCTAC-Sanger	Mesenchymal_Lhx9	Mesenchymal_GATA2	0.308333	0.0202926	0.065766	0.0108222	0.0102144	0.30296	0.195062	0.0103738	0.0440314	0.0321443
HCA_Mou_10827183_AACCATGCAGTATCTG-Sanger	Mesenchymal_Gata2	Mesenchymal_GATA2	0.387577	0.00764496	0.00716573	0.00459084	0.0185674	0.50635	0.0252809	0.0299061	0.00787144	0.00504557
HCA_Mou_10827183_AACCATGCAGTCGATT-Sanger	CoelEpi_Lhx9	CoelEpi	0.235344	0.0264592	0.388468	0.0188413	0.0326556	0.0232353	0.0775688	0.0148885	0.0197632	0.162776
HCA_Mou_10827183_AACCATGGTAATTGGA-Sanger	Supporting	Supporting	0.108947	0.0434829	0.114601	0.0427603	0.0363818	0.0375629	0.0872897	0.0169205	0.11832	0.393733
HCA_Mou_10827183_AACCATGGTAGGACAC-Sanger	Supporting	CoelEpi	0.430553	0.0381889	0.0715854	0.0150995	0.0191475	0.256169	0.050086	0.00921108	0.0886008	0.0213594
HCA_Mou_10827183_AACCATGGTTATGTGC-Sanger	Epithelial	Epithelial	0.0272746	0.0115642	0.715202	0.00836344	0.0254999	0.0454611	0.03117	0.0301704	0.0665753	0.0387191
HCA_Mou_10827183_AACCATGTCAAAGTAG-Sanger	Epithelial	Epithelial	0.00628783	0.0053064	0.947507	0.0104577	0.00925687	0.00305529	0.00435938	0.0024619	0.00568619	0.00562158
HCA_Mou_10827183_AACCATGTCAATACCG-Sanger	Mesenchymal_Crabp1	Mesenchymal_GATA2	0.378214	0.0448822	0.0313208	0.00470847	0.0182046	0.333407	0.149157	0.00330992	0.0284503	0.0083451
HCA_Mou_10827183_AACCATGTCGGTTCGG-Sanger	Erythroid	Erythroid	0.000109814	0.000170384	0.000248766	0.997206	0.00144266	0.000139773	0.000259579	7.12105e-05	0.00020956	0.000142644
HCA_Mou_10827183_AACCATGTCTCGAGTA-Sanger	Mesenchymal_Gata2	Mesenchymal_GATA2	0.340241	0.0832642	0.0412058	0.013714	0.0164687	0.402113	0.0569839	0.00925319	0.0250727	0.0116835
HCA_Mou_10827183_AACCGCGAGAGGTTAT-Sanger	CoelEpi_Lhx9	CoelEpi	0.600905	0.0261972	0.0982005	0.0215271	0.02242	0.0469783	0.0936476	0.00827662	0.0375036	0.0443443
HCA_Mou_10827183_AACCGCGAGCCGCCTA-Sanger	Supporting	CoelEpi	0.372304	0.0213104	0.0565716	0.025823	0.0283584	0.212162	0.167017	0.00660595	0.0504627	0.0593843
HCA_Mou_10827183_AACCGCGAGGCACATG-Sanger	Supporting	Epithelial	0.0791076	0.0550699	0.285093	0.0284391	0.0645185	0.0875582	0.245092	0.0212994	0.0871738	0.0466487
HCA_Mou_10827183_AACCGCGCAAACAACA-Sanger	Mesenchymal_Gata2	Mesenchymal_GATA2	0.049126	0.0104224	0.00842993	0.00342837	0.0117157	0.835786	0.0299005	0.007496	0.0372952	0.00640001
HCA_Mou_10827183_AACCGCGCAATCGGTT-Sanger	Supporting	Mesenchymal_LHX9	0.25131	0.0194077	0.126204	0.0145185	0.0199679	0.0597742	0.34823	0.0053575	0.0325885	0.122642
HCA_Mou_10827183_AACCGCGCACTGTTAG-Sanger	CoelEpi_Gata2	CoelEpi	0.902027	0.00936869	0.0139697	0.00523125	0.00706217	0.0231168	0.0147805	0.0156076	0.00422686	0.00460934
HCA_Mou_10827183_AACCGCGCAGGCGATA-Sanger	Supporting	CoelEpi	0.395934	0.0295015	0.149496	0.0167618	0.0493582	0.0185411	0.1054	0.00692216	0.021086	0.206999
HCA_Mou_10827183_AACCGCGGTACGCACC-Sanger	Supporting	Mesenchymal_GATA2	0.136549	0.0399641	0.111356	0.0210244	0.0326328	0.198915	0.210578	0.0114157	0.122738	0.114827
HCA_Mou_10827183_AACCGCGGTACTCTCC-Sanger	CoelEpi_Lhx9	Mesenchymal_LHX9	0.198001	0.0392618	0.126713	0.0490979	0.0160951	0.146586	0.330927	0.00572001	0.0396488	0.0479495
HCA_Mou_10827183_AACCGCGGTTGACGTT-Sanger	CoelEpi_Gata2	Mesenchymal_GATA2	0.209426	0.0120201	0.00862871	0.00675693	0.07112	0.411175	0.10784	0.0383569	0.093246	0.0414309
HCA_Mou_10827183_AACCGCGTCGGCTACG-Sanger	Mesenchymal_Crabp1	CoelEpi	0.319544	0.00754464	0.0166149	0.0108252	0.0330248	0.30977	0.252861	0.0102904	0.0238245	0.0157001
HCA_Mou_10827183_AACCGCGTCTTGCCGT-Sanger	Mesenchymal_Crabp1	Mesenchymal_GATA2	0.0183754	0.051083	0.00961669	0.00900307	0.039672	0.383942	0.0509255	0.0188085	0.408841	0.00973255
HCA_Mou_10827183_AACGTTGAGACTACAA-Sanger	Mesenchymal_Gata2	CoelEpi	0.50271	0.0179651	0.0174852	0.00831878	0.144907	0.173314	0.0568459	0.0407844	0.0191092	0.0185605
HCA_Mou_10827183_AACGTTGAGAGCTTCT-Sanger	CoelEpi_Gata2	PV	0.24083	0.043413	0.108369	0.0503816	0.0213378	0.0839409	0.0702763	0.0217694	0.330512	0.02917
HCA_Mou_10827183_AACGTTGAGTACGATA-Sanger	Mesenchymal_Gata2	Mesenchymal_GATA2	0.135558	0.0157571	0.0214428	0.00930789	0.0270405	0.42899	0.258719	0.0455561	0.0411912	0.0164371
HCA_Mou_10827183_AACGTTGAGTCCAGGA-Sanger	CoelEpi_Gata2	CoelEpi	0.509549	0.0136944	0.300251	0.00344229	0.00703037	0.0957578	0.0457431	0.0125921	0.00561805	0.00632237
HCA_Mou_10827183_AACGTTGCACCGCTAG-Sanger	Supporting	CoelEpi	0.480343	0.0259319	0.022477	0.0183502	0.0261527	0.0636156	0.167733	0.0102919	0.0733607	0.111744
HCA_Mou_10827183_AACGTTGCACTGTTAG-Sanger	Mesenchymal_Gata2	Mesenchymal_GATA2	0.0750098	0.0340632	0.0988089	0.00565812	0.0146475	0.600847	0.0873598	0.0043165	0.0516583	0.0276307
HCA_Mou_10827183_AACGTTGCAGGTGCCT-Sanger	CoelEpi_Lhx9	CoelEpi	0.39675	0.0515992	0.245529	0.0146849	0.0353715	0.112173	0.0520361	0.00992338	0.054203	0.0277297
HCA_Mou_10827183_AACGTTGCATCGGACC-Sanger	CoelEpi_Lhx9	CoelEpi	0.721499	0.0164862	0.0220684	0.00435458	0.00751173	0.0313199	0.164912	0.0121881	0.00812487	0.0115354
HCA_Mou_10827183_AACGTTGGTAGTAGTA-Sanger	Supporting	PV	0.109165	0.0194264	0.0490537	0.0191588	0.0185467	0.0485916	0.0663227	0.00676472	0.605828	0.0571425
HCA_Mou_10827183_AACGTTGGTCTCACCT-Sanger	Endothelial	Endothelial	0.000584039	0.959128	0.00471276	0.000393026	0.0309219	0.000113444	0.000392372	0.000789258	0.00257922	0.000385602
HCA_Mou_10827183_AACGTTGGTGCAACTT-Sanger	CoelEpi_Lhx9	CoelEpi	0.608849	0.0672808	0.0389346	0.0138001	0.0250836	0.0610509	0.110615	0.0108211	0.0278088	0.0357564
HCA_Mou_10827183_AACGTTGTCAGTACGT-Sanger	Erythroid	Erythroid	0.000116921	0.000121751	0.000188091	0.997678	0.00111546	0.000158407	0.000177164	5.79858e-05	0.000254052	0.000132389
HCA_Mou_10827183_AACGTTGTCCCTAATT-Sanger	Supporting	CoelEpi	0.416108	0.080055	0.0626118	0.0234889	0.0159508	0.0925494	0.175339	0.00887291	0.0346656	0.0903585
HCA_Mou_10827183_AACTCAGAGAGCTTCT-Sanger	Epithelial	PV	0.0594127	0.00990441	0.066499	0.0110038	0.0109749	0.0647273	0.0371044	0.0306502	0.66692	0.0428031
HCA_Mou_10827183_AACTCAGAGCAGACTG-Sanger	Mesenchymal_Gata2	Mesenchymal_GATA2	0.0514249	0.0450373	0.00879542	0.00319548	0.0141103	0.805081	0.0216881	0.0281833	0.0155828	0.0069011
HCA_Mou_10827183_AACTCAGAGTACTTGC-Sanger	Mesenchymal_Gata2	Mesenchymal_GATA2	0.104152	0.0063332	0.00837113	0.00265244	0.0132469	0.824702	0.0215942	0.00364903	0.0097669	0.00553187
HCA_Mou_10827183_AACTCAGAGTGGAGTC-Sanger	Mesenchymal_Gata2	Mesenchymal_GATA2	0.135211	0.0441125	0.0240387	0.008645	0.0405367	0.440432	0.135538	0.0452893	0.0784535	0.0477431
HCA_Mou_10827183_AACTCAGCAAACCCAT-Sanger	Erythroid	Erythroid	0.000226277	0.000237065	0.000296226	0.994305	0.00395235	0.000180178	0.000203275	0.000114784	0.000299503	0.000185157
HCA_Mou_10827183_AACTCAGCAAGTTGTC-Sanger	Supporting	CoelEpi	0.406783	0.0907262	0.0460957	0.025765	0.0169863	0.116018	0.131975	0.00916687	0.088326	0.0681584
HCA_Mou_10827183_AACTCAGCAGCGATCC-Sanger	Mesenchymal_Gata2	Mesenchymal_LHX9	0.0420601	0.0219417	0.0177793	0.00590317	0.00968691	0.321528	0.354948	0.00867284	0.201907	0.0155724
HCA_Mou_10827183_AACTCAGGTCCCTTGT-Sanger	CoelEpi_Lhx9	CoelEpi	0.659035	0.0627996	0.0300279	0.012292	0.020427	0.0386862	0.0511282	0.00492574	0.0850717	0.0356067
HCA_Mou_10827183_AACTCAGGTGTCGCTG-Sanger	Mesenchymal_Crabp1	Mesenchymal_GATA2	0.173753	0.0664397	0.0282877	0.00812224	0.0110758	0.416552	0.103426	0.00754734	0.16583	0.0189661
HCA_Mou_10827183_AACTCAGTCATAACCG-Sanger	CoelEpi_Lhx9	CoelEpi	0.734154	0.0155613	0.020745	0.00628101	0.00843763	0.0287033	0.162623	0.00212132	0.00394864	0.0174249
HCA_Mou_10827183_AACTCAGTCATCTGTT-Sanger	Supporting	CoelEpi	0.556852	0.0386609	0.153641	0.0272078	0.0145279	0.0454511	0.0652183	0.00744551	0.0272174	0.0637776
HCA_Mou_10827183_AACTCAGTCATTGCCC-Sanger	Supporting	Mesenchymal_LHX9	0.145159	0.0254968	0.0290207	0.0627489	0.0464624	0.0992154	0.309268	0.0149178	0.144268	0.123443
HCA_Mou_10827183_AACTCAGTCCGTCATC-Sanger	Supporting	CoelEpi	0.403497	0.0266603	0.055897	0.0264731	0.0118947	0.128537	0.127468	0.00840521	0.0731596	0.138009
HCA_Mou_10827183_AACTCAGTCTGCAAGT-Sanger	Epithelial	Mesenchymal_LHX9	0.160085	0.013497	0.0540225	0.0148134	0.0197419	0.132064	0.478146	0.0625107	0.0195778	0.0455413
HCA_Mou_10827183_AACTCCCAGACAAAGG-Sanger	Supporting	PV	0.205391	0.06944	0.101874	0.0194186	0.0155753	0.196532	0.0320621	0.00841063	0.336076	0.0152214
HCA_Mou_10827183_AACTCCCAGACAGGCT-Sanger	Supporting	Epithelial	0.223868	0.0152257	0.501496	0.0110579	0.0188227	0.0511608	0.0892684	0.00601498	0.0100443	0.0730414
HCA_Mou_10827183_AACTCCCAGGCTAGGT-Sanger	CoelEpi_Lhx9	CoelEpi	0.418293	0.0930116	0.0128899	0.00676252	0.0121689	0.0400442	0.334348	0.00446612	0.0194305	0.0585852
HCA_Mou_10827183_AACTCCCCAAGCCGCT-Sanger	Supporting	Immune	0.0963705	0.0736005	0.0409564	0.030658	0.277423	0.0265212	0.172312	0.0136856	0.139811	0.128662
HCA_Mou_10827183_AACTCCCCAGACGCAA-Sanger	Supporting	Supporting	0.17228	0.00639562	0.0197589	0.00733805	0.0511042	0.0056925	0.183075	0.00514961	0.0174533	0.531753
HCA_Mou_10827183_AACTCCCGTCCAAGTT-Sanger	CoelEpi_Gata2	Mesenchymal_GATA2	0.207962	0.0588738	0.0118524	0.0105158	0.0226363	0.500843	0.0443139	0.0106793	0.1168	0.0155237
HCA_Mou_10827183_AACTCCCGTGGTCCGT-Sanger	Supporting	Supporting	0.157461	0.0232465	0.0323006	0.0133425	0.0824924	0.00918999	0.172778	0.00922808	0.0298502	0.470111
HCA_Mou_10827183_AACTCCCTCCGAAGAG-Sanger	CoelEpi_Lhx9	CoelEpi	0.246085	0.109113	0.194699	0.0632783	0.0158869	0.124569	0.116409	0.0116177	0.0549131	0.0634295
HCA_Mou_10827183_AACTCCCTCCTTTCGG-Sanger	Mesenchymal_Gata2	CoelEpi	0.391946	0.176414	0.0974077	0.00781347	0.0343541	0.104203	0.0823757	0.0513236	0.0314952	0.0226677
HCA_Mou_10827183_AACTCCCTCTAGAGTC-Sanger	Mesenchymal_Lhx9	CoelEpi	0.13626	0.0338954	0.443748	0.0202148	0.0587055	0.206877	0.031759	0.0143216	0.0367447	0.0174739
HCA_Mou_10827183_AACTCTTAGACCTTTG-Sanger	Mesenchymal_Crabp1	Mesenchymal_LHX9	0.347911	0.00631698	0.00985923	0.00557149	0.0101035	0.0805842	0.332402	0.00748604	0.0256019	0.174164
HCA_Mou_10827183_AACTCTTAGCCCAACC-Sanger	CoelEpi_Lhx9	CoelEpi	0.56162	0.0412754	0.111972	0.0074743	0.0119441	0.0732496	0.121122	0.00547715	0.0358618	0.0300037
HCA_Mou_10827183_AACTCTTAGCCCAATT-Sanger	Supporting	Supporting	0.0462255	0.0332718	0.287572	0.00531762	0.0125482	0.0145613	0.325947	0.00346925	0.0212501	0.249838
HCA_Mou_10827183_AACTCTTCAATCGAAA-Sanger	Mesenchymal_Gata2	CoelEpi	0.740008	0.0200458	0.0128691	0.00470827	0.0125193	0.133028	0.030487	0.0217124	0.013176	0.0114462
HCA_Mou_10827183_AACTCTTCAGCGTTCG-Sanger	Supporting	CoelEpi	0.430456	0.018383	0.0131423	0.0146825	0.0353096	0.0234737	0.199072	0.00761588	0.0307608	0.227105
HCA_Mou_10827183_AACTCTTGTCGAACAG-Sanger	Mesenchymal_Gata2	CoelEpi	0.589768	0.0343459	0.00699977	0.00420869	0.00637338	0.224753	0.0537127	0.0207803	0.0318872	0.0271711
HCA_Mou_10827183_AACTCTTGTGGTAACG-Sanger	Mesenchymal_Gata2	CoelEpi	0.160149	0.198852	0.0728837	0.0094559	0.0597688	0.0695677	0.0664832	0.246675	0.0970636	0.0191013
HCA_Mou_10827183_AACTCTTTCCACTCCA-Sanger	Mesenchymal_Gata2	Mesenchymal_GATA2	0.116583	0.182427	0.0389379	0.0163551	0.0978297	0.293044	0.122412	0.0120329	0.0814581	0.0389203
HCA_Mou_10827183_AACTCTTTCGACGGAA-Sanger	Supporting	CoelEpi	0.445063	0.029115	0.0296262	0.0187932	0.0132675	0.0417241	0.0764945	0.00610581	0.284648	0.0551631
HCA_Mou_10827183_AACTGGTAGGCATGTG-Sanger	CoelEpi_Lhx9	CoelEpi	0.622909	0.035894	0.105638	0.0323498	0.0113496	0.0363952	0.0628979	0.00820723	0.0524511	0.0319082
HCA_Mou_10827183_AACTGGTAGTTGCAGG-Sanger	Mesenchymal_Gata2	Mesenchymal_GATA2	0.324984	0.124753	0.0215772	0.0075953	0.0106462	0.315061	0.062735	0.019506	0.0894716	0.0236707
HCA_Mou_10827183_AACTGGTCACAGACTT-Sanger	Supporting	PV	0.0652286	0.0603238	0.0272163	0.0287229	0.302395	0.0254501	0.0564703	0.018379	0.375569	0.0402448
HCA_Mou_10827183_AACTGGTCAGTGACAG-Sanger	Mesenchymal_Gata2	Mesenchymal_LHX9	0.158975	0.0466643	0.0630332	0.0182469	0.0115647	0.264756	0.375778	0.0140186	0.0253901	0.0215723
HCA_Mou_10827183_AACTGGTCATGACATC-Sanger	Mesenchymal_Gata2	CoelEpi	0.26214	0.0905244	0.0421544	0.0131776	0.0172632	0.212306	0.0943259	0.0675967	0.178179	0.0223325
HCA_Mou_10827183_AACTGGTCATTCTTAC-Sanger	Mesenchymal_Gata2	CoelEpi	0.478796	0.0300183	0.0196268	0.0129846	0.00772567	0.283694	0.121951	0.004009	0.0128855	0.0283095
HCA_Mou_10827183_AACTGGTGTATAAACG-Sanger	Supporting	CoelEpi	0.627139	0.0324457	0.170408	0.0113746	0.00716414	0.0663558	0.0211715	0.00307409	0.0186114	0.0422563
HCA_Mou_10827183_AACTGGTGTCAGATAA-Sanger	Mesenchymal_Gata2	Mesenchymal_GATA2	0.0841513	0.108449	0.0230515	0.0134424	0.0234977	0.350839	0.0399174	0.0339243	0.3163	0.00642725
HCA_Mou_10827183_AACTGGTGTCGAATCT-Sanger	Mesenchymal_Gata2	CoelEpi	0.321571	0.171644	0.0235844	0.0124024	0.048994	0.224293	0.108667	0.0265921	0.045697	0.0165554
HCA_Mou_10827183_AACTGGTGTCTGCCAG-Sanger	Mesenchymal_Gata2	CoelEpi	0.172072	0.141233	0.146273	0.0170561	0.0159355	0.180939	0.112504	0.0347718	0.134198	0.0450187
HCA_Mou_10827183_AACTGGTTCAAACCAC-Sanger	Mesenchymal_Gata2	CoelEpi	0.181328	0.0865408	0.0462722	0.0105965	0.0342656	0.300571	0.243884	0.013338	0.066621	0.0165828
HCA_Mou_10827183_AACTGGTTCCTATGTT-Sanger	Mesenchymal_Gata2	CoelEpi	0.558772	0.0970041	0.0259117	0.00638084	0.0115434	0.204273	0.0346004	0.0256617	0.0177861	0.018067
HCA_Mou_10827183_AACTGGTTCGACAGCC-Sanger	Supporting	Mesenchymal_GATA2	0.278911	0.0157338	0.0321859	0.0205685	0.0287062	0.426296	0.0506528	0.00706734	0.0996158	0.0402623
HCA_Mou_10827183_AACTGGTTCTAACCGA-Sanger	Supporting	CoelEpi	0.692235	0.0175371	0.0944323	0.0236108	0.0189845	0.0109295	0.063118	0.00963089	0.0104035	0.0591179
HCA_Mou_10827183_AACTTTCAGCTAACTC-Sanger	Supporting	Mesenchymal_GATA2	0.206081	0.0649814	0.0157896	0.0199756	0.0264514	0.517315	0.0476985	0.00990178	0.076775	0.0150311
HCA_Mou_10827183_AACTTTCAGCTGCCCA-Sanger	Mesenchymal_Crabp1	Mesenchymal_GATA2	0.046616	0.0125656	0.0242982	0.00923638	0.0186712	0.474827	0.311131	0.00538231	0.0624269	0.0348445
HCA_Mou_10827183_AACTTTCCAATGAATG-Sanger	Mesenchymal_Gata2	Mesenchymal_GATA2	0.150426	0.0319596	0.062108	0.0114475	0.0244971	0.332391	0.149944	0.067561	0.154307	0.01536
HCA_Mou_10827183_AACTTTCCACAGGAGT-Sanger	Mesenchymal_Gata2	Mesenchymal_LHX9	0.11201	0.126463	0.0456836	0.013955	0.0137596	0.151972	0.437697	0.0184842	0.0392651	0.0407113
HCA_Mou_10827183_AACTTTCGTAACGACG-Sanger	Supporting	Supporting	0.155368	0.0102779	0.0537075	0.0148009	0.0105386	0.00797509	0.181857	0.0031577	0.0153367	0.54698
HCA_Mou_10827183_AACTTTCGTGCCTGGT-Sanger	CoelEpi_Lhx9	CoelEpi	0.372007	0.0634048	0.11144	0.0110401	0.0187621	0.117354	0.245044	0.00504599	0.0195275	0.0363748
HCA_Mou_10827183_AACTTTCGTTGAGTTC-Sanger	CoelEpi_Lhx9	CoelEpi	0.789977	0.0309528	0.0345442	0.00585366	0.00504489	0.0259906	0.0634404	0.00415247	0.00949487	0.0305487
HCA_Mou_10827183_AACTTTCTCAACGCTA-Sanger	CoelEpi_Gata2	CoelEpi	0.307085	0.0594574	0.207518	0.0490761	0.0199601	0.145808	0.133345	0.0337256	0.0241146	0.0199105
HCA_Mou_10827183_AACTTTCTCCGAACGC-Sanger	Supporting	CoelEpi	0.414935	0.0303717	0.0582189	0.00677804	0.0284538	0.295547	0.115014	0.00515971	0.019278	0.0262429
HCA_Mou_10827183_AAGACCTAGCGTGAAC-Sanger	Supporting	CoelEpi	0.391306	0.0183955	0.128108	0.0112105	0.0139645	0.033667	0.265695	0.00554021	0.0340873	0.0980251
HCA_Mou_10827183_AAGACCTAGTGTACTC-Sanger	Supporting	CoelEpi	0.434527	0.0155448	0.0423453	0.0298986	0.160195	0.0202302	0.116489	0.0121526	0.0194168	0.149201
HCA_Mou_10827183_AAGACCTCACAGAGGT-Sanger	Supporting	Mesenchymal_LHX9	0.310979	0.00982885	0.0959667	0.0104263	0.00991198	0.00832301	0.496485	0.00356819	0.0203589	0.0341525
HCA_Mou_10827183_AAGACCTCACATTTCT-Sanger	Supporting	CoelEpi	0.245745	0.106114	0.401173	0.016031	0.0240891	0.0496602	0.0412851	0.00744496	0.0554505	0.0530061
HCA_Mou_10827183_AAGACCTCACCGAATT-Sanger	CoelEpi_Gata2	Mesenchymal_GATA2	0.142184	0.0183328	0.0178429	0.0159268	0.0526002	0.556396	0.048159	0.112851	0.0209747	0.0147319
HCA_Mou_10827183_AAGACCTCACGTCTCT-Sanger	Mesenchymal_Gata2	CoelEpi	0.255764	0.134501	0.036578	0.00991254	0.0205484	0.362473	0.0737085	0.0104414	0.0817086	0.0143642
HCA_Mou_10827183_AAGACCTCAGCTTAAC-Sanger	Supporting	CoelEpi	0.460073	0.0858943	0.0508675	0.0209844	0.0239662	0.114004	0.128244	0.0124695	0.0504189	0.0530779
HCA_Mou_10827183_AAGACCTGTAAGGGAA-Sanger	Supporting	CoelEpi	0.203349	0.0274588	0.290079	0.145459	0.0312398	0.076276	0.132017	0.00943381	0.0280805	0.0566079
HCA_Mou_10827183_AAGACCTGTACGCACC-Sanger	Supporting	Supporting	0.217876	0.02179	0.161195	0.0102701	0.0175982	0.00795015	0.157685	0.00995426	0.00938982	0.386292
HCA_Mou_10827183_AAGACCTGTTAAGTAG-Sanger	Erythroid	Erythroid	0.000136148	0.000161856	0.000232451	0.997209	0.00139014	0.000228846	0.000207461	6.19722e-05	0.000239089	0.000132721
HCA_Mou_10827183_AAGACCTGTTGTCGCG-Sanger	CoelEpi_Gata2	Mesenchymal_GATA2	0.393342	0.0664948	0.00995944	0.00864877	0.0145763	0.451301	0.0226299	0.00406483	0.0124944	0.016488
HCA_Mou_10827183_AAGACCTTCCCTGACT-Sanger	Mesenchymal_Gata2	Mesenchymal_GATA2	0.127601	0.0874944	0.0242638	0.0104095	0.0650427	0.363085	0.232684	0.00973253	0.0546105	0.0250774
HCA_Mou_10827183_AAGACCTTCCGTCATC-Sanger	Supporting	CoelEpi	0.458763	0.0328764	0.0208676	0.00359397	0.0156218	0.00772469	0.157255	0.0037895	0.00544655	0.294061
HCA_Mou_10827183_AAGACCTTCGGCTACG-Sanger	Epithelial	Epithelial	0.0045455	0.00572307	0.93324	0.00206472	0.0163893	0.00540531	0.00546724	0.00201712	0.0185946	0.00655351
HCA_Mou_10827183_AAGACCTTCTAAGCCA-Sanger	Supporting	CoelEpi	0.332818	0.0311845	0.026205	0.0366643	0.090731	0.0348435	0.0740463	0.0087367	0.293533	0.0712369
HCA_Mou_10827183_AAGACCTTCTCGATGA-Sanger	CoelEpi_Lhx9	CoelEpi	0.782492	0.0309351	0.0399649	0.00744558	0.019153	0.00856442	0.0547919	0.00575943	0.0174724	0.0334208
HCA_Mou_10827183_AAGCCGCAGTCCGGTC-Sanger	CoelEpi_Lhx9	CoelEpi	0.732172	0.0395915	0.0566885	0.0113952	0.0126291	0.0428649	0.0639785	0.00530433	0.014135	0.0212409
HCA_Mou_10827183_AAGCCGCCAATAGAGT-Sanger	Epithelial_Wnt7a	CoelEpi	0.496586	0.0432437	0.0267918	0.0196645	0.00977079	0.254144	0.0535759	0.0304511	0.0257947	0.0399781
HCA_Mou_10827183_AAGCCGCCACGACTCG-Sanger	CoelEpi_Lhx9	CoelEpi	0.444129	0.0455845	0.0349603	0.0155142	0.0960458	0.0986601	0.126939	0.012614	0.0338239	0.0917294
HCA_Mou_10827183_AAGCCGCGTCGACTAT-Sanger	Supporting	Mesenchymal_LHX9	0.277506	0.0234096	0.137312	0.0217821	0.0133693	0.0151469	0.411801	0.00786964	0.0565802	0.0352229
HCA_Mou_10827183_AAGCCGCTCACTGGGC-Sanger	CoelEpi_Lhx9	CoelEpi	0.283153	0.216866	0.177994	0.0320927	0.0247564	0.0689705	0.118767	0.0136792	0.0408328	0.0228871
HCA_Mou_10827183_AAGCCGCTCAGTACGT-Sanger	CoelEpi_Gata2	CoelEpi	0.728096	0.0425371	0.0138031	0.00520356	0.00731186	0.161204	0.0200068	0.00374354	0.007751	0.0103425
HCA_Mou_10827183_AAGCCGCTCGGAAATA-Sanger	CoelEpi_Lhx9	CoelEpi	0.366056	0.270902	0.0288709	0.00925687	0.0340481	0.099243	0.0828274	0.0103081	0.0526613	0.0458266
HCA_Mou_10827183_AAGCCGCTCTATCCTA-Sanger	Mesenchymal_Gata2	Endothelial	0.0440289	0.291202	0.0336975	0.0110219	0.0195115	0.231772	0.0989223	0.010164	0.206378	0.0533025
HCA_Mou_10827183_AAGCCGCTCTTGCAAG-Sanger	Mesenchymal_Gata2	Mesenchymal_GATA2	0.0315862	0.220325	0.0353011	0.00603274	0.0188124	0.348439	0.0208264	0.011898	0.299439	0.0073398
HCA_Mou_10827183_AAGGAGCAGGTAGCTG-Sanger	Mesenchymal_Crabp1	Mesenchymal_LHX9	0.209545	0.0673985	0.0732234	0.00665014	0.0242562	0.247819	0.309039	0.0122373	0.0367588	0.0130722
HCA_Mou_10827183_AAGGAGCCAAAGTGCG-Sanger	Epithelial	Epithelial	0.0244672	0.0129159	0.856057	0.0346223	0.0148901	0.0130174	0.0103736	0.00813794	0.0123777	0.0131409
HCA_Mou_10827183_AAGGAGCCAACTGCGC-Sanger	Mesenchymal_Gata2	CoelEpi	0.352894	0.0730053	0.0466421	0.0142115	0.0160514	0.126513	0.0687723	0.036995	0.221406	0.0435096
HCA_Mou_10827183_AAGGAGCCAAGGGTCA-Sanger	Supporting	CoelEpi	0.633479	0.0468523	0.0410973	0.013093	0.0105055	0.0682646	0.126207	0.00259764	0.0298462	0.0280577
HCA_Mou_10827183_AAGGAGCCACCAGTTA-Sanger	Mesenchymal_Gata2	Mesenchymal_GATA2	0.180387	0.0100817	0.0172169	0.00486508	0.0234119	0.522291	0.179402	0.00553316	0.037943	0.018868
HCA_Mou_10827183_AAGGAGCCATCAGTAC-Sanger	CoelEpi_Lhx9	Mesenchymal_GATA2	0.138714	0.0571858	0.139859	0.0115734	0.0143864	0.208066	0.0996406	0.0106463	0.296953	0.0229754
HCA_Mou_10827183_AAGGAGCCATTGTGCA-Sanger	CoelEpi_Lhx9	CoelEpi	0.568746	0.0178134	0.0174384	0.0139517	0.0521984	0.0875099	0.201948	0.00635082	0.0146359	0.0194081
HCA_Mou_10827183_AAGGAGCTCAACGAAA-Sanger	Erythroid	Erythroid	0.00605512	0.00302858	0.00391851	0.927125	0.0426511	0.00303442	0.00531878	0.00115903	0.00337287	0.0043367
HCA_Mou_10827183_AAGGAGCTCACGGTTA-Sanger	Supporting	CoelEpi	0.161148	0.0368088	0.0615354	0.0313404	0.189345	0.0136098	0.10113	0.0159847	0.236985	0.152112
HCA_Mou_10827183_AAGGAGCTCCTCAACC-Sanger	Supporting	CoelEpi	0.37939	0.0184794	0.0784996	0.00737836	0.101793	0.0766061	0.195301	0.0079012	0.0234292	0.111222
HCA_Mou_10827183_AAGGCAGAGGAGTAGA-Sanger	Mesenchymal_Gata2	Mesenchymal_GATA2	0.011109	0.0238379	0.0820942	0.00486747	0.00856685	0.640232	0.0182282	0.00640666	0.198807	0.00585153
HCA_Mou_10827183_AAGGCAGAGTGACTCT-Sanger	Mesenchymal_Lhx9	CoelEpi	0.255354	0.0622684	0.0520896	0.00925312	0.0183252	0.0463014	0.304367	0.0058748	0.0200935	0.226073
HCA_Mou_10827183_AAGGCAGCAAACCTAC-Sanger	Mesenchymal_Gata2	CoelEpi	0.233685	0.147372	0.0688434	0.0175138	0.0404224	0.221514	0.124063	0.0245908	0.0865824	0.0354139
HCA_Mou_10827183_AAGGCAGCAAGTCATC-Sanger	Mesenchymal_Lhx9	Mesenchymal_GATA2	0.127338	0.0248694	0.0617626	0.0211407	0.0247808	0.596394	0.0557698	0.00841658	0.0597212	0.0198069
HCA_Mou_10827183_AAGGCAGCAGCTTCGG-Sanger	Mesenchymal_Lhx9	Epithelial	0.0107369	0.00395741	0.953545	0.00307498	0.00257171	0.0154428	0.00426922	0.000874049	0.00462987	0.000898494
HCA_Mou_10827183_AAGGCAGCAGTTTACG-Sanger	Supporting	CoelEpi	0.475747	0.0224541	0.0275558	0.0040098	0.0126947	0.269346	0.0953704	0.00961035	0.0133321	0.0698798
HCA_Mou_10827183_AAGGCAGCATCGATGT-Sanger	CoelEpi_Lhx9	CoelEpi	0.374098	0.035314	0.160076	0.00906547	0.00849681	0.0688724	0.220306	0.00750647	0.0314284	0.0848365
HCA_Mou_10827183_AAGGCAGCATGGTCTA-Sanger	Supporting	Erythroid	0.292584	0.0459267	0.0762143	0.261585	0.024198	0.107053	0.0961637	0.0109601	0.0508606	0.0344543
HCA_Mou_10827183_AAGGCAGGTAATCACC-Sanger	Mesenchymal_Gata2	Mesenchymal_GATA2	0.0254913	0.0582076	0.0235239	0.00559171	0.016495	0.59994	0.0372742	0.0160977	0.211308	0.00607021
HCA_Mou_10827183_AAGGCAGGTCCAGTAT-Sanger	Immune	Immune	4.59031e-06	0.000442271	0.000712578	0.000308514	0.997725	1.27866e-05	2.25236e-05	0.000649163	9.57985e-05	2.62953e-05
HCA_Mou_10827183_AAGGCAGGTCGCATAT-Sanger	Mesenchymal_Gata2	Mesenchymal_GATA2	0.0348311	0.0130535	0.00428342	0.00354151	0.0135943	0.763733	0.135114	0.0084117	0.0178629	0.00557497
HCA_Mou_10827183_AAGGCAGGTGAGGGTT-Sanger	Epithelial	Epithelial	0.00378377	0.00152118	0.972348	0.00236278	0.00469309	0.0023752	0.00202563	0.00214414	0.00129907	0.00744742
HCA_Mou_10827183_AAGGCAGTCTTAACCT-Sanger	Mesenchymal_Lhx9	Mesenchymal_LHX9	0.203358	0.0206177	0.0503518	0.00937276	0.0165283	0.095802	0.420863	0.0066107	0.0656621	0.110833
HCA_Mou_10827183_AAGGTTCAGCATCATC-Sanger	CoelEpi_Gata2	CoelEpi	0.721349	0.0567732	0.0315879	0.00882095	0.0306627	0.0358122	0.0589822	0.00823777	0.0317427	0.0160317
HCA_Mou_10827183_AAGGTTCAGGAGTTTA-Sanger	Mesenchymal_Gata2	Mesenchymal_LHX9	0.10288	0.0538597	0.0455714	0.0369346	0.0140754	0.329544	0.28831	0.00664936	0.104873	0.0173031
HCA_Mou_10827183_AAGGTTCAGTACGATA-Sanger	Mesenchymal_Gata2	CoelEpi	0.384046	0.0334914	0.0262286	0.00844018	0.0309286	0.117531	0.0683025	0.291053	0.0248475	0.0151306
HCA_Mou_10827183_AAGGTTCCAGAGTGTG-Sanger	Supporting	Mesenchymal_LHX9	0.157365	0.0263983	0.0264872	0.061992	0.0263244	0.105304	0.297465	0.00815761	0.110307	0.180201
HCA_Mou_10827183_AAGGTTCCAGCCTATA-Sanger	Supporting	CoelEpi	0.221902	0.024369	0.0422782	0.0203726	0.113386	0.0179261	0.293907	0.0154921	0.0305001	0.219867
HCA_Mou_10827183_AAGGTTCGTAGCGTCC-Sanger	CoelEpi_Gata2	Mesenchymal_GATA2	0.358843	0.0463647	0.0494621	0.00747082	0.0236149	0.324213	0.0784902	0.0280343	0.067086	0.0164213
HCA_Mou_10827183_AAGGTTCGTCGCTTCT-Sanger	CoelEpi_Gata2	Mesenchymal_GATA2	0.213849	0.028514	0.0477717	0.00880302	0.0260942	0.437568	0.0769607	0.0203042	0.108245	0.03189
HCA_Mou_10827183_AAGGTTCGTGGAAAGA-Sanger	Endothelial	Endothelial	0.000859492	0.974388	0.00389966	0.000515225	0.0161872	0.000154721	0.000300092	0.000689294	0.00245185	0.000554174
HCA_Mou_10827183_AAGGTTCTCTGATACG-Sanger	Supporting	CoelEpi	0.537176	0.0199232	0.102123	0.0213959	0.052151	0.016228	0.0828816	0.0160866	0.0165147	0.13552
HCA_Mou_10827183_AAGTCTGAGACACGAC-Sanger	Erythroid	Erythroid	0.000101689	0.000169173	0.000221087	0.997151	0.00141765	0.000223651	0.000233469	7.29186e-05	0.000241662	0.000167264
HCA_Mou_10827183_AAGTCTGCAACCGCCA-Sanger	Mesenchymal_Lhx9	CoelEpi	0.35159	0.0281394	0.159823	0.00767745	0.0266005	0.0821456	0.258205	0.00672832	0.0271225	0.0519686
HCA_Mou_10827183_AAGTCTGCACAGGCCT-Sanger	CoelEpi_Lhx9	CoelEpi	0.464781	0.0174416	0.0338583	0.0113188	0.00747051	0.160672	0.268767	0.00315339	0.0107434	0.0217942
HCA_Mou_10827183_AAGTCTGCACATGGGA-Sanger	Epithelial	Mesenchymal_GATA2	0.194307	0.0225074	0.12581	0.0209336	0.172488	0.346625	0.0353727	0.0389988	0.026245	0.0167133
HCA_Mou_10827183_AAGTCTGCACCACGTG-Sanger	Epithelial	CoelEpi	0.164311	0.0321605	0.295245	0.0218732	0.0317499	0.0833192	0.0740488	0.0254542	0.0568411	0.214997
HCA_Mou_10827183_AAGTCTGCACTCTGTC-Sanger	CoelEpi_Lhx9	Mesenchymal_LHX9	0.279185	0.0333688	0.0583839	0.016819	0.0368702	0.193122	0.246157	0.0153316	0.0762503	0.0445123
HCA_Mou_10827183_AAGTCTGGTATAGGGC-Sanger	Supporting	Supporting	0.14334	0.0119477	0.0202873	0.0254443	0.00622402	0.0098501	0.1324	0.00489322	0.0280847	0.617529
HCA_Mou_10827183_AAGTCTGGTATGGTTC-Sanger	Mesenchymal_Gata2	CoelEpi	0.400482	0.0227201	0.0592533	0.0132446	0.0291671	0.293512	0.0697569	0.0412825	0.0396739	0.030908
HCA_Mou_10827183_AAGTCTGGTCAAAGCG-Sanger	Endothelial	Endothelial	0.000870612	0.94671	0.00432251	0.000818021	0.041951	0.000222025	0.000886625	0.000716965	0.00292773	0.000574051
HCA_Mou_10827183_AAGTCTGGTCTTCGTC-Sanger	Mesenchymal_Gata2	Mesenchymal_GATA2	0.112036	0.0370445	0.0395523	0.00601467	0.021855	0.427126	0.188462	0.0172268	0.119285	0.031397
HCA_Mou_10827183_AAGTCTGTCGCATGAT-Sanger	CoelEpi_Lhx9	CoelEpi	0.708719	0.0326733	0.0398971	0.0293858	0.01284	0.00883858	0.106813	0.00475913	0.00775317	0.0483214
HCA_Mou_10827183_AAGTCTGTCGCCATAA-Sanger	Mesenchymal_Gata2	Mesenchymal_GATA2	0.0480519	0.0384633	0.0454729	0.0142201	0.0316678	0.239303	0.22759	0.0536059	0.27282	0.0288054
HCA_Mou_10827183_AAGTCTGTCTCGATGA-Sanger	Mesenchymal_Gata2	Mesenchymal_GATA2	0.221844	0.00783912	0.0122951	0.00530618	0.0169515	0.611184	0.0378845	0.0637845	0.0117365	0.0111738
HCA_Mou_10827183_AATCCAGAGATGCGAC-Sanger	Mesenchymal_Crabp1	Mesenchymal_GATA2	0.0923244	0.00594503	0.0100332	0.00378767	0.0124061	0.747457	0.0992423	0.00903547	0.0140851	0.00568385
HCA_Mou_10827183_AATCCAGCAACACCTA-Sanger	Mesenchymal_Lhx9	Mesenchymal_GATA2	0.180712	0.0697951	0.266936	0.00786209	0.048074	0.253766	0.117902	0.00770799	0.0295804	0.0176648
HCA_Mou_10827183_AATCCAGCACTGTTAG-Sanger	Supporting	Supporting	0.0884989	0.027813	0.0178353	0.00983793	0.0372802	0.0053775	0.134385	0.00452747	0.0533188	0.621126
HCA_Mou_10827183_AATCCAGGTAGCCTAT-Sanger	Supporting	CoelEpi	0.319865	0.0241454	0.0216711	0.0309219	0.0526241	0.028596	0.0746638	0.00901942	0.374861	0.0636324
HCA_Mou_10827183_AATCCAGTCATCGATG-Sanger	CoelEpi_Lhx9	CoelEpi	0.878058	0.0344168	0.015834	0.00819645	0.00653276	0.0151977	0.0181407	0.00170375	0.0131378	0.00878243
HCA_Mou_10827183_AATCGGTAGATATGCA-Sanger	CoelEpi_Lhx9	Epithelial	0.152302	0.145916	0.279044	0.068453	0.0185259	0.125824	0.0966191	0.00910309	0.0869694	0.017243
HCA_Mou_10827183_AATCGGTAGCGAGAAA-Sanger	CoelEpi_Lhx9	CoelEpi	0.498252	0.115986	0.0437576	0.0111836	0.0257074	0.0928334	0.0821909	0.00582534	0.0924605	0.0318029
HCA_Mou_10827183_AATCGGTAGGTGACCA-Sanger	Supporting	PV	0.105391	0.0286494	0.100501	0.047994	0.10941	0.0455619	0.095995	0.0161432	0.422088	0.0282668
HCA_Mou_10827183_AATCGGTAGGTGCAAC-Sanger	Mesenchymal_Gata2	Mesenchymal_GATA2	0.377848	0.0145669	0.0174529	0.0107199	0.0137734	0.330352	0.0417007	0.156948	0.0239093	0.0127293
HCA_Mou_10827183_AATCGGTCAGGGTTAG-Sanger	CoelEpi_Lhx9	CoelEpi	0.651039	0.0259255	0.0637633	0.0120014	0.0118039	0.0486359	0.146376	0.00348359	0.0123339	0.0246377
HCA_Mou_10827183_AATCGGTCATTCCTGC-Sanger	Mesenchymal_Lhx9	Epithelial	0.0536154	0.0211903	0.60628	0.0188395	0.0342509	0.150289	0.0473321	0.00900146	0.0493508	0.00985016
HCA_Mou_10827183_AATCGGTCATTGGCGC-Sanger	Supporting	CoelEpi	0.338319	0.0252781	0.206092	0.0198635	0.0153655	0.0574579	0.186116	0.00685477	0.0878481	0.0568054
HCA_Mou_10827183_AATCGGTCATTGGTAC-Sanger	CoelEpi_Lhx9	CoelEpi	0.725967	0.0358809	0.124671	0.00907749	0.00865949	0.0250947	0.0361398	0.00275823	0.0132988	0.0184523
HCA_Mou_10827183_AATCGGTGTCTGATCA-Sanger	CoelEpi_Lhx9	CoelEpi	0.587206	0.0217892	0.0684398	0.0495978	0.0523951	0.0182863	0.115346	0.011529	0.0167167	0.0586934
HCA_Mou_10827183_AATCGGTGTGCAACTT-Sanger	CoelEpi_Gata2	Mesenchymal_GATA2	0.214588	0.0267256	0.0227804	0.0042878	0.00944413	0.433202	0.119306	0.0511409	0.10111	0.0174152
HCA_Mou_10827183_AATCGGTGTTAAAGAC-Sanger	Mesenchymal_Gata2	Mesenchymal_GATA2	0.124414	0.0156101	0.0102107	0.00515296	0.00964501	0.660509	0.10098	0.014704	0.0377542	0.0210202
HCA_Mou_10827183_AATCGGTTCACCTCGT-Sanger	Epithelial_Wnt7a	CoelEpi	0.343801	0.0649925	0.167259	0.035498	0.0235158	0.114664	0.0584492	0.0946898	0.0571647	0.0399656
HCA_Mou_10827183_AATCGGTTCTGGAGCC-Sanger	Supporting	CoelEpi	0.836214	0.026301	0.010075	0.0190982	0.00754749	0.0135421	0.0175669	0.00451054	0.0500063	0.0151383
HCA_Mou_10827183_ACACCAAAGCACACAG-Sanger	Mesenchymal_Gata2	Mesenchymal_GATA2	0.0863775	0.169005	0.0181481	0.00462341	0.0343766	0.518993	0.0443128	0.00429326	0.1129	0.00696932
HCA_Mou_10827183_ACACCAAAGCGTCTAT-Sanger	CoelEpi_Lhx9	CoelEpi	0.875481	0.0092317	0.011452	0.0072056	0.0093231	0.0156488	0.0547732	0.00166397	0.00561334	0.00960755
HCA_Mou_10827183_ACACCAAAGGCATGGT-Sanger	CoelEpi_Lhx9	Mesenchymal_LHX9	0.352945	0.0170705	0.0301062	0.00803397	0.0149056	0.0203116	0.432586	0.00464491	0.051312	0.0680832
HCA_Mou_10827183_ACACCAACAGACAAAT-Sanger	Supporting	Mesenchymal_GATA2	0.260244	0.0194387	0.0274374	0.00668589	0.00843426	0.435258	0.156852	0.00364527	0.0441138	0.0378907
HCA_Mou_10827183_ACACCAACATTTGCCC-Sanger	Mesenchymal_Gata2	Mesenchymal_GATA2	0.146541	0.0643624	0.0529967	0.0110337	0.0132151	0.291855	0.103384	0.0122409	0.24487	0.0595014
HCA_Mou_10827183_ACACCAAGTAAGCACG-Sanger	Mesenchymal_Gata2	Mesenchymal_GATA2	0.10292	0.177541	0.181606	0.0505209	0.026756	0.249605	0.1098	0.0415154	0.0456332	0.0141023
HCA_Mou_10827183_ACACCAAGTCACCCAG-Sanger	CoelEpi_Gata2	CoelEpi	0.694047	0.0961108	0.0300642	0.0125267	0.0114289	0.0439257	0.0587048	0.0162517	0.00959902	0.0273416
HCA_Mou_10827183_ACACCAAGTGGCTCCA-Sanger	Mesenchymal_Gata2	CoelEpi	0.128701	0.189773	0.0943045	0.020751	0.0200562	0.241326	0.0544931	0.0418158	0.183349	0.0254309
HCA_Mou_10827183_ACACCAAGTTACCAGT-Sanger	CoelEpi_Lhx9	CoelEpi	0.574892	0.0443836	0.114023	0.014406	0.00947314	0.0791434	0.0975497	0.00384088	0.0437934	0.0184948
HCA_Mou_10827183_ACACCAAGTTCACCTC-Sanger	Mesenchymal_Crabp1	Mesenchymal_GATA2	0.103046	0.0162666	0.0142598	0.00815385	0.0234063	0.537064	0.158352	0.0211881	0.108565	0.00969809
HCA_Mou_10827183_ACACCAATCATGCAAC-Sanger	Supporting	Supporting	0.0187949	0.00730428	0.0111626	0.00715054	0.106659	0.00451942	0.0378714	0.00532056	0.00993981	0.791278
HCA_Mou_10827183_ACACCAATCGGCGCAT-Sanger	Mesenchymal_Lhx9	CoelEpi	0.408645	0.0168999	0.0932898	0.00814746	0.0133717	0.0368018	0.311614	0.00519422	0.0224804	0.083555
HCA_Mou_10827183_ACACCCTAGCCCAATT-Sanger	Mesenchymal_Gata2	Mesenchymal_GATA2	0.199781	0.0856249	0.0261121	0.0135694	0.0237985	0.299938	0.248125	0.0172647	0.0611738	0.0246121
HCA_Mou_10827183_ACACCCTAGCGTTTAC-Sanger	Mesenchymal_Crabp1	Mesenchymal_LHX9	0.0273483	0.00888861	0.00506547	0.00354419	0.00909447	0.370304	0.544964	0.0024996	0.0177483	0.010543
HCA_Mou_10827183_ACACCCTAGCTCCCAG-Sanger	Mesenchymal_Crabp1	Mesenchymal_LHX9	0.0728524	0.0189555	0.0250168	0.00589999	0.0251365	0.32896	0.382749	0.045361	0.0558147	0.0392546
HCA_Mou_10827183_ACACCCTAGCTCCTTC-Sanger	Mesenchymal_Lhx9	Mesenchymal_LHX9	0.331841	0.0176278	0.0616629	0.0235786	0.0163783	0.0893637	0.402124	0.0065371	0.0112459	0.0396413
HCA_Mou_10827183_ACACCCTAGTGAATTG-Sanger	CoelEpi_Lhx9	CoelEpi	0.346684	0.0745282	0.0221056	0.0109921	0.0137468	0.057764	0.234658	0.0126266	0.0221534	0.204741
HCA_Mou_10827183_ACACCCTCAATGAAAC-Sanger	Mesenchymal_Lhx9	Mesenchymal_GATA2	0.111435	0.0172696	0.00946614	0.00631505	0.0232145	0.750893	0.0344485	0.00447232	0.0343102	0.00817562
HCA_Mou_10827183_ACACCCTCACGGTAAG-Sanger	Mesenchymal_Lhx9	Mesenchymal_GATA2	0.0476047	0.0259587	0.00910031	0.00424466	0.00991008	0.749253	0.11746	0.00242467	0.0230231	0.01102
HCA_Mou_10827183_ACACCCTCACGTTGGC-Sanger	Epithelial_Wnt7a	Endothelial	0.191666	0.322385	0.121846	0.0152366	0.030327	0.0519192	0.0721904	0.0127239	0.140987	0.0407188
HCA_Mou_10827183_ACACCCTCATCGTCGG-Sanger	Supporting	CoelEpi	0.691546	0.0218697	0.0174439	0.010437	0.0119691	0.0253255	0.0812466	0.00353088	0.111382	0.0252496
HCA_Mou_10827183_ACACCCTGTAGGGTAC-Sanger	Mesenchymal_Gata2	Mesenchymal_GATA2	0.0383656	0.0407485	0.0618244	0.00781265	0.0248512	0.567537	0.028396	0.00804612	0.215221	0.00719816
HCA_Mou_10827183_ACACCCTGTCCAGTGC-Sanger	CoelEpi_Lhx9	CoelEpi	0.711856	0.0494426	0.0274415	0.00970379	0.036657	0.04264	0.0734434	0.00498153	0.0149207	0.0289134
HCA_Mou_10827183_ACACCCTGTCTCCCTA-Sanger	Mesenchymal_Crabp1	Mesenchymal_GATA2	0.0735115	0.143361	0.0380855	0.0239154	0.163912	0.250751	0.130123	0.0175583	0.133068	0.0257151
HCA_Mou_10827183_ACACCCTGTGACTACT-Sanger	CoelEpi_Lhx9	CoelEpi	0.656577	0.0230343	0.0689513	0.00763154	0.00942808	0.0191501	0.156591	0.00289765	0.00878492	0.0469546
HCA_Mou_10827183_ACACCCTGTTCCATGA-Sanger	Supporting	CoelEpi	0.746156	0.00873473	0.0277194	0.0178207	0.00738947	0.00758221	0.082462	0.00522906	0.00931166	0.0875944
HCA_Mou_10827183_ACACCCTTCACCGGGT-Sanger	CoelEpi_Lhx9	CoelEpi	0.794473	0.0506458	0.0173863	0.00613883	0.00562601	0.0362905	0.0641071	0.00267008	0.00929537	0.0133673
HCA_Mou_10827183_ACACCCTTCACGACTA-Sanger	Mesenchymal_Crabp1	Mesenchymal_GATA2	0.160496	0.0216515	0.123862	0.00639287	0.0163807	0.378439	0.185261	0.0134227	0.0438053	0.0502886
HCA_Mou_10827183_ACACCCTTCCACGTTC-Sanger	CoelEpi_Lhx9	CoelEpi	0.442517	0.0646158	0.0595827	0.0133396	0.0130406	0.236163	0.0806852	0.00707359	0.0623499	0.020632
HCA_Mou_10827183_ACACCCTTCCAGAGGA-Sanger	Epithelial	Epithelial	0.00763251	0.00379059	0.93695	0.00313205	0.0235225	0.0046929	0.00344148	0.00846115	0.00502	0.0033567
HCA_Mou_10827183_ACACCCTTCCTAAGTG-Sanger	Supporting	CoelEpi	0.241281	0.0836549	0.0826529	0.0159578	0.014503	0.16813	0.136397	0.00552842	0.180071	0.0718253
HCA_Mou_10827183_ACACCCTTCGCAAGCC-Sanger	Mesenchymal_Crabp1	Mesenchymal_GATA2	0.293562	0.0415461	0.0360078	0.008169	0.0272678	0.451287	0.0888979	0.00718175	0.0272055	0.0188745
HCA_Mou_10827183_ACACCCTTCTACTTAC-Sanger	Mesenchymal_Gata2	CoelEpi	0.480812	0.0310134	0.0277832	0.00520523	0.0161005	0.27879	0.0429713	0.0789771	0.0249659	0.0133819
HCA_Mou_10827183_ACACCGGAGAGTCGGT-Sanger	Mesenchymal_Gata2	Mesenchymal_GATA2	0.0125706	0.0101253	0.00535638	0.00280652	0.00400101	0.774506	0.14256	0.00423254	0.0408726	0.00296899
HCA_Mou_10827183_ACACCGGAGGGTCTCC-Sanger	CoelEpi_Gata2	CoelEpi	0.700472	0.0200325	0.0169735	0.00780718	0.0180035	0.00866126	0.0932377	0.0100175	0.0055339	0.119261
HCA_Mou_10827183_ACACCGGAGTTAAGTG-Sanger	Epithelial	Epithelial	0.0086232	0.00621927	0.917107	0.0134638	0.0100324	0.00575396	0.00422395	0.0103005	0.0162998	0.00797585
HCA_Mou_10827183_ACACCGGCACTGTCGG-Sanger	CoelEpi_Lhx9	Mesenchymal_LHX9	0.253684	0.0200376	0.0173559	0.0137098	0.00990923	0.226627	0.40845	0.00456035	0.0118618	0.0338045
HCA_Mou_10827183_ACACCGGCAGCGAACA-Sanger	Mesenchymal_Gata2	Mesenchymal_GATA2	0.376896	0.0179648	0.00779384	0.0065108	0.0120598	0.478613	0.0440431	0.0353482	0.0102178	0.0105528
HCA_Mou_10827183_ACACCGGGTAAAGGAG-Sanger	Supporting	CoelEpi	0.481138	0.0140128	0.0268585	0.0143311	0.0235821	0.0141853	0.1112	0.00563437	0.0946142	0.214444
HCA_Mou_10827183_ACACCGGGTCACCTAA-Sanger	Supporting	CoelEpi	0.343588	0.0404805	0.0476534	0.0294939	0.12476	0.0568363	0.107153	0.0113708	0.0534346	0.185229
HCA_Mou_10827183_ACACCGGTCTTGTCAT-Sanger	CoelEpi_Gata2	CoelEpi	0.71983	0.0308157	0.0116955	0.00558006	0.0112996	0.0611816	0.0928275	0.0188407	0.0122434	0.0356856
HCA_Mou_10827183_ACACTGAAGAACAACT-Sanger	Immune	Immune	0.000103616	0.00395844	0.00999124	0.00173078	0.977198	0.000114654	0.000195575	0.00552473	0.000942364	0.000240371
HCA_Mou_10827183_ACACTGAAGCAGCCTC-Sanger	CoelEpi_Lhx9	PV	0.0660512	0.0182501	0.0195399	0.0142998	0.00807682	0.0735125	0.0506141	0.00791211	0.719402	0.0223417
HCA_Mou_10827183_ACACTGACACGACGAA-Sanger	CoelEpi_Gata2	CoelEpi	0.429495	0.0285037	0.0824046	0.00809712	0.0130732	0.221415	0.0908338	0.0640233	0.0390722	0.0230822
HCA_Mou_10827183_ACACTGAGTGAAATCA-Sanger	Mesenchymal_Gata2	CoelEpi	0.553388	0.0841875	0.0251275	0.0122209	0.00722484	0.131477	0.101334	0.0162603	0.0273162	0.0414632
HCA_Mou_10827183_ACACTGATCAACGAAA-Sanger	Endothelial	Endothelial	0.000598977	0.987352	0.00126296	0.000234519	0.00741533	0.000149332	0.000419709	0.000573229	0.00149823	0.000496044
HCA_Mou_10827183_ACACTGATCTGTCCGT-Sanger	CoelEpi_Lhx9	CoelEpi	0.272016	0.0564696	0.094068	0.0185846	0.020287	0.0942616	0.0626931	0.00649695	0.332447	0.0426763
HCA_Mou_10827183_ACAGCCGAGTCGATAA-Sanger	CoelEpi_Gata2	Mesenchymal_GATA2	0.119129	0.0196258	0.0686312	0.0110041	0.0674263	0.448829	0.131881	0.058413	0.0237763	0.0512847
HCA_Mou_10827183_ACAGCCGCAAAGGAAG-Sanger	Mesenchymal_Gata2	Mesenchymal_GATA2	0.122185	0.00703497	0.00388398	0.0031474	0.00783132	0.660956	0.176126	0.00253957	0.00512158	0.0111739
HCA_Mou_10827183_ACAGCCGCAAGCCATT-Sanger	CoelEpi_Gata2	Epithelial	0.0419706	0.200543	0.315642	0.0562717	0.0684325	0.0461371	0.0944566	0.0534899	0.0824333	0.0406231
HCA_Mou_10827183_ACAGCCGCAGCTGCTG-Sanger	Supporting	CoelEpi	0.264057	0.0468613	0.021944	0.0407014	0.0870411	0.141729	0.067916	0.00868881	0.291682	0.0293799
HCA_Mou_10827183_ACAGCCGGTATATCCG-Sanger	CoelEpi_Lhx9	CoelEpi	0.689364	0.021069	0.0485559	0.0158711	0.0111099	0.0436703	0.0904638	0.00883891	0.0583684	0.0126885
HCA_Mou_10827183_ACAGCCGGTATCGCAT-Sanger	CoelEpi_Lhx9	CoelEpi	0.874605	0.0113714	0.0315904	0.00751808	0.00908792	0.0102407	0.0327025	0.00347839	0.00508885	0.0143171
HCA_Mou_10827183_ACAGCCGGTATTAGCC-Sanger	Supporting	Mesenchymal_LHX9	0.136136	0.0395981	0.144522	0.0194273	0.0329207	0.152816	0.36974	0.00879645	0.0428351	0.0532082
HCA_Mou_10827183_ACAGCCGGTCAGAAGC-Sanger	CoelEpi_Lhx9	Erythroid	0.163094	0.0364569	0.0640736	0.242513	0.0383617	0.155665	0.17633	0.022062	0.0555085	0.045935
HCA_Mou_10827183_ACAGCCGGTCCGAACC-Sanger	CoelEpi_Lhx9	Epithelial	0.163925	0.0628167	0.543802	0.0229305	0.0111742	0.0231334	0.0868403	0.0123143	0.0169156	0.0561482
HCA_Mou_10827183_ACAGCCGGTCTAAAGA-Sanger	Supporting	Supporting	0.154547	0.0105855	0.0186195	0.0134797	0.0279614	0.012229	0.191936	0.00419115	0.240352	0.326099
HCA_Mou_10827183_ACAGCCGGTCTGGAGA-Sanger	Mesenchymal_Gata2	Mesenchymal_GATA2	0.119277	0.0145796	0.0129507	0.00271097	0.0152272	0.599503	0.204762	0.00440072	0.0132093	0.0133794
HCA_Mou_10827183_ACAGCCGGTCTTCTCG-Sanger	CoelEpi_Lhx9	PV	0.0494516	0.079878	0.0273911	0.021737	0.0266038	0.173377	0.103214	0.0188816	0.478126	0.0213407
HCA_Mou_10827183_ACAGCCGTCGAGCCCA-Sanger	Mesenchymal_Gata2	Mesenchymal_LHX9	0.0887409	0.0192715	0.0497376	0.022941	0.035049	0.144595	0.400732	0.011232	0.144719	0.0829823
HCA_Mou_10827183_ACAGCCGTCGTACCGG-Sanger	Mesenchymal_Lhx9	Mesenchymal_GATA2	0.0671466	0.0478545	0.355798	0.0497726	0.0417518	0.300412	0.0563656	0.00831493	0.0512754	0.0213087
HCA_Mou_10827183_ACAGCTAAGATCCTGT-Sanger	CoelEpi_Lhx9	CoelEpi	0.347097	0.0465218	0.173988	0.0129009	0.0086237	0.168369	0.14339	0.00513304	0.0390906	0.0548863
HCA_Mou_10827183_ACAGCTACACAGATTC-Sanger	Mesenchymal_Gata2	Mesenchymal_LHX9	0.135588	0.0312251	0.0144786	0.0150722	0.0166291	0.0647979	0.658052	0.00467944	0.017617	0.0418607
HCA_Mou_10827183_ACAGCTACAGATCGGA-Sanger	CoelEpi_Gata2	CoelEpi	0.632941	0.0799452	0.077477	0.0082345	0.00979645	0.0875942	0.0478252	0.00670993	0.0366954	0.0127808
HCA_Mou_10827183_ACAGCTACAGGTCTCG-Sanger	Mesenchymal_Gata2	CoelEpi	0.57473	0.00988255	0.0213094	0.0059303	0.0153624	0.208441	0.0419415	0.0966644	0.0143227	0.011416
HCA_Mou_10827183_ACAGCTACATTTCACT-Sanger	Mesenchymal_Crabp1	Mesenchymal_LHX9	0.271151	0.152227	0.015772	0.00732407	0.022179	0.16657	0.24871	0.0165769	0.0294439	0.0700463
HCA_Mou_10827183_ACAGCTAGTTCAGCGC-Sanger	CoelEpi_Gata2	CoelEpi	0.809032	0.0124804	0.0106997	0.00502108	0.0072126	0.0477571	0.0874493	0.00438741	0.00443194	0.0115283
HCA_Mou_10827183_ACAGCTAGTTGAACTC-Sanger	Endothelial	Endothelial	0.00144077	0.807255	0.029287	0.00278252	0.135301	0.000515748	0.0010784	0.0078107	0.0131608	0.00136824
HCA_Mou_10827183_ACAGCTAGTTGATTCG-Sanger	Mesenchymal_Gata2	Mesenchymal_GATA2	0.287888	0.0333609	0.047077	0.0176878	0.0738998	0.32483	0.117089	0.0236186	0.044631	0.0299175
HCA_Mou_10827183_ACAGCTAGTTGGTTTG-Sanger	Mesenchymal_Gata2	Mesenchymal_LHX9	0.111834	0.0439111	0.026569	0.0183747	0.0932828	0.320558	0.305739	0.00944051	0.0498584	0.0204321
HCA_Mou_10827183_ACAGCTATCCAAACAC-Sanger	Mesenchymal_Gata2	Mesenchymal_GATA2	0.13738	0.0155141	0.0155328	0.00442616	0.0153069	0.655097	0.0642636	0.0351963	0.0498668	0.00741578
HCA_Mou_10827183_ACAGCTATCCACGACG-Sanger	Supporting	Supporting	0.180647	0.00715529	0.190021	0.00812213	0.0274024	0.00705106	0.179217	0.0124951	0.0174149	0.370474
HCA_Mou_10827183_ACAGCTATCGAGGTAG-Sanger	CoelEpi_Gata2	Mesenchymal_LHX9	0.275556	0.043519	0.0432524	0.0072156	0.013359	0.170664	0.370945	0.0204563	0.0150207	0.040013
HCA_Mou_10827183_ACAGCTATCTACCTGC-Sanger	Mesenchymal_Gata2	CoelEpi	0.560674	0.0722248	0.0431217	0.0106516	0.0795365	0.141038	0.0371909	0.0253121	0.0155066	0.0147445
HCA_Mou_10827183_ACAGCTATCTCCTATA-Sanger	Mesenchymal_Gata2	CoelEpi	0.412261	0.0744807	0.0481921	0.0183515	0.0328701	0.168408	0.0912819	0.0512269	0.0765513	0.0263769
HCA_Mou_10827183_ACAGCTATCTCGAGTA-Sanger	Supporting	CoelEpi	0.412696	0.0575755	0.0693896	0.0279393	0.118152	0.0426096	0.127658	0.016902	0.0579153	0.0691629
HCA_Mou_10827183_ACATACGAGAATTCCC-Sanger	Supporting	CoelEpi	0.692524	0.0162153	0.0193463	0.0138146	0.0168016	0.0173097	0.0503972	0.0125156	0.072861	0.0882147
HCA_Mou_10827183_ACATACGCACCCAGTG-Sanger	Mesenchymal_Crabp1	Mesenchymal_GATA2	0.163149	0.0134326	0.00616583	0.00276822	0.0078243	0.624533	0.138934	0.0108468	0.0226867	0.00965957
HCA_Mou_10827183_ACATACGCAGAGTGTG-Sanger	Supporting	Mesenchymal_LHX9	0.0973044	0.0873935	0.102921	0.0217867	0.0162222	0.139569	0.2508	0.0187639	0.0766265	0.188613
HCA_Mou_10827183_ACATACGCATGAAGTA-Sanger	Supporting	CoelEpi	0.324436	0.00908381	0.0509463	0.0132567	0.0393441	0.0203098	0.294834	0.0068013	0.00931912	0.231669
HCA_Mou_10827183_ACATACGGTCATCGGC-Sanger	Mesenchymal_Gata2	Mesenchymal_GATA2	0.0413611	0.0795184	0.0444739	0.0114485	0.0408004	0.3654	0.118301	0.0140343	0.257195	0.0274676
HCA_Mou_10827183_ACATACGGTCCGACGT-Sanger	Mesenchymal_Gata2	Mesenchymal_LHX9	0.220174	0.0228146	0.036999	0.00766393	0.0150383	0.193507	0.38586	0.0040468	0.0838087	0.030089
HCA_Mou_10827183_ACATACGTCGACCAGC-Sanger	Supporting	Mesenchymal_GATA2	0.092344	0.109516	0.0362358	0.0313104	0.0569386	0.195669	0.171595	0.0207831	0.224002	0.0616055
HCA_Mou_10827183_ACATACGTCGAGAGCA-Sanger	Supporting	CoelEpi	0.300465	0.0562371	0.0404676	0.0235794	0.0125145	0.145727	0.0750277	0.00594814	0.266307	0.0737261
HCA_Mou_10827183_ACATACGTCGGAAATA-Sanger	Supporting	Mesenchymal_GATA2	0.250934	0.039802	0.0199637	0.0227505	0.0107763	0.25431	0.236162	0.0101505	0.0800038	0.075147
HCA_Mou_10827183_ACATACGTCTGCAGTA-Sanger	Supporting	Supporting	0.238598	0.0162157	0.03302	0.039502	0.0280219	0.0571139	0.20291	0.00598348	0.0620535	0.316582
HCA_Mou_10827183_ACATCAGAGATGGGTC-Sanger	CoelEpi_Lhx9	Mesenchymal_LHX9	0.291688	0.137377	0.0415274	0.0263406	0.0216511	0.144386	0.271978	0.0119497	0.0331833	0.0199186
HCA_Mou_10827183_ACATCAGAGGGCTTGA-Sanger	Supporting	Supporting	0.182764	0.0346382	0.0381386	0.0694558	0.0339884	0.0395096	0.103969	0.0163962	0.184552	0.296588
HCA_Mou_10827183_ACATCAGAGTCCTCCT-Sanger	Erythroid	Erythroid	0.000231782	0.000434691	0.000610421	0.993547	0.00336693	0.000348875	0.000407354	0.00017906	0.000536494	0.000337756
HCA_Mou_10827183_ACATCAGCAAGTCATC-Sanger	CoelEpi_Lhx9	CoelEpi	0.579953	0.0369066	0.0100356	0.00815197	0.0220162	0.0685884	0.222504	0.00667737	0.0149704	0.030196
HCA_Mou_10827183_ACATCAGCACAGACTT-Sanger	Mesenchymal_Gata2	Mesenchymal_GATA2	0.237034	0.0228218	0.0191975	0.00912265	0.0251424	0.566496	0.0320236	0.0325074	0.0450188	0.0106354
HCA_Mou_10827183_ACATCAGCAGGAATGC-Sanger	Mesenchymal_Lhx9	Mesenchymal_GATA2	0.128816	0.0266049	0.200535	0.0202373	0.0306462	0.381038	0.0550723	0.0170338	0.107074	0.0329428
HCA_Mou_10827183_ACATCAGCAGGGTTAG-Sanger	Supporting	CoelEpi	0.444697	0.0162886	0.0540206	0.0187768	0.0695133	0.0304083	0.0634771	0.00823638	0.0644299	0.230152
HCA_Mou_10827183_ACATCAGCAGGTGCCT-Sanger	Supporting	CoelEpi	0.344887	0.0200126	0.0650535	0.029732	0.00986505	0.0283458	0.168276	0.0106205	0.0699198	0.253288
HCA_Mou_10827183_ACATCAGCAGTGACAG-Sanger	CoelEpi_Lhx9	CoelEpi	0.825617	0.0205163	0.00880501	0.00324396	0.00668769	0.0128226	0.0790832	0.00175811	0.00604234	0.0354235
HCA_Mou_10827183_ACATCAGCAGTTAACC-Sanger	Mesenchymal_Gata2	PV	0.0594841	0.0161055	0.151848	0.0125549	0.0323374	0.21176	0.0215208	0.00880206	0.472975	0.0126132
HCA_Mou_10827183_ACATCAGCATGGTCTA-Sanger	Mesenchymal_Gata2	Mesenchymal_GATA2	0.107167	0.0632273	0.0212043	0.0103485	0.0239417	0.529397	0.213178	0.00599973	0.0134892	0.0120472
HCA_Mou_10827183_ACATCAGCATGTTGAC-Sanger	CoelEpi_Lhx9	CoelEpi	0.767125	0.0300503	0.011385	0.0114616	0.00518813	0.0596563	0.0542104	0.00235804	0.0407666	0.0177987
HCA_Mou_10827183_ACATCAGGTGCTCTTC-Sanger	Mesenchymal_Lhx9	CoelEpi	0.178594	0.055736	0.195077	0.021341	0.0240743	0.220389	0.128726	0.0182805	0.0710903	0.0866919
HCA_Mou_10827183_ACATCAGGTGTTTGTG-Sanger	Supporting	Mesenchymal_LHX9	0.248775	0.0275823	0.0691139	0.0147108	0.0253621	0.14105	0.364163	0.0117324	0.0308094	0.0667005
HCA_Mou_10827183_ACATCAGTCAGAGACG-Sanger	CoelEpi_Lhx9	CoelEpi	0.737169	0.0322475	0.0238071	0.0113304	0.0074671	0.0937626	0.0455784	0.00350593	0.0322476	0.0128847
HCA_Mou_10827183_ACATCAGTCTGGCGTG-Sanger	CoelEpi_Gata2	CoelEpi	0.85617	0.0365828	0.0223746	0.00950073	0.0121551	0.0177607	0.0235815	0.00366526	0.00574365	0.0124657
HCA_Mou_10827183_ACATGGTAGCCGGTAA-Sanger	Mesenchymal_Lhx9	PV	0.0403152	0.0545198	0.027232	0.0110892	0.0742441	0.17289	0.0297541	0.00840988	0.56358	0.0179659
HCA_Mou_10827183_ACATGGTAGTGGAGTC-Sanger	Mesenchymal_Gata2	CoelEpi	0.399411	0.0341704	0.065021	0.00918136	0.0159757	0.278207	0.0265867	0.0639409	0.100413	0.00709319
HCA_Mou_10827183_ACATGGTCACACGCTG-Sanger	Mesenchymal_Gata2	Neural	0.186227	0.0435569	0.0216103	0.00499633	0.0126807	0.102649	0.0517534	0.548346	0.0162989	0.0118818
HCA_Mou_10827183_ACATGGTCATATACGC-Sanger	Supporting	CoelEpi	0.485192	0.0302885	0.0244574	0.0125243	0.014054	0.135033	0.177986	0.00557375	0.0336134	0.081278
HCA_Mou_10827183_ACATGGTGTCGGATCC-Sanger	Mesenchymal_Gata2	CoelEpi	0.491315	0.0144499	0.0067498	0.00703641	0.0225614	0.350136	0.0500348	0.025411	0.0166211	0.0156845
HCA_Mou_10827183_ACATGGTTCAAGATCC-Sanger	CoelEpi_Lhx9	CoelEpi	0.676495	0.022943	0.0143684	0.0103783	0.0169516	0.138239	0.0502042	0.00382937	0.051439	0.0151525
HCA_Mou_10827183_ACCAGTAAGACCTAGG-Sanger	Mesenchymal_Crabp1	Mesenchymal_GATA2	0.0999859	0.00823193	0.0130152	0.0048034	0.0362671	0.701446	0.107325	0.00661109	0.0141234	0.00819106
HCA_Mou_10827183_ACCAGTAAGACTAAGT-Sanger	Mesenchymal_Gata2	Mesenchymal_LHX9	0.112099	0.00786169	0.0260093	0.00548498	0.0280144	0.145998	0.620669	0.0124486	0.029016	0.0124001
HCA_Mou_10827183_ACCAGTAAGACTTTCG-Sanger	CoelEpi_Lhx9	CoelEpi	0.71679	0.0345164	0.049221	0.011136	0.00771497	0.0420469	0.0454057	0.0484206	0.0161456	0.0286026
HCA_Mou_10827183_ACCAGTAAGATAGTCA-Sanger	Supporting	Mesenchymal_LHX9	0.284996	0.0209435	0.0654367	0.0113191	0.00915544	0.0177926	0.324579	0.0040652	0.0640317	0.19768
HCA_Mou_10827183_ACCAGTAAGATCTGCT-Sanger	Erythroid	Erythroid	0.000231906	0.000462102	0.000718852	0.991172	0.00555684	0.000324322	0.000455582	0.000229645	0.000430255	0.000417994
HCA_Mou_10827183_ACCAGTAAGCACCGCT-Sanger	Epithelial	CoelEpi	0.34314	0.015718	0.0167327	0.00880279	0.0243069	0.313213	0.228066	0.0134296	0.0212832	0.0153078
HCA_Mou_10827183_ACCAGTAAGGGTTTCT-Sanger	Supporting	CoelEpi	0.658354	0.00932169	0.014305	0.00990936	0.00900447	0.0043475	0.043372	0.00382424	0.090904	0.156658
HCA_Mou_10827183_ACCAGTACAAGCGCTC-Sanger	CoelEpi_Gata2	CoelEpi	0.327233	0.0258781	0.019295	0.00934915	0.0102625	0.157433	0.146532	0.131863	0.0415326	0.130621
HCA_Mou_10827183_ACCAGTACACACGCTG-Sanger	Erythroid	Erythroid	0.000168855	0.000266613	0.00029265	0.996169	0.00190115	0.000250455	0.000301915	0.000100264	0.000305271	0.000243594
HCA_Mou_10827183_ACCAGTACAGCCTGTG-Sanger	CoelEpi_Lhx9	CoelEpi	0.858671	0.0494831	0.00816765	0.00638494	0.0103867	0.0124128	0.0276999	0.00258671	0.00709245	0.0171147
HCA_Mou_10827183_ACCAGTAGTCGGCTCA-Sanger	Mesenchymal_Lhx9	Mesenchymal_GATA2	0.177555	0.0279517	0.0315907	0.00648593	0.0251156	0.54395	0.139113	0.00545537	0.0307951	0.0119883
HCA_Mou_10827183_ACCAGTAGTCTCCACT-Sanger	Erythroid	Erythroid	2.89059e-06	2.6312e-06	4.34027e-06	0.998277	0.00124516	7.54861e-05	0.000105192	4.57808e-05	0.000152345	8.91265e-05
HCA_Mou_10827183_ACCAGTAGTTAAGAAC-Sanger	Mesenchymal_Lhx9	CoelEpi	0.2574	0.0268322	0.0308549	0.00689658	0.0170304	0.256932	0.24116	0.0755991	0.0381168	0.0491785
HCA_Mou_10827183_ACCAGTATCAAACCAC-Sanger	Erythroid	Erythroid	0.000165539	0.000236692	0.000278914	0.997091	0.00143746	0.000191022	0.000173646	7.35761e-05	0.000213775	0.000138196
HCA_Mou_10827183_ACCAGTATCAACCATG-Sanger	Mesenchymal_Crabp1	Mesenchymal_GATA2	0.0780181	0.0290609	0.00807349	0.00792428	0.0166763	0.575415	0.247118	0.00331455	0.0247883	0.00961103
HCA_Mou_10827183_ACCAGTATCAGGTTCA-Sanger	Mesenchymal_Gata2	Mesenchymal_GATA2	0.306075	0.0129534	0.00727014	0.00441054	0.00907179	0.616871	0.0242982	0.00650244	0.00669799	0.00584919
HCA_Mou_10827183_ACCAGTATCCATGAAC-Sanger	Endothelial	Endothelial	0.000918295	0.953809	0.0168196	0.00242959	0.0191179	0.000501055	0.000862293	0.00180282	0.00213243	0.00160736
HCA_Mou_10827183_ACCAGTATCCCTCAGT-Sanger	CoelEpi_Gata2	CoelEpi	0.660876	0.0275216	0.114225	0.0287315	0.0100242	0.0441413	0.0481736	0.0182126	0.0381668	0.00992695
HCA_Mou_10827183_ACCAGTATCCGCAGTG-Sanger	Mesenchymal_Gata2	Mesenchymal_GATA2	0.0294246	0.0149627	0.00562359	0.00630389	0.0197388	0.397748	0.360727	0.00964495	0.148692	0.00713392
HCA_Mou_10827183_ACCAGTATCCTTCAAT-Sanger	Supporting	CoelEpi	0.431607	0.0429625	0.0538935	0.0181872	0.0364028	0.0767477	0.11494	0.0125301	0.160053	0.0526767
HCA_Mou_10827183_ACCCACTAGTACGACG-Sanger	Mesenchymal_Gata2	Mesenchymal_GATA2	0.0349055	0.0437858	0.102376	0.0104519	0.0157081	0.620502	0.0752344	0.00630073	0.0663519	0.0243833
HCA_Mou_10827183_ACCCACTCAAGTTCTG-Sanger	Mesenchymal_Gata2	PV	0.0632679	0.0141983	0.0237632	0.0100382	0.0237926	0.130878	0.119112	0.0194516	0.575244	0.0202544
HCA_Mou_10827183_ACCCACTCACGGTAAG-Sanger	Mesenchymal_Lhx9	Mesenchymal_GATA2	0.16849	0.0131396	0.0270374	0.00240774	0.0168604	0.402053	0.317181	0.00290667	0.0364063	0.0135177
HCA_Mou_10827183_ACCCACTGTAAAGTCA-Sanger	Mesenchymal_Gata2	CoelEpi	0.439068	0.0567503	0.0212271	0.00459507	0.0106056	0.325799	0.0507233	0.0226895	0.0508444	0.0176977
HCA_Mou_10827183_ACCCACTGTCAGAATA-Sanger	CoelEpi_Gata2	CoelEpi	0.690988	0.0335174	0.0645969	0.0112013	0.0155239	0.0951357	0.0255095	0.0126013	0.0428864	0.0080393
HCA_Mou_10827183_ACCCACTTCATTGCGA-Sanger	Erythroid	Erythroid	0.00012581	0.000144477	0.000241883	0.997204	0.00140764	0.000190437	0.000200716	6.95842e-05	0.000274758	0.00014026
HCA_Mou_10827183_ACCCACTTCGACAGCC-Sanger	CoelEpi_Lhx9	CoelEpi	0.474721	0.0561545	0.197916	0.015681	0.028675	0.0493149	0.105876	0.0129375	0.0275552	0.0311682
HCA_Mou_10827183_ACCCACTTCGGCGGTT-Sanger	Mesenchymal_Gata2	Mesenchymal_LHX9	0.0531188	0.0108611	0.0075475	0.00277535	0.0139072	0.150578	0.721774	0.00300574	0.0141113	0.0223217
HCA_Mou_10827183_ACCCACTTCGTCCAGG-Sanger	CoelEpi_Lhx9	CoelEpi	0.257125	0.193778	0.264398	0.0158531	0.0175865	0.0289205	0.146476	0.00919412	0.0193142	0.0473549
HCA_Mou_10827183_ACCGTAAAGGGCACTA-Sanger	Epithelial	Epithelial	0.0426572	0.0157014	0.765789	0.0575264	0.0142394	0.0169835	0.016537	0.0114497	0.0153801	0.0437364
HCA_Mou_10827183_ACCGTAAAGGGCTTCC-Sanger	Mesenchymal_Gata2	Mesenchymal_GATA2	0.0476134	0.0499144	0.0344094	0.0184388	0.0315203	0.488423	0.149911	0.0167756	0.148978	0.0140156
HCA_Mou_10827183_ACCGTAAAGTGCCATT-Sanger	Mesenchymal_Gata2	CoelEpi	0.258204	0.0414431	0.0607807	0.0157428	0.0338363	0.238047	0.0522002	0.0890388	0.188515	0.022193
HCA_Mou_10827183_ACCGTAACAAGGACAC-Sanger	Mesenchymal_Gata2	Mesenchymal_LHX9	0.198878	0.0213718	0.027096	0.00539883	0.016618	0.156128	0.234089	0.287499	0.0205567	0.0323646
HCA_Mou_10827183_ACCGTAACACAACTGT-Sanger	Mesenchymal_Gata2	CoelEpi	0.533884	0.0293483	0.0431774	0.00704765	0.014813	0.173967	0.120265	0.0307523	0.0201857	0.0265594
HCA_Mou_10827183_ACCGTAACAGATAATG-Sanger	CoelEpi_Lhx9	Mesenchymal_GATA2	0.23854	0.0653683	0.049838	0.012278	0.0106127	0.422591	0.108525	0.00420253	0.0577459	0.0302982
HCA_Mou_10827183_ACCGTAACAGCTGCTG-Sanger	Mesenchymal_Gata2	Mesenchymal_GATA2	0.20477	0.0172083	0.015886	0.00662874	0.0469254	0.406367	0.255811	0.0084976	0.0184031	0.0195028
HCA_Mou_10827183_ACCGTAACAGTACACT-Sanger	Mesenchymal_Lhx9	CoelEpi	0.444781	0.0226213	0.167633	0.0203704	0.0181193	0.0302631	0.164294	0.0133155	0.0322591	0.0863437
HCA_Mou_10827183_ACCGTAACATGGGAAC-Sanger	Supporting	CoelEpi	0.330834	0.0202394	0.0302746	0.024182	0.210446	0.0203195	0.129475	0.00988203	0.106641	0.117706
HCA_Mou_10827183_ACCGTAACATTTCACT-Sanger	Mesenchymal_Gata2	CoelEpi	0.641677	0.024092	0.0182163	0.0036748	0.0178494	0.163253	0.0205542	0.0925612	0.0102854	0.00783677
HCA_Mou_10827183_ACCGTAAGTATTACCG-Sanger	Supporting	CoelEpi	0.624942	0.0345374	0.15931	0.00865072	0.00796144	0.0237409	0.0463441	0.00413898	0.0255284	0.064846
HCA_Mou_10827183_ACCGTAAGTCGTCTTC-Sanger	Mesenchymal_Gata2	Mesenchymal_GATA2	0.179758	0.0164781	0.0215882	0.00865597	0.0301242	0.384091	0.255191	0.0107863	0.0700046	0.0233238
HCA_Mou_10827183_ACCGTAAGTGGCCCTA-Sanger	Mesenchymal_Lhx9	CoelEpi	0.253595	0.231781	0.0947892	0.0158707	0.025624	0.204411	0.0287936	0.00898945	0.12445	0.0116961
HCA_Mou_10827183_ACCGTAAGTGGTTTCA-Sanger	CoelEpi_Gata2	Mesenchymal_GATA2	0.347661	0.0942578	0.0368792	0.00576274	0.0090989	0.279948	0.145162	0.00686582	0.0464931	0.0278719
HCA_Mou_10827183_ACCGTAAGTTGTCTTT-Sanger	Mesenchymal_Lhx9	CoelEpi	0.516972	0.112797	0.0675131	0.00780309	0.019927	0.148602	0.0491402	0.00662861	0.043488	0.0271298
HCA_Mou_10827183_ACCGTAATCAGTTAGC-Sanger	CoelEpi_Gata2	CoelEpi	0.413967	0.0793237	0.0209336	0.00606722	0.013802	0.264837	0.113443	0.0131912	0.0448553	0.0295798
HCA_Mou_10827183_ACCTTTAAGATGCCTT-Sanger	Supporting	CoelEpi	0.325561	0.0206506	0.0138424	0.0173951	0.0840007	0.0452962	0.244329	0.0127149	0.146511	0.0896992
HCA_Mou_10827183_ACCTTTAAGCCTCGTG-Sanger	Mesenchymal_Gata2	Mesenchymal_GATA2	0.139731	0.00585487	0.00847497	0.00598433	0.0364539	0.62133	0.152152	0.00830763	0.0133005	0.0084101
HCA_Mou_10827183_ACCTTTACACGGATAG-Sanger	CoelEpi_Gata2	CoelEpi	0.784631	0.0824086	0.015079	0.0111358	0.0131537	0.0351406	0.0258441	0.0126303	0.00699488	0.0129821
HCA_Mou_10827183_ACCTTTACAGTCAGCC-Sanger	Epithelial_Wnt7a	CoelEpi	0.688039	0.0197441	0.0679867	0.007887	0.0116022	0.0112521	0.076178	0.00706013	0.00827412	0.101977
HCA_Mou_10827183_ACCTTTACAGTTAACC-Sanger	Supporting	Supporting	0.0914865	0.0213799	0.0510609	0.0115374	0.0113312	0.0105326	0.195475	0.00377748	0.00919726	0.594221
HCA_Mou_10827183_ACCTTTAGTAACGACG-Sanger	Mesenchymal_Gata2	PV	0.0147349	0.0410845	0.0122372	0.0042896	0.00747909	0.316135	0.0124446	0.00382567	0.585191	0.00257833
HCA_Mou_10827183_ACCTTTAGTAAGCACG-Sanger	Mesenchymal_Gata2	Epithelial	0.121141	0.101912	0.487612	0.0205246	0.0116718	0.128532	0.0619191	0.00720875	0.0369348	0.0225439
HCA_Mou_10827183_ACCTTTAGTTGACGTT-Sanger	Mesenchymal_Lhx9	Mesenchymal_GATA2	0.256502	0.0839926	0.0306396	0.0189025	0.0416807	0.415882	0.0512886	0.00932143	0.0747101	0.0170801
HCA_Mou_10827183_ACCTTTATCACAATGC-Sanger	Mesenchymal_Gata2	Mesenchymal_GATA2	0.0659485	0.026235	0.0962592	0.00856461	0.0307606	0.382422	0.263234	0.00782729	0.0972475	0.0215015
HCA_Mou_10827183_ACCTTTATCACAGGCC-Sanger	Mesenchymal_Gata2	CoelEpi	0.331358	0.0394364	0.102449	0.0098263	0.0188507	0.287263	0.0756371	0.0117439	0.106342	0.0170944
HCA_Mou_10827183_ACCTTTATCCCATTAT-Sanger	Supporting	CoelEpi	0.380295	0.0612725	0.0988813	0.0150739	0.011866	0.287102	0.041238	0.00671976	0.071099	0.0264524
HCA_Mou_10827183_ACCTTTATCCGAACGC-Sanger	Supporting	Supporting	0.176399	0.0103659	0.0644037	0.0113568	0.055133	0.00666942	0.128075	0.00873014	0.0106273	0.528241
HCA_Mou_10827183_ACCTTTATCTATCCCG-Sanger	Supporting	CoelEpi	0.779516	0.0297129	0.022608	0.00566281	0.0169428	0.0162613	0.0608222	0.00602597	0.0176783	0.0447697
HCA_Mou_10827183_ACGAGCCAGGAATCGC-Sanger	Endothelial	Endothelial	0.000935943	0.923914	0.0125887	0.000767099	0.0508251	0.00023344	0.000833618	0.00244366	0.00691358	0.000544547
HCA_Mou_10827183_ACGAGCCAGGCGCTCT-Sanger	CoelEpi_Lhx9	CoelEpi	0.168936	0.0807567	0.121279	0.173011	0.03015	0.0779115	0.162253	0.0120989	0.106956	0.0666484
HCA_Mou_10827183_ACGAGCCAGGGAAACA-Sanger	Mesenchymal_Crabp1	Mesenchymal_LHX9	0.0411149	0.0632887	0.0133812	0.00949901	0.0170203	0.159369	0.340256	0.00512792	0.321577	0.0293649
HCA_Mou_10827183_ACGAGCCAGGTGTGGT-Sanger	CoelEpi_Gata2	Mesenchymal_GATA2	0.353155	0.0715955	0.0314701	0.00592878	0.011299	0.365786	0.0564304	0.0609546	0.0306977	0.0126822
HCA_Mou_10827183_ACGAGCCCAACACCTA-Sanger	Mesenchymal_Crabp1	Mesenchymal_GATA2	0.0924377	0.00727264	0.00631108	0.00833093	0.0358331	0.512489	0.298789	0.00687447	0.0201402	0.0115218
HCA_Mou_10827183_ACGAGCCCAAGCGCTC-Sanger	Mesenchymal_Gata2	CoelEpi	0.180723	0.0598096	0.106857	0.00927976	0.0867929	0.200051	0.119232	0.0159543	0.187495	0.0338051
HCA_Mou_10827183_ACGAGCCCAATGGATA-Sanger	CoelEpi_Lhx9	CoelEpi	0.809472	0.0204676	0.0268968	0.0147625	0.0100548	0.0546632	0.0381168	0.00435234	0.0139409	0.00727306
HCA_Mou_10827183_ACGAGCCCACTCGACG-Sanger	Mesenchymal_Gata2	CoelEpi	0.361512	0.0160082	0.033326	0.0132473	0.0328383	0.302331	0.16198	0.0145216	0.0425198	0.0217157
HCA_Mou_10827183_ACGAGCCCATGTTCCC-Sanger	Mesenchymal_Gata2	Mesenchymal_GATA2	0.0526963	0.0398125	0.0972396	0.0085824	0.0323803	0.474935	0.0401537	0.00381267	0.221687	0.0287008
HCA_Mou_10827183_ACGAGCCGTATGAATG-Sanger	Mesenchymal_Lhx9	Mesenchymal_GATA2	0.320859	0.0404597	0.0436251	0.00858614	0.00804991	0.341035	0.11635	0.00904401	0.0483658	0.0636258
HCA_Mou_10827183_ACGAGCCGTGACCAAG-Sanger	CoelEpi_Lhx9	CoelEpi	0.624777	0.0125525	0.083387	0.0118701	0.014689	0.047699	0.136025	0.00395977	0.032099	0.0329411
HCA_Mou_10827183_ACGAGCCGTTCGGCAC-Sanger	Mesenchymal_Gata2	Mesenchymal_GATA2	0.187783	0.0408583	0.0100515	0.00462987	0.0128463	0.394579	0.248891	0.0265519	0.0435321	0.030276
HCA_Mou_10827183_ACGAGGAAGTAGATGT-Sanger	CoelEpi_Lhx9	CoelEpi	0.622603	0.0173759	0.0312534	0.0076369	0.0121425	0.159694	0.106722	0.00389231	0.0250426	0.0136377
HCA_Mou_10827183_ACGAGGACAGGACCCT-Sanger	Epithelial	Supporting	0.148622	0.0908222	0.132891	0.0210968	0.0340859	0.0459978	0.0918715	0.0162884	0.0663539	0.35197
HCA_Mou_10827183_ACGAGGACATCACCCT-Sanger	Supporting	CoelEpi	0.324566	0.0255596	0.134298	0.0123674	0.0299039	0.0238192	0.137012	0.00649157	0.0268483	0.279134
HCA_Mou_10827183_ACGAGGACATGACGGA-Sanger	Supporting	Supporting	0.0211437	0.00398588	0.0530919	0.00541694	0.004568	0.00216861	0.40868	0.00270435	0.00812898	0.490112
HCA_Mou_10827183_ACGAGGAGTAGAAAGG-Sanger	Epithelial_Wnt7a	Supporting	0.229582	0.0820063	0.0282	0.00854248	0.0336526	0.0183677	0.0650977	0.0194111	0.00873921	0.506401
HCA_Mou_10827183_ACGAGGAGTGTGAAAT-Sanger	Mesenchymal_Gata2	Endothelial	0.0562715	0.435024	0.134848	0.0379534	0.0132102	0.0908668	0.0611478	0.0123012	0.148211	0.0101659
HCA_Mou_10827183_ACGAGGAGTTCAACCA-Sanger	CoelEpi_Lhx9	CoelEpi	0.454659	0.0201178	0.0380352	0.0123014	0.0105569	0.299558	0.0987175	0.0044157	0.0413911	0.0202478
HCA_Mou_10827183_ACGAGGATCCATGCTC-Sanger	Mesenchymal_Gata2	CoelEpi	0.383649	0.108357	0.0156865	0.00657869	0.0142878	0.274247	0.0498108	0.0254693	0.10043	0.0214843
HCA_Mou_10827183_ACGATACAGACTTGAA-Sanger	Mesenchymal_Gata2	Mesenchymal_GATA2	0.0275887	0.0418695	0.0290756	0.0125463	0.0265657	0.298333	0.0499984	0.153039	0.35102	0.00996358
HCA_Mou_10827183_ACGATACAGATCCGAG-Sanger	Mesenchymal_Gata2	Mesenchymal_GATA2	0.0809137	0.0158816	0.0238534	0.00920011	0.052439	0.503619	0.0648105	0.0707687	0.167803	0.0107108
HCA_Mou_10827183_ACGATACAGGACACCA-Sanger	Erythroid	Erythroid	0.000287644	0.00029398	0.000413305	0.995453	0.00182285	0.000569427	0.00041553	0.000152752	0.000347879	0.000243682
HCA_Mou_10827183_ACGATACAGGGTATCG-Sanger	Neural	Neural	0.000775173	0.0012496	0.00351218	0.000846632	0.00685033	0.000311974	0.00064018	0.98387	0.000589997	0.0013535
HCA_Mou_10827183_ACGATACAGTCCATAC-Sanger	Supporting	Supporting	0.222673	0.0116132	0.0321286	0.014333	0.0613057	0.00777891	0.150966	0.00540198	0.0397599	0.45404
HCA_Mou_10827183_ACGATACCATACAGCT-Sanger	Mesenchymal_Gata2	Mesenchymal_LHX9	0.142909	0.0841	0.0340971	0.00678082	0.0119507	0.313195	0.271912	0.00526423	0.103903	0.0258885
HCA_Mou_10827183_ACGATACCATTATCTC-Sanger	CoelEpi_Lhx9	CoelEpi	0.725462	0.0176984	0.0323955	0.0042947	0.00815326	0.026035	0.152159	0.0024427	0.0108875	0.0204718
HCA_Mou_10827183_ACGATACCATTCTCAT-Sanger	Mesenchymal_Gata2	Mesenchymal_GATA2	0.222802	0.0298466	0.0214138	0.0105858	0.0595962	0.541586	0.0593331	0.0191167	0.0164664	0.0192529
HCA_Mou_10827183_ACGATACGTAATCGTC-Sanger	Mesenchymal_Lhx9	Mesenchymal_LHX9	0.0611422	0.0261298	0.149481	0.00780282	0.014012	0.241264	0.436277	0.00602376	0.0298854	0.0279822
HCA_Mou_10827183_ACGATACTCAAACGGG-Sanger	Mesenchymal_Crabp1	CoelEpi	0.395132	0.16565	0.073321	0.0317386	0.0274786	0.113352	0.0490723	0.0158381	0.110251	0.0181656
HCA_Mou_10827183_ACGATACTCACAGTAC-Sanger	Supporting	PV	0.0958888	0.0227132	0.0916813	0.0669192	0.0319675	0.0230005	0.0603134	0.0172348	0.499013	0.0912681
HCA_Mou_10827183_ACGATACTCAGCAACT-Sanger	CoelEpi_Lhx9	CoelEpi	0.466664	0.168877	0.0733122	0.0883619	0.025829	0.0363713	0.0744963	0.0085794	0.0302637	0.0272447
HCA_Mou_10827183_ACGATACTCCAGTATG-Sanger	Mesenchymal_Gata2	Mesenchymal_GATA2	0.0293747	0.0816578	0.0524639	0.0148626	0.0389875	0.191967	0.09514	0.0299235	0.438638	0.026985
HCA_Mou_10827183_ACGATACTCTCAAGTG-Sanger	Supporting	Mesenchymal_GATA2	0.161537	0.0518387	0.0618038	0.0297306	0.0343359	0.274577	0.150966	0.0100919	0.175071	0.0500475
HCA_Mou_10827183_ACGATGTAGCGCCTCA-Sanger	Mesenchymal_Gata2	Mesenchymal_GATA2	0.33215	0.0372436	0.0382548	0.0106327	0.0207156	0.350157	0.112458	0.032672	0.033247	0.0324696
HCA_Mou_10827183_ACGATGTCACAAGACG-Sanger	Mesenchymal_Gata2	Mesenchymal_GATA2	0.140252	0.0110649	0.00558989	0.00443568	0.0162918	0.645059	0.0958713	0.0338484	0.0405242	0.00706312
HCA_Mou_10827183_ACGATGTCACGGACAA-Sanger	Supporting	CoelEpi	0.619199	0.00884247	0.0165879	0.0107507	0.0214773	0.184459	0.0792838	0.00590315	0.0155081	0.037988
HCA_Mou_10827183_ACGATGTCAGGGTTAG-Sanger	CoelEpi_Gata2	CoelEpi	0.558872	0.119654	0.0203663	0.0158234	0.0184114	0.0678802	0.0705284	0.0096011	0.0767855	0.0420781
HCA_Mou_10827183_ACGATGTCATTCTTAC-Sanger	CoelEpi_Lhx9	CoelEpi	0.886073	0.0213104	0.00605332	0.00720339	0.012148	0.0162234	0.0326589	0.00211071	0.00629355	0.00992541
HCA_Mou_10827183_ACGATGTGTCTCACCT-Sanger	Mesenchymal_Gata2	Mesenchymal_LHX9	0.122943	0.0971093	0.0400918	0.0247309	0.015495	0.121268	0.434072	0.00980329	0.0382052	0.0962811
HCA_Mou_10827183_ACGATGTGTCTCCACT-Sanger	Supporting	Supporting	0.186388	0.035578	0.108833	0.0238081	0.0319555	0.0411078	0.204628	0.00821919	0.0285362	0.330947
HCA_Mou_10827183_ACGATGTGTGAGGGAG-Sanger	Supporting	Supporting	0.154534	0.0184946	0.0664405	0.037344	0.143773	0.0213359	0.183946	0.00984461	0.0628292	0.301457
HCA_Mou_10827183_ACGATGTGTTTCCACC-Sanger	Mesenchymal_Gata2	Mesenchymal_GATA2	0.113317	0.031755	0.020293	0.00688958	0.00789556	0.456597	0.290091	0.0386136	0.0145016	0.0200462
HCA_Mou_10827183_ACGATGTTCTTGTTTG-Sanger	CoelEpi_Lhx9	CoelEpi	0.829033	0.0298375	0.0359365	0.0088748	0.00723008	0.0130493	0.0350934	0.00470783	0.0155419	0.0206956
HCA_Mou_10827183_ACGCAGCAGCCAGTAG-Sanger	CoelEpi_Gata2	CoelEpi	0.33536	0.0369531	0.0916267	0.00766074	0.0156825	0.317873	0.0782443	0.0231862	0.0665798	0.0268346
HCA_Mou_10827183_ACGCAGCCAAGGGTCA-Sanger	CoelEpi_Lhx9	CoelEpi	0.199833	0.102702	0.0769459	0.0142079	0.0198659	0.30484	0.028692	0.00745928	0.232935	0.0125186
HCA_Mou_10827183_ACGCAGCCAGTATCTG-Sanger	Supporting	Mesenchymal_LHX9	0.144544	0.0428713	0.0354481	0.0472842	0.0871262	0.143141	0.230995	0.0134097	0.186693	0.0684886
HCA_Mou_10827183_ACGCAGCGTAACGCGA-Sanger	Supporting	CoelEpi	0.358387	0.0284142	0.0560103	0.0378589	0.0305841	0.0166247	0.098717	0.00775438	0.337713	0.0279364
HCA_Mou_10827183_ACGCAGCGTATATCCG-Sanger	Immune	Immune	8.57052e-05	0.00361177	0.0103434	0.00191127	0.976487	0.000103053	0.000164969	0.00620574	0.000868635	0.000218409
HCA_Mou_10827183_ACGCAGCGTATATGAG-Sanger	CoelEpi_Lhx9	CoelEpi	0.900684	0.0192145	0.0075611	0.00882529	0.00981464	0.0186817	0.0174867	0.00260806	0.0092273	0.00589722
HCA_Mou_10827183_ACGCAGCGTGAGGGTT-Sanger	Supporting	CoelEpi	0.633108	0.0417925	0.0358071	0.00686735	0.00654609	0.111031	0.0725053	0.00291338	0.0337738	0.0556553
HCA_Mou_10827183_ACGCAGCGTGCAGACA-Sanger	Mesenchymal_Gata2	Mesenchymal_LHX9	0.115052	0.0826496	0.0762491	0.0121432	0.0212328	0.0986549	0.459724	0.00871158	0.0995681	0.0260147
HCA_Mou_10827183_ACGCAGCGTTATCACG-Sanger	Mesenchymal_Gata2	Mesenchymal_GATA2	0.0370353	0.0326515	0.0129465	0.00460764	0.0150878	0.664547	0.0337198	0.125525	0.0683889	0.00549055
HCA_Mou_10827183_ACGCAGCGTTCCAACA-Sanger	Supporting	Immune	0.153581	0.0569908	0.0515447	0.0476647	0.199366	0.02159	0.136953	0.0182593	0.182287	0.131764
HCA_Mou_10827183_ACGCAGCTCCAATGGT-Sanger	Supporting	CoelEpi	0.243002	0.0356172	0.156325	0.028001	0.0362168	0.147633	0.0769457	0.0160921	0.210794	0.0493727
HCA_Mou_10827183_ACGCAGCTCTCGAGTA-Sanger	CoelEpi_Gata2	Mesenchymal_GATA2	0.22898	0.0508103	0.0629149	0.0227735	0.0930804	0.338977	0.0552892	0.030158	0.0830819	0.0339346
HCA_Mou_10827183_ACGCCAGAGAAACCAT-Sanger	Mesenchymal_Gata2	Mesenchymal_GATA2	0.042146	0.0969819	0.0333337	0.0175859	0.0327014	0.415711	0.093131	0.0549644	0.196696	0.0167479
HCA_Mou_10827183_ACGCCAGCACAACTGT-Sanger	CoelEpi_Lhx9	CoelEpi	0.630593	0.0612878	0.0171378	0.00880242	0.0259705	0.163713	0.0525087	0.00392855	0.0213971	0.0146608
HCA_Mou_10827183_ACGCCAGGTCTCTCTG-Sanger	Erythroid	Erythroid	1.52464e-06	1.70109e-06	2.60436e-06	0.998513	0.00118074	6.00658e-05	5.51243e-05	3.55371e-05	8.25494e-05	6.66682e-05
HCA_Mou_10827183_ACGCCAGGTTCCCTTG-Sanger	Supporting	CoelEpi	0.48832	0.015159	0.0387318	0.0529145	0.0405106	0.0253036	0.151597	0.0081727	0.0255782	0.153712
HCA_Mou_10827183_ACGCCAGTCCTTTACA-Sanger	Mesenchymal_Gata2	CoelEpi	0.673371	0.0127902	0.0194448	0.0075012	0.00916298	0.205897	0.0437355	0.01043	0.012276	0.00539085
HCA_Mou_10827183_ACGCCAGTCTGTCTAT-Sanger	Mesenchymal_Lhx9	CoelEpi	0.598309	0.0319983	0.0442791	0.00924563	0.0112389	0.0783509	0.115968	0.00333109	0.0126571	0.094622
HCA_Mou_10827183_ACGCCGAAGCGTAGTG-Sanger	CoelEpi_Lhx9	CoelEpi	0.788038	0.0132931	0.0060978	0.00591744	0.00790439	0.0400983	0.118526	0.0029027	0.00457868	0.0126436
HCA_Mou_10827183_ACGCCGAAGGGTTCCC-Sanger	Supporting	CoelEpi	0.189062	0.00949831	0.262377	0.0420619	0.107086	0.0280137	0.0965919	0.0150597	0.0292104	0.221039
HCA_Mou_10827183_ACGCCGAAGTCCATAC-Sanger	Mesenchymal_Gata2	Epithelial	0.0224345	0.0629147	0.332605	0.014695	0.0187935	0.236478	0.0297116	0.0139492	0.232898	0.0355198
HCA_Mou_10827183_ACGCCGAAGTCTCAAC-Sanger	Mesenchymal_Gata2	CoelEpi	0.432533	0.0456465	0.0304094	0.0151137	0.0201756	0.372909	0.0282818	0.0236927	0.0201907	0.011048
HCA_Mou_10827183_ACGCCGACAGACGCTC-Sanger	Mesenchymal_Gata2	CoelEpi	0.246572	0.300411	0.0779212	0.0128489	0.0379111	0.157826	0.0839044	0.0328918	0.0329095	0.0168046
HCA_Mou_10827183_ACGCCGACAGCTTCGG-Sanger	Supporting	CoelEpi	0.477419	0.0101599	0.0236411	0.0334598	0.0216194	0.0730658	0.188455	0.00831196	0.0349613	0.128907
HCA_Mou_10827183_ACGCCGACATACTACG-Sanger	Supporting	Supporting	0.179485	0.0185585	0.00935303	0.0136831	0.00840362	0.00961446	0.143904	0.00547265	0.0137819	0.597744
HCA_Mou_10827183_ACGCCGACATCCCATC-Sanger	Mesenchymal_Gata2	Mesenchymal_LHX9	0.138546	0.0573944	0.0355436	0.00945794	0.0546507	0.19334	0.389756	0.0490612	0.05191	0.0203397
HCA_Mou_10827183_ACGCCGAGTCGACTGC-Sanger	CoelEpi_Lhx9	CoelEpi	0.78078	0.0299442	0.033175	0.0164237	0.00835909	0.0592259	0.0397941	0.00432345	0.0151613	0.0128132
HCA_Mou_10827183_ACGCCGAGTTATTCTC-Sanger	CoelEpi_Gata2	Mesenchymal_GATA2	0.358137	0.0247807	0.0159817	0.00439787	0.0145916	0.462188	0.0799976	0.0094926	0.0154245	0.0150084
HCA_Mou_10827183_ACGCCGATCAGATAAG-Sanger	CoelEpi_Gata2	CoelEpi	0.815899	0.014707	0.00716451	0.00630542	0.00969317	0.0676582	0.0488306	0.00397919	0.0103187	0.0154446
HCA_Mou_10827183_ACGCCGATCCGCTGTT-Sanger	Mesenchymal_Gata2	Mesenchymal_LHX9	0.0867055	0.00651352	0.011911	0.00317676	0.00925639	0.111539	0.665516	0.0108185	0.0379779	0.0565856
HCA_Mou_10827183_ACGCCGATCCTCGCAT-Sanger	Mesenchymal_Gata2	Mesenchymal_GATA2	0.151855	0.0322793	0.0153767	0.00714466	0.0131431	0.634107	0.049257	0.0547376	0.0271459	0.0149534
HCA_Mou_10827183_ACGGAGAAGCACACAG-Sanger	Mesenchymal_Gata2	Mesenchymal_GATA2	0.11923	0.0768498	0.0189155	0.00762153	0.0171627	0.467173	0.212941	0.0114027	0.04056	0.0281435
HCA_Mou_10827183_ACGGAGAAGGTGATAT-Sanger	CoelEpi_Lhx9	CoelEpi	0.624169	0.00907755	0.0138003	0.00713905	0.0226867	0.253797	0.053591	0.00292697	0.00609569	0.00671674
HCA_Mou_10827183_ACGGAGACATAAAGGT-Sanger	CoelEpi_Gata2	CoelEpi	0.468763	0.0636127	0.164774	0.00992633	0.0184828	0.0129798	0.108851	0.00723576	0.0117259	0.133649
HCA_Mou_10827183_ACGGAGATCGTTACAG-Sanger	Mesenchymal_Crabp1	Mesenchymal_GATA2	0.117184	0.0791796	0.0271046	0.0130003	0.0250938	0.177204	0.275553	0.0607322	0.193035	0.0319129
HCA_Mou_10827183_ACGGCCAAGAATGTTG-Sanger	CoelEpi_Gata2	CoelEpi	0.519501	0.0680073	0.0214704	0.00863429	0.0192899	0.184776	0.056823	0.068902	0.0229613	0.0296348
HCA_Mou_10827183_ACGGCCAAGCAGGTCA-Sanger	Supporting	Mesenchymal_LHX9	0.219924	0.024543	0.0209741	0.0132164	0.00994421	0.0977163	0.275107	0.00773892	0.0979675	0.232869
HCA_Mou_10827183_ACGGCCACAATCTACG-Sanger	Mesenchymal_Gata2	Mesenchymal_GATA2	0.0492401	0.0247428	0.011145	0.00602105	0.0191656	0.74175	0.0378084	0.00774985	0.0906261	0.0117507
HCA_Mou_10827183_ACGGCCACACCTATCC-Sanger	Mesenchymal_Gata2	Mesenchymal_GATA2	0.208031	0.0133895	0.014046	0.00733433	0.00850017	0.420362	0.279738	0.0033061	0.019729	0.0255639
HCA_Mou_10827183_ACGGCCAGTCCGAACC-Sanger	Supporting	PV	0.100444	0.0318467	0.0182612	0.0160219	0.0274373	0.0330709	0.0835365	0.00616125	0.572979	0.110242
HCA_Mou_10827183_ACGGCCAGTTGTCGCG-Sanger	CoelEpi_Lhx9	CoelEpi	0.698798	0.027519	0.0761183	0.0228647	0.0232393	0.0645716	0.0426623	0.00664039	0.0174452	0.0201411
HCA_Mou_10827183_ACGGCCATCACAGGCC-Sanger	CoelEpi_Lhx9	CoelEpi	0.50483	0.0298184	0.0187925	0.0135104	0.0126821	0.0755152	0.165943	0.00533822	0.0185741	0.154996
HCA_Mou_10827183_ACGGCCATCCGTAGGC-Sanger	CoelEpi_Lhx9	CoelEpi	0.747226	0.0235472	0.0530886	0.011301	0.0107218	0.0862876	0.0438598	0.002771	0.00974395	0.0114529
HCA_Mou_10827183_ACGGGCTAGATGCGAC-Sanger	Mesenchymal_Gata2	Mesenchymal_GATA2	0.0120524	0.0170967	0.00447605	0.00562983	0.00739305	0.796288	0.0270354	0.00252401	0.123897	0.00360712
HCA_Mou_10827183_ACGGGCTAGGGCTCTC-Sanger	CoelEpi_Gata2	CoelEpi	0.688067	0.0638445	0.0418091	0.0134523	0.0240083	0.0707381	0.0252313	0.0474288	0.0166401	0.00878037
HCA_Mou_10827183_ACGGGCTAGTCGATAA-Sanger	CoelEpi_Lhx9	CoelEpi	0.326416	0.0612039	0.0457129	0.0358992	0.031589	0.0319493	0.132182	0.00872666	0.253088	0.0732333
HCA_Mou_10827183_ACGGGCTAGTTACCCA-Sanger	Mesenchymal_Gata2	Mesenchymal_GATA2	0.104697	0.0642005	0.011248	0.00667262	0.0179851	0.633794	0.0423482	0.0197319	0.0892531	0.0100694
HCA_Mou_10827183_ACGGGCTCAATGGAAT-Sanger	CoelEpi_Gata2	CoelEpi	0.569363	0.121552	0.0807155	0.0385489	0.0316753	0.0281455	0.067734	0.0161019	0.0122697	0.0338942
HCA_Mou_10827183_ACGGGCTGTAAAGTCA-Sanger	Erythroid	Erythroid	0.00100683	0.00150822	0.00112526	0.987437	0.00395922	0.00159858	0.00104266	0.000299419	0.00133647	0.000686044
HCA_Mou_10827183_ACGGGCTGTAAGGATT-Sanger	Supporting	CoelEpi	0.329202	0.121838	0.049907	0.00842946	0.0355618	0.259687	0.0404001	0.0175922	0.125652	0.011731
HCA_Mou_10827183_ACGGGCTGTCTTCTCG-Sanger	Mesenchymal_Gata2	CoelEpi	0.315466	0.0888569	0.0758343	0.0130836	0.025554	0.110712	0.0749522	0.232292	0.0365481	0.026701
HCA_Mou_10827183_ACGGGTCAGGCGTACA-Sanger	Endothelial	Endothelial	0.000575916	0.955253	0.00391084	0.000426999	0.0344124	0.000115864	0.00040938	0.00113159	0.003423	0.000341089
HCA_Mou_10827183_ACGGGTCAGGGATCTG-Sanger	Supporting	CoelEpi	0.50256	0.0219766	0.0138505	0.0162803	0.0340774	0.0688696	0.133441	0.0081731	0.120196	0.0805747
HCA_Mou_10827183_ACGGGTCCAGCTGCAC-Sanger	CoelEpi_Lhx9	Mesenchymal_LHX9	0.118086	0.0167871	0.152993	0.00837267	0.0127085	0.130831	0.335403	0.00909475	0.138951	0.0767738
HCA_Mou_10827183_ACGGGTCCAGGAACGT-Sanger	Supporting	Supporting	0.104017	0.0298252	0.0357012	0.0140834	0.0212016	0.0549736	0.220012	0.0136211	0.0946295	0.411935
HCA_Mou_10827183_ACGGGTCGTCGCCATG-Sanger	Supporting	CoelEpi	0.205507	0.023408	0.0211151	0.0392605	0.0264266	0.0967573	0.187334	0.00846208	0.322517	0.0692118
HCA_Mou_10827183_ACGGGTCGTCGCGAAA-Sanger	Mesenchymal_Lhx9	PV	0.117732	0.027815	0.0382632	0.00907058	0.0107515	0.203782	0.0515124	0.00571183	0.510413	0.0249484
HCA_Mou_10827183_ACGGGTCGTGTGAATA-Sanger	Supporting	CoelEpi	0.517337	0.0229319	0.0200802	0.0487466	0.032677	0.0578003	0.136057	0.0171245	0.107487	0.0397578
HCA_Mou_10827183_ACGGGTCTCACGACTA-Sanger	Mesenchymal_Crabp1	Mesenchymal_GATA2	0.030171	0.0178212	0.00527487	0.00348599	0.0125665	0.748692	0.127304	0.00683403	0.0418877	0.00596266
HCA_Mou_10827183_ACGGGTCTCTACTCAT-Sanger	Supporting	Supporting	0.183053	0.0053355	0.152461	0.00644077	0.0128847	0.00257105	0.152426	0.00381415	0.00389874	0.477116
HCA_Mou_10827183_ACGTCAAAGACAATAC-Sanger	Supporting	CoelEpi	0.335283	0.0392426	0.0198333	0.0717112	0.0227726	0.0383719	0.0474098	0.0316152	0.0865314	0.307229
HCA_Mou_10827183_ACGTCAACACCACCAG-Sanger	Epithelial	Epithelial	0.0151816	0.0163863	0.883793	0.00868789	0.00575042	0.0102515	0.0081663	0.00348435	0.025794	0.0225047
HCA_Mou_10827183_ACGTCAAGTATGAAAC-Sanger	Mesenchymal_Gata2	Mesenchymal_GATA2	0.174846	0.0775007	0.0358158	0.0160159	0.0267563	0.448649	0.0755261	0.0145029	0.114126	0.0162618
HCA_Mou_10827183_ACGTCAAGTGCATCTA-Sanger	CoelEpi_Lhx9	CoelEpi	0.51104	0.0804074	0.0321098	0.0466577	0.0377998	0.0499801	0.181209	0.00719874	0.0143951	0.0392022
HCA_Mou_10827183_ACGTCAAGTGGTGTAG-Sanger	CoelEpi_Lhx9	CoelEpi	0.638461	0.011213	0.00513113	0.00599454	0.00638373	0.098442	0.108872	0.00330757	0.0971045	0.02509
HCA_Mou_10827183_ACGTCAATCCGTAGGC-Sanger	CoelEpi_Lhx9	CoelEpi	0.512448	0.0368859	0.01041	0.0102388	0.0136751	0.233049	0.151669	0.00715456	0.008724	0.0157461
HCA_Mou_10827183_ACGTCAATCTTGTTTG-Sanger	CoelEpi_Gata2	Mesenchymal_GATA2	0.0835764	0.107636	0.0377864	0.010714	0.0157814	0.419589	0.0458849	0.136893	0.12735	0.0147899
HCA_Mou_10827183_ACTATCTAGACAATAC-Sanger	Mesenchymal_Lhx9	Mesenchymal_GATA2	0.197612	0.0389405	0.0504011	0.0110702	0.0281513	0.408063	0.0915526	0.00600776	0.139213	0.0289889
HCA_Mou_10827183_ACTATCTCACATTCGA-Sanger	Supporting	CoelEpi	0.386023	0.0106154	0.0403481	0.00537334	0.0160809	0.0226285	0.352824	0.0119595	0.00571001	0.148437
HCA_Mou_10827183_ACTATCTCACTTGGAT-Sanger	Mesenchymal_Gata2	Endothelial	0.045121	0.363797	0.174928	0.0350461	0.0266123	0.163802	0.0362423	0.0217748	0.123221	0.00945704
HCA_Mou_10827183_ACTATCTCAGTTAACC-Sanger	CoelEpi_Lhx9	CoelEpi	0.765869	0.0395753	0.048921	0.008938	0.017789	0.0327797	0.0482971	0.00315632	0.0076431	0.0270311
HCA_Mou_10827183_ACTATCTGTCTGATCA-Sanger	Mesenchymal_Gata2	Mesenchymal_GATA2	0.071585	0.0574602	0.0816328	0.00863767	0.0149482	0.481594	0.108354	0.0087711	0.143551	0.0234653
HCA_Mou_10827183_ACTATCTGTGTCAATC-Sanger	Supporting	CoelEpi	0.59943	0.0157285	0.0266031	0.0172317	0.147728	0.0158431	0.0822373	0.0102926	0.0211342	0.0637715
HCA_Mou_10827183_ACTATCTTCGAATGGG-Sanger	CoelEpi_Lhx9	CoelEpi	0.774647	0.0315244	0.0158406	0.0154615	0.0173063	0.035908	0.0366978	0.00385264	0.0484363	0.020325
HCA_Mou_10827183_ACTATCTTCTACTTAC-Sanger	CoelEpi_Lhx9	Epithelial	0.26773	0.0543605	0.435314	0.0428362	0.015042	0.0520604	0.0372478	0.00789559	0.0657316	0.0217812
HCA_Mou_10827183_ACTGAACAGAGCCCAA-Sanger	Supporting	CoelEpi	0.246109	0.0117127	0.418894	0.00656279	0.0156469	0.0723512	0.185571	0.00562976	0.00980447	0.0277185
HCA_Mou_10827183_ACTGAACCAAACGCGA-Sanger	Epithelial	Epithelial	0.048016	0.0235641	0.681063	0.0758458	0.0270649	0.0203369	0.0333528	0.0187713	0.035206	0.0367791
HCA_Mou_10827183_ACTGAACCAAGAAGAG-Sanger	CoelEpi_Gata2	CoelEpi	0.656509	0.0226918	0.0140862	0.00866704	0.0137285	0.100503	0.145608	0.00862697	0.0123197	0.0172594
HCA_Mou_10827183_ACTGAACCAAGTAGTA-Sanger	Supporting	Mesenchymal_GATA2	0.280904	0.0416975	0.123233	0.0155009	0.0276384	0.377616	0.0503937	0.0105637	0.0581802	0.0142729
HCA_Mou_10827183_ACTGAACCACGACTCG-Sanger	Mesenchymal_Gata2	Mesenchymal_GATA2	0.304867	0.0130465	0.0152426	0.00394837	0.0128963	0.391226	0.193357	0.00960431	0.0245246	0.0312879
HCA_Mou_10827183_ACTGAACCACTTCGAA-Sanger	Endothelial	Endothelial	0.000941223	0.890802	0.00746707	0.000860732	0.093685	0.000206994	0.00102098	0.00093881	0.00328268	0.000794112
HCA_Mou_10827183_ACTGAACCATGCAATC-Sanger	Mesenchymal_Gata2	CoelEpi	0.191471	0.171233	0.167428	0.0266884	0.0111726	0.133338	0.159018	0.0251175	0.0565129	0.0580212
HCA_Mou_10827183_ACTGAACGTAGCTAAA-Sanger	Mesenchymal_Gata2	Mesenchymal_GATA2	0.286593	0.0126946	0.00708513	0.00445499	0.0119782	0.629365	0.0249118	0.0113172	0.00701684	0.00458302
HCA_Mou_10827183_ACTGAACGTCCAAGTT-Sanger	Neural	Neural	0.00408182	0.0027447	0.0191657	0.00460759	0.0213937	0.00103238	0.00333613	0.937178	0.00176982	0.00469028
HCA_Mou_10827183_ACTGAACGTCGCGGTT-Sanger	Mesenchymal_Gata2	Mesenchymal_GATA2	0.14396	0.0440869	0.0236895	0.00688061	0.027811	0.578484	0.131329	0.00826991	0.0220911	0.0133972
HCA_Mou_10827183_ACTGAACTCAACACTG-Sanger	Mesenchymal_Gata2	Epithelial	0.0157422	0.0118472	0.542024	0.00382842	0.0157759	0.308726	0.0454963	0.00591613	0.0403427	0.0103012
HCA_Mou_10827183_ACTGAACTCACTCTTA-Sanger	Supporting	CoelEpi	0.247456	0.0281414	0.0173206	0.0176401	0.0736683	0.0429311	0.22668	0.00953543	0.165847	0.170781
HCA_Mou_10827183_ACTGAACTCCTCCTAG-Sanger	Mesenchymal_Gata2	Mesenchymal_GATA2	0.13921	0.0257987	0.037419	0.0126543	0.0682988	0.60197	0.049569	0.0290379	0.0200574	0.015985
HCA_Mou_10827183_ACTGAACTCCTTGACC-Sanger	Mesenchymal_Gata2	CoelEpi	0.394502	0.0184523	0.0459881	0.0127388	0.0155717	0.28211	0.118952	0.0532619	0.0354288	0.0229946
HCA_Mou_10827183_ACTGAGTAGGAATGGA-Sanger	Supporting	PV	0.14396	0.0366305	0.0322719	0.0166588	0.0113468	0.0303573	0.0732816	0.00618691	0.58922	0.0600865
HCA_Mou_10827183_ACTGAGTCAGACACTT-Sanger	CoelEpi_Lhx9	CoelEpi	0.653922	0.0118823	0.0154598	0.0149673	0.0181783	0.128647	0.13459	0.00667852	0.00947262	0.0062013
HCA_Mou_10827183_ACTGAGTCAGGTGGAT-Sanger	CoelEpi_Gata2	CoelEpi	0.732715	0.0384494	0.0327752	0.00734738	0.0084322	0.0821733	0.0516881	0.00436433	0.0253486	0.0167064
HCA_Mou_10827183_ACTGAGTGTAGAGTGC-Sanger	Mesenchymal_Gata2	Mesenchymal_GATA2	0.122374	0.0339517	0.020073	0.0142789	0.0279864	0.662462	0.0289608	0.0553042	0.0266164	0.00799264
HCA_Mou_10827183_ACTGAGTGTCGACTAT-Sanger	Mesenchymal_Gata2	CoelEpi	0.735221	0.0132676	0.0241732	0.0110688	0.0096162	0.146838	0.0242096	0.0226419	0.00592868	0.00703527
HCA_Mou_10827183_ACTGAGTGTGGGTCAA-Sanger	CoelEpi_Lhx9	CoelEpi	0.800946	0.0260413	0.0143726	0.00897589	0.00941203	0.0235401	0.0739799	0.00379935	0.0153615	0.0235714
HCA_Mou_10827183_ACTGAGTTCAACGCTA-Sanger	CoelEpi_Gata2	CoelEpi	0.662731	0.0278949	0.115778	0.0167883	0.0273306	0.0523486	0.0421584	0.0112907	0.0193816	0.0242984
HCA_Mou_10827183_ACTGAGTTCACTTCAT-Sanger	Mesenchymal_Gata2	CoelEpi	0.619931	0.0412506	0.024137	0.0041866	0.0321597	0.100887	0.10164	0.0240353	0.0288374	0.022935
HCA_Mou_10827183_ACTGAGTTCCGCGCAA-Sanger	Supporting	CoelEpi	0.359647	0.0173367	0.0705584	0.0132946	0.0141334	0.0210114	0.103798	0.0176329	0.0280712	0.354516
HCA_Mou_10827183_ACTGAGTTCTCCGGTT-Sanger	Mesenchymal_Lhx9	Epithelial	0.133952	0.027605	0.599683	0.0141887	0.0180356	0.117069	0.0209586	0.00563147	0.0448885	0.0179884
HCA_Mou_10827183_ACTGAGTTCTGGGCCA-Sanger	Mesenchymal_Gata2	Mesenchymal_LHX9	0.032304	0.102469	0.0395159	0.00528369	0.0184444	0.070768	0.580264	0.00799857	0.109208	0.0337435
HCA_Mou_10827183_ACTGATGAGACGCTTT-Sanger	Mesenchymal_Gata2	Mesenchymal_GATA2	0.160582	0.104314	0.0260398	0.00703993	0.0157428	0.557723	0.0706921	0.0178775	0.0205007	0.0194881
HCA_Mou_10827183_ACTGATGAGGCTCTTA-Sanger	Endothelial	Endothelial	0.000288275	0.980784	0.0026199	0.000244058	0.0132475	8.67115e-05	0.000226015	0.000615053	0.00164597	0.000242635
HCA_Mou_10827183_ACTGATGAGTTAGCGG-Sanger	Supporting	CoelEpi	0.290581	0.0247118	0.0907521	0.0749048	0.0825625	0.0952597	0.111519	0.0103096	0.0869598	0.13244
HCA_Mou_10827183_ACTGATGCAGCCAGAA-Sanger	Mesenchymal_Gata2	Mesenchymal_GATA2	0.0713514	0.0167583	0.0563854	0.010397	0.0133605	0.661496	0.105005	0.0116888	0.0329225	0.0206348
HCA_Mou_10827183_ACTGATGCAGGCTCAC-Sanger	CoelEpi_Lhx9	CoelEpi	0.688849	0.0385482	0.0577109	0.0184198	0.0240856	0.0536214	0.0265934	0.00634642	0.0681093	0.0177155
HCA_Mou_10827183_ACTGATGCAGTCAGAG-Sanger	CoelEpi_Gata2	CoelEpi	0.573963	0.0374332	0.00621046	0.00457704	0.0109795	0.11171	0.193499	0.00798262	0.0130996	0.0405461
HCA_Mou_10827183_ACTGATGCAGTTCCCT-Sanger	Mesenchymal_Gata2	CoelEpi	0.503153	0.0322125	0.0110929	0.00645055	0.028994	0.308581	0.0514668	0.0220328	0.021932	0.0140846
HCA_Mou_10827183_ACTGATGGTCCGAGTC-Sanger	Mesenchymal_Lhx9	Mesenchymal_GATA2	0.31726	0.0403715	0.0567274	0.00612953	0.0302742	0.464317	0.0293665	0.00458954	0.0383283	0.012636
HCA_Mou_10827183_ACTGATGGTGCACGAA-Sanger	Mesenchymal_Gata2	Mesenchymal_GATA2	0.0116323	0.0184691	0.0093169	0.00573162	0.0117528	0.788504	0.0245593	0.0064128	0.120758	0.00286311
HCA_Mou_10827183_ACTGATGGTGGTAACG-Sanger	CoelEpi_Gata2	CoelEpi	0.739067	0.0125933	0.0181157	0.0073539	0.021308	0.071556	0.0739649	0.0145526	0.0209239	0.0205644
HCA_Mou_10827183_ACTGATGGTGTGCCTG-Sanger	Mesenchymal_Gata2	Mesenchymal_GATA2	0.0985911	0.0646542	0.0571199	0.0352345	0.0275589	0.343929	0.146952	0.0192037	0.187852	0.0189049
HCA_Mou_10827183_ACTGATGTCATGTGGT-Sanger	CoelEpi_Lhx9	CoelEpi	0.765993	0.00840291	0.0203908	0.00953365	0.014939	0.0944679	0.0521656	0.00395474	0.0197421	0.01041
HCA_Mou_10827183_ACTGCTCCAAGAGTCG-Sanger	Mesenchymal_Gata2	Endothelial	0.0644793	0.18901	0.132607	0.0142256	0.0756863	0.190139	0.0522676	0.0184597	0.244245	0.0188802
HCA_Mou_10827183_ACTGCTCCAATGAAAC-Sanger	CoelEpi_Lhx9	Mesenchymal_GATA2	0.146358	0.079797	0.154136	0.10352	0.0357915	0.292053	0.0648339	0.0209959	0.0821715	0.0203432
HCA_Mou_10827183_ACTGCTCCACAACTGT-Sanger	Epithelial	Epithelial	0.0355815	0.0330484	0.299602	0.0185737	0.0832414	0.0361589	0.0636042	0.018427	0.13806	0.273703
HCA_Mou_10827183_ACTGCTCCACCAGCAC-Sanger	Mesenchymal_Gata2	Mesenchymal_GATA2	0.103806	0.0641361	0.0290789	0.0109079	0.0267657	0.556766	0.0526562	0.0121484	0.123145	0.0205901
HCA_Mou_10827183_ACTGCTCGTAGCTGCC-Sanger	Supporting	PV	0.0600335	0.036527	0.023083	0.0768613	0.115692	0.0262869	0.0561312	0.0217148	0.515346	0.0683241
HCA_Mou_10827183_ACTGCTCTCGCAAGCC-Sanger	Supporting	CoelEpi	0.574252	0.0210358	0.0486129	0.016825	0.00989084	0.216623	0.0808562	0.00640424	0.0139895	0.0115099
HCA_Mou_10827183_ACTGTCCAGAAACCGC-Sanger	CoelEpi_Lhx9	CoelEpi	0.801856	0.0221738	0.0245208	0.00483489	0.00912699	0.0111002	0.0565088	0.00186969	0.0426702	0.025339
HCA_Mou_10827183_ACTGTCCAGGATATAC-Sanger	Supporting	Supporting	0.142301	0.0126834	0.0856587	0.00995916	0.0284673	0.00845785	0.0854522	0.00543262	0.0226986	0.598889
HCA_Mou_10827183_ACTGTCCAGGCCCTTG-Sanger	Mesenchymal_Gata2	Mesenchymal_GATA2	0.0952827	0.0639203	0.0831045	0.0127009	0.0303515	0.445013	0.100007	0.0089859	0.142293	0.0183404
HCA_Mou_10827183_ACTGTCCAGTACGCCC-Sanger	CoelEpi_Gata2	CoelEpi	0.836822	0.0125287	0.0368818	0.0240584	0.0152322	0.0196516	0.0242394	0.0134332	0.0072101	0.0099424
HCA_Mou_10827183_ACTGTCCAGTGGGATC-Sanger	Mesenchymal_Lhx9	Mesenchymal_GATA2	0.111166	0.0285239	0.0248391	0.00451653	0.00951913	0.480046	0.282023	0.0154879	0.0323534	0.0115246
HCA_Mou_10827183_ACTGTCCCACGTCAGC-Sanger	Mesenchymal_Gata2	Mesenchymal_GATA2	0.107138	0.0792016	0.0565361	0.0116929	0.0115041	0.272797	0.127156	0.0146798	0.303105	0.0161898
HCA_Mou_10827183_ACTGTCCCAGCTCCGA-Sanger	Supporting	Mesenchymal_LHX9	0.105373	0.0532175	0.0538368	0.0153793	0.0705793	0.155693	0.380732	0.0158748	0.06673	0.0825837
HCA_Mou_10827183_ACTGTCCGTACGAAAT-Sanger	Mesenchymal_Lhx9	Mesenchymal_GATA2	0.133558	0.0182457	0.0483913	0.00969512	0.0126761	0.641515	0.0172127	0.00354739	0.104552	0.010607
HCA_Mou_10827183_ACTGTCCGTGCGAAAC-Sanger	Mesenchymal_Crabp1	Mesenchymal_LHX9	0.0405094	0.0381681	0.00617539	0.0043253	0.023892	0.190265	0.590901	0.0167663	0.0617369	0.0272611
HCA_Mou_10827183_ACTGTCCGTTATGCGT-Sanger	CoelEpi_Gata2	CoelEpi	0.534765	0.148308	0.0486071	0.00830506	0.0164361	0.0774435	0.044446	0.0213119	0.0806051	0.0197719
HCA_Mou_10827183_ACTGTCCTCGGTTCGG-Sanger	Supporting	CoelEpi	0.398438	0.0312655	0.0197399	0.00993891	0.0336689	0.0422556	0.251658	0.00649257	0.151642	0.0549002
HCA_Mou_10827183_ACTTACTAGCCCAATT-Sanger	CoelEpi_Lhx9	CoelEpi	0.670735	0.0792329	0.051269	0.0159676	0.00904264	0.041785	0.056593	0.0046065	0.0292798	0.041489
HCA_Mou_10827183_ACTTACTAGCTCTCGG-Sanger	CoelEpi_Gata2	Endothelial	0.277164	0.390676	0.0105102	0.00659075	0.0147872	0.0758851	0.150077	0.00778682	0.0323603	0.0341635
HCA_Mou_10827183_ACTTACTAGGGCACTA-Sanger	CoelEpi_Gata2	Mesenchymal_LHX9	0.15954	0.0246849	0.0685885	0.0184985	0.0207045	0.0759238	0.434056	0.028365	0.0819391	0.0876994
HCA_Mou_10827183_ACTTACTAGTCATGCT-Sanger	Mesenchymal_Gata2	Mesenchymal_GATA2	0.208907	0.0368419	0.0293963	0.00692369	0.0396173	0.396338	0.0695521	0.0343406	0.158696	0.0193872
HCA_Mou_10827183_ACTTACTAGTTACGGG-Sanger	CoelEpi_Gata2	CoelEpi	0.274752	0.0516127	0.120157	0.00822745	0.0432076	0.218712	0.224651	0.0127041	0.016529	0.0294479
HCA_Mou_10827183_ACTTACTCATCACAAC-Sanger	CoelEpi_Lhx9	CoelEpi	0.346196	0.0200479	0.246474	0.0851036	0.0181659	0.0340076	0.149133	0.00890898	0.0203128	0.0716497
HCA_Mou_10827183_ACTTACTGTACTCTCC-Sanger	Erythroid	Erythroid	0.00284	0.00120117	0.00240235	0.968592	0.0175441	0.000766286	0.00258368	0.00036502	0.00149816	0.00220766
HCA_Mou_10827183_ACTTACTGTCAAGCGA-Sanger	Mesenchymal_Lhx9	Mesenchymal_GATA2	0.244847	0.0524033	0.255584	0.00975582	0.0377766	0.288631	0.0381192	0.00947938	0.0468997	0.0165049
HCA_Mou_10827183_ACTTACTGTCATTAGC-Sanger	Mesenchymal_Gata2	Mesenchymal_GATA2	0.140285	0.0881163	0.0340061	0.0194608	0.0349041	0.45966	0.107693	0.0117859	0.0835196	0.0205693
HCA_Mou_10827183_ACTTACTTCTAACCGA-Sanger	CoelEpi_Lhx9	Mesenchymal_LHX9	0.167944	0.0379863	0.0677969	0.011332	0.011667	0.128375	0.461599	0.00550616	0.069656	0.0381383
HCA_Mou_10827183_ACTTGTTAGGCATGGT-Sanger	Mesenchymal_Gata2	Mesenchymal_LHX9	0.061303	0.0342684	0.0152792	0.00684044	0.0219538	0.345386	0.385403	0.0110694	0.103942	0.0145546
HCA_Mou_10827183_ACTTGTTCAATGCCAT-Sanger	Mesenchymal_Gata2	PV	0.0516822	0.149279	0.0976112	0.0198983	0.0771811	0.130823	0.0300236	0.0196061	0.412399	0.0114965
HCA_Mou_10827183_ACTTGTTGTACTCAAC-Sanger	Erythroid	Erythroid	0.00016422	0.000263037	0.000310262	0.995992	0.00202315	0.000274306	0.000307358	0.000100051	0.000351401	0.000214656
HCA_Mou_10827183_ACTTGTTGTCAGCTAT-Sanger	Supporting	CoelEpi	0.224033	0.0275359	0.302801	0.0298447	0.0373681	0.0287175	0.0808009	0.0140426	0.220994	0.0338628
HCA_Mou_10827183_ACTTGTTGTGATGCCC-Sanger	CoelEpi_Lhx9	CoelEpi	0.712791	0.0152328	0.0323978	0.00804803	0.0226278	0.0190129	0.121691	0.00569215	0.00743738	0.0550688
HCA_Mou_10827183_ACTTGTTGTTTGTTTC-Sanger	Supporting	CoelEpi	0.274394	0.0534531	0.0485139	0.0312623	0.183246	0.0399325	0.203234	0.0139892	0.0690669	0.0829083
HCA_Mou_10827183_ACTTGTTTCAGCCTAA-Sanger	Epithelial_Wnt7a	CoelEpi	0.31656	0.0322765	0.0307999	0.00481894	0.0142889	0.247828	0.0350668	0.275755	0.0267125	0.0158933
HCA_Mou_10827183_ACTTGTTTCCGGCACA-Sanger	Endothelial	Endothelial	0.000433565	0.972056	0.00293173	0.000380763	0.0216521	6.9698e-05	0.000325466	0.000461764	0.00141657	0.000272495
HCA_Mou_10827183_ACTTGTTTCGGGAGTA-Sanger	Mesenchymal_Crabp1	Mesenchymal_GATA2	0.0900105	0.104771	0.0424172	0.0170338	0.104385	0.277339	0.267746	0.0184523	0.0553201	0.0225246
HCA_Mou_10827183_ACTTGTTTCGTAGGAG-Sanger	Mesenchymal_Gata2	Mesenchymal_GATA2	0.0517285	0.00801784	0.00985222	0.00409237	0.00811759	0.711606	0.158592	0.00206259	0.0323058	0.0136247
HCA_Mou_10827183_ACTTTCACAAGGTTCT-Sanger	Supporting	Supporting	0.125843	0.0572206	0.0678923	0.0332497	0.0643363	0.0415071	0.190892	0.0178361	0.0707671	0.330456
HCA_Mou_10827183_ACTTTCACAATGCCAT-Sanger	CoelEpi_Lhx9	CoelEpi	0.413957	0.011812	0.0301978	0.0286016	0.0219791	0.0284993	0.359465	0.00419686	0.0387334	0.0625581
HCA_Mou_10827183_ACTTTCACACATGGGA-Sanger	CoelEpi_Lhx9	CoelEpi	0.783138	0.0128982	0.0221773	0.0275903	0.00811916	0.0642548	0.0386262	0.00345315	0.0285931	0.0111501
HCA_Mou_10827183_ACTTTCACACATTTCT-Sanger	Epithelial	Epithelial	0.0223193	0.0111789	0.860009	0.0495096	0.00581592	0.00873145	0.0124204	0.00715659	0.0109991	0.01186
HCA_Mou_10827183_ACTTTCACAGGAATCG-Sanger	CoelEpi_Lhx9	CoelEpi	0.681929	0.0202417	0.0203926	0.0148846	0.00814972	0.144683	0.0335446	0.0159417	0.0488209	0.0114123
HCA_Mou_10827183_ACTTTCACATGTTCCC-Sanger	Mesenchymal_Gata2	Mesenchymal_GATA2	0.299685	0.0305261	0.0112644	0.00325609	0.00576892	0.535113	0.0367413	0.00751895	0.0595885	0.0105387
HCA_Mou_10827183_ACTTTCAGTGCCTGCA-Sanger	Mesenchymal_Gata2	Mesenchymal_GATA2	0.393635	0.00805321	0.0137688	0.00417979	0.0197596	0.426535	0.0514095	0.0603201	0.00705631	0.0152823
HCA_Mou_10827183_ACTTTCATCAGTGTTG-Sanger	Supporting	CoelEpi	0.432703	0.0181928	0.0390813	0.0323441	0.0899635	0.0619347	0.155269	0.0125611	0.0431421	0.114808
HCA_Mou_10827183_ACTTTCATCCGTCATC-Sanger	Supporting	Supporting	0.0225241	0.0113525	0.00927477	0.0134446	0.0857097	0.00615131	0.0428945	0.00594896	0.0141767	0.788523
HCA_Mou_10827183_ACTTTCATCTACTATC-Sanger	CoelEpi_Lhx9	CoelEpi	0.448945	0.092703	0.0688287	0.00800564	0.012576	0.0362735	0.148499	0.00880772	0.140518	0.034844
HCA_Mou_10827183_AGAATAGAGACCTAGG-Sanger	CoelEpi_Lhx9	CoelEpi	0.937637	0.00546314	0.00943819	0.00355801	0.00495954	0.00168621	0.0186405	0.00563783	0.00181192	0.0111678
HCA_Mou_10827183_AGAATAGAGTACGATA-Sanger	Mesenchymal_Gata2	Mesenchymal_GATA2	0.0250007	0.0571803	0.00519292	0.00313766	0.0125785	0.450941	0.0192121	0.0077618	0.415619	0.00337622
HCA_Mou_10827183_AGAATAGAGTCGTACT-Sanger	CoelEpi_Gata2	CoelEpi	0.490587	0.079153	0.0657344	0.0148551	0.021245	0.223546	0.0480348	0.0219983	0.0178664	0.0169805
HCA_Mou_10827183_AGAATAGAGTGTGAAT-Sanger	Mesenchymal_Gata2	CoelEpi	0.572511	0.0403716	0.038895	0.0308003	0.0106596	0.135065	0.0335282	0.105085	0.0212378	0.0118463
HCA_Mou_10827183_AGAATAGAGTTTAGGA-Sanger	Mesenchymal_Lhx9	Mesenchymal_GATA2	0.220024	0.0570652	0.0894318	0.016898	0.0115549	0.539193	0.027935	0.00398052	0.0248968	0.00902101
HCA_Mou_10827183_AGAATAGCAAATCCGT-Sanger	Supporting	Mesenchymal_GATA2	0.0689004	0.017625	0.277672	0.0326914	0.0164831	0.462492	0.0439306	0.00882541	0.0477566	0.0236232
HCA_Mou_10827183_AGAATAGCAATGGACG-Sanger	CoelEpi_Lhx9	CoelEpi	0.786137	0.0316688	0.0534074	0.0108648	0.00824226	0.0318359	0.0377411	0.00324688	0.0175854	0.0192703
HCA_Mou_10827183_AGAATAGGTCATGCCG-Sanger	Supporting	Supporting	0.159698	0.0131974	0.0462025	0.00972925	0.0077562	0.0502842	0.336674	0.00382817	0.061106	0.311524
HCA_Mou_10827183_AGAATAGGTCGCTTCT-Sanger	Mesenchymal_Gata2	Mesenchymal_GATA2	0.0542044	0.046785	0.0131345	0.00826534	0.0143094	0.475517	0.0497816	0.039243	0.292033	0.00672614
HCA_Mou_10827183_AGAATAGGTCTAAACC-Sanger	CoelEpi_Lhx9	CoelEpi	0.373762	0.0363253	0.0251108	0.00954326	0.0417343	0.323998	0.141687	0.0100431	0.0173007	0.0204955
HCA_Mou_10827183_AGAATAGGTGACTCAT-Sanger	Epithelial	Neural	0.125786	0.0163337	0.32748	0.00701309	0.0119399	0.072016	0.0807491	0.316482	0.0279432	0.0142566
HCA_Mou_10827183_AGAATAGTCCTTGCCA-Sanger	CoelEpi_Gata2	CoelEpi	0.713385	0.0866321	0.0463968	0.0108786	0.00921286	0.0343677	0.0326449	0.00444508	0.0511621	0.010875
HCA_Mou_10827183_AGACGTTAGGCTAGGT-Sanger	CoelEpi_Lhx9	CoelEpi	0.658238	0.0204337	0.0406746	0.00872138	0.0106623	0.0555287	0.0914489	0.00386445	0.0826179	0.0278104
HCA_Mou_10827183_AGACGTTAGTCTCCTC-Sanger	CoelEpi_Gata2	CoelEpi	0.606947	0.0426705	0.0449455	0.0196668	0.0314811	0.0598033	0.103031	0.0195101	0.0503481	0.021597
HCA_Mou_10827183_AGACGTTCAAGAGTCG-Sanger	Epithelial	Epithelial	0.0016284	0.00083454	0.986883	0.00256063	0.00409455	0.00116079	0.000716255	0.000632735	0.000579408	0.000909447
HCA_Mou_10827183_AGACGTTCACAAGCCC-Sanger	Immune	Immune	1.36374e-05	0.00117438	0.0027235	0.000702127	0.99298	3.18979e-05	5.39637e-05	0.00197443	0.000275926	7.04362e-05
HCA_Mou_10827183_AGACGTTCACCACGTG-Sanger	CoelEpi_Lhx9	CoelEpi	0.447369	0.0123213	0.0216123	0.00963035	0.0108156	0.227091	0.206915	0.0165983	0.0388752	0.00877181
HCA_Mou_10827183_AGACGTTCAGCGATCC-Sanger	Supporting	PV	0.0677143	0.0501344	0.018009	0.0319533	0.0794806	0.0238259	0.0559755	0.00932579	0.625909	0.0376718
HCA_Mou_10827183_AGACGTTGTAGAGTGC-Sanger	Mesenchymal_Lhx9	Mesenchymal_GATA2	0.100053	0.0253155	0.0988346	0.0167319	0.0163019	0.629901	0.0402703	0.00600077	0.0532977	0.0132931
HCA_Mou_10827183_AGACGTTGTGCACTTA-Sanger	CoelEpi_Gata2	CoelEpi	0.656959	0.110289	0.0244433	0.0206368	0.0185664	0.0492729	0.049139	0.0115629	0.0449623	0.0141684
HCA_Mou_10827183_AGACGTTGTGTGTGCC-Sanger	Erythroid	Erythroid	0.000278929	0.000339893	0.000359389	0.995666	0.00205897	0.000385966	0.000320619	9.78974e-05	0.000287241	0.000205185
HCA_Mou_10827183_AGACGTTTCAGTTCGA-Sanger	Supporting	Erythroid	0.132603	0.0547713	0.0296634	0.229231	0.0415237	0.126431	0.13693	0.0121045	0.153107	0.0836355
HCA_Mou_10827183_AGACGTTTCCCGACTT-Sanger	CoelEpi_Lhx9	Mesenchymal_LHX9	0.104436	0.0462829	0.344277	0.0097072	0.0149177	0.0344698	0.263226	0.00741908	0.0630192	0.112245
HCA_Mou_10827183_AGACGTTTCGATAGAA-Sanger	CoelEpi_Lhx9	CoelEpi	0.554423	0.032613	0.0730653	0.0123364	0.0268908	0.0340043	0.135574	0.012135	0.0443609	0.0745975
HCA_Mou_10827183_AGACGTTTCTGTCTCG-Sanger	Supporting	Mesenchymal_GATA2	0.127833	0.0147342	0.196647	0.00658788	0.0126654	0.210116	0.305061	0.00514091	0.0427965	0.0784178
HCA_Mou_10827183_AGAGCGACAATCACAC-Sanger	Mesenchymal_Gata2	PV	0.0190019	0.0507033	0.0139076	0.00732888	0.0167825	0.054312	0.0106087	0.00370638	0.818844	0.00480474
HCA_Mou_10827183_AGAGCGACACATCCAA-Sanger	Supporting	Epithelial	0.116531	0.0268012	0.398306	0.0637896	0.0298824	0.0520047	0.187471	0.0146508	0.0866847	0.0238787
HCA_Mou_10827183_AGAGCGACACATCCGG-Sanger	Mesenchymal_Crabp1	Mesenchymal_GATA2	0.281039	0.00562023	0.0133831	0.00542196	0.0150975	0.483699	0.152948	0.00308295	0.0333014	0.00640689
HCA_Mou_10827183_AGAGCGATCTCTGTCG-Sanger	CoelEpi_Lhx9	Epithelial	0.0946012	0.139461	0.592923	0.0178042	0.0175937	0.0213425	0.0330283	0.011764	0.0571801	0.0143014
HCA_Mou_10827183_AGAGCGATCTTGTACT-Sanger	Supporting	CoelEpi	0.599174	0.0344713	0.175354	0.0250729	0.0227404	0.0195765	0.0512324	0.00832217	0.0150293	0.049027
HCA_Mou_10827183_AGAGCTTCACCGTTGG-Sanger	Mesenchymal_Gata2	CoelEpi	0.595823	0.0174636	0.0116416	0.00368435	0.0137782	0.226323	0.0670515	0.022614	0.0191406	0.022481
HCA_Mou_10827183_AGAGCTTCAGCATACT-Sanger	CoelEpi_Lhx9	CoelEpi	0.740652	0.02059	0.0286025	0.0113809	0.00795223	0.047248	0.0973601	0.00232231	0.0255321	0.0183598
HCA_Mou_10827183_AGAGCTTCATCACGTA-Sanger	Mesenchymal_Lhx9	CoelEpi	0.467974	0.0229267	0.187623	0.0237692	0.0267434	0.0595009	0.156279	0.0114048	0.0126565	0.0311221
HCA_Mou_10827183_AGAGCTTGTAAGTGGC-Sanger	Mesenchymal_Gata2	CoelEpi	0.263637	0.0265288	0.0516733	0.0125487	0.0329439	0.123393	0.127638	0.080811	0.243801	0.0370251
HCA_Mou_10827183_AGAGCTTGTAGCGCTC-Sanger	Erythroid	Erythroid	0.000230466	0.000216392	0.000397001	0.99487	0.00294831	0.000318985	0.000330462	0.000101978	0.000371699	0.000214405
HCA_Mou_10827183_AGAGCTTGTCCGTTAA-Sanger	Epithelial_Wnt7a	Mesenchymal_LHX9	0.107984	0.0879209	0.0620605	0.0117004	0.0294192	0.16102	0.232684	0.0214328	0.0273756	0.258403
HCA_Mou_10827183_AGAGCTTGTCTAGGTT-Sanger	Epithelial	Epithelial	0.0705303	0.0306288	0.44164	0.0701817	0.111379	0.0459117	0.0357683	0.0496826	0.0950357	0.0492417
HCA_Mou_10827183_AGAGCTTGTTACGGAG-Sanger	Mesenchymal_Gata2	PV	0.0324184	0.155613	0.260908	0.00941368	0.0161448	0.158269	0.0457892	0.0111353	0.293045	0.0172643
HCA_Mou_10827183_AGAGCTTGTTCTGTTT-Sanger	CoelEpi_Lhx9	Endothelial	0.208798	0.414362	0.0434554	0.022229	0.0376723	0.0630571	0.140928	0.00974907	0.0216759	0.0380727
HCA_Mou_10827183_AGAGCTTTCCCATTAT-Sanger	CoelEpi_Lhx9	CoelEpi	0.877969	0.00747313	0.00915855	0.0113781	0.0102555	0.0174861	0.0395249	0.00244156	0.00559701	0.0187158
HCA_Mou_10827183_AGAGCTTTCCGGGTGT-Sanger	Mesenchymal_Gata2	Mesenchymal_GATA2	0.178774	0.114054	0.16779	0.0279416	0.0137015	0.274893	0.0966172	0.0109482	0.0913292	0.0239524
HCA_Mou_10827183_AGAGCTTTCTACTTAC-Sanger	Supporting	Supporting	0.182874	0.0301072	0.0586184	0.109741	0.016557	0.0668099	0.18829	0.00994162	0.164605	0.172456
HCA_Mou_10827183_AGAGTGGAGATGGGTC-Sanger	Mesenchymal_Gata2	Mesenchymal_GATA2	0.0410757	0.0355744	0.057342	0.0128834	0.0093934	0.654182	0.0340378	0.00318442	0.146463	0.00586432
HCA_Mou_10827183_AGAGTGGAGGCACATG-Sanger	Supporting	Mesenchymal_GATA2	0.256302	0.0479011	0.0789307	0.0126856	0.00823566	0.272701	0.139333	0.00803427	0.11285	0.0630274
HCA_Mou_10827183_AGAGTGGCAAATACAG-Sanger	Mesenchymal_Gata2	Mesenchymal_GATA2	0.121634	0.0379416	0.253773	0.00994144	0.0185703	0.306558	0.148824	0.0121911	0.0685703	0.0219969
HCA_Mou_10827183_AGAGTGGCAAGAAGAG-Sanger	Endothelial	Endothelial	0.00071229	0.935462	0.00498988	0.000790941	0.053274	0.000139627	0.00052333	0.000942968	0.00265682	0.000508295
HCA_Mou_10827183_AGAGTGGCACAGACAG-Sanger	Mesenchymal_Gata2	Mesenchymal_GATA2	0.112358	0.0280122	0.275421	0.0479472	0.0387223	0.246353	0.156033	0.0166664	0.0581036	0.0203833
HCA_Mou_10827183_AGAGTGGCAGGAATGC-Sanger	Supporting	Supporting	0.295621	0.0255794	0.0264513	0.0337544	0.0855083	0.0145045	0.072828	0.0244524	0.0158784	0.405422
HCA_Mou_10827183_AGAGTGGCATGAAGTA-Sanger	Mesenchymal_Gata2	Mesenchymal_GATA2	0.129312	0.0440709	0.0255182	0.0154775	0.0354971	0.539381	0.125182	0.026171	0.043309	0.0160823
HCA_Mou_10827183_AGAGTGGGTACCATCA-Sanger	Supporting	CoelEpi	0.611503	0.0167186	0.0415051	0.0128422	0.0471221	0.0370406	0.159117	0.00912235	0.0177447	0.0472837
HCA_Mou_10827183_AGAGTGGGTACGCACC-Sanger	Supporting	CoelEpi	0.63857	0.00672011	0.0106395	0.0168316	0.00977441	0.00744746	0.112661	0.00244149	0.00911892	0.185796
HCA_Mou_10827183_AGAGTGGGTTGATTGC-Sanger	Mesenchymal_Crabp1	Mesenchymal_LHX9	0.224939	0.0370028	0.0322538	0.0122532	0.0364936	0.159315	0.450179	0.00596401	0.033241	0.00835764
HCA_Mou_10827183_AGAGTGGTCCCTTGTG-Sanger	Endothelial	Endothelial	0.0008808	0.929503	0.00929554	0.00116888	0.0484541	0.000184068	0.000487561	0.00416551	0.00522219	0.000638407
HCA_Mou_10827183_AGAGTGGTCTCAAACG-Sanger	Mesenchymal_Crabp1	Mesenchymal_LHX9	0.104854	0.0215806	0.0297778	0.00640285	0.0209537	0.0886022	0.567668	0.0455316	0.0618219	0.0528073
HCA_Mou_10827183_AGAGTGGTCTCCTATA-Sanger	CoelEpi_Lhx9	CoelEpi	0.554212	0.00951448	0.00949042	0.00741656	0.0213477	0.1428	0.230753	0.00304736	0.00801061	0.0134078
HCA_Mou_10827183_AGAGTGGTCTTGCCGT-Sanger	Mesenchymal_Gata2	Mesenchymal_GATA2	0.0566728	0.0961226	0.192909	0.0157508	0.0502749	0.214659	0.070191	0.0115441	0.254889	0.0369869
HCA_Mou_10827183_AGATCTGAGCGATTCT-Sanger	CoelEpi_Lhx9	CoelEpi	0.761711	0.0115613	0.0857345	0.00734737	0.00432951	0.00567473	0.0892798	0.00336892	0.00530047	0.0256923
HCA_Mou_10827183_AGATCTGCACAAGACG-Sanger	Erythroid	Erythroid	0.000124847	0.0001582	0.000251091	0.997102	0.00148217	0.000208287	0.000197773	7.39485e-05	0.000267664	0.000134014
HCA_Mou_10827183_AGATCTGCACGGACAA-Sanger	Supporting	CoelEpi	0.410128	0.0383573	0.0656818	0.00855311	0.0356928	0.103742	0.219976	0.00808711	0.0225807	0.087202
HCA_Mou_10827183_AGATCTGCAGCATGAG-Sanger	CoelEpi_Lhx9	CoelEpi	0.430141	0.138072	0.0138669	0.00687683	0.0222761	0.242396	0.0770645	0.00652683	0.0412393	0.0215407
HCA_Mou_10827183_AGATCTGCAGCTGTAT-Sanger	Mesenchymal_Gata2	CoelEpi	0.307984	0.0273204	0.0419996	0.0139942	0.0453474	0.238068	0.0742516	0.0954626	0.0263848	0.129187
HCA_Mou_10827183_AGATCTGCAGCTGTTA-Sanger	CoelEpi_Lhx9	CoelEpi	0.774389	0.0142876	0.00962643	0.00707252	0.0110242	0.071799	0.0869553	0.00321294	0.0134041	0.00822864
HCA_Mou_10827183_AGATCTGCAGTATGCT-Sanger	Supporting	CoelEpi	0.627589	0.00552488	0.0107536	0.0238021	0.0276389	0.0195933	0.0720229	0.00432702	0.0137383	0.19501
HCA_Mou_10827183_AGATCTGGTACACCGC-Sanger	Supporting	Endothelial	0.0396403	0.23258	0.17944	0.0178177	0.0309727	0.161201	0.231724	0.0138195	0.0527863	0.0400195
HCA_Mou_10827183_AGATCTGGTAGCGATG-Sanger	Endothelial	Endothelial	0.000993122	0.6006	0.0755576	0.00419881	0.281361	0.000745155	0.00146271	0.0179086	0.0157092	0.00146344
HCA_Mou_10827183_AGATCTGTCCAGATCA-Sanger	Mesenchymal_Gata2	Mesenchymal_LHX9	0.034493	0.0601596	0.0512297	0.0133611	0.0294667	0.16623	0.459735	0.0148845	0.142704	0.0277367
HCA_Mou_10827183_AGATTGCAGAGACTTA-Sanger	Supporting	CoelEpi	0.325232	0.0460997	0.0220562	0.0294715	0.183786	0.0804986	0.146722	0.0137721	0.0980185	0.054344
HCA_Mou_10827183_AGATTGCAGGTGCACA-Sanger	Supporting	PV	0.195024	0.021136	0.0322459	0.0242418	0.0210704	0.0539847	0.12538	0.0083903	0.452577	0.0659509
HCA_Mou_10827183_AGATTGCCATCGGTTA-Sanger	CoelEpi_Lhx9	Endothelial	0.010513	0.955509	0.0116054	0.0016299	0.00528476	0.00138946	0.00323901	0.000964529	0.00304242	0.00682271
HCA_Mou_10827183_AGATTGCGTGGTCCGT-Sanger	Mesenchymal_Gata2	Mesenchymal_GATA2	0.279916	0.0185514	0.0120401	0.00388028	0.0116386	0.554207	0.0560658	0.012481	0.0395916	0.0116286
HCA_Mou_10827183_AGATTGCTCAAGGTAA-Sanger	Mesenchymal_Gata2	Mesenchymal_GATA2	0.0646788	0.102923	0.0896129	0.0159843	0.0207704	0.368247	0.0419064	0.093301	0.184659	0.0179171
HCA_Mou_10827183_AGATTGCTCATGTGGT-Sanger	Supporting	Supporting	0.0677948	0.155363	0.12565	0.013648	0.0913962	0.00967783	0.0795333	0.0170943	0.0738805	0.365963
HCA_Mou_10827183_AGATTGCTCCTGCCAT-Sanger	Supporting	Epithelial	0.0687176	0.0400524	0.545602	0.0262961	0.034947	0.0665637	0.0363471	0.00620644	0.143501	0.0317671
HCA_Mou_10827183_AGCAGCCAGGTGACCA-Sanger	Supporting	CoelEpi	0.761806	0.017687	0.0212476	0.0322153	0.0183901	0.0469329	0.0416958	0.00400811	0.0128834	0.0431337
HCA_Mou_10827183_AGCAGCCCACGAAAGC-Sanger	CoelEpi_Gata2	CoelEpi	0.534446	0.0115207	0.0292316	0.00550621	0.0117258	0.194017	0.146645	0.0224185	0.0225196	0.0219693
HCA_Mou_10827183_AGCAGCCCAGTTAACC-Sanger	Supporting	PV	0.139057	0.0245539	0.243057	0.0165942	0.0741728	0.012861	0.0772214	0.0104946	0.350323	0.0516653
HCA_Mou_10827183_AGCAGCCCATCCCATC-Sanger	Mesenchymal_Lhx9	Mesenchymal_GATA2	0.235667	0.0383734	0.0394204	0.0147604	0.00980136	0.350413	0.155969	0.00725077	0.117144	0.0312007
HCA_Mou_10827183_AGCAGCCGTAGCGCAA-Sanger	CoelEpi_Gata2	Mesenchymal_GATA2	0.35069	0.0124759	0.0137332	0.00721141	0.0120768	0.367017	0.167325	0.00937992	0.036504	0.0235866
HCA_Mou_10827183_AGCAGCCGTTCGCTAA-Sanger	Supporting	CoelEpi	0.369804	0.0104897	0.0190526	0.0150468	0.0484112	0.0161108	0.131477	0.00793963	0.0762318	0.305437
HCA_Mou_10827183_AGCATACAGAACTGTA-Sanger	Supporting	Mesenchymal_GATA2	0.131541	0.0207091	0.0220503	0.00786478	0.0150461	0.491568	0.153821	0.00387598	0.131798	0.0217255
HCA_Mou_10827183_AGCATACAGACCCACC-Sanger	CoelEpi_Lhx9	CoelEpi	0.678665	0.0188559	0.0580458	0.00439277	0.00379832	0.0353	0.161631	0.00232823	0.0130758	0.0239067
HCA_Mou_10827183_AGCATACAGACTAGGC-Sanger	Supporting	CoelEpi	0.312076	0.0483199	0.019321	0.0273075	0.0372205	0.110147	0.131464	0.008405	0.212896	0.0928425
HCA_Mou_10827183_AGCATACAGGTAGCTG-Sanger	Mesenchymal_Lhx9	Mesenchymal_GATA2	0.212283	0.0363408	0.117894	0.0077989	0.0251263	0.409998	0.0669252	0.0107817	0.0918548	0.0209977
HCA_Mou_10827183_AGCATACCAATGTAAG-Sanger	Mesenchymal_Gata2	CoelEpi	0.538002	0.00806556	0.00976867	0.00547128	0.00761859	0.210406	0.159993	0.014869	0.0163535	0.0294518
HCA_Mou_10827183_AGCATACCACCGAAAG-Sanger	CoelEpi_Gata2	CoelEpi	0.823917	0.0123339	0.0125715	0.0171689	0.00780991	0.0356397	0.0227388	0.00546274	0.0502394	0.0121184
HCA_Mou_10827183_AGCATACCACCTGGTG-Sanger	Mesenchymal_Gata2	Mesenchymal_GATA2	0.0299258	0.0278383	0.202764	0.0318332	0.0158938	0.417056	0.0421511	0.00978374	0.203322	0.0194319
HCA_Mou_10827183_AGCATACCAGGGTTAG-Sanger	CoelEpi_Lhx9	CoelEpi	0.765664	0.0399207	0.0227343	0.0101186	0.0136109	0.0531996	0.06196	0.0035713	0.0127487	0.016472
HCA_Mou_10827183_AGCATACCATCACGTA-Sanger	Mesenchymal_Crabp1	Mesenchymal_LHX9	0.0890052	0.195663	0.0623019	0.00856924	0.0137494	0.209647	0.323818	0.0269423	0.0495372	0.0207663
HCA_Mou_10827183_AGCATACGTATCTGCA-Sanger	CoelEpi_Lhx9	CoelEpi	0.60528	0.111109	0.0357684	0.0100817	0.0426929	0.0614182	0.0688044	0.00789449	0.0164707	0.0404807
HCA_Mou_10827183_AGCATACTCACTCTTA-Sanger	Supporting	CoelEpi	0.577684	0.0672917	0.0501246	0.0234461	0.0135547	0.0625475	0.0854965	0.00709605	0.0537775	0.0589813
HCA_Mou_10827183_AGCATACTCTTCCTTC-Sanger	Mesenchymal_Gata2	CoelEpi	0.231558	0.0290866	0.314106	0.0189598	0.0164276	0.113493	0.156731	0.0277512	0.0442658	0.0476212
HCA_Mou_10827183_AGCCTAAAGAATTGTG-Sanger	CoelEpi_Lhx9	Mesenchymal_GATA2	0.39903	0.031235	0.0234816	0.00680819	0.0136579	0.408643	0.0529139	0.00466379	0.0356567	0.0239102
HCA_Mou_10827183_AGCCTAAAGACTCGGA-Sanger	Mesenchymal_Gata2	CoelEpi	0.336968	0.137909	0.058098	0.0144598	0.0174239	0.288337	0.0871375	0.00832707	0.0373543	0.013986
HCA_Mou_10827183_AGCCTAAAGAGACTAT-Sanger	Supporting	CoelEpi	0.585014	0.015963	0.0382107	0.0161298	0.0873226	0.0138323	0.0605471	0.00635099	0.0988237	0.0778059
HCA_Mou_10827183_AGCCTAAAGCTGTCTA-Sanger	Mesenchymal_Gata2	Mesenchymal_GATA2	0.262525	0.0567479	0.0341574	0.00950225	0.0178822	0.274754	0.0916406	0.198221	0.032105	0.0224648
HCA_Mou_10827183_AGCCTAACACTGTCGG-Sanger	Supporting	CoelEpi	0.466306	0.00812985	0.135785	0.0164968	0.0199197	0.0393882	0.108485	0.0083368	0.119034	0.0781188
HCA_Mou_10827183_AGCCTAACAGGGTACA-Sanger	Mesenchymal_Gata2	Mesenchymal_GATA2	0.0266061	0.0533791	0.0868778	0.0114963	0.0184676	0.401748	0.168752	0.0118354	0.197002	0.0238364
HCA_Mou_10827183_AGCCTAAGTCCGTGAC-Sanger	Mesenchymal_Crabp1	Mesenchymal_GATA2	0.123725	0.0124616	0.0768575	0.0194545	0.0386142	0.413365	0.224131	0.00696037	0.0485581	0.0358728
HCA_Mou_10827183_AGCCTAAGTCGAGTTT-Sanger	Endothelial	Endothelial	0.000956141	0.982806	0.00240354	0.000612396	0.0086685	0.000349889	0.000666187	0.00098554	0.00203674	0.00051481
HCA_Mou_10827183_AGCCTAATCCAAGTAC-Sanger	CoelEpi_Lhx9	Mesenchymal_LHX9	0.286251	0.0265755	0.0366088	0.0108539	0.0196362	0.147163	0.268353	0.0180074	0.145667	0.0408836
HCA_Mou_10827183_AGCCTAATCTTATCTG-Sanger	Mesenchymal_Gata2	Mesenchymal_GATA2	0.130756	0.22359	0.0222982	0.00976638	0.0415587	0.334783	0.0758298	0.0101683	0.126019	0.0252317
HCA_Mou_10827183_AGCCTAATCTTTAGTC-Sanger	Epithelial	Epithelial	0.069715	0.0461894	0.586033	0.0346692	0.0954025	0.0354788	0.0301295	0.0191517	0.0173529	0.0658783
HCA_Mou_10827183_AGCGGTCAGAGCTTCT-Sanger	Endothelial	Endothelial	0.00173385	0.954962	0.00589324	0.000808492	0.0281423	0.000464882	0.00122361	0.00117473	0.00463803	0.0009588
HCA_Mou_10827183_AGCGGTCAGCTCCTTC-Sanger	Supporting	Epithelial	0.082087	0.0136977	0.600541	0.0150886	0.125235	0.0179659	0.0513274	0.0055091	0.034737	0.0538112
HCA_Mou_10827183_AGCGGTCAGGCAGGTT-Sanger	CoelEpi_Lhx9	CoelEpi	0.758998	0.0200413	0.00736693	0.0093597	0.00782095	0.105771	0.0547929	0.00249429	0.0200217	0.0133328
HCA_Mou_10827183_AGCGGTCAGTCGAGTG-Sanger	Mesenchymal_Crabp1	Mesenchymal_LHX9	0.236707	0.0138304	0.00679331	0.00335526	0.014605	0.242194	0.461016	0.00783275	0.006023	0.00764305
HCA_Mou_10827183_AGCGGTCCAAGGACTG-Sanger	Mesenchymal_Lhx9	CoelEpi	0.663524	0.0211683	0.022197	0.0242485	0.0276171	0.0123982	0.0836304	0.00732567	0.00889018	0.129001
HCA_Mou_10827183_AGCGGTCCACCGAAAG-Sanger	Mesenchymal_Gata2	Mesenchymal_GATA2	0.079147	0.0446283	0.0141389	0.00292099	0.0101235	0.579502	0.22539	0.00607157	0.0273124	0.0107655
HCA_Mou_10827183_AGCGGTCCATCTGGTA-Sanger	Mesenchymal_Lhx9	Mesenchymal_LHX9	0.0681015	0.0396922	0.130447	0.0200136	0.0253766	0.0926676	0.323491	0.0271467	0.232823	0.0402399
HCA_Mou_10827183_AGCGGTCGTACCGTAT-Sanger	Mesenchymal_Gata2	Mesenchymal_LHX9	0.297962	0.0245815	0.0233327	0.00498858	0.00835912	0.0776885	0.459895	0.0031477	0.0142982	0.0857475
HCA_Mou_10827183_AGCGGTCGTAGGCTGA-Sanger	Supporting	CoelEpi	0.307758	0.0544634	0.0664326	0.0227232	0.0221532	0.117785	0.236394	0.00918858	0.0383913	0.12471
HCA_Mou_10827183_AGCGGTCGTGCTAGCC-Sanger	Supporting	CoelEpi	0.199556	0.0559703	0.072306	0.104328	0.142425	0.0620485	0.188649	0.0136709	0.102529	0.0585171
HCA_Mou_10827183_AGCGGTCTCAGTGCAT-Sanger	CoelEpi_Lhx9	Mesenchymal_GATA2	0.195158	0.0210311	0.0176864	0.0119781	0.0174667	0.397062	0.274103	0.00531783	0.0359082	0.0242884
HCA_Mou_10827183_AGCGGTCTCATAACCG-Sanger	Mesenchymal_Gata2	Mesenchymal_GATA2	0.182479	0.0485181	0.0401004	0.00716133	0.0129918	0.414804	0.130153	0.0221414	0.0974227	0.0442277
HCA_Mou_10827183_AGCGGTCTCGACCAGC-Sanger	Mesenchymal_Gata2	Neural	0.109418	0.0935896	0.0442448	0.0163563	0.0333073	0.246983	0.0852067	0.242887	0.0887675	0.0392396
HCA_Mou_10827183_AGCGGTCTCTTAACCT-Sanger	Mesenchymal_Gata2	Mesenchymal_GATA2	0.17086	0.0268683	0.0216273	0.0104657	0.0943058	0.344459	0.246016	0.00865598	0.0501044	0.0266376
HCA_Mou_10827183_AGCGTATCAACACGCC-Sanger	Supporting	CoelEpi	0.192002	0.0389551	0.0548886	0.0689482	0.0378409	0.0250483	0.149999	0.0102397	0.140027	0.28205
HCA_Mou_10827183_AGCGTATCAGCTATTG-Sanger	Supporting	Supporting	0.264159	0.0122048	0.0746132	0.0213839	0.0295278	0.00744226	0.123084	0.00664207	0.0607531	0.40019
HCA_Mou_10827183_AGCGTATGTAGAGGAA-Sanger	CoelEpi_Lhx9	Mesenchymal_GATA2	0.310167	0.0224186	0.0156354	0.00759414	0.0142904	0.426487	0.0885582	0.00327299	0.0832661	0.0283098
HCA_Mou_10827183_AGCGTATGTGCGATAG-Sanger	Supporting	CoelEpi	0.292124	0.0146085	0.0778119	0.0280843	0.183913	0.0385195	0.164282	0.0283439	0.0398436	0.132469
HCA_Mou_10827183_AGCGTCGAGAGTACAT-Sanger	Neural	Neural	0.00108189	0.00428028	0.0108355	0.00726262	0.0398261	0.00105943	0.00216794	0.929161	0.00215517	0.00217024
HCA_Mou_10827183_AGCGTCGAGCACACAG-Sanger	Immune	Immune	0.00024961	0.000989275	0.000992031	0.000504873	0.995261	0.000147126	0.000366416	0.000431301	0.000938591	0.000119744
HCA_Mou_10827183_AGCGTCGAGGGATGGG-Sanger	Supporting	Supporting	0.0445403	0.0460772	0.0306522	0.017727	0.0237016	0.00703847	0.12323	0.00739377	0.0344011	0.665239
HCA_Mou_10827183_AGCGTCGCACGAAACG-Sanger	CoelEpi_Lhx9	Mesenchymal_GATA2	0.232808	0.0761921	0.04706	0.0132169	0.0455138	0.443693	0.0802636	0.00542297	0.0393012	0.0165293
HCA_Mou_10827183_AGCGTCGCAGTTAACC-Sanger	CoelEpi_Lhx9	CoelEpi	0.757869	0.0111463	0.0111521	0.0195293	0.0118918	0.129916	0.0385928	0.00252839	0.00883345	0.00854179
HCA_Mou_10827183_AGCGTCGGTCTTTCAT-Sanger	Mesenchymal_Gata2	Mesenchymal_GATA2	0.259053	0.0335104	0.0308177	0.0257904	0.0119427	0.486175	0.0628471	0.0075934	0.0421445	0.0401262
HCA_Mou_10827183_AGCGTCGTCACTCTTA-Sanger	Supporting	CoelEpi	0.629747	0.0206647	0.0102939	0.00984869	0.00621495	0.192151	0.0960322	0.00290424	0.0135388	0.0186037
HCA_Mou_10827183_AGCGTCGTCTTTAGGG-Sanger	CoelEpi_Lhx9	CoelEpi	0.474865	0.177647	0.0854839	0.0543296	0.0387587	0.0514618	0.05331	0.0113611	0.0324265	0.0203559
HCA_Mou_10827183_AGCTCCTAGATCACGG-Sanger	Mesenchymal_Gata2	CoelEpi	0.43487	0.0900725	0.00999351	0.00410951	0.0131001	0.289147	0.0996821	0.0116844	0.0155552	0.0317859
HCA_Mou_10827183_AGCTCCTAGATCCCAT-Sanger	CoelEpi_Gata2	CoelEpi	0.359521	0.0119327	0.00928674	0.0059345	0.0150715	0.276241	0.0902135	0.210826	0.00893733	0.012036
HCA_Mou_10827183_AGCTCCTCAAAGGCGT-Sanger	Mesenchymal_Crabp1	Mesenchymal_GATA2	0.0299302	0.145174	0.0211795	0.00929575	0.0190654	0.370216	0.0717188	0.0175831	0.305531	0.0103057
HCA_Mou_10827183_AGCTCCTCAACACCTA-Sanger	CoelEpi_Lhx9	CoelEpi	0.571298	0.0421387	0.169554	0.0117952	0.0184204	0.0150636	0.109296	0.00659049	0.0111527	0.0446902
HCA_Mou_10827183_AGCTCCTCATCTATGG-Sanger	Mesenchymal_Gata2	Mesenchymal_GATA2	0.375838	0.0175608	0.00960525	0.00927556	0.00740072	0.524046	0.0345934	0.00323557	0.00960249	0.0088425
HCA_Mou_10827183_AGCTCCTGTTGACGTT-Sanger	Supporting	CoelEpi	0.518598	0.0346093	0.0443176	0.0661332	0.0366329	0.0687397	0.107691	0.0101319	0.0230206	0.0901254
HCA_Mou_10827183_AGCTCCTTCAACACTG-Sanger	Mesenchymal_Crabp1	Mesenchymal_GATA2	0.112929	0.048092	0.0169292	0.0107165	0.00763552	0.718357	0.0386329	0.00494851	0.0342287	0.00753071
HCA_Mou_10827183_AGCTCCTTCACAGGCC-Sanger	CoelEpi_Lhx9	CoelEpi	0.579815	0.0529683	0.117685	0.00771383	0.0108043	0.0254146	0.151396	0.00716805	0.0152409	0.031794
HCA_Mou_10827183_AGCTCCTTCCATGCTC-Sanger	Immune	Immune	9.47833e-05	0.00388193	0.0103602	0.00182261	0.976694	0.00010215	0.000176759	0.00579723	0.00085731	0.000213038
HCA_Mou_10827183_AGCTCCTTCGATCCCT-Sanger	Epithelial_Wnt7a	CoelEpi	0.758984	0.0341298	0.105058	0.0149694	0.00902607	0.0157746	0.0106615	0.0270107	0.0159006	0.00848525
HCA_Mou_10827183_AGCTCCTTCGGCGCAT-Sanger	Supporting	Mesenchymal_LHX9	0.144514	0.00920999	0.0964789	0.0174004	0.0225953	0.00638615	0.622497	0.0046292	0.0106779	0.0656107
HCA_Mou_10827183_AGCTCTCAGAAGGGTA-Sanger	Supporting	CoelEpi	0.421019	0.0292225	0.0519591	0.0111932	0.0174286	0.143993	0.230514	0.00458088	0.0533209	0.0367692
HCA_Mou_10827183_AGCTCTCAGCGCTCCA-Sanger	Mesenchymal_Gata2	Mesenchymal_GATA2	0.167406	0.0126453	0.0370328	0.0130862	0.014157	0.518648	0.150258	0.0101639	0.0546887	0.0219138
HCA_Mou_10827183_AGCTCTCAGCTACCGC-Sanger	Erythroid	Erythroid	0.000373748	0.000298546	0.000382548	0.993655	0.00389665	0.000296892	0.000323373	0.000112181	0.00040626	0.000254326
HCA_Mou_10827183_AGCTCTCAGGCGATAC-Sanger	Supporting	Mesenchymal_GATA2	0.0942452	0.00945686	0.188135	0.00564299	0.0210802	0.49361	0.145628	0.00250107	0.0255342	0.0141667
HCA_Mou_10827183_AGCTCTCCAGTATGCT-Sanger	CoelEpi_Lhx9	CoelEpi	0.639259	0.0222428	0.201989	0.0058214	0.00885267	0.0123505	0.068261	0.00524279	0.0046383	0.031343
HCA_Mou_10827183_AGCTCTCCATCACCCT-Sanger	Mesenchymal_Gata2	Mesenchymal_LHX9	0.0601345	0.0952412	0.0494994	0.00839921	0.0196009	0.179327	0.515528	0.00763194	0.0412849	0.0233532
HCA_Mou_10827183_AGCTCTCGTAATAGCA-Sanger	Supporting	Supporting	0.190256	0.0135587	0.175306	0.0244564	0.0101893	0.0151613	0.246539	0.00426606	0.0105547	0.309713
HCA_Mou_10827183_AGCTCTCGTAGAGGAA-Sanger	Supporting	PV	0.0879071	0.0188541	0.187615	0.0436888	0.0795688	0.0193195	0.123983	0.0161271	0.353614	0.0693232
HCA_Mou_10827183_AGCTCTCGTATTCTCT-Sanger	Mesenchymal_Crabp1	Mesenchymal_GATA2	0.128249	0.0212546	0.0135871	0.00440538	0.00955937	0.610996	0.140176	0.0107107	0.0461995	0.0148633
HCA_Mou_10827183_AGCTCTCGTGAAATCA-Sanger	CoelEpi_Lhx9	CoelEpi	0.693345	0.0227526	0.0743025	0.0278843	0.0200122	0.051842	0.0482651	0.0172448	0.0231958	0.0211558
HCA_Mou_10827183_AGCTCTCGTGTTCGAT-Sanger	Mesenchymal_Gata2	CoelEpi	0.173222	0.0623977	0.0667474	0.0145052	0.0221733	0.216409	0.186278	0.111051	0.0990816	0.0481342
HCA_Mou_10827183_AGCTCTCGTTATGTGC-Sanger	CoelEpi_Lhx9	CoelEpi	0.721845	0.00994643	0.0309205	0.0120675	0.0182161	0.0592303	0.0570155	0.0126747	0.0609466	0.017137
HCA_Mou_10827183_AGCTCTCTCAGCTCTC-Sanger	CoelEpi_Gata2	CoelEpi	0.782885	0.0194537	0.00759362	0.00505409	0.00661805	0.11281	0.0350323	0.0131697	0.00570811	0.011676
HCA_Mou_10827183_AGCTCTCTCTCAAACG-Sanger	Mesenchymal_Gata2	Mesenchymal_GATA2	0.0326983	0.040668	0.0102853	0.00635239	0.0388558	0.60899	0.0771504	0.0188458	0.157323	0.00883086
HCA_Mou_10827183_AGCTCTCTCTTGCCGT-Sanger	Mesenchymal_Gata2	Mesenchymal_GATA2	0.293911	0.0483196	0.050765	0.0432133	0.0979683	0.329693	0.0512717	0.0335027	0.0315766	0.0197795
HCA_Mou_10827183_AGCTTGAAGAGCTATA-Sanger	Mesenchymal_Gata2	Mesenchymal_GATA2	0.033997	0.0229377	0.0597993	0.00699224	0.00976328	0.350277	0.171669	0.0123813	0.308577	0.0236065
HCA_Mou_10827183_AGCTTGAAGCACACAG-Sanger	Mesenchymal_Crabp1	Mesenchymal_LHX9	0.0520889	0.0152062	0.0156558	0.00800892	0.0228406	0.133988	0.588507	0.0121564	0.137447	0.0141012
HCA_Mou_10827183_AGCTTGAAGCACAGGT-Sanger	Supporting	Mesenchymal_GATA2	0.0655361	0.0810555	0.129522	0.0116787	0.0160479	0.341334	0.0488834	0.00594349	0.2839	0.0160983
HCA_Mou_10827183_AGCTTGAAGGTCATCT-Sanger	CoelEpi_Lhx9	CoelEpi	0.718783	0.0568961	0.07745	0.0182198	0.0294709	0.0242507	0.0459448	0.00414674	0.00769295	0.0171447
HCA_Mou_10827183_AGCTTGAAGTTTGCGT-Sanger	Mesenchymal_Gata2	Endothelial	0.16645	0.342277	0.110572	0.041154	0.0255421	0.0500766	0.18439	0.0169951	0.0236757	0.0388679
HCA_Mou_10827183_AGCTTGACAAGCGATG-Sanger	CoelEpi_Gata2	CoelEpi	0.816277	0.0279822	0.0233309	0.0119549	0.00654332	0.0495465	0.0281219	0.00682659	0.0209609	0.00845583
HCA_Mou_10827183_AGCTTGACATTAGCCA-Sanger	Supporting	CoelEpi	0.466316	0.0398824	0.0429961	0.0236133	0.0470403	0.0329702	0.0856957	0.00642276	0.124836	0.130228
HCA_Mou_10827183_AGCTTGAGTCACAAGG-Sanger	Supporting	CoelEpi	0.351101	0.0253827	0.048954	0.0442319	0.0173009	0.0322923	0.205168	0.00922688	0.0242773	0.242065
HCA_Mou_10827183_AGCTTGAGTCCGAAGA-Sanger	Supporting	Supporting	0.278145	0.0190651	0.0216103	0.0536277	0.0267029	0.0481487	0.179789	0.0127111	0.0434067	0.316794
HCA_Mou_10827183_AGCTTGAGTCCGTGAC-Sanger	Mesenchymal_Gata2	Neural	0.279504	0.0211311	0.0250221	0.0106442	0.0110284	0.112351	0.0474168	0.47412	0.0105314	0.00825075
HCA_Mou_10827183_AGCTTGATCCCTTGCA-Sanger	Epithelial	Epithelial	0.011072	0.0220878	0.874726	0.0262379	0.00671943	0.00680966	0.00475835	0.0164543	0.0202767	0.0108578
HCA_Mou_10827183_AGCTTGATCTGTACGA-Sanger	Supporting	Mesenchymal_GATA2	0.10031	0.0565376	0.0824506	0.115582	0.0199795	0.179357	0.101929	0.0117389	0.279191	0.0529232
HCA_Mou_10827183_AGGCCACAGCCACCTG-Sanger	Epithelial	Epithelial	0.0351261	0.044332	0.766177	0.0481622	0.0218021	0.015164	0.0190519	0.0113109	0.014372	0.024502
HCA_Mou_10827183_AGGCCACAGGTACTCT-Sanger	Mesenchymal_Gata2	Mesenchymal_GATA2	0.245507	0.0584061	0.014999	0.0124843	0.0184439	0.444241	0.100728	0.0321217	0.0589795	0.01409
HCA_Mou_10827183_AGGCCACCACCGCTAG-Sanger	Mesenchymal_Lhx9	Mesenchymal_GATA2	0.0310148	0.0283239	0.181806	0.0248691	0.0428346	0.370119	0.0632674	0.0109552	0.215539	0.0312714
HCA_Mou_10827183_AGGCCACCATATGAGA-Sanger	Mesenchymal_Gata2	Mesenchymal_LHX9	0.163367	0.106965	0.0316512	0.00791876	0.0182223	0.327599	0.249049	0.0113463	0.068082	0.0157994
HCA_Mou_10827183_AGGCCACGTATGGTTC-Sanger	Mesenchymal_Gata2	PV	0.0227528	0.0766561	0.0365429	0.0102242	0.0101397	0.293702	0.0339778	0.00594461	0.497618	0.0124418
HCA_Mou_10827183_AGGCCACGTCAGAGGT-Sanger	Mesenchymal_Lhx9	Mesenchymal_GATA2	0.142305	0.0659453	0.11817	0.0246381	0.0202997	0.325004	0.0962716	0.00927457	0.171075	0.0270169
HCA_Mou_10827183_AGGCCACGTCCGAATT-Sanger	CoelEpi_Gata2	CoelEpi	0.799939	0.0202306	0.0179579	0.00550499	0.00823774	0.039985	0.0643361	0.0110418	0.00396376	0.0288034
HCA_Mou_10827183_AGGCCGTAGGATTCGG-Sanger	Erythroid	Erythroid	0.000120634	0.000257739	0.000279762	0.997288	0.00105213	0.000244797	0.000180394	9.02557e-05	0.000372361	0.000113655
HCA_Mou_10827183_AGGCCGTAGTAAGTAC-Sanger	Mesenchymal_Crabp1	CoelEpi	0.596622	0.0694895	0.0614777	0.0260071	0.0437883	0.034362	0.104802	0.00764913	0.0222352	0.0335664
HCA_Mou_10827183_AGGCCGTCAAGAAGAG-Sanger	Mesenchymal_Lhx9	CoelEpi	0.152127	0.229438	0.142802	0.0254916	0.0270498	0.270394	0.0959092	0.0132943	0.0248647	0.0186299
HCA_Mou_10827183_AGGCCGTCACCTTGTC-Sanger	Mesenchymal_Crabp1	Mesenchymal_GATA2	0.187767	0.0823403	0.017707	0.00673078	0.0390026	0.493245	0.0577664	0.0181681	0.0847912	0.0124816
HCA_Mou_10827183_AGGCCGTCATCCCACT-Sanger	Supporting	CoelEpi	0.327138	0.0443263	0.0512818	0.0483518	0.108901	0.108134	0.140527	0.0105948	0.0825134	0.0782318
HCA_Mou_10827183_AGGCCGTCATGGGAAC-Sanger	Mesenchymal_Gata2	CoelEpi	0.461085	0.0688147	0.0779546	0.0299474	0.0192011	0.224644	0.0544125	0.0330343	0.0168217	0.0140846
HCA_Mou_10827183_AGGCCGTGTCCGAAGA-Sanger	Mesenchymal_Gata2	Mesenchymal_GATA2	0.104869	0.00955066	0.00562455	0.00360098	0.0141503	0.648556	0.027799	0.173598	0.00869246	0.00355864
HCA_Mou_10827183_AGGCCGTGTCTAGCGC-Sanger	Mesenchymal_Lhx9	Mesenchymal_GATA2	0.0949883	0.0240641	0.358982	0.0146427	0.0309342	0.336319	0.0584125	0.00741502	0.05007	0.024172
HCA_Mou_10827183_AGGCCGTTCACGACTA-Sanger	Mesenchymal_Lhx9	Mesenchymal_GATA2	0.321571	0.0217384	0.0316613	0.00415425	0.0257222	0.417673	0.139859	0.00445502	0.0254556	0.00771008
HCA_Mou_10827183_AGGCCGTTCGAATGGG-Sanger	Mesenchymal_Gata2	Mesenchymal_GATA2	0.105675	0.0221872	0.00555743	0.0035477	0.0118564	0.64294	0.0700611	0.00235478	0.131109	0.00471083
HCA_Mou_10827183_AGGCCGTTCGGAAACG-Sanger	CoelEpi_Lhx9	CoelEpi	0.415769	0.0457629	0.149462	0.089447	0.0209218	0.0936182	0.081279	0.0130634	0.0539047	0.0367729
HCA_Mou_10827183_AGGCCGTTCTATCCCG-Sanger	Supporting	CoelEpi	0.288022	0.0353624	0.0293063	0.020718	0.0112502	0.109817	0.129701	0.00813699	0.271676	0.0960112
HCA_Mou_10827183_AGGGAGTAGATCGATA-Sanger	Supporting	CoelEpi	0.304269	0.122459	0.248942	0.0466016	0.0295539	0.0342622	0.0731315	0.0144967	0.0413957	0.0848885
HCA_Mou_10827183_AGGGAGTCACCTCGGA-Sanger	CoelEpi_Gata2	CoelEpi	0.895225	0.0184557	0.00884795	0.00515744	0.00609208	0.0310831	0.0170006	0.00417187	0.00680786	0.00715833
HCA_Mou_10827183_AGGGAGTCACGTTGGC-Sanger	Supporting	Erythroid	0.18771	0.0604989	0.0555257	0.225213	0.039206	0.0848821	0.102818	0.0133556	0.177918	0.0528728
HCA_Mou_10827183_AGGGAGTGTACCGTAT-Sanger	Supporting	Immune	0.2513	0.0214008	0.141712	0.0489313	0.298359	0.0315777	0.0952411	0.0376542	0.028483	0.0453415
HCA_Mou_10827183_AGGGAGTGTAGGCATG-Sanger	Mesenchymal_Lhx9	Mesenchymal_GATA2	0.145624	0.14313	0.030319	0.0152111	0.0169003	0.393931	0.164512	0.00410252	0.0625729	0.0236982
HCA_Mou_10827183_AGGGAGTGTCGCGTGT-Sanger	Supporting	CoelEpi	0.723797	0.0120012	0.0317073	0.00985042	0.0212638	0.0346964	0.0815348	0.0057735	0.0211435	0.0582325
HCA_Mou_10827183_AGGGAGTGTGAGTATA-Sanger	Supporting	CoelEpi	0.444612	0.0098132	0.0402823	0.0158779	0.0454161	0.0170224	0.0385988	0.00431448	0.291756	0.0923064
HCA_Mou_10827183_AGGGAGTTCAACACCA-Sanger	Mesenchymal_Gata2	Mesenchymal_GATA2	0.213627	0.0128554	0.00827748	0.00340502	0.0105582	0.643656	0.0676647	0.012332	0.0135223	0.0141023
HCA_Mou_10827183_AGGGAGTTCGGCCGAT-Sanger	CoelEpi_Gata2	CoelEpi	0.724615	0.0458966	0.0740275	0.0261962	0.00902247	0.0193933	0.0439411	0.0364387	0.00661347	0.0138559
HCA_Mou_10827183_AGGGAGTTCGGTCTAA-Sanger	Mesenchymal_Gata2	Mesenchymal_GATA2	0.0940102	0.0452116	0.168645	0.0171033	0.0191237	0.519396	0.0702611	0.00771694	0.0360894	0.0224428
HCA_Mou_10827183_AGGGAGTTCGTAGATC-Sanger	Supporting	CoelEpi	0.609934	0.0576585	0.0488757	0.0222095	0.0220412	0.0355962	0.0630026	0.00963285	0.0293525	0.101697
HCA_Mou_10827183_AGGGAGTTCTGGAGCC-Sanger	Erythroid	Erythroid	0.000217026	0.000353941	0.000376222	0.995738	0.00198984	0.000348657	0.000257878	0.000113852	0.000426701	0.000178202
HCA_Mou_10827183_AGGGATGAGACCTTTG-Sanger	Mesenchymal_Gata2	Mesenchymal_GATA2	0.313602	0.0148397	0.0231527	0.00539422	0.0136932	0.328909	0.258115	0.015809	0.0144714	0.0120133
HCA_Mou_10827183_AGGGATGAGGCGATAC-Sanger	Mesenchymal_Crabp1	Mesenchymal_GATA2	0.256412	0.0284317	0.0324627	0.00463748	0.0193508	0.325743	0.29026	0.00486176	0.0237474	0.0140929
HCA_Mou_10827183_AGGGATGAGTGTTTGC-Sanger	CoelEpi_Gata2	Mesenchymal_GATA2	0.411697	0.0272318	0.0113483	0.00516844	0.00562957	0.438953	0.0482912	0.00948892	0.0291117	0.0130795
HCA_Mou_10827183_AGGGATGCACACAGAG-Sanger	Endothelial	Endothelial	0.000986728	0.947219	0.00693968	0.000757683	0.0379249	0.000197222	0.000633962	0.00131447	0.00353273	0.000494025
HCA_Mou_10827183_AGGGATGCAGGTGCCT-Sanger	Supporting	Epithelial	0.118514	0.0142711	0.439329	0.0276894	0.0122997	0.268139	0.0530375	0.00385221	0.0352329	0.0276354
HCA_Mou_10827183_AGGGATGCATATACGC-Sanger	Supporting	PV	0.11273	0.0821182	0.088008	0.0321325	0.0396786	0.0261227	0.0408858	0.141717	0.34082	0.0957869
HCA_Mou_10827183_AGGGATGGTAACGCGA-Sanger	CoelEpi_Gata2	CoelEpi	0.834072	0.0707442	0.013594	0.00689674	0.00379886	0.0369823	0.0151691	0.00562524	0.00573505	0.00738242
HCA_Mou_10827183_AGGGATGGTAGCGATG-Sanger	Supporting	Mesenchymal_GATA2	0.239765	0.0228337	0.00714893	0.00906936	0.0243088	0.414666	0.222237	0.00261889	0.0468481	0.0105042
HCA_Mou_10827183_AGGGATGGTCATATGC-Sanger	CoelEpi_Lhx9	CoelEpi	0.8472	0.0236134	0.0221754	0.00790152	0.00762047	0.0236868	0.0313135	0.00227773	0.0212474	0.0129634
HCA_Mou_10827183_AGGGATGGTCGCCATG-Sanger	CoelEpi_Lhx9	Mesenchymal_LHX9	0.313856	0.014486	0.0161418	0.0141394	0.0210145	0.19217	0.373341	0.00811457	0.0193219	0.0274146
HCA_Mou_10827183_AGGGATGTCAGTGTTG-Sanger	CoelEpi_Gata2	CoelEpi	0.737345	0.0292922	0.0569731	0.0082758	0.0313861	0.0684521	0.0333476	0.00579306	0.0146195	0.0145151
HCA_Mou_10827183_AGGGATGTCCTGTAGA-Sanger	CoelEpi_Lhx9	CoelEpi	0.783937	0.0242254	0.00923444	0.0190452	0.006495	0.057784	0.0513384	0.00303147	0.0241217	0.0207878
HCA_Mou_10827183_AGGGATGTCGCATGGC-Sanger	Mesenchymal_Gata2	Mesenchymal_GATA2	0.120891	0.0348031	0.0109259	0.00522002	0.0104266	0.701807	0.037339	0.0257875	0.0474496	0.00535014
HCA_Mou_10827183_AGGGTGAAGGTGACCA-Sanger	Mesenchymal_Gata2	Mesenchymal_LHX9	0.116648	0.0252406	0.0442689	0.0193182	0.0156591	0.152732	0.565688	0.00556637	0.0242603	0.0306189
HCA_Mou_10827183_AGGGTGAAGTGTTTGC-Sanger	CoelEpi_Lhx9	CoelEpi	0.794943	0.00587221	0.0142819	0.0082449	0.0157958	0.0312604	0.112009	0.00352314	0.0035972	0.0104728
HCA_Mou_10827183_AGGGTGAAGTTGTAGA-Sanger	Mesenchymal_Gata2	Mesenchymal_GATA2	0.116259	0.0865397	0.0417981	0.00800018	0.0153826	0.401962	0.241392	0.00673037	0.0717577	0.0101787
HCA_Mou_10827183_AGGGTGACAGAGTGTG-Sanger	Epithelial	Epithelial	0.00954119	0.0126405	0.923857	0.0147732	0.00856435	0.00391169	0.00638904	0.00518766	0.00923297	0.00590269
HCA_Mou_10827183_AGGGTGAGTCCAAGTT-Sanger	Mesenchymal_Gata2	Mesenchymal_GATA2	0.348871	0.0111624	0.0193194	0.00353686	0.00841264	0.402944	0.112721	0.0406084	0.0392381	0.013187
HCA_Mou_10827183_AGGGTGAGTCGTCTTC-Sanger	CoelEpi_Lhx9	CoelEpi	0.608929	0.072119	0.0494814	0.0100654	0.0316613	0.111571	0.0835048	0.0063978	0.0127498	0.0135205
HCA_Mou_10827183_AGGGTGAGTGATAAGT-Sanger	CoelEpi_Lhx9	CoelEpi	0.416973	0.0969841	0.0559621	0.0105336	0.0249012	0.0905999	0.208365	0.0121284	0.0378327	0.0457201
HCA_Mou_10827183_AGGGTGATCACGATGT-Sanger	CoelEpi_Lhx9	CoelEpi	0.588514	0.0214913	0.0206182	0.00885141	0.0133522	0.178634	0.126918	0.00372663	0.014607	0.0232869
HCA_Mou_10827183_AGGGTGATCAGTCAGT-Sanger	Supporting	CoelEpi	0.371069	0.0174042	0.04026	0.0208146	0.136736	0.0281939	0.157811	0.0139215	0.0868269	0.126963
HCA_Mou_10827183_AGGTCATAGAGGTTGC-Sanger	Epithelial	Epithelial	0.0140038	0.028258	0.774221	0.0276623	0.0168062	0.00995629	0.00700263	0.0383599	0.0737063	0.0100234
HCA_Mou_10827183_AGGTCATAGATGGGTC-Sanger	CoelEpi_Lhx9	CoelEpi	0.399069	0.0275668	0.0184557	0.00878509	0.0231606	0.148131	0.338618	0.00467315	0.0137303	0.0178103
HCA_Mou_10827183_AGGTCATAGGCCGAAT-Sanger	Endothelial	Endothelial	0.000338995	0.986555	0.00224197	0.00023713	0.0085388	8.77977e-05	0.000267796	0.000218891	0.00120555	0.000308426
HCA_Mou_10827183_AGGTCATCAGGGAGAG-Sanger	Mesenchymal_Gata2	Mesenchymal_LHX9	0.0661357	0.197756	0.0340731	0.00621463	0.0152565	0.159602	0.413614	0.0138936	0.0437303	0.049724
HCA_Mou_10827183_AGGTCATCATCCGTGG-Sanger	Epithelial	PV	0.0207268	0.0185776	0.012022	0.00468282	0.0197791	0.0224724	0.0264066	0.0110425	0.846807	0.0174831
HCA_Mou_10827183_AGGTCATGTAACGTTC-Sanger	Supporting	CoelEpi	0.309978	0.02031	0.0147883	0.0150621	0.0215483	0.024227	0.178429	0.0116015	0.242255	0.161801
HCA_Mou_10827183_AGGTCATGTGACAAAT-Sanger	Mesenchymal_Gata2	CoelEpi	0.262729	0.0482389	0.0244946	0.0232843	0.0142128	0.221293	0.174955	0.010713	0.148417	0.0716614
HCA_Mou_10827183_AGGTCATTCTGATACG-Sanger	CoelEpi_Lhx9	CoelEpi	0.866111	0.014811	0.0149872	0.00592386	0.0112897	0.00596523	0.0604712	0.0027844	0.00339805	0.0142582
HCA_Mou_10827183_AGGTCATTCTGCAGTA-Sanger	Epithelial	Epithelial	0.0147004	0.00888131	0.891184	0.0337832	0.0083094	0.00695987	0.00672474	0.0127231	0.00628819	0.0104453
HCA_Mou_10827183_AGGTCCGAGCCACTAT-Sanger	Mesenchymal_Gata2	CoelEpi	0.389479	0.050513	0.108407	0.0201469	0.0144499	0.164916	0.0583236	0.113448	0.0607858	0.0195321
HCA_Mou_10827183_AGGTCCGAGCCGTCGT-Sanger	Mesenchymal_Crabp1	Mesenchymal_GATA2	0.00651837	0.0295389	0.0173537	0.00893218	0.00799421	0.578969	0.0122307	0.0336181	0.301947	0.00289766
HCA_Mou_10827183_AGGTCCGAGCGATTCT-Sanger	CoelEpi_Lhx9	CoelEpi	0.718468	0.0719156	0.0272247	0.00834318	0.0272873	0.070148	0.0497966	0.00406259	0.0102857	0.012468
HCA_Mou_10827183_AGGTCCGAGGGCTCTC-Sanger	Mesenchymal_Crabp1	Mesenchymal_GATA2	0.0944339	0.0305527	0.00838259	0.00831263	0.0273806	0.726906	0.075646	0.00579015	0.0111277	0.0114677
HCA_Mou_10827183_AGGTCCGCACGTCTCT-Sanger	Mesenchymal_Gata2	Mesenchymal_GATA2	0.201959	0.0206422	0.0873252	0.0244315	0.0136598	0.459663	0.119559	0.0275749	0.0286183	0.0165667
HCA_Mou_10827183_AGGTCCGGTGGGTCAA-Sanger	Supporting	Supporting	0.347012	0.0257145	0.0189855	0.0165294	0.0664031	0.0424007	0.15712	0.0183023	0.0660329	0.2415
HCA_Mou_10827183_AGGTCCGGTTACCGAT-Sanger	Supporting	Mesenchymal_GATA2	0.108775	0.0226434	0.0268135	0.0320182	0.0388241	0.332473	0.233649	0.0107803	0.136904	0.0571192
HCA_Mou_10827183_AGTAGTCAGATGCCAG-Sanger	Mesenchymal_Gata2	Endothelial	0.081165	0.266265	0.0457807	0.0224118	0.0249269	0.175192	0.140994	0.11611	0.11203	0.0151242
HCA_Mou_10827183_AGTAGTCAGCCCTAAT-Sanger	Mesenchymal_Gata2	Mesenchymal_LHX9	0.263745	0.0187012	0.0197596	0.00613536	0.0116014	0.152797	0.452869	0.00987085	0.016564	0.0479565
HCA_Mou_10827183_AGTAGTCAGCGATAGC-Sanger	CoelEpi_Lhx9	CoelEpi	0.493137	0.0755736	0.0891031	0.0175945	0.00958766	0.115106	0.106669	0.00629403	0.0626786	0.0242563
HCA_Mou_10827183_AGTAGTCAGTAGCGGT-Sanger	Supporting	Mesenchymal_GATA2	0.105813	0.030303	0.0930094	0.0223642	0.0367038	0.345301	0.276822	0.00753731	0.0480097	0.0341365
HCA_Mou_10827183_AGTAGTCAGTCAAGGC-Sanger	Supporting	Supporting	0.235222	0.0128269	0.0161183	0.0118859	0.0138333	0.0227129	0.252489	0.00406853	0.103493	0.32735
HCA_Mou_10827183_AGTAGTCAGTCTTGCA-Sanger	Mesenchymal_Gata2	Mesenchymal_GATA2	0.19534	0.0113067	0.00634527	0.00608727	0.00530995	0.623158	0.0717932	0.00578952	0.054082	0.0207878
HCA_Mou_10827183_AGTAGTCAGTGTACCT-Sanger	Supporting	CoelEpi	0.365787	0.0869568	0.100319	0.0176962	0.0469301	0.0533382	0.14666	0.0145009	0.0448042	0.123008
HCA_Mou_10827183_AGTAGTCCAAGCCTAT-Sanger	Mesenchymal_Gata2	Mesenchymal_LHX9	0.134356	0.0101852	0.0110419	0.00403507	0.00760728	0.0316963	0.598626	0.00271518	0.00401609	0.195722
HCA_Mou_10827183_AGTAGTCCAGACAGGT-Sanger	Mesenchymal_Gata2	CoelEpi	0.414344	0.158571	0.1221	0.0132483	0.0122801	0.102201	0.0894546	0.0116147	0.0302281	0.0459586
HCA_Mou_10827183_AGTAGTCCATTCCTCG-Sanger	Mesenchymal_Gata2	CoelEpi	0.605712	0.0304471	0.0362647	0.00793257	0.007944	0.207801	0.066178	0.00775308	0.00898209	0.0209855
HCA_Mou_10827183_AGTAGTCGTACGCACC-Sanger	Immune	Immune	9.37968e-08	2.89124e-07	5.19392e-07	2.29943e-07	0.999784	1.61079e-06	3.35082e-06	0.000176477	2.74312e-05	5.57655e-06
HCA_Mou_10827183_AGTAGTCGTCATCCCT-Sanger	Supporting	CoelEpi	0.360711	0.0143935	0.0626974	0.0107881	0.0119445	0.0575165	0.183893	0.00655259	0.119946	0.171558
HCA_Mou_10827183_AGTAGTCGTCTAGTGT-Sanger	Mesenchymal_Gata2	CoelEpi	0.646435	0.0328167	0.0192936	0.00350129	0.00417435	0.207485	0.020028	0.0355768	0.0210926	0.00959591
HCA_Mou_10827183_AGTAGTCGTGGCGAAT-Sanger	Supporting	Immune	0.00354537	0.00803024	0.0253714	0.00392032	0.917367	0.00176126	0.00892389	0.00714264	0.0108501	0.0130875
HCA_Mou_10827183_AGTAGTCGTGGGTCAA-Sanger	Erythroid	Erythroid	0.000110923	0.000194228	0.000284403	0.997373	0.00119912	0.000166563	0.000218197	7.2174e-05	0.000223035	0.000158342
HCA_Mou_10827183_AGTAGTCTCAACACGT-Sanger	CoelEpi_Lhx9	CoelEpi	0.767261	0.0163505	0.0246956	0.0522654	0.0097934	0.0362722	0.0545629	0.00615161	0.0132163	0.0194313
HCA_Mou_10827183_AGTAGTCTCCGAACGC-Sanger	CoelEpi_Gata2	CoelEpi	0.415042	0.0477644	0.0680371	0.00915179	0.0864636	0.165104	0.103806	0.0356515	0.0254062	0.0435728
HCA_Mou_10827183_AGTCTTTAGCGAGAAA-Sanger	CoelEpi_Lhx9	Mesenchymal_LHX9	0.27056	0.0746479	0.0619614	0.00786403	0.0246759	0.112535	0.349854	0.00534637	0.044851	0.0477046
HCA_Mou_10827183_AGTCTTTAGTAGCGGT-Sanger	Endothelial	Endothelial	0.000805946	0.866021	0.00664742	0.000699579	0.116889	0.000215057	0.000928134	0.0016936	0.00551999	0.000579443
HCA_Mou_10827183_AGTCTTTCAGCGAACA-Sanger	Supporting	PV	0.125575	0.0315566	0.014509	0.0154065	0.0101946	0.030003	0.0707934	0.00697489	0.624225	0.0707626
HCA_Mou_10827183_AGTCTTTGTAAGTAGT-Sanger	Supporting	CoelEpi	0.44185	0.024007	0.0159482	0.0153643	0.0127527	0.0734599	0.315999	0.00681333	0.0203531	0.0734531
HCA_Mou_10827183_AGTCTTTGTACCAGTT-Sanger	CoelEpi_Gata2	CoelEpi	0.605753	0.0337466	0.0440346	0.00733381	0.00734446	0.0927645	0.128301	0.00680339	0.0393362	0.0345828
HCA_Mou_10827183_AGTCTTTGTACCGTTA-Sanger	Mesenchymal_Gata2	CoelEpi	0.458362	0.0881857	0.111046	0.00856788	0.0138774	0.12578	0.0785491	0.0485262	0.0445695	0.0225361
HCA_Mou_10827183_AGTCTTTTCTGTCCGT-Sanger	Mesenchymal_Gata2	Mesenchymal_GATA2	0.0402331	0.0185939	0.00995623	0.00547576	0.0100199	0.648283	0.162034	0.00580007	0.0936658	0.00593842
HCA_Mou_10827183_AGTGAGGAGCACAGGT-Sanger	Epithelial_Wnt7a	Mesenchymal_GATA2	0.334678	0.115094	0.0469043	0.0237901	0.0451204	0.251637	0.0488389	0.0625452	0.056327	0.0150652
HCA_Mou_10827183_AGTGAGGAGCTACCTA-Sanger	Endothelial	Endothelial	0.00153685	0.83229	0.0418287	0.00245236	0.101338	0.00044902	0.00125922	0.00688928	0.01068	0.0012767
HCA_Mou_10827183_AGTGAGGAGCTGAAAT-Sanger	Mesenchymal_Gata2	Mesenchymal_GATA2	0.315472	0.0501164	0.0136906	0.0056788	0.0164183	0.424424	0.0495258	0.0121153	0.0924578	0.0201013
HCA_Mou_10827183_AGTGAGGAGGCAGGTT-Sanger	Mesenchymal_Gata2	Mesenchymal_LHX9	0.0808025	0.103032	0.0644685	0.0169162	0.0170775	0.143876	0.375624	0.0104222	0.161519	0.0262621
HCA_Mou_10827183_AGTGAGGAGTCATGCT-Sanger	Supporting	Epithelial	0.0535304	0.00800122	0.60772	0.129709	0.0184395	0.00816544	0.0229721	0.0196566	0.0245529	0.107253
HCA_Mou_10827183_AGTGAGGCAAAGGCGT-Sanger	Mesenchymal_Gata2	CoelEpi	0.644309	0.0348178	0.0692433	0.0146409	0.0171632	0.148388	0.0214467	0.0256509	0.0125203	0.0118202
HCA_Mou_10827183_AGTGAGGCAAGAAGAG-Sanger	Mesenchymal_Gata2	Mesenchymal_GATA2	0.0429229	0.023821	0.0448473	0.00626773	0.01046	0.421258	0.0272445	0.0136628	0.398794	0.0107215
HCA_Mou_10827183_AGTGAGGCACCACGTG-Sanger	Supporting	CoelEpi	0.359328	0.0205841	0.0338229	0.0252586	0.292345	0.0354489	0.109487	0.0100457	0.0478857	0.0657949
HCA_Mou_10827183_AGTGAGGCACTAAGTC-Sanger	Supporting	Supporting	0.0598504	0.0153308	0.169594	0.00851066	0.013509	0.00655946	0.124366	0.00708632	0.0329209	0.562273
HCA_Mou_10827183_AGTGAGGCATCTCGCT-Sanger	Supporting	CoelEpi	0.419902	0.0201389	0.0258402	0.0313752	0.147938	0.0209646	0.162175	0.0113946	0.100962	0.0593101
HCA_Mou_10827183_AGTGAGGGTAATTGGA-Sanger	Endothelial	Endothelial	0.00334105	0.909637	0.0180137	0.0014035	0.0557334	0.000923926	0.000779594	0.00220902	0.00629523	0.00166378
HCA_Mou_10827183_AGTGAGGGTCTAAAGA-Sanger	CoelEpi_Lhx9	CoelEpi	0.746109	0.0126031	0.0242168	0.00780684	0.00842552	0.0559163	0.117622	0.00429916	0.00701055	0.015991
HCA_Mou_10827183_AGTGAGGGTCTTGCGG-Sanger	Mesenchymal_Gata2	Epithelial	0.178433	0.0323419	0.458357	0.0271042	0.0240339	0.0520439	0.0300916	0.168957	0.0192884	0.00935016
HCA_Mou_10827183_AGTGAGGTCCTTTCTC-Sanger	Mesenchymal_Gata2	Mesenchymal_GATA2	0.198387	0.0548679	0.0101747	0.0033882	0.00716791	0.530661	0.151141	0.00823946	0.0210805	0.0148921
HCA_Mou_10827183_AGTGAGGTCTAACTTC-Sanger	Supporting	Mesenchymal_GATA2	0.149427	0.0576898	0.0484194	0.0150908	0.0404718	0.499717	0.103842	0.00614827	0.0395501	0.0396433
HCA_Mou_10827183_AGTGAGGTCTCGTTTA-Sanger	Mesenchymal_Gata2	Mesenchymal_GATA2	0.143285	0.0420032	0.0185408	0.00768833	0.0190021	0.627426	0.0859881	0.00418765	0.0399603	0.011918
HCA_Mou_10827183_AGTGGGAAGGTTCCTA-Sanger	CoelEpi_Lhx9	PV	0.0767556	0.0250969	0.0221957	0.00682171	0.0105945	0.136411	0.0305024	0.00517864	0.669711	0.0167321
HCA_Mou_10827183_AGTGGGAAGTCTCCTC-Sanger	Mesenchymal_Gata2	Mesenchymal_LHX9	0.107119	0.0951804	0.0132988	0.00895087	0.0181781	0.236092	0.441949	0.0149701	0.024824	0.0394375
HCA_Mou_10827183_AGTGGGACAAACAACA-Sanger	Endothelial	Endothelial	0.00125864	0.865535	0.00769455	0.00106509	0.114426	0.00020895	0.000484381	0.00349899	0.00502033	0.000807252
HCA_Mou_10827183_AGTGGGACAACACCTA-Sanger	Supporting	CoelEpi	0.522516	0.0141175	0.0247109	0.0160798	0.0177737	0.0109117	0.0911612	0.0219298	0.0944796	0.18632
HCA_Mou_10827183_AGTGGGACACTACAGT-Sanger	CoelEpi_Gata2	CoelEpi	0.852256	0.0240863	0.024775	0.00414012	0.00661324	0.0244061	0.0332553	0.00624225	0.0134096	0.0108163
HCA_Mou_10827183_AGTGGGACAGCCTGTG-Sanger	Erythroid	Erythroid	0.000315453	0.000576346	0.000552387	0.993138	0.00321676	0.000653111	0.000451014	0.000159237	0.000617256	0.000320606
HCA_Mou_10827183_AGTGGGACAGCGTAAG-Sanger	Epithelial	CoelEpi	0.228992	0.0332393	0.0329189	0.0189426	0.0210728	0.198386	0.191243	0.0397054	0.141484	0.0940161
HCA_Mou_10827183_AGTGGGACATCTCGCT-Sanger	Mesenchymal_Gata2	CoelEpi	0.177988	0.141486	0.0503869	0.0172062	0.0304413	0.206948	0.108669	0.0932996	0.131846	0.041729
HCA_Mou_10827183_AGTGGGAGTAAGTAGT-Sanger	Mesenchymal_Gata2	Epithelial	0.0366003	0.128429	0.406983	0.0490599	0.0310563	0.0840482	0.141497	0.013387	0.0966421	0.0122984
HCA_Mou_10827183_AGTGGGAGTCCGTTAA-Sanger	Mesenchymal_Lhx9	PV	0.0507554	0.0403216	0.163509	0.0192634	0.0449167	0.260808	0.0271416	0.0104799	0.365368	0.0174354
HCA_Mou_10827183_AGTGGGAGTCTTGCGG-Sanger	CoelEpi_Gata2	CoelEpi	0.557044	0.0800086	0.0655137	0.0186955	0.0113764	0.107443	0.0440962	0.00948151	0.0924847	0.0138568
HCA_Mou_10827183_AGTGGGAGTTCAACCA-Sanger	Mesenchymal_Gata2	Mesenchymal_GATA2	0.0530804	0.0546197	0.365366	0.0105846	0.0177803	0.347154	0.0851904	0.00726657	0.0422556	0.0167023
HCA_Mou_10827183_AGTGGGATCAATAAGG-Sanger	CoelEpi_Lhx9	Mesenchymal_GATA2	0.330869	0.0423903	0.0665271	0.0139414	0.0128192	0.251864	0.0993592	0.0118718	0.113847	0.0565116
HCA_Mou_10827183_AGTGGGATCAGTACGT-Sanger	CoelEpi_Lhx9	CoelEpi	0.502106	0.125859	0.022053	0.010941	0.0203123	0.164396	0.0633496	0.0143335	0.066527	0.0101231
HCA_Mou_10827183_AGTGGGATCGGAGCAA-Sanger	Epithelial_Wnt7a	CoelEpi	0.308452	0.138114	0.0472378	0.0143892	0.0427983	0.215402	0.150377	0.0281457	0.0325045	0.0225795
HCA_Mou_10827183_AGTGGGATCGTACGGC-Sanger	Endothelial	Endothelial	0.0015876	0.873584	0.0152588	0.00252423	0.0899868	0.00050875	0.00130734	0.0049297	0.00864692	0.00166544
HCA_Mou_10827183_AGTGGGATCGTATCAG-Sanger	Epithelial	Epithelial	0.0118959	0.0193209	0.902498	0.0162929	0.0175182	0.00492665	0.00383954	0.00646281	0.00742742	0.00981798
HCA_Mou_10827183_AGTGGGATCGTTGACA-Sanger	Epithelial_Wnt7a	CoelEpi	0.746224	0.0412431	0.0153231	0.00807773	0.0271074	0.0850867	0.0384531	0.0138414	0.0099618	0.014682
HCA_Mou_10827183_AGTGGGATCTCGTATT-Sanger	Mesenchymal_Crabp1	CoelEpi	0.502376	0.0205646	0.0782649	0.010801	0.0151848	0.165983	0.04449	0.00392425	0.144341	0.0140704
HCA_Mou_10827183_AGTGTCAAGTTTAGGA-Sanger	Mesenchymal_Gata2	Mesenchymal_GATA2	0.229594	0.00851898	0.0230806	0.011118	0.0159524	0.527075	0.0656678	0.0123315	0.0930894	0.0135723
HCA_Mou_10827183_AGTGTCACACGCGAAA-Sanger	Mesenchymal_Gata2	Mesenchymal_GATA2	0.168378	0.0118539	0.0128662	0.00634822	0.0189117	0.681202	0.0770889	0.0034411	0.0127345	0.00717554
HCA_Mou_10827183_AGTGTCACATCACGAT-Sanger	Mesenchymal_Gata2	Endothelial	0.050518	0.258984	0.0602445	0.0131656	0.0317388	0.0930615	0.224682	0.019246	0.21358	0.0347793
HCA_Mou_10827183_AGTGTCACATGAACCT-Sanger	Mesenchymal_Gata2	CoelEpi	0.424215	0.0288749	0.0126593	0.00388674	0.0107709	0.335394	0.0957552	0.0478976	0.0268297	0.0137172
HCA_Mou_10827183_AGTGTCAGTATAAACG-Sanger	Mesenchymal_Gata2	Mesenchymal_GATA2	0.353343	0.0395588	0.0114441	0.00782531	0.0127364	0.348484	0.089844	0.0191849	0.0809318	0.0366485
HCA_Mou_10827183_AGTGTCAGTGTGAAAT-Sanger	Mesenchymal_Gata2	Mesenchymal_GATA2	0.0835981	0.013834	0.0069902	0.0050062	0.017202	0.533995	0.310614	0.00318228	0.00741438	0.0181637
HCA_Mou_10827183_AGTGTCAGTTCACCTC-Sanger	CoelEpi_Gata2	CoelEpi	0.415705	0.0686569	0.028539	0.0175128	0.146228	0.0441155	0.182013	0.0128151	0.0237786	0.0606357
HCA_Mou_10827183_AGTGTCATCAAGGTAA-Sanger	CoelEpi_Lhx9	Mesenchymal_GATA2	0.104718	0.113271	0.0784934	0.0128533	0.0231353	0.442828	0.0761925	0.00796858	0.108497	0.0320437
HCA_Mou_10827183_AGTGTCATCACATGCA-Sanger	Supporting	Supporting	0.0442924	0.0644423	0.187818	0.0120712	0.0290565	0.00924379	0.141935	0.0127117	0.0588064	0.439622
HCA_Mou_10827183_AGTGTCATCACCCTCA-Sanger	Mesenchymal_Gata2	Mesenchymal_LHX9	0.284804	0.062401	0.0739101	0.0213763	0.0199309	0.119268	0.226599	0.017469	0.131677	0.0425643
HCA_Mou_10827183_AGTGTCATCTAACTTC-Sanger	Supporting	CoelEpi	0.117421	0.0485562	0.165476	0.060761	0.0774232	0.0200083	0.0609394	0.0245712	0.182674	0.24217
HCA_Mou_10827183_AGTGTCATCTGGCGAC-Sanger	Mesenchymal_Gata2	CoelEpi	0.153184	0.0930587	0.272335	0.0231688	0.0209487	0.185903	0.095821	0.0615436	0.0717986	0.0222393
HCA_Mou_10827183_AGTTGGTAGAAGGGTA-Sanger	Mesenchymal_Gata2	Mesenchymal_GATA2	0.243561	0.0633375	0.0178857	0.00465152	0.028107	0.318404	0.217365	0.00522977	0.089072	0.0123859
HCA_Mou_10827183_AGTTGGTCAGGCGATA-Sanger	Mesenchymal_Gata2	Mesenchymal_LHX9	0.0904219	0.0563846	0.0257775	0.00993606	0.0328179	0.190448	0.45715	0.00971144	0.106506	0.0208466
HCA_Mou_10827183_AGTTGGTGTACAGTTC-Sanger	Mesenchymal_Gata2	Mesenchymal_LHX9	0.121784	0.0293576	0.0209707	0.00499087	0.0179587	0.337017	0.409554	0.00728821	0.0330947	0.0179844
HCA_Mou_10827183_AGTTGGTGTGTGCGTC-Sanger	Epithelial	CoelEpi	0.484324	0.0125851	0.0187438	0.00818398	0.0245928	0.183021	0.199788	0.0107357	0.0338133	0.0242134
HCA_Mou_10827183_AGTTGGTGTTCGTCTC-Sanger	Supporting	Mesenchymal_GATA2	0.209811	0.0434592	0.115548	0.00899273	0.0115722	0.430885	0.103058	0.00503069	0.0399191	0.0317235
HCA_Mou_10827183_AGTTGGTTCGCGATCG-Sanger	Supporting	Supporting	0.319709	0.011605	0.0643438	0.0332904	0.0517366	0.022788	0.0899319	0.0308423	0.018313	0.35744
HCA_Mou_10827183_ATAACGCAGCGATGAC-Sanger	Mesenchymal_Gata2	Mesenchymal_GATA2	0.337181	0.0187164	0.0180624	0.0127323	0.00931656	0.470814	0.0648751	0.0221793	0.0301117	0.016011
HCA_Mou_10827183_ATAACGCCACAGGTTT-Sanger	Supporting	CoelEpi	0.325087	0.0437501	0.023135	0.00926592	0.0117436	0.0692545	0.167656	0.0111652	0.196017	0.142926
HCA_Mou_10827183_ATAACGCCATGAACCT-Sanger	Supporting	Mesenchymal_LHX9	0.0933686	0.0249578	0.0739098	0.0450588	0.162582	0.0922852	0.214836	0.0162514	0.226299	0.0504514
HCA_Mou_10827183_ATAACGCGTACCGTTA-Sanger	Immune	Immune	4.43554e-05	0.000214211	0.00014614	0.000406853	0.998663	4.10683e-05	8.31469e-05	0.00016569	0.00017475	6.03204e-05
HCA_Mou_10827183_ATAACGCGTCCAAGTT-Sanger	Mesenchymal_Gata2	Mesenchymal_GATA2	0.396544	0.0124969	0.0211149	0.0110234	0.0173343	0.400449	0.0730085	0.0176293	0.0163424	0.0340579
HCA_Mou_10827183_ATAACGCTCAAGGCTT-Sanger	Mesenchymal_Lhx9	CoelEpi	0.351266	0.020515	0.0788463	0.0120884	0.0148668	0.145005	0.29213	0.00556004	0.0145929	0.0651301
HCA_Mou_10827183_ATAAGAGAGCCGATTT-Sanger	Mesenchymal_Gata2	Mesenchymal_GATA2	0.155334	0.036577	0.0258165	0.00788119	0.0157139	0.344124	0.259791	0.021345	0.0789751	0.054443
HCA_Mou_10827183_ATAAGAGAGGCGATAC-Sanger	Supporting	Supporting	0.0831098	0.0252161	0.0301137	0.036054	0.0143675	0.0146681	0.0856281	0.00924663	0.139439	0.562157
HCA_Mou_10827183_ATAAGAGCATTGCGGC-Sanger	CoelEpi_Lhx9	Epithelial	0.127611	0.012935	0.805636	0.00850066	0.0166661	0.00478924	0.0112598	0.00268686	0.00301426	0.00690145
HCA_Mou_10827183_ATAAGAGGTCCAGTTA-Sanger	Supporting	Mesenchymal_LHX9	0.0997608	0.0205084	0.0576204	0.08105	0.103023	0.0922864	0.169888	0.0171425	0.214548	0.144173
HCA_Mou_10827183_ATAAGAGTCGAATGCT-Sanger	Supporting	Epithelial	0.0655556	0.0217389	0.541397	0.00833899	0.0143369	0.0355053	0.192222	0.00412544	0.0116216	0.105159
HCA_Mou_10827183_ATAAGAGTCGTACGGC-Sanger	Mesenchymal_Gata2	Mesenchymal_GATA2	0.171134	0.144374	0.102586	0.02023	0.0343822	0.287294	0.132737	0.0241275	0.0533406	0.029794
HCA_Mou_10827183_ATAGACCAGTACGTTC-Sanger	Supporting	Mesenchymal_GATA2	0.0720629	0.0896568	0.299046	0.0146848	0.0281057	0.288607	0.123765	0.00624965	0.0238737	0.0539486
HCA_Mou_10827183_ATAGACCCAACTGGCC-Sanger	Supporting	Epithelial	0.170068	0.00649223	0.719089	0.0177645	0.0100313	0.00360969	0.0215366	0.00455589	0.0039728	0.0428807
HCA_Mou_10827183_ATAGACCCACAGACAG-Sanger	Mesenchymal_Gata2	CoelEpi	0.366719	0.0200669	0.00739671	0.00540233	0.0246799	0.32227	0.183955	0.0281224	0.0159302	0.0254572
HCA_Mou_10827183_ATAGACCCAGTAAGCG-Sanger	Mesenchymal_Gata2	PV	0.0892877	0.253378	0.0275149	0.0107084	0.0114892	0.189494	0.0885205	0.0136049	0.281167	0.0348353
HCA_Mou_10827183_ATAGACCCATGTTCCC-Sanger	Endothelial	Endothelial	0.00134132	0.974493	0.00190727	0.000439664	0.0178757	0.000186653	0.000554525	0.000335451	0.0023785	0.000488005
HCA_Mou_10827183_ATAGACCGTATCAGTC-Sanger	Mesenchymal_Gata2	Endothelial	0.0695892	0.257531	0.0897345	0.0160162	0.0342984	0.165852	0.191103	0.0530428	0.0958432	0.0269897
HCA_Mou_10827183_ATAGACCGTCATGCCG-Sanger	Supporting	Mesenchymal_GATA2	0.105901	0.0615678	0.0906944	0.0275207	0.0144879	0.359188	0.187619	0.0104682	0.05302	0.0895327
HCA_Mou_10827183_ATAGACCTCAAAGACA-Sanger	CoelEpi_Lhx9	Mesenchymal_LHX9	0.0974641	0.0232068	0.426885	0.0278802	0.0126724	0.0244447	0.298187	0.00528113	0.034624	0.0493551
HCA_Mou_10827183_ATAGACCTCGATAGAA-Sanger	CoelEpi_Lhx9	CoelEpi	0.635495	0.0708917	0.0141076	0.0104543	0.0246846	0.0963434	0.0899163	0.00595071	0.0158289	0.0363278
HCA_Mou_10827183_ATAGACCTCTCCTATA-Sanger	Mesenchymal_Gata2	Mesenchymal_GATA2	0.131804	0.00938424	0.0179248	0.0117558	0.0915186	0.433069	0.217275	0.0319844	0.0378647	0.0174198
HCA_Mou_10827183_ATAGACCTCTTTACAC-Sanger	Mesenchymal_Gata2	Mesenchymal_GATA2	0.125112	0.0497018	0.317384	0.0152439	0.0148895	0.24612	0.019034	0.0155813	0.189509	0.00742492
HCA_Mou_10827183_ATCACGAAGTTTCCTT-Sanger	CoelEpi_Lhx9	CoelEpi	0.779124	0.0499542	0.0262703	0.0107128	0.0108701	0.0144156	0.0675419	0.00691951	0.0104395	0.0237522
HCA_Mou_10827183_ATCACGACAGCCAGAA-Sanger	CoelEpi_Gata2	CoelEpi	0.548056	0.0389722	0.100314	0.0106429	0.0147582	0.11696	0.0967808	0.0246999	0.0205683	0.0282482
HCA_Mou_10827183_ATCACGACAGGGCATA-Sanger	Immune	Immune	5.18362e-05	0.00232144	0.00544897	0.00127384	0.986516	5.81681e-05	0.000100033	0.00362719	0.000480475	0.000122036
HCA_Mou_10827183_ATCACGACATTCCTGC-Sanger	CoelEpi_Gata2	CoelEpi	0.813654	0.0266266	0.0434239	0.00524511	0.00909311	0.0437492	0.0239891	0.0110477	0.00620598	0.0169657
HCA_Mou_10827183_ATCACGAGTATATGAG-Sanger	Mesenchymal_Gata2	Endothelial	0.0470968	0.4558	0.162354	0.0151738	0.0126588	0.0751424	0.151202	0.00526506	0.0592047	0.016103
HCA_Mou_10827183_ATCACGATCATTATCC-Sanger	CoelEpi_Lhx9	CoelEpi	0.365178	0.0229537	0.170829	0.0157216	0.0100058	0.0417581	0.193502	0.0107241	0.100571	0.0687573
HCA_Mou_10827183_ATCACGATCGAACTGT-Sanger	Mesenchymal_Gata2	CoelEpi	0.474658	0.0623672	0.0232605	0.0118688	0.0351592	0.233471	0.0489519	0.0641766	0.0231363	0.0229503
HCA_Mou_10827183_ATCACGATCGAATCCA-Sanger	Mesenchymal_Gata2	Mesenchymal_GATA2	0.0396109	0.0396673	0.138663	0.014016	0.032211	0.384866	0.0745565	0.00770557	0.249145	0.0195586
HCA_Mou_10827183_ATCACGATCTCCGGTT-Sanger	Endothelial	Endothelial	0.00018585	0.993499	0.000851097	0.000114478	0.00399015	3.44325e-05	0.000133119	0.000379887	0.000652123	0.000160244
HCA_Mou_10827183_ATCACGATCTGGCGTG-Sanger	Mesenchymal_Crabp1	CoelEpi	0.665157	0.0339425	0.0240586	0.0120419	0.0180641	0.0503576	0.110734	0.00958469	0.0507874	0.0252715
HCA_Mou_10827183_ATCATCTAGAAACCTA-Sanger	Mesenchymal_Gata2	CoelEpi	0.450727	0.00744998	0.00925317	0.00677466	0.00687822	0.052879	0.0194511	0.437902	0.00430643	0.00437887
HCA_Mou_10827183_ATCATCTAGGGTGTTG-Sanger	Mesenchymal_Gata2	Mesenchymal_GATA2	0.117534	0.0879327	0.0423937	0.005018	0.00878132	0.360666	0.248478	0.00362888	0.0998928	0.0256745
HCA_Mou_10827183_ATCATCTCAACACCTA-Sanger	Mesenchymal_Lhx9	Mesenchymal_GATA2	0.200665	0.0260138	0.0464852	0.0145339	0.0278686	0.23465	0.0484765	0.00904123	0.283217	0.109049
HCA_Mou_10827183_ATCATCTCACCAGATT-Sanger	Supporting	Epithelial	0.0369921	0.0476344	0.803508	0.0156274	0.0217999	0.0258954	0.0137725	0.00294197	0.0232418	0.00858698
HCA_Mou_10827183_ATCATCTCACGAAGCA-Sanger	Immune	Immune	8.17833e-06	0.000823716	0.00123579	0.000467709	0.996148	2.26612e-05	3.91749e-05	0.0010338	0.000174778	4.57452e-05
HCA_Mou_10827183_ATCATCTCAGTTAACC-Sanger	CoelEpi_Lhx9	CoelEpi	0.827757	0.0227223	0.0208423	0.0122141	0.017389	0.0269939	0.0498981	0.002923	0.00915464	0.010106
HCA_Mou_10827183_ATCATCTGTCTCCATC-Sanger	Supporting	CoelEpi	0.363651	0.0224714	0.0263738	0.0270425	0.0607807	0.0353766	0.123048	0.00839786	0.1183	0.214559
HCA_Mou_10827183_ATCATCTGTTCCACGG-Sanger	Mesenchymal_Crabp1	CoelEpi	0.601752	0.033414	0.0413234	0.0131349	0.0252032	0.149561	0.0937443	0.00524735	0.0209207	0.0156991
HCA_Mou_10827183_ATCATCTGTTGGTAAA-Sanger	CoelEpi_Lhx9	CoelEpi	0.804403	0.00709648	0.00830764	0.0099734	0.0109483	0.124192	0.0225114	0.00310166	0.00485233	0.00461348
HCA_Mou_10827183_ATCATCTTCAGCGACC-Sanger	Epithelial	Epithelial	0.00433333	0.0053653	0.963776	0.00429674	0.00914989	0.0030804	0.00277443	0.00156525	0.00220647	0.00345173
HCA_Mou_10827183_ATCATCTTCTGGTGTA-Sanger	Epithelial_Wnt7a	Epithelial	0.0519275	0.0320407	0.789768	0.011309	0.0484564	0.0102273	0.0142519	0.0154835	0.013561	0.0129746
HCA_Mou_10827183_ATCATGGAGATAGTCA-Sanger	Supporting	PV	0.106542	0.0888743	0.121172	0.126262	0.0380627	0.127598	0.064304	0.0112707	0.279118	0.0367972
HCA_Mou_10827183_ATCATGGAGCAGCCTC-Sanger	CoelEpi_Lhx9	CoelEpi	0.371922	0.0346585	0.0172659	0.00479749	0.00794461	0.2497	0.207599	0.00313517	0.0757665	0.0272106
HCA_Mou_10827183_ATCATGGAGCCACCTG-Sanger	CoelEpi_Lhx9	CoelEpi	0.599524	0.0535192	0.0690413	0.0294044	0.0254993	0.096531	0.0684314	0.00815069	0.0347074	0.0151914
HCA_Mou_10827183_ATCATGGCAAGGGTCA-Sanger	CoelEpi_Lhx9	CoelEpi	0.464946	0.0246526	0.0526331	0.0151293	0.0334492	0.0491077	0.213361	0.0192808	0.0686091	0.0588317
HCA_Mou_10827183_ATCATGGCACGGTAGA-Sanger	CoelEpi_Gata2	CoelEpi	0.516834	0.0179219	0.0448978	0.0137029	0.0109533	0.158275	0.131496	0.0128561	0.0700907	0.0229728
HCA_Mou_10827183_ATCATGGGTATTCTCT-Sanger	Mesenchymal_Gata2	Mesenchymal_GATA2	0.321524	0.00731619	0.00897534	0.0080206	0.023507	0.56537	0.0389665	0.00988474	0.00900237	0.00743314
HCA_Mou_10827183_ATCATGGTCCGGCACA-Sanger	Supporting	CoelEpi	0.275168	0.0364525	0.240943	0.0129194	0.0170888	0.0825702	0.11617	0.00655214	0.139764	0.0723721
HCA_Mou_10827183_ATCATGGTCCTCGCAT-Sanger	Supporting	Supporting	0.0172653	0.00912864	0.00855279	0.00637967	0.0104905	0.00169803	0.10625	0.00183061	0.0134423	0.824962
HCA_Mou_10827183_ATCATGGTCTAAGCCA-Sanger	Supporting	PV	0.13641	0.0124293	0.213248	0.0138277	0.0140717	0.0274668	0.0518458	0.00672553	0.508982	0.0149928
HCA_Mou_10827183_ATCCACCAGCGAAGGG-Sanger	Mesenchymal_Gata2	Mesenchymal_GATA2	0.0881835	0.0310654	0.00752599	0.00596084	0.0157421	0.603872	0.041357	0.0300415	0.16843	0.00782169
HCA_Mou_10827183_ATCCACCCAATGGACG-Sanger	Supporting	CoelEpi	0.193285	0.0429839	0.040018	0.0553891	0.0201883	0.126758	0.135917	0.00755301	0.270692	0.107215
HCA_Mou_10827183_ATCCACCGTAGTAGTA-Sanger	CoelEpi_Lhx9	CoelEpi	0.663626	0.0120942	0.017976	0.00909881	0.0103553	0.0939323	0.148645	0.00705373	0.0160304	0.0211885
HCA_Mou_10827183_ATCCACCGTCGCATAT-Sanger	CoelEpi_Lhx9	CoelEpi	0.5134	0.0448324	0.0325324	0.0374189	0.0411019	0.0774361	0.129436	0.00804021	0.0896216	0.02618
HCA_Mou_10827183_ATCCACCTCTGGGCCA-Sanger	Supporting	CoelEpi	0.642139	0.0184657	0.0149166	0.020197	0.00770687	0.00689972	0.109337	0.00486754	0.022231	0.15324
HCA_Mou_10827183_ATCCGAAAGAGCCCAA-Sanger	Supporting	Supporting	0.103834	0.031766	0.0225638	0.0134658	0.0675102	0.00995173	0.147052	0.00680436	0.0178115	0.579241
HCA_Mou_10827183_ATCCGAAAGATCCTGT-Sanger	Mesenchymal_Gata2	Mesenchymal_GATA2	0.26606	0.0113368	0.0443571	0.0126095	0.0439085	0.474929	0.114829	0.00797381	0.0112978	0.0126986
HCA_Mou_10827183_ATCCGAAAGATCTGCT-Sanger	CoelEpi_Lhx9	CoelEpi	0.854918	0.0237926	0.0100088	0.00666941	0.00905988	0.0576706	0.0198347	0.00251615	0.00816394	0.00736562
HCA_Mou_10827183_ATCCGAAAGCTAAGAT-Sanger	Epithelial_Wnt7a	Mesenchymal_GATA2	0.21599	0.0866497	0.0582357	0.0155517	0.0162535	0.272679	0.130036	0.126683	0.0344741	0.0434473
HCA_Mou_10827183_ATCCGAAAGTGGAGTC-Sanger	Supporting	Supporting	0.10879	0.0463523	0.110906	0.0213045	0.0898461	0.0150848	0.150326	0.0211195	0.0242448	0.412026
HCA_Mou_10827183_ATCCGAACAGCTTCGG-Sanger	Epithelial_Wnt7a	Neural	0.290334	0.0597897	0.0479133	0.0112772	0.0408942	0.180135	0.05984	0.231792	0.0660727	0.0119523
HCA_Mou_10827183_ATCCGAACATCTCCCA-Sanger	Mesenchymal_Lhx9	Mesenchymal_GATA2	0.144584	0.0148662	0.0369845	0.00421415	0.0212406	0.603105	0.105076	0.00551608	0.0496956	0.0147184
HCA_Mou_10827183_ATCCGAAGTACACCGC-Sanger	Mesenchymal_Gata2	Mesenchymal_LHX9	0.197074	0.0911819	0.0828692	0.0108996	0.0144736	0.18356	0.300697	0.0171068	0.0664359	0.0357024
HCA_Mou_10827183_ATCCGAAGTCAAAGAT-Sanger	Mesenchymal_Crabp1	CoelEpi	0.396814	0.0744741	0.0324443	0.00535967	0.0121701	0.313789	0.125588	0.00886109	0.0204184	0.010081
HCA_Mou_10827183_ATCCGAAGTCCTGCTT-Sanger	Mesenchymal_Gata2	Mesenchymal_GATA2	0.258002	0.0310659	0.0372021	0.0169549	0.0314101	0.328779	0.101906	0.146433	0.0299639	0.0182841
HCA_Mou_10827183_ATCCGAAGTCTAGTGT-Sanger	Supporting	Epithelial	0.115362	0.0105755	0.64847	0.0147166	0.0263688	0.015939	0.0550164	0.010459	0.0123696	0.0907224
HCA_Mou_10827183_ATCCGAATCAGAGGTG-Sanger	Supporting	CoelEpi	0.609392	0.060206	0.0683524	0.0386647	0.0222983	0.024542	0.0647	0.00921258	0.0242787	0.078353
HCA_Mou_10827183_ATCCGAATCTCAAGTG-Sanger	Epithelial	Neural	0.0284748	0.0152732	0.0884284	0.00848522	0.055476	0.0428337	0.0428265	0.493828	0.215268	0.00910533
HCA_Mou_10827183_ATCGAGTAGATGTTAG-Sanger	Supporting	CoelEpi	0.438633	0.106349	0.218328	0.0131948	0.00996389	0.0551528	0.0979407	0.00520347	0.0141278	0.0411059
HCA_Mou_10827183_ATCGAGTAGCTCAACT-Sanger	Mesenchymal_Gata2	Mesenchymal_GATA2	0.0640165	0.0160753	0.0211072	0.00850392	0.0217304	0.37106	0.247855	0.00785898	0.22547	0.016322
HCA_Mou_10827183_ATCGAGTAGCTCCTTC-Sanger	CoelEpi_Lhx9	CoelEpi	0.290081	0.120758	0.0907945	0.00919448	0.0147473	0.143926	0.163957	0.0082769	0.093073	0.0651912
HCA_Mou_10827183_ATCGAGTAGCTGCAAG-Sanger	Erythroid	Erythroid	0.000224857	0.000407135	0.00046314	0.993906	0.00321807	0.000426113	0.000458738	0.000165649	0.000384384	0.000345677
HCA_Mou_10827183_ATCGAGTCAGTACACT-Sanger	Supporting	CoelEpi	0.540796	0.0208028	0.0355624	0.03112	0.0865237	0.0297463	0.0878309	0.0194779	0.0573108	0.0908289
HCA_Mou_10827183_ATCGAGTCAGTCACTA-Sanger	CoelEpi_Lhx9	CoelEpi	0.846218	0.0183398	0.0128147	0.00565564	0.00730671	0.0339219	0.0521667	0.00247848	0.00745245	0.0136456
HCA_Mou_10827183_ATCGAGTCATAAGACA-Sanger	Supporting	Mesenchymal_GATA2	0.206643	0.0421403	0.0356063	0.029393	0.0483464	0.23692	0.192799	0.00790802	0.152565	0.0476788
HCA_Mou_10827183_ATCGAGTCATCGACGC-Sanger	Supporting	Epithelial	0.0680153	0.0293239	0.748469	0.021147	0.0217071	0.0153136	0.0484722	0.00492854	0.0285135	0.0141096
HCA_Mou_10827183_ATCTACTAGAAGGCCT-Sanger	Epithelial	Epithelial	0.06771	0.0229824	0.691335	0.0384975	0.0136211	0.0277404	0.0223121	0.0110741	0.0193088	0.085418
HCA_Mou_10827183_ATCTACTAGCCTCGTG-Sanger	CoelEpi_Lhx9	CoelEpi	0.395449	0.0569782	0.0317451	0.009744	0.0145201	0.237734	0.146979	0.00444484	0.0503099	0.0520957
HCA_Mou_10827183_ATCTACTAGCGTGAAC-Sanger	Epithelial_Wnt7a	CoelEpi	0.161309	0.0983797	0.0908946	0.0219732	0.0304125	0.0373224	0.206682	0.0329387	0.239873	0.0802152
HCA_Mou_10827183_ATCTACTAGTGGTAGC-Sanger	Mesenchymal_Gata2	Mesenchymal_GATA2	0.223878	0.0338504	0.0249278	0.0132322	0.0210338	0.345947	0.104502	0.0550844	0.162611	0.0149328
HCA_Mou_10827183_ATCTACTCAGCCAGAA-Sanger	CoelEpi_Lhx9	CoelEpi	0.825592	0.0515802	0.012694	0.0122802	0.0126236	0.0189258	0.0388122	0.00401067	0.00800749	0.0154739
HCA_Mou_10827183_ATCTACTCAGCTCCGA-Sanger	Mesenchymal_Gata2	CoelEpi	0.421498	0.0193516	0.0264512	0.00718566	0.0193959	0.235811	0.0490251	0.195984	0.0142194	0.0110777
HCA_Mou_10827183_ATCTACTCAGTTAACC-Sanger	Mesenchymal_Lhx9	Mesenchymal_LHX9	0.0827733	0.0462419	0.225946	0.0181194	0.041404	0.147657	0.213862	0.0517062	0.0340902	0.138201
HCA_Mou_10827183_ATCTACTGTCGAAAGC-Sanger	Immune	Immune	5.95878e-05	0.00254789	0.00561746	0.00118559	0.986184	6.53718e-05	0.00011053	0.00358353	0.000509552	0.000136348
HCA_Mou_10827183_ATCTACTTCATAAAGG-Sanger	Mesenchymal_Lhx9	Mesenchymal_LHX9	0.107476	0.0658155	0.217907	0.0183792	0.0266492	0.0370812	0.375787	0.0137386	0.061214	0.0759534
HCA_Mou_10827183_ATCTACTTCATGCATG-Sanger	Mesenchymal_Lhx9	Mesenchymal_GATA2	0.214863	0.0394611	0.0872042	0.00836022	0.0131907	0.374474	0.0719372	0.00487857	0.167725	0.0179061
HCA_Mou_10827183_ATCTACTTCGCATGGC-Sanger	Mesenchymal_Gata2	Mesenchymal_GATA2	0.201335	0.10479	0.0411868	0.0114481	0.0268703	0.365671	0.171647	0.0139457	0.0507081	0.0123974
HCA_Mou_10827183_ATCTACTTCTACCTGC-Sanger	Mesenchymal_Gata2	CoelEpi	0.375079	0.0160813	0.0138773	0.0101685	0.0162637	0.278825	0.0650467	0.138781	0.0495298	0.0363481
HCA_Mou_10827183_ATCTACTTCTCAACTT-Sanger	CoelEpi_Lhx9	Endothelial	0.114219	0.682481	0.0375733	0.00528356	0.0130789	0.0467221	0.0411984	0.00421637	0.029767	0.0254603
HCA_Mou_10827183_ATCTGCCAGGCGATAC-Sanger	Supporting	CoelEpi	0.362178	0.0171866	0.113406	0.0922783	0.0189718	0.0328228	0.134162	0.00869534	0.167973	0.0523261
HCA_Mou_10827183_ATCTGCCAGTTGTAGA-Sanger	Mesenchymal_Gata2	Epithelial	0.0661082	0.0335837	0.693052	0.00554149	0.01387	0.0380976	0.0206736	0.0417001	0.0782049	0.0091685
HCA_Mou_10827183_ATCTGCCAGTTGTCGT-Sanger	Epithelial_Wnt7a	CoelEpi	0.321279	0.0460556	0.177012	0.0423572	0.0351392	0.0618634	0.105277	0.0502262	0.104073	0.0567178
HCA_Mou_10827183_ATCTGCCCACCGTTGG-Sanger	Supporting	CoelEpi	0.507633	0.0255798	0.0520464	0.0162729	0.0247106	0.0329974	0.102335	0.0105183	0.187734	0.0401729
HCA_Mou_10827183_ATCTGCCGTACTTAGC-Sanger	Mesenchymal_Gata2	Mesenchymal_GATA2	0.167655	0.0189889	0.0238666	0.00518035	0.0269396	0.43206	0.145672	0.0316835	0.129835	0.0181184
HCA_Mou_10827183_ATCTGCCGTGAGGGTT-Sanger	Supporting	Mesenchymal_GATA2	0.349868	0.132711	0.0863106	0.0136132	0.0329934	0.223649	0.0711732	0.00825928	0.043515	0.0379073
HCA_Mou_10827183_ATCTGCCGTGTCTGAT-Sanger	Supporting	CoelEpi	0.324636	0.0291033	0.136527	0.0742923	0.0270494	0.0162918	0.106264	0.0115701	0.0216978	0.252569
HCA_Mou_10827183_ATCTGCCGTTCCGGCA-Sanger	CoelEpi_Gata2	Mesenchymal_LHX9	0.130805	0.0472104	0.145162	0.00920027	0.0159682	0.10823	0.269496	0.099967	0.130027	0.0439341
HCA_Mou_10827183_ATCTGCCTCATCACCC-Sanger	CoelEpi_Gata2	CoelEpi	0.377323	0.234674	0.0247477	0.00605722	0.0128867	0.212954	0.0719312	0.00990313	0.0261319	0.0233912
HCA_Mou_10827183_ATCTGCCTCCCTCAGT-Sanger	Mesenchymal_Gata2	Mesenchymal_GATA2	0.0409641	0.0618212	0.0741472	0.0116905	0.0123154	0.326323	0.0504795	0.0112428	0.394871	0.0161454
HCA_Mou_10827183_ATCTGCCTCGTGGGAA-Sanger	Immune	Immune	1.93882e-05	0.00134271	0.00274866	0.000741999	0.992505	4.23381e-05	7.56738e-05	0.00208382	0.000356492	8.39117e-05
HCA_Mou_10827183_ATGAGGGAGATGGCGT-Sanger	CoelEpi_Lhx9	Epithelial	0.189086	0.0432023	0.626031	0.0105218	0.00811657	0.0235036	0.0642284	0.00506944	0.0177508	0.0124898
HCA_Mou_10827183_ATGAGGGAGTCCCACG-Sanger	Supporting	CoelEpi	0.459082	0.0275552	0.0279249	0.0259102	0.0214181	0.119273	0.0924844	0.011493	0.154052	0.0608078
HCA_Mou_10827183_ATGAGGGAGTCCGGTC-Sanger	CoelEpi_Gata2	CoelEpi	0.743184	0.0172049	0.0129117	0.00489169	0.015038	0.105584	0.0614385	0.00475918	0.0137314	0.021257
HCA_Mou_10827183_ATGAGGGGTCTCGTTC-Sanger	Supporting	Epithelial	0.0853091	0.0468515	0.60674	0.0483041	0.0194268	0.0401651	0.0405113	0.0150643	0.0484954	0.0491318
HCA_Mou_10827183_ATGAGGGGTGAGGGAG-Sanger	Mesenchymal_Gata2	Mesenchymal_GATA2	0.0982036	0.119964	0.0841599	0.0143619	0.036939	0.313388	0.0928078	0.0362526	0.176182	0.0277415
HCA_Mou_10827183_ATGAGGGTCAGCGATT-Sanger	Supporting	CoelEpi	0.266077	0.0715572	0.155709	0.0105855	0.011709	0.0818492	0.277614	0.00523324	0.0651975	0.0544687
HCA_Mou_10827183_ATGAGGGTCCTCCTAG-Sanger	Supporting	PV	0.109099	0.0227487	0.23934	0.024124	0.0257443	0.0121609	0.0222912	0.0173652	0.489085	0.0380421
HCA_Mou_10827183_ATGAGGGTCGGAATCT-Sanger	Mesenchymal_Gata2	Mesenchymal_GATA2	0.0926638	0.0711262	0.130422	0.0125154	0.0432626	0.521414	0.035634	0.0273622	0.0533865	0.0122129
HCA_Mou_10827183_ATGCGATAGCTAGTGG-Sanger	CoelEpi_Gata2	CoelEpi	0.597272	0.102893	0.0301742	0.0196947	0.0503458	0.0533984	0.0679077	0.0164139	0.0261632	0.0357371
HCA_Mou_10827183_ATGCGATAGGCACATG-Sanger	Supporting	CoelEpi	0.67912	0.0191522	0.0196587	0.0183382	0.0280848	0.0779011	0.0766755	0.00563263	0.022165	0.0532717
HCA_Mou_10827183_ATGCGATAGTTAACGA-Sanger	CoelEpi_Lhx9	CoelEpi	0.627513	0.149409	0.0657898	0.00802292	0.00637465	0.0292206	0.0750233	0.00528533	0.0109372	0.0224235
HCA_Mou_10827183_ATGCGATAGTTTGCGT-Sanger	Supporting	Epithelial	0.0290899	0.00608992	0.856475	0.0252182	0.0214802	0.0062658	0.0193521	0.00483213	0.0133461	0.0178505
HCA_Mou_10827183_ATGCGATCAATTGCTG-Sanger	CoelEpi_Gata2	CoelEpi	0.64364	0.0117858	0.00685051	0.00571627	0.0124916	0.244124	0.0458597	0.00357631	0.0100189	0.0159365
HCA_Mou_10827183_ATGCGATCATCGGAAG-Sanger	CoelEpi_Gata2	CoelEpi	0.798073	0.017004	0.00889643	0.0100126	0.00812914	0.0782726	0.0531313	0.00329753	0.00772184	0.0154614
HCA_Mou_10827183_ATGCGATCATGGTAGG-Sanger	Mesenchymal_Crabp1	CoelEpi	0.849958	0.0118258	0.0161436	0.0182095	0.0228894	0.0273762	0.0262221	0.0036032	0.00721811	0.0165542
HCA_Mou_10827183_ATGCGATGTGAGGGTT-Sanger	Supporting	Mesenchymal_LHX9	0.147959	0.0499385	0.0361552	0.009357	0.00755389	0.0804324	0.373146	0.00436437	0.132301	0.158793
HCA_Mou_10827183_ATGCGATGTTGGACCC-Sanger	Mesenchymal_Crabp1	CoelEpi	0.401659	0.0249276	0.00761397	0.00359721	0.0095478	0.261164	0.248551	0.00506597	0.011189	0.0266846
HCA_Mou_10827183_ATGGGAGAGAATGTGT-Sanger	Supporting	CoelEpi	0.243416	0.0421682	0.321864	0.0292377	0.0583717	0.0536716	0.111268	0.0233001	0.0233944	0.0933077
HCA_Mou_10827183_ATGGGAGAGCACGCCT-Sanger	Epithelial_Wnt7a	Epithelial	0.0311038	0.0148964	0.902837	0.0013368	0.00989722	0.00345729	0.0133002	0.00920536	0.00360373	0.0103622
HCA_Mou_10827183_ATGGGAGAGGAACTGC-Sanger	Endothelial	Endothelial	0.00697642	0.904358	0.00874228	0.00369239	0.0367492	0.00434452	0.00681623	0.00340269	0.0211726	0.00374588
HCA_Mou_10827183_ATGGGAGAGTAATCCC-Sanger	Mesenchymal_Gata2	Mesenchymal_GATA2	0.0291219	0.135003	0.0262849	0.0049938	0.0128004	0.574535	0.0242866	0.014085	0.174128	0.00476153
HCA_Mou_10827183_ATGGGAGCACAGCGTC-Sanger	Mesenchymal_Crabp1	Mesenchymal_GATA2	0.115935	0.0571246	0.0123647	0.00633119	0.0431923	0.610878	0.109433	0.0153719	0.0194789	0.0098904
HCA_Mou_10827183_ATGGGAGCATCTACGA-Sanger	Supporting	CoelEpi	0.300963	0.0410781	0.124037	0.0281729	0.125452	0.0407237	0.101086	0.0294359	0.0961862	0.112866
HCA_Mou_10827183_ATGGGAGGTACCGTTA-Sanger	Supporting	CoelEpi	0.653866	0.0134407	0.0338857	0.0356987	0.0552757	0.0160605	0.0554633	0.0101174	0.018467	0.107725
HCA_Mou_10827183_ATGGGAGGTCTTGATG-Sanger	Supporting	CoelEpi	0.754989	0.0232564	0.0550259	0.0222679	0.0120589	0.0823858	0.0234345	0.00526536	0.00884202	0.0124738
HCA_Mou_10827183_ATGGGAGTCAGTTGAC-Sanger	CoelEpi_Gata2	CoelEpi	0.396865	0.15258	0.0177799	0.00770715	0.0208876	0.12453	0.197585	0.0142169	0.0246837	0.0431664
HCA_Mou_10827183_ATGGGAGTCCTAGGGC-Sanger	Supporting	Mesenchymal_GATA2	0.0986837	0.0396603	0.0556724	0.0990773	0.0391854	0.491492	0.093938	0.00716271	0.0513366	0.0237916
HCA_Mou_10827183_ATGGGAGTCGGAAACG-Sanger	Mesenchymal_Crabp1	Mesenchymal_GATA2	0.0521318	0.042632	0.205696	0.00807679	0.00940377	0.619945	0.0311521	0.00353252	0.0215124	0.00591679
HCA_Mou_10827183_ATGGGAGTCTTCTGGC-Sanger	CoelEpi_Lhx9	Mesenchymal_GATA2	0.0818552	0.0293283	0.024261	0.0127161	0.0345688	0.536613	0.0529923	0.00396151	0.203024	0.0206796
HCA_Mou_10827183_ATGTGTGAGGTTCCTA-Sanger	Mesenchymal_Gata2	Mesenchymal_GATA2	0.100751	0.0397676	0.0107885	0.00497494	0.0231071	0.566752	0.0986499	0.033351	0.113188	0.00866922
HCA_Mou_10827183_ATGTGTGCAATAGCAA-Sanger	Supporting	CoelEpi	0.439701	0.03069	0.0254453	0.0335149	0.0200795	0.051727	0.129212	0.00460053	0.133317	0.131713
HCA_Mou_10827183_ATGTGTGCACAGGCCT-Sanger	Supporting	Supporting	0.22984	0.0124491	0.022113	0.0434037	0.025591	0.00851108	0.106716	0.00855317	0.0259464	0.516876
HCA_Mou_10827183_ATGTGTGCACATGACT-Sanger	CoelEpi_Lhx9	CoelEpi	0.537381	0.0192783	0.0580195	0.00499287	0.0116798	0.0310673	0.211144	0.0031371	0.0139541	0.109347
HCA_Mou_10827183_ATGTGTGCACGGACAA-Sanger	Epithelial	Mesenchymal_GATA2	0.207647	0.0525086	0.0150651	0.00548991	0.0169001	0.351031	0.296203	0.0235049	0.0124384	0.0192121
HCA_Mou_10827183_ATGTGTGCATATACGC-Sanger	Mesenchymal_Lhx9	Epithelial	0.168019	0.0650806	0.433383	0.0105807	0.0313436	0.186498	0.0390972	0.00492994	0.0415889	0.019479
HCA_Mou_10827183_ATGTGTGGTAAGTGTA-Sanger	Mesenchymal_Gata2	CoelEpi	0.490856	0.0139754	0.0729078	0.00646434	0.012983	0.354177	0.020418	0.00785031	0.00890612	0.0114618
HCA_Mou_10827183_ATGTGTGGTAATAGCA-Sanger	CoelEpi_Lhx9	CoelEpi	0.596771	0.00775917	0.0639959	0.0101231	0.0104399	0.0456472	0.229652	0.00431466	0.0049605	0.0263369
HCA_Mou_10827183_ATGTGTGGTCTGATCA-Sanger	CoelEpi_Gata2	CoelEpi	0.510696	0.0269353	0.125069	0.00650913	0.0135327	0.0732312	0.153557	0.0103779	0.035973	0.0441183
HCA_Mou_10827183_ATGTGTGGTTCTGTTT-Sanger	Epithelial_Wnt7a	CoelEpi	0.341422	0.0513238	0.0531681	0.0150111	0.0722609	0.134746	0.061897	0.0598649	0.0156987	0.194607
HCA_Mou_10827183_ATGTGTGTCAGGCAAG-Sanger	Supporting	CoelEpi	0.432043	0.0206556	0.0588864	0.0317174	0.0109617	0.0061869	0.0720836	0.0071688	0.0360495	0.324247
HCA_Mou_10827183_ATGTGTGTCATGCATG-Sanger	Supporting	CoelEpi	0.25187	0.0419099	0.0925262	0.0322516	0.0875717	0.0153651	0.208854	0.0108403	0.0271449	0.231667
HCA_Mou_10827183_ATGTGTGTCATTGCGA-Sanger	Supporting	CoelEpi	0.751131	0.0149345	0.0144941	0.029077	0.0241903	0.0293275	0.0508441	0.0049497	0.020175	0.0608766
HCA_Mou_10827183_ATGTGTGTCGAGCCCA-Sanger	Mesenchymal_Lhx9	Mesenchymal_GATA2	0.199884	0.00847877	0.0122154	0.00397469	0.00810398	0.704894	0.0425232	0.00150827	0.00916148	0.00925564
HCA_Mou_10827183_ATGTGTGTCGTGGACC-Sanger	CoelEpi_Gata2	Mesenchymal_LHX9	0.283021	0.0514404	0.0691555	0.0170406	0.0104899	0.0919281	0.371171	0.0124342	0.0274694	0.0658495
HCA_Mou_10827183_ATTACTCAGACTGGGT-Sanger	Supporting	CoelEpi	0.379622	0.0226097	0.0302119	0.0136973	0.0495675	0.0712218	0.227295	0.00952285	0.114367	0.0818847
HCA_Mou_10827183_ATTACTCAGATATGGT-Sanger	Supporting	CoelEpi	0.209873	0.0620504	0.0395896	0.0345833	0.0185952	0.0860575	0.184533	0.0173247	0.204731	0.142662
HCA_Mou_10827183_ATTACTCAGCCCTAAT-Sanger	CoelEpi_Lhx9	CoelEpi	0.778875	0.014326	0.0749025	0.0231581	0.0109117	0.0422572	0.0264154	0.00341423	0.00669047	0.0190497
HCA_Mou_10827183_ATTACTCGTGACGCCT-Sanger	CoelEpi_Lhx9	Mesenchymal_LHX9	0.245665	0.130747	0.049686	0.0111752	0.0457386	0.0961271	0.322366	0.00861064	0.0339259	0.0559589
HCA_Mou_10827183_ATTACTCGTGAGGGAG-Sanger	Supporting	Mesenchymal_GATA2	0.179386	0.0724091	0.256212	0.0133208	0.0277143	0.259881	0.0677135	0.00902427	0.0876122	0.0267271
HCA_Mou_10827183_ATTACTCGTGCAGGTA-Sanger	Mesenchymal_Gata2	Mesenchymal_GATA2	0.226458	0.0860975	0.0370511	0.00563893	0.0213863	0.321939	0.171693	0.00741744	0.104042	0.0182762
HCA_Mou_10827183_ATTACTCGTGGTCTCG-Sanger	CoelEpi_Lhx9	Mesenchymal_LHX9	0.269204	0.0223489	0.0320139	0.00372993	0.00681765	0.0365727	0.575511	0.00214967	0.0103159	0.0413362
HCA_Mou_10827183_ATTACTCGTTCGTTGA-Sanger	Supporting	CoelEpi	0.719258	0.00916842	0.0490443	0.0163445	0.0105782	0.0727713	0.0368445	0.00319938	0.02715	0.055641
HCA_Mou_10827183_ATTACTCGTTGGTGGA-Sanger	Supporting	CoelEpi	0.397129	0.0549177	0.304359	0.0264687	0.0127209	0.0721051	0.0743894	0.00698993	0.0198387	0.0310812
HCA_Mou_10827183_ATTACTCTCAGGCCCA-Sanger	CoelEpi_Gata2	CoelEpi	0.604343	0.0402262	0.027922	0.0257537	0.0778347	0.0945869	0.0510602	0.0131687	0.0439416	0.0211629
HCA_Mou_10827183_ATTACTCTCCCATTAT-Sanger	Mesenchymal_Gata2	CoelEpi	0.665989	0.0387017	0.011249	0.0036627	0.00883286	0.126596	0.0837539	0.0139537	0.0137629	0.0334986
HCA_Mou_10827183_ATTACTCTCGGCATCG-Sanger	CoelEpi_Gata2	CoelEpi	0.531934	0.074963	0.0273797	0.0153765	0.0245169	0.0489638	0.0902117	0.119649	0.0231341	0.0438715
HCA_Mou_10827183_ATTACTCTCTGGCGAC-Sanger	Supporting	Supporting	0.0661591	0.0154311	0.175488	0.0291429	0.0394861	0.0109391	0.0849374	0.0115824	0.0644419	0.502392
HCA_Mou_10827183_ATTATCCAGAGGACGG-Sanger	Supporting	Mesenchymal_GATA2	0.0949156	0.0691278	0.0590338	0.0189184	0.0183733	0.474796	0.116039	0.00923944	0.0839773	0.0555787
HCA_Mou_10827183_ATTATCCAGCCGTCGT-Sanger	Supporting	CoelEpi	0.642038	0.0189415	0.0590146	0.00918742	0.0123982	0.0138687	0.156046	0.0048695	0.00784274	0.0757936
HCA_Mou_10827183_ATTATCCAGGCGACAT-Sanger	Mesenchymal_Crabp1	Mesenchymal_LHX9	0.160656	0.0231587	0.0242101	0.0105733	0.0337346	0.140103	0.572152	0.0114321	0.0129651	0.0110151
HCA_Mou_10827183_ATTATCCAGGCTAGCA-Sanger	Mesenchymal_Gata2	Mesenchymal_GATA2	0.0649254	0.0810594	0.0242485	0.00560606	0.0138584	0.611296	0.0429568	0.0797943	0.0665273	0.00972753
HCA_Mou_10827183_ATTATCCAGGTGGGTT-Sanger	Epithelial	Epithelial	0.0605813	0.0422024	0.566319	0.0200767	0.0254264	0.0267239	0.0211088	0.0199978	0.193432	0.0241325
HCA_Mou_10827183_ATTATCCCAAGAGGCT-Sanger	Mesenchymal_Gata2	Mesenchymal_GATA2	0.254816	0.0640531	0.0634933	0.00945315	0.0151201	0.313254	0.168845	0.0133357	0.0781415	0.019488
HCA_Mou_10827183_ATTATCCGTACTTCTT-Sanger	Supporting	Immune	0.0656867	0.024949	0.176005	0.0614488	0.26229	0.00720341	0.125303	0.0122496	0.0303525	0.234512
HCA_Mou_10827183_ATTATCCGTAGTACCT-Sanger	Mesenchymal_Gata2	Mesenchymal_GATA2	0.0366142	0.0734645	0.0298471	0.00657874	0.0181915	0.492714	0.0719196	0.00944583	0.230573	0.0306517
HCA_Mou_10827183_ATTATCCGTCAGCTAT-Sanger	Supporting	Supporting	0.190921	0.0191058	0.0677029	0.0359606	0.0233448	0.0194635	0.0538211	0.193055	0.0343016	0.362323
HCA_Mou_10827183_ATTATCCGTCCATGAT-Sanger	Erythroid	Erythroid	0.000310833	0.000249723	0.000310092	0.99451	0.00327579	0.000260103	0.000344348	0.000114402	0.000352477	0.000272732
HCA_Mou_10827183_ATTATCCGTCCGAACC-Sanger	Mesenchymal_Gata2	Mesenchymal_GATA2	0.0169653	0.0835053	0.0162149	0.00358781	0.0294882	0.450669	0.0536799	0.00806157	0.327502	0.0103255
HCA_Mou_10827183_ATTATCCGTCTTGATG-Sanger	Mesenchymal_Gata2	Mesenchymal_GATA2	0.130676	0.0751289	0.0424321	0.0179523	0.0325604	0.534975	0.0785717	0.0270352	0.0471026	0.0135653
HCA_Mou_10827183_ATTATCCTCAAACGGG-Sanger	Mesenchymal_Crabp1	Mesenchymal_LHX9	0.118674	0.0167139	0.0298097	0.0156814	0.00956276	0.0917642	0.574182	0.00666913	0.0237749	0.113168
HCA_Mou_10827183_ATTATCCTCACATACG-Sanger	Supporting	CoelEpi	0.429398	0.0224525	0.0233636	0.0184832	0.018268	0.0403192	0.220726	0.00492207	0.0230313	0.199037
HCA_Mou_10827183_ATTATCCTCCAAGTAC-Sanger	CoelEpi_Lhx9	CoelEpi	0.646906	0.024813	0.0171008	0.00680215	0.011713	0.103198	0.140288	0.00560606	0.0141915	0.0293818
HCA_Mou_10827183_ATTATCCTCCTGCTTG-Sanger	Epithelial	Mesenchymal_LHX9	0.125734	0.0117188	0.0216823	0.00222003	0.00604201	0.224445	0.477911	0.00876679	0.0892752	0.0322046
HCA_Mou_10827183_ATTCTACAGAAACGAG-Sanger	CoelEpi_Lhx9	CoelEpi	0.706867	0.0404537	0.0464324	0.00975467	0.00773588	0.0207073	0.126451	0.0042851	0.0183242	0.0189889
HCA_Mou_10827183_ATTCTACAGACAGGCT-Sanger	CoelEpi_Lhx9	CoelEpi	0.62126	0.0712097	0.094718	0.0377265	0.016717	0.0386214	0.0787612	0.00590471	0.0156558	0.0194258
HCA_Mou_10827183_ATTCTACAGACATAAC-Sanger	Supporting	CoelEpi	0.495607	0.0197099	0.0300954	0.0155646	0.0209132	0.0157078	0.133305	0.00808647	0.104976	0.156035
HCA_Mou_10827183_ATTCTACAGACTTGAA-Sanger	Mesenchymal_Crabp1	Mesenchymal_GATA2	0.171767	0.0118986	0.0112495	0.00944931	0.0153046	0.464414	0.262386	0.0100544	0.0296258	0.0138507
HCA_Mou_10827183_ATTCTACAGGCACATG-Sanger	Supporting	CoelEpi	0.275275	0.0598686	0.069101	0.0494178	0.104929	0.0297208	0.12181	0.0109692	0.186409	0.0924999
HCA_Mou_10827183_ATTCTACAGTATCGAA-Sanger	CoelEpi_Gata2	CoelEpi	0.701737	0.0114327	0.0162879	0.00447838	0.00620965	0.173373	0.0535917	0.00761629	0.00521797	0.0200546
HCA_Mou_10827183_ATTCTACCACATCCGG-Sanger	Epithelial	PV	0.0527604	0.0383966	0.041778	0.00895497	0.0286917	0.258587	0.0824721	0.0145593	0.448462	0.025338
HCA_Mou_10827183_ATTCTACCACCTCGTT-Sanger	Mesenchymal_Gata2	Mesenchymal_GATA2	0.0852391	0.0100808	0.007169	0.00256732	0.0234893	0.464131	0.383488	0.00411522	0.0128063	0.006914
HCA_Mou_10827183_ATTCTACCAGGATCGA-Sanger	Endothelial	Endothelial	0.000848732	0.963731	0.00324072	0.000352395	0.0252098	0.000160023	0.000741132	0.00104316	0.00348096	0.00119165
HCA_Mou_10827183_ATTCTACCATTGGGCC-Sanger	Mesenchymal_Lhx9	Mesenchymal_GATA2	0.0308723	0.00789341	0.0159274	0.00375492	0.0198566	0.811871	0.0424783	0.00668262	0.0485087	0.0121547
HCA_Mou_10827183_ATTCTACGTAAGAGGA-Sanger	CoelEpi_Gata2	CoelEpi	0.34349	0.103398	0.251367	0.0108431	0.029042	0.0275573	0.148744	0.0151502	0.0280241	0.0423848
HCA_Mou_10827183_ATTCTACGTCACTGGC-Sanger	CoelEpi_Lhx9	CoelEpi	0.648977	0.0447045	0.0148996	0.0245841	0.0105441	0.0379568	0.168426	0.00693781	0.0220017	0.0209681
HCA_Mou_10827183_ATTCTACTCACTTACT-Sanger	Supporting	Epithelial	0.0250032	0.00597885	0.760665	0.0129947	0.00661411	0.0184895	0.0472881	0.00363811	0.0143424	0.104986
HCA_Mou_10827183_ATTGGACAGGACCACA-Sanger	Supporting	CoelEpi	0.2605	0.0292628	0.0511578	0.10008	0.076797	0.0467111	0.171485	0.00802339	0.169571	0.0864106
HCA_Mou_10827183_ATTGGACAGGATTCGG-Sanger	Mesenchymal_Gata2	Mesenchymal_GATA2	0.205571	0.0250367	0.0164511	0.00896653	0.0247246	0.572123	0.0346414	0.084	0.0175313	0.0109549
HCA_Mou_10827183_ATTGGACAGGGCATGT-Sanger	CoelEpi_Lhx9	CoelEpi	0.704892	0.0376774	0.0913474	0.0158871	0.0114094	0.0216646	0.0777041	0.00570742	0.0106383	0.0230723
HCA_Mou_10827183_ATTGGACCAAGCGCTC-Sanger	CoelEpi_Lhx9	CoelEpi	0.462127	0.0776634	0.0115586	0.00629528	0.0156546	0.0884135	0.289671	0.00771595	0.0240614	0.0168387
HCA_Mou_10827183_ATTGGACCAGGAACGT-Sanger	Mesenchymal_Gata2	Mesenchymal_GATA2	0.0909097	0.0472817	0.0201833	0.0197567	0.0261944	0.479272	0.153832	0.0378004	0.113399	0.0113703
HCA_Mou_10827183_ATTGGACGTTCGTGAT-Sanger	CoelEpi_Lhx9	CoelEpi	0.834465	0.0452794	0.0177826	0.00963976	0.0190313	0.0238431	0.0255091	0.004612	0.008436	0.011402
HCA_Mou_10827183_ATTGGACGTTGCGCAC-Sanger	Supporting	CoelEpi	0.238443	0.0369904	0.0191766	0.0286874	0.0115182	0.217782	0.142634	0.0100024	0.142539	0.152227
HCA_Mou_10827183_ATTGGACGTTTGTTTC-Sanger	Epithelial	CoelEpi	0.553801	0.018957	0.0207393	0.00649361	0.0144073	0.19827	0.0655783	0.0841683	0.0236658	0.0139199
HCA_Mou_10827183_ATTGGACTCAACACCA-Sanger	CoelEpi_Lhx9	CoelEpi	0.772972	0.0441394	0.0310063	0.00876909	0.0294103	0.0189629	0.0505869	0.00539862	0.0108596	0.0278946
HCA_Mou_10827183_ATTGGACTCATGTCCC-Sanger	CoelEpi_Gata2	CoelEpi	0.833672	0.0220047	0.0102051	0.00640221	0.010911	0.0628893	0.0251002	0.00429839	0.00607555	0.0184413
HCA_Mou_10827183_ATTGGACTCCCTCAGT-Sanger	Mesenchymal_Gata2	CoelEpi	0.809916	0.0229709	0.0120746	0.0047148	0.00736234	0.045498	0.0262843	0.0452507	0.00577109	0.0201571
HCA_Mou_10827183_ATTGGACTCGTCGTTC-Sanger	Supporting	CoelEpi	0.731429	0.0134526	0.0346792	0.0173936	0.0241034	0.0244904	0.0872554	0.00661524	0.0201378	0.040443
HCA_Mou_10827183_ATTGGACTCGTGGGAA-Sanger	Epithelial_Wnt7a	Mesenchymal_LHX9	0.100217	0.0949796	0.227033	0.0254896	0.0391525	0.0270426	0.242625	0.0785098	0.0505414	0.114409
HCA_Mou_10827183_ATTGGACTCTTCTGGC-Sanger	Mesenchymal_Gata2	Mesenchymal_GATA2	0.395436	0.0278564	0.0113984	0.004218	0.00838963	0.478233	0.0273446	0.0265911	0.0114453	0.00908769
HCA_Mou_10827183_ATTGGTGCACATTCGA-Sanger	Endothelial	Endothelial	0.000979177	0.899187	0.0125161	0.00126697	0.0758312	0.000251617	0.000684253	0.00277868	0.00576252	0.000742689
HCA_Mou_10827183_ATTGGTGCAGTTCATG-Sanger	Mesenchymal_Gata2	Mesenchymal_GATA2	0.404014	0.0308109	0.0190753	0.00664952	0.00894348	0.365962	0.0459232	0.0764289	0.0271929	0.0149996
HCA_Mou_10827183_ATTGGTGCATGTCCTC-Sanger	Supporting	Supporting	0.234205	0.0183027	0.0318607	0.0767531	0.0263841	0.0178847	0.0907233	0.0073445	0.0329025	0.463639
HCA_Mou_10827183_ATTGGTGGTAAGAGGA-Sanger	Supporting	CoelEpi	0.263564	0.0141774	0.108424	0.0191852	0.048335	0.0110719	0.185869	0.00835424	0.0133531	0.327667
HCA_Mou_10827183_ATTGGTGGTATATGGA-Sanger	Mesenchymal_Gata2	Mesenchymal_GATA2	0.449441	0.0108054	0.00746318	0.00355686	0.0178225	0.379953	0.0883051	0.0107517	0.0199997	0.011902
HCA_Mou_10827183_ATTGGTGTCACAGGCC-Sanger	Mesenchymal_Gata2	Mesenchymal_LHX9	0.124458	0.0402403	0.0386604	0.0398475	0.0145193	0.255814	0.441088	0.00864095	0.0249064	0.0118253
HCA_Mou_10827183_ATTTCTGAGCAACGGT-Sanger	Mesenchymal_Lhx9	CoelEpi	0.589352	0.0279365	0.219039	0.0165159	0.00575441	0.0755245	0.0159619	0.0028699	0.0217964	0.0252493
HCA_Mou_10827183_ATTTCTGAGCGTTGCC-Sanger	CoelEpi_Gata2	Mesenchymal_GATA2	0.113307	0.0510215	0.0411482	0.0193826	0.0151927	0.51833	0.174131	0.00797794	0.0334948	0.0260141
HCA_Mou_10827183_ATTTCTGAGTAGTGCG-Sanger	Mesenchymal_Crabp1	Neural	0.0806369	0.0410697	0.145025	0.0201149	0.0518941	0.116477	0.056693	0.28532	0.169061	0.0337079
HCA_Mou_10827183_ATTTCTGCAAGCGCTC-Sanger	Supporting	PV	0.168032	0.064003	0.0648592	0.028525	0.0158187	0.114966	0.0771721	0.0140198	0.380138	0.0724668
HCA_Mou_10827183_ATTTCTGCACGACTCG-Sanger	Immune	Immune	0.000135537	0.00592069	0.0213628	0.00305823	0.957288	0.000178308	0.000284494	0.00983018	0.00157412	0.000367875
HCA_Mou_10827183_ATTTCTGCAGACGTAG-Sanger	Epithelial_Wnt7a	CoelEpi	0.518357	0.0182186	0.170162	0.0094314	0.0201962	0.0891848	0.0481943	0.0248101	0.0487981	0.0526478
HCA_Mou_10827183_ATTTCTGCAGCTGTTA-Sanger	Mesenchymal_Gata2	Mesenchymal_LHX9	0.112548	0.0636945	0.0500278	0.0089367	0.0251863	0.0502745	0.302983	0.0201752	0.336885	0.0292898
HCA_Mou_10827183_ATTTCTGCAGGTCTCG-Sanger	Mesenchymal_Gata2	Mesenchymal_GATA2	0.19784	0.160478	0.0133069	0.00574146	0.0205912	0.38804	0.0987806	0.00640745	0.0903395	0.0184737
HCA_Mou_10827183_ATTTCTGCATACGCCG-Sanger	Mesenchymal_Gata2	CoelEpi	0.477601	0.0753624	0.0324331	0.0104607	0.0128663	0.131505	0.0562401	0.170891	0.0187602	0.0138804
HCA_Mou_10827183_ATTTCTGGTAAAGTCA-Sanger	Erythroid	Erythroid	9.62676e-05	0.00014653	0.000190178	0.9978	0.0009916	0.000155018	0.000182981	6.0851e-05	0.000267055	0.000109573
HCA_Mou_10827183_ATTTCTGGTGAAAGAG-Sanger	CoelEpi_Gata2	CoelEpi	0.584957	0.0449426	0.204358	0.00871694	0.0082534	0.0333685	0.0470048	0.00712821	0.0333748	0.0278961
HCA_Mou_10827183_ATTTCTGTCACGATGT-Sanger	CoelEpi_Lhx9	CoelEpi	0.526034	0.143474	0.0851042	0.0105675	0.0159022	0.0394623	0.09721	0.00699145	0.0345128	0.040742
HCA_Mou_10827183_ATTTCTGTCGTCCGTT-Sanger	Supporting	CoelEpi	0.389308	0.0853113	0.0685391	0.0112108	0.00886502	0.122484	0.16732	0.0088945	0.0541292	0.0839381
HCA_Mou_10827183_CAACCAAAGCTACCGC-Sanger	Mesenchymal_Lhx9	Epithelial	0.137229	0.039023	0.326307	0.00774422	0.00970499	0.27605	0.117742	0.00706985	0.0233303	0.0557994
HCA_Mou_10827183_CAACCAAAGTGGGATC-Sanger	CoelEpi_Lhx9	Mesenchymal_LHX9	0.286422	0.0114503	0.0282448	0.00412118	0.00852658	0.0533138	0.549015	0.00206704	0.0282987	0.0285409
HCA_Mou_10827183_CAACCAACAATCAGAA-Sanger	Supporting	CoelEpi	0.181487	0.140074	0.0912539	0.0168799	0.0177169	0.0998639	0.246881	0.00653882	0.149752	0.0495532
HCA_Mou_10827183_CAACCAACAATGTAAG-Sanger	Supporting	CoelEpi	0.637996	0.0158272	0.0267841	0.0146052	0.0105589	0.03779	0.100894	0.0041273	0.0182744	0.133143
HCA_Mou_10827183_CAACCAACACCGCTAG-Sanger	Epithelial	Epithelial	0.0175144	0.0157884	0.838801	0.0459485	0.0212632	0.0126117	0.0114151	0.00962059	0.0152978	0.0117391
HCA_Mou_10827183_CAACCAACACGACTCG-Sanger	Mesenchymal_Gata2	Mesenchymal_LHX9	0.0511884	0.0939864	0.0354105	0.0159804	0.0301153	0.212727	0.31811	0.0192086	0.213813	0.00946054
HCA_Mou_10827183_CAACCAACACGTCTCT-Sanger	Supporting	CoelEpi	0.420054	0.0176774	0.0401198	0.0142339	0.00977356	0.0128281	0.16027	0.00408498	0.0646964	0.256262
HCA_Mou_10827183_CAACCAACAGTCGATT-Sanger	Epithelial	Epithelial	0.0568715	0.0142098	0.650898	0.0348775	0.0235984	0.018978	0.0274693	0.014078	0.0362914	0.122728
HCA_Mou_10827183_CAACCAACATCGGGTC-Sanger	Epithelial	Epithelial	0.00753058	0.0629994	0.82911	0.0245224	0.013913	0.00533624	0.0105574	0.0124615	0.0220284	0.0115411
HCA_Mou_10827183_CAACCAACATGAAGTA-Sanger	CoelEpi_Lhx9	CoelEpi	0.466769	0.0466353	0.100238	0.0117768	0.0175514	0.0586674	0.0284321	0.00569243	0.237932	0.0263055
HCA_Mou_10827183_CAACCAAGTACCCAAT-Sanger	Supporting	Mesenchymal_LHX9	0.0948007	0.0324101	0.0888491	0.0321575	0.0503105	0.0278628	0.297627	0.00871776	0.15106	0.216205
HCA_Mou_10827183_CAACCAAGTCCTGCTT-Sanger	Mesenchymal_Gata2	CoelEpi	0.463454	0.0368843	0.0815861	0.00579374	0.050015	0.210205	0.0409427	0.0785293	0.0205299	0.0120599
HCA_Mou_10827183_CAACCAAGTGAAATCA-Sanger	CoelEpi_Lhx9	Endothelial	0.123727	0.462143	0.0846808	0.0155432	0.0334004	0.0241967	0.14446	0.0136964	0.0384217	0.059731
HCA_Mou_10827183_CAACCAAGTTCCACTC-Sanger	CoelEpi_Lhx9	CoelEpi	0.501648	0.0100791	0.0125939	0.010555	0.0116231	0.354713	0.0693399	0.00470666	0.00733656	0.0174048
HCA_Mou_10827183_CAACCAATCAACACGT-Sanger	Supporting	PV	0.0829066	0.060949	0.0534197	0.0424207	0.0422861	0.0833939	0.0989483	0.012284	0.485548	0.0378437
HCA_Mou_10827183_CAACCAATCAATAAGG-Sanger	Mesenchymal_Gata2	CoelEpi	0.617097	0.00954744	0.0143016	0.00691004	0.0184739	0.192444	0.0399432	0.0815558	0.010379	0.00934811
HCA_Mou_10827183_CAACCAATCCAAACTG-Sanger	Supporting	CoelEpi	0.663219	0.0122158	0.0322333	0.0229737	0.0158395	0.0691198	0.0538126	0.00479894	0.0201823	0.105605
HCA_Mou_10827183_CAACCAATCGCACTCT-Sanger	Erythroid	Erythroid	0.000126549	0.000185129	0.000261828	0.995959	0.002475	0.000204693	0.000230168	9.54615e-05	0.000260739	0.000201129
HCA_Mou_10827183_CAACCAATCGTCGTTC-Sanger	Mesenchymal_Gata2	CoelEpi	0.404557	0.0502104	0.0671303	0.00772019	0.0178054	0.200904	0.172554	0.0142645	0.030644	0.0342105
HCA_Mou_10827183_CAACCAATCTATCCTA-Sanger	Supporting	CoelEpi	0.217016	0.0246061	0.165954	0.0283108	0.0878653	0.0160194	0.186215	0.00859025	0.0155322	0.24989
HCA_Mou_10827183_CAACCTCAGAAACCTA-Sanger	Epithelial	CoelEpi	0.356513	0.0189252	0.0271276	0.0124417	0.0478799	0.129942	0.116078	0.0588083	0.205891	0.0263934
HCA_Mou_10827183_CAACCTCAGAGTGAGA-Sanger	Mesenchymal_Gata2	Mesenchymal_GATA2	0.210214	0.021262	0.0956141	0.00555807	0.0115731	0.434752	0.165431	0.0131635	0.0290344	0.0133973
HCA_Mou_10827183_CAACCTCAGCACCGCT-Sanger	Supporting	CoelEpi	0.522109	0.0471126	0.0274908	0.0395649	0.03066	0.038769	0.0788114	0.011622	0.0293451	0.174515
HCA_Mou_10827183_CAACCTCCAAGCCGCT-Sanger	Erythroid	Erythroid	0.000136905	0.000215579	0.00027703	0.996977	0.00136415	0.000264514	0.000233662	8.41868e-05	0.000311807	0.000135351
HCA_Mou_10827183_CAACCTCCACCGATAT-Sanger	CoelEpi_Gata2	CoelEpi	0.545846	0.13948	0.0722756	0.0150358	0.0295044	0.0725827	0.0425121	0.0189752	0.0420726	0.0217154
HCA_Mou_10827183_CAACCTCCAGCGATCC-Sanger	CoelEpi_Gata2	CoelEpi	0.830609	0.0157388	0.0104113	0.00794714	0.0261762	0.0380439	0.0458705	0.00645482	0.00700871	0.0117393
HCA_Mou_10827183_CAACCTCCAGCTGTGC-Sanger	Epithelial	CoelEpi	0.404807	0.0178694	0.107701	0.0045152	0.00898839	0.0524215	0.172769	0.0785798	0.0232685	0.12908
HCA_Mou_10827183_CAACCTCCATTAGGCT-Sanger	Mesenchymal_Gata2	CoelEpi	0.461693	0.0431943	0.0165406	0.00632941	0.0559955	0.204234	0.0374675	0.151497	0.0111456	0.011903
HCA_Mou_10827183_CAACCTCGTGAAATCA-Sanger	Mesenchymal_Crabp1	Mesenchymal_LHX9	0.133531	0.0242252	0.0203117	0.00551843	0.0136215	0.209258	0.547285	0.00379132	0.0185301	0.0239288
HCA_Mou_10827183_CAACCTCGTGTGAAAT-Sanger	CoelEpi_Lhx9	CoelEpi	0.554635	0.0620331	0.0519548	0.00831608	0.0261489	0.0419754	0.128205	0.011636	0.0332606	0.0818357
HCA_Mou_10827183_CAACCTCGTTCTGGTA-Sanger	Mesenchymal_Lhx9	Mesenchymal_GATA2	0.359553	0.0131598	0.0631119	0.0109085	0.0288025	0.32155	0.0992197	0.00542592	0.0772108	0.0210575
HCA_Mou_10827183_CAACCTCTCACCGTAA-Sanger	Mesenchymal_Gata2	Mesenchymal_GATA2	0.0345361	0.00641078	0.00481816	0.00256825	0.00986474	0.518599	0.0248069	0.0102268	0.382628	0.00554172
HCA_Mou_10827183_CAACCTCTCGTTACAG-Sanger	CoelEpi_Lhx9	CoelEpi	0.721938	0.0398845	0.0700855	0.0176342	0.0260627	0.0355673	0.0408561	0.00643565	0.0190461	0.0224895
HCA_Mou_10827183_CAACCTCTCTTCATGT-Sanger	Mesenchymal_Gata2	Mesenchymal_GATA2	0.0643367	0.0224395	0.0135062	0.00425519	0.0111788	0.686057	0.0411619	0.042147	0.109065	0.00585274
HCA_Mou_10827183_CAACTAGAGGTGCTTT-Sanger	Supporting	Mesenchymal_LHX9	0.0733575	0.0345378	0.0747903	0.0255011	0.131605	0.052136	0.204037	0.0233985	0.273293	0.107344
HCA_Mou_10827183_CAACTAGAGTGAAGTT-Sanger	Mesenchymal_Gata2	Mesenchymal_GATA2	0.346191	0.0498207	0.0103399	0.00460778	0.00897553	0.331915	0.100356	0.0330429	0.089916	0.0248351
HCA_Mou_10827183_CAACTAGCAGGCAGTA-Sanger	CoelEpi_Lhx9	CoelEpi	0.486355	0.0158194	0.0260995	0.0124597	0.0150051	0.103784	0.311246	0.00454181	0.00904671	0.015643
HCA_Mou_10827183_CAACTAGCATGTAAGA-Sanger	Erythroid	Erythroid	0.000483323	0.00048451	0.000678094	0.988789	0.00744094	0.000507632	0.000525018	0.000192628	0.000562913	0.000335678
HCA_Mou_10827183_CAACTAGGTCATGCCG-Sanger	Mesenchymal_Gata2	CoelEpi	0.236955	0.047283	0.062818	0.0134099	0.0158157	0.0622493	0.274484	0.0238468	0.161787	0.101351
HCA_Mou_10827183_CAACTAGGTCCGCTGA-Sanger	Epithelial	Epithelial	0.00371697	0.00333076	0.958959	0.010495	0.00734409	0.00192501	0.0019463	0.00257161	0.00789019	0.00182097
HCA_Mou_10827183_CAACTAGGTGCAGTAG-Sanger	CoelEpi_Lhx9	CoelEpi	0.723927	0.0638332	0.0210096	0.0158298	0.0190722	0.0528701	0.0459427	0.00482288	0.0378139	0.0148787
HCA_Mou_10827183_CAACTAGGTTTGTGTG-Sanger	Mesenchymal_Gata2	Mesenchymal_GATA2	0.214236	0.0117371	0.0195626	0.00387396	0.0168377	0.560884	0.0749293	0.0586994	0.0284515	0.0107885
HCA_Mou_10827183_CAACTAGTCCAAATGC-Sanger	Supporting	Mesenchymal_LHX9	0.269719	0.0229948	0.0253818	0.016629	0.0205289	0.0959291	0.29803	0.00806432	0.197958	0.0447652
HCA_Mou_10827183_CAAGAAAAGACAATAC-Sanger	CoelEpi_Gata2	CoelEpi	0.589016	0.034021	0.0262031	0.00831916	0.0188428	0.0598373	0.0389989	0.201802	0.0134197	0.00953934
HCA_Mou_10827183_CAAGAAAAGCGAAGGG-Sanger	Mesenchymal_Lhx9	CoelEpi	0.584077	0.022544	0.0623446	0.00596412	0.00730814	0.189613	0.0778099	0.00445303	0.0102443	0.0356418
HCA_Mou_10827183_CAAGAAAAGGCGACAT-Sanger	Supporting	Supporting	0.101044	0.0138225	0.132561	0.0146811	0.199745	0.0109148	0.106788	0.0113938	0.0144159	0.394634
HCA_Mou_10827183_CAAGAAAAGTCTCAAC-Sanger	Mesenchymal_Gata2	Mesenchymal_GATA2	0.194998	0.0462266	0.0295478	0.00630079	0.00946699	0.335786	0.273877	0.00532145	0.0652771	0.033199
HCA_Mou_10827183_CAAGAAACAACGATCT-Sanger	Supporting	Mesenchymal_GATA2	0.206179	0.0931264	0.0872287	0.0148488	0.017121	0.331196	0.0945527	0.00995921	0.0888637	0.0569246
HCA_Mou_10827183_CAAGAAAGTAACGTTC-Sanger	CoelEpi_Lhx9	CoelEpi	0.510308	0.0951272	0.135718	0.0994693	0.0219806	0.0234356	0.0560872	0.0108032	0.0131189	0.0339518
HCA_Mou_10827183_CAAGAAAGTAGCGTGA-Sanger	Supporting	Supporting	0.246009	0.0106751	0.0972047	0.0131932	0.00883673	0.0122168	0.192979	0.00422289	0.203762	0.210901
HCA_Mou_10827183_CAAGAAAGTCACACGC-Sanger	CoelEpi_Lhx9	Erythroid	0.331435	0.0541095	0.156164	0.266236	0.0219755	0.0252256	0.0646582	0.0100967	0.0183077	0.051791
HCA_Mou_10827183_CAAGAAAGTCGCATAT-Sanger	CoelEpi_Lhx9	CoelEpi	0.901901	0.0132475	0.00937702	0.00867402	0.00789595	0.0190877	0.0261516	0.00208435	0.00373812	0.00784221
HCA_Mou_10827183_CAAGAAAGTTAGAACA-Sanger	Mesenchymal_Lhx9	Mesenchymal_GATA2	0.15629	0.0660232	0.0885141	0.027947	0.0244492	0.448245	0.109172	0.0132217	0.0563367	0.00980151
HCA_Mou_10827183_CAAGAAATCATGTGGT-Sanger	Endothelial	Endothelial	0.000588109	0.979024	0.00180469	0.000309184	0.0153914	0.000126473	0.000309507	0.00036899	0.00170598	0.000371917
HCA_Mou_10827183_CAAGATCAGGAGCGAG-Sanger	Supporting	CoelEpi	0.369402	0.0369661	0.0528673	0.0130622	0.0194786	0.240327	0.210941	0.00685234	0.0200449	0.030059
HCA_Mou_10827183_CAAGATCAGGTGCACA-Sanger	Mesenchymal_Gata2	Mesenchymal_GATA2	0.0257771	0.0829834	0.0256739	0.00824126	0.00704707	0.632999	0.0754287	0.00468012	0.125923	0.0112469
HCA_Mou_10827183_CAAGATCCAAGACACG-Sanger	Supporting	PV	0.0572779	0.0207028	0.0332928	0.010926	0.0107105	0.0106521	0.0635273	0.00511304	0.624891	0.162906
HCA_Mou_10827183_CAAGATCCACAGAGGT-Sanger	Mesenchymal_Gata2	Mesenchymal_GATA2	0.252678	0.0172671	0.0286876	0.00800433	0.0292818	0.473505	0.0912115	0.0274389	0.0551726	0.0167526
HCA_Mou_10827183_CAAGATCCAGCCTATA-Sanger	CoelEpi_Gata2	CoelEpi	0.81081	0.017142	0.013454	0.00496382	0.00925299	0.0515471	0.0235668	0.00683885	0.0517661	0.0106586
HCA_Mou_10827183_CAAGATCCAGGGTATG-Sanger	Mesenchymal_Gata2	Mesenchymal_GATA2	0.189552	0.0659021	0.0176978	0.00869074	0.0164992	0.425716	0.213751	0.00507007	0.0210111	0.0361104
HCA_Mou_10827183_CAAGATCTCACGCGGT-Sanger	Supporting	Neural	0.0849324	0.0310898	0.0434891	0.0742533	0.0590935	0.0186275	0.0422025	0.454068	0.0899442	0.102299
HCA_Mou_10827183_CAAGATCTCACTGGGC-Sanger	Mesenchymal_Gata2	Mesenchymal_GATA2	0.335182	0.124148	0.041362	0.0094604	0.0177038	0.339461	0.0325484	0.0195262	0.0675862	0.0130217
HCA_Mou_10827183_CAAGATCTCGAATGGG-Sanger	Mesenchymal_Lhx9	Epithelial	0.0669399	0.0318335	0.439757	0.0110226	0.0246915	0.245618	0.0652235	0.00761379	0.0661899	0.0411103
HCA_Mou_10827183_CAAGGCCAGCTTATCG-Sanger	Epithelial	CoelEpi	0.624064	0.00835166	0.00488518	0.00670071	0.00524346	0.0335841	0.174586	0.00485745	0.0595876	0.0781391
HCA_Mou_10827183_CAAGGCCAGTAGGCCA-Sanger	CoelEpi_Lhx9	CoelEpi	0.411256	0.0230623	0.270081	0.00749672	0.0069336	0.0794542	0.128791	0.00808881	0.014936	0.0498995
HCA_Mou_10827183_CAAGGCCCAATACGCT-Sanger	Mesenchymal_Gata2	Mesenchymal_GATA2	0.283213	0.0279286	0.0286246	0.0317453	0.12329	0.362568	0.0500861	0.0330972	0.0341841	0.0252631
HCA_Mou_10827183_CAAGGCCCACTTCTGC-Sanger	CoelEpi_Lhx9	CoelEpi	0.600467	0.160024	0.0361583	0.0214073	0.0255909	0.0417635	0.059671	0.00897963	0.033953	0.0119851
HCA_Mou_10827183_CAAGGCCCAGCGAACA-Sanger	Mesenchymal_Gata2	Mesenchymal_GATA2	0.0968928	0.0227679	0.0411778	0.0116307	0.0357677	0.39065	0.0937687	0.110772	0.171445	0.0251271
HCA_Mou_10827183_CAAGGCCCAGTCTTCC-Sanger	Supporting	CoelEpi	0.427908	0.0448032	0.0600139	0.0504346	0.0204542	0.123178	0.191689	0.0122177	0.0323221	0.0369791
HCA_Mou_10827183_CAAGGCCCAGTTTACG-Sanger	CoelEpi_Lhx9	Mesenchymal_LHX9	0.127105	0.0244188	0.0620563	0.0566043	0.0270068	0.0335941	0.111433	0.0180939	0.377952	0.161735
HCA_Mou_10827183_CAAGGCCGTAAACGCG-Sanger	Erythroid	Erythroid	0.000147377	0.000226538	0.00023339	0.996737	0.00140875	0.000297188	0.000318662	8.41394e-05	0.000347202	0.000199717
HCA_Mou_10827183_CAAGGCCGTAGTGAAT-Sanger	Mesenchymal_Gata2	CoelEpi	0.605435	0.0108641	0.0126003	0.00479693	0.014929	0.196641	0.0708332	0.0608511	0.0098045	0.0132447
HCA_Mou_10827183_CAAGGCCGTTCACCTC-Sanger	Supporting	CoelEpi	0.324873	0.0409729	0.120594	0.0359703	0.0525958	0.106628	0.141746	0.0188103	0.0732724	0.0845379
HCA_Mou_10827183_CAAGGCCTCAGTACGT-Sanger	Supporting	CoelEpi	0.566168	0.0113989	0.0529864	0.0108181	0.0096691	0.0429612	0.139389	0.0186994	0.0741278	0.0737826
HCA_Mou_10827183_CAAGGCCTCTCTAGGA-Sanger	Supporting	Epithelial	0.242807	0.0226362	0.480264	0.0149828	0.0368525	0.0153823	0.0798392	0.00609571	0.0136833	0.0874576
HCA_Mou_10827183_CAAGTTGAGCGTTCCG-Sanger	CoelEpi_Lhx9	CoelEpi	0.793435	0.0461418	0.0291194	0.0100864	0.00744691	0.0418788	0.0468552	0.00354071	0.00843509	0.0130603
HCA_Mou_10827183_CAAGTTGAGGCCCTCA-Sanger	Epithelial	Epithelial	0.00717747	0.0064665	0.945978	0.015622	0.00615038	0.0034727	0.00338973	0.00346949	0.00368129	0.00459216
HCA_Mou_10827183_CAAGTTGAGGCGACAT-Sanger	Supporting	CoelEpi	0.365651	0.0123244	0.0295092	0.072549	0.0309057	0.0258684	0.0828983	0.00887218	0.0682601	0.303162
HCA_Mou_10827183_CAAGTTGAGTGCCAGA-Sanger	Mesenchymal_Crabp1	CoelEpi	0.827408	0.0400609	0.0287332	0.00787478	0.0132111	0.0116325	0.0390215	0.00856385	0.00569326	0.0178011
HCA_Mou_10827183_CAAGTTGAGTGGTAGC-Sanger	Mesenchymal_Gata2	Mesenchymal_GATA2	0.173789	0.0342861	0.0282226	0.0123744	0.0181385	0.267884	0.235684	0.0123261	0.176536	0.0407589
HCA_Mou_10827183_CAAGTTGCAAATCCGT-Sanger	Supporting	Mesenchymal_GATA2	0.362868	0.0197561	0.0259894	0.0131285	0.0129945	0.279793	0.188595	0.00470097	0.0344692	0.0577063
HCA_Mou_10827183_CAAGTTGCATTCCTCG-Sanger	Mesenchymal_Gata2	CoelEpi	0.389421	0.0619709	0.0459055	0.0106326	0.0305129	0.230322	0.110768	0.0290715	0.062504	0.0288912
HCA_Mou_10827183_CAAGTTGGTAAATGAC-Sanger	CoelEpi_Lhx9	CoelEpi	0.421292	0.216485	0.124077	0.0120613	0.0138473	0.0556233	0.0919676	0.00739725	0.0231768	0.0340716
HCA_Mou_10827183_CAAGTTGGTCAGATAA-Sanger	Supporting	PV	0.166176	0.0895472	0.0848905	0.021787	0.0133396	0.0322655	0.0750818	0.0105366	0.440533	0.0658428
HCA_Mou_10827183_CAAGTTGGTGAGGCTA-Sanger	CoelEpi_Lhx9	Mesenchymal_LHX9	0.119773	0.020094	0.0586243	0.0336669	0.0125142	0.244698	0.45857	0.00413879	0.0369853	0.0109349
HCA_Mou_10827183_CAAGTTGGTTGCGCAC-Sanger	Mesenchymal_Crabp1	Mesenchymal_GATA2	0.370032	0.0194354	0.00671699	0.00799538	0.0297203	0.36339	0.176529	0.00717932	0.0124399	0.00656112
HCA_Mou_10827183_CAAGTTGGTTGGAGGT-Sanger	Mesenchymal_Gata2	Mesenchymal_GATA2	0.0501353	0.0452109	0.0353041	0.014374	0.0264648	0.450677	0.0381246	0.0762676	0.246411	0.0170306
HCA_Mou_10827183_CAAGTTGTCTGATACG-Sanger	Mesenchymal_Gata2	CoelEpi	0.517736	0.0302369	0.00968223	0.00358859	0.0092661	0.344519	0.0323072	0.0243612	0.0194764	0.00882621
HCA_Mou_10827183_CACAAACAGCCACGTC-Sanger	Supporting	Epithelial	0.119331	0.0528616	0.517283	0.0220732	0.0547766	0.019459	0.0524275	0.0135491	0.0740342	0.0742043
HCA_Mou_10827183_CACAAACAGCTGAACG-Sanger	Mesenchymal_Gata2	Mesenchymal_GATA2	0.126677	0.0176802	0.00895893	0.00681526	0.0115464	0.644856	0.119552	0.00265988	0.0356474	0.0256069
HCA_Mou_10827183_CACAAACAGGCATGTG-Sanger	Supporting	PV	0.0897758	0.0308938	0.0288784	0.0677619	0.0401794	0.0887737	0.139943	0.0428428	0.371962	0.0989897
HCA_Mou_10827183_CACAAACAGGGTCGAT-Sanger	Mesenchymal_Gata2	CoelEpi	0.513116	0.0134785	0.00640213	0.00377389	0.0147579	0.40949	0.0260934	0.00310299	0.00402122	0.00576334
HCA_Mou_10827183_CACAAACAGTCCTCCT-Sanger	Mesenchymal_Lhx9	Mesenchymal_GATA2	0.0633099	0.084763	0.140522	0.0238279	0.0320781	0.336741	0.0281124	0.00775289	0.269675	0.0132178
HCA_Mou_10827183_CACAAACCACATGACT-Sanger	Supporting	Supporting	0.115815	0.0176603	0.212714	0.0142857	0.0265268	0.00787071	0.0916922	0.0156588	0.239405	0.258371
HCA_Mou_10827183_CACAAACCACCGCTAG-Sanger	CoelEpi_Lhx9	CoelEpi	0.714647	0.00496226	0.00561904	0.00440666	0.00713252	0.0064352	0.216348	0.00193088	0.00235388	0.0361644
HCA_Mou_10827183_CACAAACCATGAGCGA-Sanger	Epithelial	Epithelial	0.010339	0.00741114	0.920574	0.0198975	0.0101505	0.00416883	0.00470397	0.00568695	0.0053737	0.0116944
HCA_Mou_10827183_CACAAACCATTGAGCT-Sanger	Mesenchymal_Gata2	CoelEpi	0.587347	0.0169587	0.0140928	0.00417269	0.00775162	0.318906	0.0207534	0.0110576	0.0140834	0.00487677
HCA_Mou_10827183_CACAAACGTCCAGTAT-Sanger	CoelEpi_Lhx9	CoelEpi	0.677854	0.0330655	0.0617773	0.0115901	0.00892779	0.0737261	0.0765703	0.00294191	0.0306555	0.022892
HCA_Mou_10827183_CACAAACGTCTAAACC-Sanger	Mesenchymal_Lhx9	PV	0.0603151	0.0754872	0.0967113	0.0268138	0.0360758	0.115216	0.0502903	0.0310243	0.484102	0.0239644
HCA_Mou_10827183_CACAAACGTGGCAAAC-Sanger	CoelEpi_Lhx9	CoelEpi	0.590387	0.0681707	0.0241938	0.0131866	0.0148594	0.121023	0.107211	0.00547078	0.0191294	0.0363689
HCA_Mou_10827183_CACAAACGTTCCGGCA-Sanger	Erythroid	Erythroid	0.00016695	0.000214047	0.000250993	0.996796	0.00160159	0.000225644	0.000189502	8.46917e-05	0.000327463	0.000143536
HCA_Mou_10827183_CACAAACTCACTGGGC-Sanger	CoelEpi_Lhx9	Epithelial	0.236705	0.0227605	0.531376	0.047745	0.0148298	0.0277384	0.0519652	0.00972066	0.0274971	0.0296623
HCA_Mou_10827183_CACAAACTCTGTCTCG-Sanger	Mesenchymal_Gata2	CoelEpi	0.473444	0.12231	0.0274522	0.00644341	0.0102941	0.151809	0.172451	0.00776991	0.0174518	0.0105752
HCA_Mou_10827183_CACACAAAGACGCAAC-Sanger	Mesenchymal_Gata2	Mesenchymal_LHX9	0.160469	0.0942849	0.0728425	0.0443914	0.0239418	0.131151	0.386991	0.0073532	0.0669306	0.011645
HCA_Mou_10827183_CACACAAAGAGTAAGG-Sanger	Mesenchymal_Crabp1	Mesenchymal_GATA2	0.210048	0.0182321	0.0239576	0.00813868	0.0110581	0.597254	0.0672013	0.0154601	0.025996	0.0226541
HCA_Mou_10827183_CACACAAAGTACGCCC-Sanger	Mesenchymal_Gata2	CoelEpi	0.555104	0.0248028	0.0207106	0.0132893	0.0215252	0.293614	0.0169013	0.0319796	0.0130249	0.00904818
HCA_Mou_10827183_CACACAAAGTGGTCCC-Sanger	Supporting	CoelEpi	0.407637	0.01139	0.115765	0.0117386	0.0185955	0.0322295	0.350396	0.0039236	0.0299678	0.0183578
HCA_Mou_10827183_CACACAACAGCCAGAA-Sanger	Mesenchymal_Gata2	Mesenchymal_GATA2	0.00834218	0.0262401	0.00548239	0.0054864	0.0122781	0.786971	0.0189417	0.00611244	0.127648	0.00249785
HCA_Mou_10827183_CACACAACAGCTGTAT-Sanger	Mesenchymal_Gata2	Mesenchymal_GATA2	0.176854	0.0138208	0.019132	0.00952708	0.0123345	0.61409	0.105601	0.00827175	0.0319029	0.00846596
HCA_Mou_10827183_CACACAAGTACTTGAC-Sanger	CoelEpi_Lhx9	CoelEpi	0.487827	0.0623897	0.0999035	0.0168683	0.0221312	0.05626	0.189871	0.00946015	0.0217655	0.0335231
HCA_Mou_10827183_CACACAAGTAGCGATG-Sanger	Mesenchymal_Gata2	Mesenchymal_GATA2	0.0144266	0.141654	0.0699967	0.0111538	0.0209276	0.528867	0.030308	0.0103637	0.165753	0.00654949
HCA_Mou_10827183_CACACAAGTCAGGACA-Sanger	Mesenchymal_Gata2	CoelEpi	0.569217	0.0177737	0.0130332	0.00884737	0.0119325	0.2646	0.0662808	0.0180894	0.00890823	0.0213173
HCA_Mou_10827183_CACACAAGTCTAGCGC-Sanger	Mesenchymal_Gata2	Mesenchymal_GATA2	0.0417857	0.0695005	0.0361358	0.00633141	0.01466	0.612721	0.0746704	0.00547669	0.131363	0.00735558
HCA_Mou_10827183_CACACAATCTTGCCGT-Sanger	CoelEpi_Lhx9	CoelEpi	0.797282	0.0407954	0.0133217	0.0119308	0.0111072	0.0695758	0.0293699	0.0061307	0.00960852	0.0108778
HCA_Mou_10827183_CACACCTAGCAGCGTA-Sanger	Supporting	PV	0.193589	0.0162616	0.0369227	0.0203658	0.0299952	0.0460529	0.112809	0.00565875	0.460384	0.0779602
HCA_Mou_10827183_CACACCTAGCCACCTG-Sanger	Supporting	CoelEpi	0.204166	0.0226374	0.130214	0.0307911	0.157746	0.0192696	0.13949	0.0190694	0.230098	0.046519
HCA_Mou_10827183_CACACCTAGCCAGTAG-Sanger	Supporting	CoelEpi	0.401464	0.0427378	0.0325007	0.121412	0.0361271	0.0612304	0.108436	0.0115916	0.0474253	0.137075
HCA_Mou_10827183_CACACCTCACATCTTT-Sanger	CoelEpi_Lhx9	CoelEpi	0.163782	0.0606875	0.276279	0.017439	0.0195668	0.117827	0.211793	0.00908422	0.07412	0.0494219
HCA_Mou_10827183_CACACCTCATAGGATA-Sanger	Mesenchymal_Gata2	Mesenchymal_GATA2	0.0326239	0.0235165	0.0282902	0.00365408	0.00869294	0.792017	0.0207719	0.00386146	0.0822384	0.00433374
HCA_Mou_10827183_CACACCTGTAGCTGCC-Sanger	CoelEpi_Lhx9	CoelEpi	0.611888	0.12028	0.0833196	0.0123567	0.0171295	0.0411788	0.0523019	0.0073747	0.0363605	0.0178104
HCA_Mou_10827183_CACACCTGTATAGGTA-Sanger	Mesenchymal_Gata2	Mesenchymal_GATA2	0.0384922	0.0360236	0.0124239	0.00540016	0.0382465	0.606452	0.0247682	0.0251511	0.205837	0.0072053
HCA_Mou_10827183_CACACCTGTATATGAG-Sanger	Mesenchymal_Gata2	Mesenchymal_GATA2	0.197157	0.0116983	0.0160879	0.00461911	0.0170338	0.513899	0.150508	0.0372984	0.0350716	0.016627
HCA_Mou_10827183_CACACCTGTCAGAAGC-Sanger	Epithelial	Epithelial	0.00428533	0.00421159	0.970155	0.00699015	0.00230905	0.004224	0.00131408	0.00160359	0.00349951	0.00140797
HCA_Mou_10827183_CACACCTGTCTGCGGT-Sanger	Mesenchymal_Gata2	Mesenchymal_GATA2	0.125026	0.0781344	0.0898269	0.0121331	0.0146893	0.419049	0.187333	0.0117395	0.0465326	0.0155363
HCA_Mou_10827183_CACACCTGTGACGGTA-Sanger	CoelEpi_Lhx9	CoelEpi	0.393702	0.0386715	0.0203522	0.0133713	0.017695	0.0974219	0.289994	0.00809852	0.0327	0.0879944
HCA_Mou_10827183_CACACCTGTGAGTATA-Sanger	Supporting	Mesenchymal_LHX9	0.108823	0.129783	0.151706	0.033421	0.0906702	0.119327	0.197448	0.0127376	0.0923811	0.0637032
HCA_Mou_10827183_CACACCTGTGGACGAT-Sanger	Mesenchymal_Gata2	Mesenchymal_GATA2	0.0100761	0.0830774	0.00864982	0.00393824	0.0127843	0.445188	0.0866815	0.00520527	0.339054	0.00534546
HCA_Mou_10827183_CACACCTTCAAGCCTA-Sanger	Mesenchymal_Gata2	Mesenchymal_GATA2	0.107321	0.0353193	0.0336856	0.00714393	0.02391	0.395004	0.0335707	0.0280451	0.324276	0.0117247
HCA_Mou_10827183_CACACCTTCAGTCCCT-Sanger	Mesenchymal_Lhx9	Epithelial	0.0860333	0.0519107	0.499009	0.0110201	0.034325	0.215497	0.0544191	0.00637277	0.0238216	0.0175914
HCA_Mou_10827183_CACACTCAGAACAACT-Sanger	Mesenchymal_Gata2	CoelEpi	0.32053	0.0927073	0.0336194	0.00818482	0.089223	0.204232	0.167169	0.014163	0.052435	0.0177369
HCA_Mou_10827183_CACACTCAGAATAGGG-Sanger	Mesenchymal_Crabp1	Mesenchymal_GATA2	0.208455	0.0894173	0.16995	0.0472603	0.0218957	0.265647	0.0710839	0.00830291	0.101303	0.0166839
HCA_Mou_10827183_CACACTCAGATAGTCA-Sanger	Mesenchymal_Lhx9	Mesenchymal_GATA2	0.103478	0.159017	0.103722	0.0198419	0.0510455	0.422507	0.0413068	0.00796841	0.0486069	0.0425072
HCA_Mou_10827183_CACACTCAGATCCGAG-Sanger	Supporting	CoelEpi	0.300204	0.013692	0.108135	0.00948981	0.0558478	0.0210364	0.295647	0.00575356	0.0270962	0.163099
HCA_Mou_10827183_CACACTCAGCCACGTC-Sanger	Supporting	CoelEpi	0.566812	0.019438	0.0165141	0.0632997	0.00918894	0.0128291	0.0436116	0.00518228	0.0228392	0.240285
HCA_Mou_10827183_CACACTCAGTCTTGCA-Sanger	CoelEpi_Gata2	Endothelial	0.204973	0.399708	0.252468	0.011711	0.0287316	0.0110503	0.047579	0.0084435	0.00902229	0.026314
HCA_Mou_10827183_CACACTCCAGACGCCT-Sanger	CoelEpi_Gata2	CoelEpi	0.45684	0.0236482	0.0126542	0.00438191	0.0160316	0.353199	0.0908225	0.0201796	0.0109763	0.0112661
HCA_Mou_10827183_CACACTCCATCACCCT-Sanger	CoelEpi_Lhx9	Epithelial	0.146542	0.104932	0.335919	0.0209345	0.0373613	0.0615566	0.126923	0.0247185	0.0920246	0.0490882
HCA_Mou_10827183_CACACTCCATCTCCCA-Sanger	Mesenchymal_Gata2	Mesenchymal_GATA2	0.0935149	0.124116	0.181003	0.0118295	0.0238621	0.288223	0.087197	0.0105533	0.164089	0.0156123
HCA_Mou_10827183_CACACTCCATTCACTT-Sanger	Supporting	CoelEpi	0.682086	0.0178906	0.013214	0.0191002	0.0136735	0.0297214	0.0422087	0.00417982	0.0246285	0.153297
HCA_Mou_10827183_CACACTCGTAGCGATG-Sanger	Supporting	PV	0.0394703	0.0229859	0.0395619	0.0216215	0.0621478	0.0693859	0.0933051	0.00830103	0.618491	0.0247297
HCA_Mou_10827183_CACACTCGTCGATTGT-Sanger	Mesenchymal_Gata2	CoelEpi	0.554663	0.00901776	0.00809709	0.00490933	0.00976652	0.375002	0.0132633	0.0137446	0.00701821	0.00451847
HCA_Mou_10827183_CACACTCGTGACCAAG-Sanger	Mesenchymal_Lhx9	Mesenchymal_GATA2	0.121942	0.137262	0.0534771	0.00829041	0.0171438	0.519879	0.0485601	0.00717514	0.074634	0.011636
HCA_Mou_10827183_CACACTCGTTGGACCC-Sanger	CoelEpi_Lhx9	Mesenchymal_GATA2	0.235298	0.0330646	0.0303376	0.0111217	0.0128219	0.39847	0.110108	0.00428612	0.121743	0.0427496
HCA_Mou_10827183_CACACTCTCCTAGAAC-Sanger	Mesenchymal_Lhx9	Mesenchymal_GATA2	0.108227	0.217682	0.194605	0.00351651	0.0141932	0.334527	0.0723425	0.0170746	0.0267764	0.0110571
HCA_Mou_10827183_CACAGGCAGCGGCTTC-Sanger	Mesenchymal_Gata2	Neural	0.236097	0.0152254	0.0361839	0.00704105	0.0128642	0.204789	0.0424496	0.398056	0.0320008	0.015292
HCA_Mou_10827183_CACAGGCAGGTGTGGT-Sanger	Epithelial_Wnt7a	Epithelial	0.198408	0.0353778	0.681897	0.00419104	0.00535913	0.00630643	0.0202672	0.00756349	0.00927934	0.0313503
HCA_Mou_10827183_CACAGGCAGTCATCCA-Sanger	Supporting	Epithelial	0.107166	0.0279678	0.371352	0.0169207	0.0216279	0.00603263	0.271665	0.00593208	0.0225391	0.148797
HCA_Mou_10827183_CACAGGCCAAGCTGGA-Sanger	Supporting	CoelEpi	0.273269	0.0555083	0.0399911	0.027779	0.049073	0.135566	0.159164	0.00776403	0.19821	0.0536752
HCA_Mou_10827183_CACAGGCCAATCCGAT-Sanger	Supporting	CoelEpi	0.334077	0.018938	0.115778	0.0796802	0.0193676	0.0295143	0.18456	0.00974225	0.038365	0.169978
HCA_Mou_10827183_CACAGGCGTACCTACA-Sanger	Supporting	CoelEpi	0.242414	0.0551929	0.0926532	0.0133194	0.186428	0.0150996	0.232409	0.0102883	0.0938162	0.0583797
HCA_Mou_10827183_CACAGGCGTCAGAAGC-Sanger	CoelEpi_Lhx9	CoelEpi	0.310559	0.117538	0.106774	0.0221678	0.0343336	0.136866	0.0850314	0.0155817	0.132558	0.0385892
HCA_Mou_10827183_CACAGGCGTGCATCTA-Sanger	Mesenchymal_Crabp1	Mesenchymal_GATA2	0.306402	0.0200669	0.022758	0.00705271	0.0213696	0.373083	0.102895	0.0160127	0.0998958	0.0304641
HCA_Mou_10827183_CACAGGCGTGTAATGA-Sanger	Supporting	CoelEpi	0.648487	0.0262918	0.0278536	0.0245971	0.0680654	0.021829	0.0665011	0.0157283	0.0179597	0.082687
HCA_Mou_10827183_CACAGGCGTGTTCGAT-Sanger	CoelEpi_Lhx9	CoelEpi	0.562704	0.0143773	0.0368691	0.0124353	0.0180029	0.279886	0.0424789	0.00321698	0.0183699	0.0116592
HCA_Mou_10827183_CACAGGCGTTTGTGTG-Sanger	CoelEpi_Gata2	CoelEpi	0.65265	0.0369224	0.0257401	0.00596944	0.00770668	0.202995	0.0142608	0.00815818	0.0363254	0.00927182
HCA_Mou_10827183_CACAGGCTCCAGAGGA-Sanger	Mesenchymal_Lhx9	Epithelial	0.169779	0.0353924	0.453249	0.011515	0.0198118	0.107072	0.083168	0.00829888	0.0381859	0.0735287
HCA_Mou_10827183_CACAGGCTCGCTTAGA-Sanger	Erythroid	Erythroid	0.00072841	0.00184406	0.000750092	0.986128	0.00279117	0.00361855	0.00132321	0.000288021	0.00207536	0.000453272
HCA_Mou_10827183_CACAGGCTCTGATACG-Sanger	Supporting	Erythroid	0.0873866	0.0450487	0.230975	0.141793	0.0295864	0.152493	0.110329	0.00923287	0.123311	0.0698461
HCA_Mou_10827183_CACAGGCTCTGCAAGT-Sanger	Mesenchymal_Gata2	Mesenchymal_GATA2	0.262579	0.0349602	0.0132785	0.0106217	0.00792748	0.424429	0.0754415	0.0394376	0.106929	0.0243963
HCA_Mou_10827183_CACAGTACAATGCCAT-Sanger	Epithelial_Wnt7a	CoelEpi	0.691775	0.0532163	0.0311665	0.0192452	0.0468421	0.0501564	0.033677	0.0335996	0.0169114	0.0234107
HCA_Mou_10827183_CACAGTACAGCTCCGA-Sanger	Mesenchymal_Gata2	Mesenchymal_GATA2	0.0330644	0.0206559	0.00375638	0.00260037	0.0096259	0.664049	0.142975	0.00453818	0.10864	0.0100949
HCA_Mou_10827183_CACAGTACAGGGAGAG-Sanger	Supporting	Epithelial	0.17345	0.216925	0.310859	0.0378053	0.0349201	0.0282245	0.046217	0.0165148	0.0728104	0.0622735
HCA_Mou_10827183_CACAGTACAGTAAGAT-Sanger	Supporting	CoelEpi	0.620955	0.0501653	0.0243829	0.0138441	0.0108076	0.0612164	0.10718	0.00570824	0.0355156	0.0702248
HCA_Mou_10827183_CACAGTACATCACGTA-Sanger	Supporting	CoelEpi	0.354112	0.0187769	0.0352327	0.0417346	0.0976656	0.0784938	0.160556	0.0121867	0.113125	0.088116
HCA_Mou_10827183_CACAGTACATTGGTAC-Sanger	Mesenchymal_Lhx9	Mesenchymal_GATA2	0.023541	0.0285043	0.2966	0.00934276	0.00988855	0.416563	0.0554831	0.0054836	0.139921	0.014673
HCA_Mou_10827183_CACAGTAGTACCGTTA-Sanger	CoelEpi_Lhx9	CoelEpi	0.602875	0.0362303	0.126711	0.0104726	0.0119739	0.0600754	0.095748	0.00325522	0.0309533	0.0217057
HCA_Mou_10827183_CACAGTAGTGCATCTA-Sanger	Neural	Neural	0.00109522	0.00255058	0.0116871	0.0024132	0.00488031	0.000902875	0.000839662	0.969333	0.00519548	0.00110225
HCA_Mou_10827183_CACAGTAGTGTTGAGG-Sanger	Supporting	Mesenchymal_LHX9	0.112242	0.0748586	0.0347466	0.0188877	0.0804184	0.113332	0.237622	0.0110849	0.276949	0.0398595
HCA_Mou_10827183_CACAGTAGTTCGTTGA-Sanger	Supporting	Supporting	0.216758	0.0163181	0.0296279	0.0530819	0.12609	0.026139	0.190518	0.011	0.0383438	0.292124
HCA_Mou_10827183_CACAGTATCAGTGTTG-Sanger	Mesenchymal_Gata2	CoelEpi	0.563106	0.0182447	0.0159734	0.00516386	0.00823805	0.235501	0.11146	0.0114305	0.0093009	0.0215827
HCA_Mou_10827183_CACAGTATCGATCCCT-Sanger	Supporting	CoelEpi	0.468392	0.0387948	0.020045	0.0107517	0.0113237	0.0545946	0.148456	0.0147042	0.14027	0.0926671
HCA_Mou_10827183_CACAGTATCGCGGATC-Sanger	Mesenchymal_Gata2	Mesenchymal_GATA2	0.141102	0.0447257	0.0192115	0.00555078	0.00806771	0.609832	0.0352418	0.0203942	0.10645	0.00942481
HCA_Mou_10827183_CACAGTATCGTACCGG-Sanger	Mesenchymal_Gata2	CoelEpi	0.371169	0.0704678	0.0693159	0.128769	0.0147621	0.097928	0.117265	0.0233604	0.0472146	0.0597485
HCA_Mou_10827183_CACATAGAGGTACTCT-Sanger	Epithelial_Wnt7a	CoelEpi	0.406981	0.145602	0.156092	0.0133356	0.0481146	0.0703607	0.0437768	0.0447227	0.0327388	0.0382763
HCA_Mou_10827183_CACATAGCAAGCGAGT-Sanger	Supporting	PV	0.0832232	0.0331656	0.0666938	0.0306816	0.129048	0.0229448	0.0611607	0.0208735	0.514389	0.0378196
HCA_Mou_10827183_CACATAGCAAGGCTCC-Sanger	Mesenchymal_Crabp1	Mesenchymal_GATA2	0.0528223	0.0234369	0.0434226	0.00549857	0.0373215	0.40772	0.11617	0.0174596	0.264572	0.031576
HCA_Mou_10827183_CACATAGCAGGTCTCG-Sanger	Mesenchymal_Gata2	Mesenchymal_GATA2	0.0870291	0.0259428	0.0202176	0.00681997	0.0357046	0.540032	0.145694	0.00498921	0.124156	0.00941487
HCA_Mou_10827183_CACATAGCAGTACACT-Sanger	Endothelial	Endothelial	0.000284944	0.990447	0.000885	0.000126746	0.00665764	5.63242e-05	0.000169195	0.000285361	0.000864658	0.000223161
HCA_Mou_10827183_CACATAGGTAGCCTCG-Sanger	Erythroid	Erythroid	0.00126283	0.00129406	0.00350505	0.983034	0.00696075	0.00110443	0.000688939	0.000674584	0.000769729	0.000705896
HCA_Mou_10827183_CACATAGGTCTCCCTA-Sanger	Mesenchymal_Lhx9	Mesenchymal_GATA2	0.165997	0.0133473	0.0448453	0.00596358	0.00669902	0.626279	0.0767165	0.00287399	0.0294198	0.0278588
HCA_Mou_10827183_CACATAGGTGTGGTTT-Sanger	Supporting	Mesenchymal_GATA2	0.156162	0.0252087	0.104854	0.0202093	0.00999027	0.221682	0.115716	0.00801194	0.277474	0.0606928
HCA_Mou_10827183_CACATAGGTTGAACTC-Sanger	Mesenchymal_Gata2	Mesenchymal_GATA2	0.395705	0.0253698	0.020378	0.00533111	0.0208979	0.426826	0.057412	0.014711	0.0245416	0.00882843
HCA_Mou_10827183_CACATAGTCGTCACGG-Sanger	Mesenchymal_Gata2	Mesenchymal_GATA2	0.297412	0.0906534	0.0263618	0.0083024	0.0180722	0.389496	0.0503836	0.0329364	0.0736656	0.0127167
HCA_Mou_10827183_CACATTTAGAAGGTGA-Sanger	CoelEpi_Lhx9	CoelEpi	0.747806	0.00792091	0.0280791	0.00830605	0.00722536	0.0535824	0.102362	0.00226748	0.0276117	0.0148389
HCA_Mou_10827183_CACATTTAGACTTGAA-Sanger	Mesenchymal_Gata2	Mesenchymal_GATA2	0.021546	0.0103464	0.0127381	0.00367555	0.0138231	0.407662	0.304767	0.00327157	0.210014	0.0121559
HCA_Mou_10827183_CACATTTAGTACATGA-Sanger	CoelEpi_Gata2	CoelEpi	0.745616	0.0174676	0.00864384	0.00567308	0.0160363	0.0931816	0.0889708	0.00352037	0.00719774	0.0136926
HCA_Mou_10827183_CACATTTCAGCGATCC-Sanger	Mesenchymal_Gata2	CoelEpi	0.179404	0.0566697	0.0159192	0.0245609	0.0451209	0.31339	0.268457	0.00754292	0.0610799	0.0278547
HCA_Mou_10827183_CACATTTCATCGGTTA-Sanger	CoelEpi_Lhx9	Mesenchymal_GATA2	0.127698	0.0285091	0.12457	0.0127216	0.0317908	0.418834	0.0918573	0.0395756	0.0884279	0.0360156
HCA_Mou_10827183_CACATTTCATTGAGCT-Sanger	Mesenchymal_Gata2	Mesenchymal_GATA2	0.132967	0.00968075	0.00656807	0.00390751	0.00464617	0.65054	0.0631999	0.00165301	0.11693	0.00990729
HCA_Mou_10827183_CACATTTGTCCCTTGT-Sanger	Mesenchymal_Gata2	CoelEpi	0.344456	0.096846	0.053782	0.0100653	0.0207869	0.0795981	0.261116	0.0306929	0.0365494	0.0661081
HCA_Mou_10827183_CACATTTGTCTAACGT-Sanger	CoelEpi_Lhx9	CoelEpi	0.683863	0.0164055	0.038133	0.00624427	0.0140872	0.111672	0.0983749	0.0042112	0.00623384	0.0207748
HCA_Mou_10827183_CACATTTGTGAAAGAG-Sanger	CoelEpi_Lhx9	CoelEpi	0.333651	0.0178635	0.0613218	0.0162588	0.0134725	0.136506	0.269528	0.0109448	0.0469224	0.0935312
HCA_Mou_10827183_CACATTTGTGACGGTA-Sanger	Mesenchymal_Gata2	Mesenchymal_GATA2	0.398851	0.0125202	0.0145811	0.00370586	0.0165563	0.484615	0.0323772	0.0190508	0.0124549	0.00528779
HCA_Mou_10827183_CACATTTGTGTGGCTC-Sanger	CoelEpi_Lhx9	Erythroid	0.0721391	0.0354169	0.276812	0.309746	0.0917679	0.0273901	0.0388534	0.0374487	0.067021	0.0434051
HCA_Mou_10827183_CACATTTGTTATGCGT-Sanger	CoelEpi_Lhx9	CoelEpi	0.623845	0.0669601	0.0163971	0.00990927	0.0126718	0.082851	0.146165	0.005567	0.0152655	0.0203681
HCA_Mou_10827183_CACATTTTCCAGAGGA-Sanger	Supporting	PV	0.0563389	0.0119015	0.029081	0.0286439	0.0429492	0.0120582	0.0380359	0.0167193	0.710668	0.0536037
HCA_Mou_10827183_CACATTTTCTACTCAT-Sanger	Supporting	CoelEpi	0.305926	0.0131854	0.0750952	0.0190124	0.05734	0.0114788	0.206407	0.00853453	0.11432	0.1887
HCA_Mou_10827183_CACCACTAGAGGACGG-Sanger	Supporting	Supporting	0.163153	0.0364078	0.0365409	0.0188021	0.0131543	0.114164	0.242304	0.00752747	0.139684	0.228263
HCA_Mou_10827183_CACCACTAGCCAGTTT-Sanger	Mesenchymal_Lhx9	Mesenchymal_GATA2	0.0722626	0.0378014	0.0854192	0.00887643	0.0137128	0.610594	0.0744131	0.00490055	0.063738	0.0282817
HCA_Mou_10827183_CACCACTAGCTAGTTC-Sanger	CoelEpi_Lhx9	Mesenchymal_LHX9	0.380196	0.050025	0.0346408	0.00332984	0.00826401	0.0713158	0.386397	0.00248487	0.0157701	0.0475764
HCA_Mou_10827183_CACCACTAGTACGTAA-Sanger	Mesenchymal_Lhx9	Mesenchymal_GATA2	0.0512327	0.0341391	0.177047	0.020173	0.0208687	0.520679	0.0651915	0.00662338	0.0869326	0.0171125
HCA_Mou_10827183_CACCACTCACTGTCGG-Sanger	CoelEpi_Gata2	CoelEpi	0.48784	0.0580986	0.0608119	0.0136155	0.0114791	0.189417	0.0460862	0.00774598	0.105504	0.0194012
HCA_Mou_10827183_CACCACTCAGACAAAT-Sanger	Supporting	Mesenchymal_GATA2	0.240401	0.0207591	0.0150879	0.0113821	0.0335393	0.466568	0.156475	0.00333675	0.043176	0.00927433
HCA_Mou_10827183_CACCACTCAGACAAGC-Sanger	CoelEpi_Lhx9	CoelEpi	0.518472	0.032417	0.0883743	0.131277	0.026517	0.0297513	0.0823747	0.017325	0.0230342	0.0504581
HCA_Mou_10827183_CACCACTCATAACCTG-Sanger	CoelEpi_Lhx9	CoelEpi	0.755178	0.00862564	0.00825073	0.00739598	0.0133182	0.0302549	0.153847	0.00514189	0.00876184	0.0092256
HCA_Mou_10827183_CACCACTCATGGTCAT-Sanger	Mesenchymal_Gata2	Mesenchymal_GATA2	0.144208	0.0150696	0.0280441	0.00859001	0.00993142	0.399518	0.320351	0.0190317	0.0214274	0.0338285
HCA_Mou_10827183_CACCACTGTGAGCGAT-Sanger	Supporting	Mesenchymal_LHX9	0.252953	0.0469143	0.0129978	0.0175339	0.0217161	0.0431176	0.240054	0.00611448	0.275932	0.0826669
HCA_Mou_10827183_CACCACTGTTAAGAAC-Sanger	Mesenchymal_Lhx9	CoelEpi	0.19996	0.181522	0.366769	0.00735875	0.0314504	0.0748677	0.0697577	0.00541951	0.0312998	0.0315956
HCA_Mou_10827183_CACCACTGTTCGCGAC-Sanger	Supporting	Supporting	0.0100113	0.00802702	0.00992853	0.00625009	0.0355551	0.00535538	0.0178534	0.00413004	0.00618165	0.896708
HCA_Mou_10827183_CACCACTTCACTTCAT-Sanger	Epithelial	Epithelial	0.00372282	0.00482307	0.96804	0.00617086	0.0060465	0.00184506	0.00175073	0.00237324	0.00269336	0.00253402
HCA_Mou_10827183_CACCACTTCAGGCCCA-Sanger	Epithelial	Epithelial	0.0292105	0.0119919	0.83387	0.00844013	0.0147339	0.0244739	0.0323154	0.00508376	0.0241433	0.0157375
HCA_Mou_10827183_CACCAGGAGAATTGTG-Sanger	CoelEpi_Lhx9	CoelEpi	0.308966	0.0619519	0.28316	0.0127135	0.0166952	0.0814581	0.0884903	0.00604368	0.0853936	0.0551281
HCA_Mou_10827183_CACCAGGGTACACCGC-Sanger	CoelEpi_Gata2	CoelEpi	0.483978	0.125706	0.0133765	0.00855775	0.0226009	0.225095	0.0424585	0.0138311	0.0479671	0.0164285
HCA_Mou_10827183_CACCAGGGTACCGCTG-Sanger	Mesenchymal_Gata2	CoelEpi	0.249128	0.0260676	0.049057	0.0325704	0.109308	0.214366	0.229553	0.017208	0.0548617	0.01788
HCA_Mou_10827183_CACCAGGGTACTTGAC-Sanger	Mesenchymal_Lhx9	Mesenchymal_GATA2	0.0513021	0.0866894	0.027618	0.0079925	0.0111024	0.59784	0.063716	0.00520922	0.131869	0.0166618
HCA_Mou_10827183_CACCAGGGTTGCGTTA-Sanger	CoelEpi_Lhx9	CoelEpi	0.782332	0.0180262	0.0150821	0.00404673	0.0151127	0.0225443	0.0893845	0.00363303	0.0153577	0.0344811
HCA_Mou_10827183_CACCAGGTCAACACCA-Sanger	Mesenchymal_Lhx9	Mesenchymal_GATA2	0.115112	0.0642434	0.0269266	0.00403762	0.0105893	0.559837	0.0419069	0.00961664	0.155661	0.0120692
HCA_Mou_10827183_CACCTTGAGGAACTGC-Sanger	Supporting	CoelEpi	0.469166	0.0415324	0.0207493	0.0200251	0.0221074	0.0240725	0.125741	0.0055552	0.0652965	0.205754
HCA_Mou_10827183_CACCTTGAGTCGTTTG-Sanger	Mesenchymal_Lhx9	Mesenchymal_GATA2	0.0715623	0.0391568	0.0495127	0.0376999	0.0648458	0.457239	0.0574269	0.0325778	0.16534	0.024639
HCA_Mou_10827183_CACCTTGCAACAACCT-Sanger	Mesenchymal_Gata2	Mesenchymal_GATA2	0.188985	0.0287648	0.0296563	0.0110456	0.0103552	0.386475	0.256676	0.00814165	0.0500856	0.0298147
HCA_Mou_10827183_CACCTTGCACCTCGGA-Sanger	CoelEpi_Gata2	CoelEpi	0.811612	0.0339029	0.0124357	0.00945601	0.0203031	0.0506583	0.0340216	0.00509091	0.00923003	0.0132894
HCA_Mou_10827183_CACCTTGCAGCAGTTT-Sanger	Epithelial_Wnt7a	Immune	0.0350699	0.122502	0.154057	0.0616003	0.363674	0.0123805	0.0197263	0.104913	0.103591	0.0224863
HCA_Mou_10827183_CACCTTGCATGCCTTC-Sanger	Mesenchymal_Gata2	CoelEpi	0.734855	0.0187612	0.00958395	0.00457682	0.0156003	0.127139	0.055925	0.013021	0.00896846	0.0115694
HCA_Mou_10827183_CACCTTGCATTACGAC-Sanger	Supporting	Mesenchymal_LHX9	0.0825072	0.0774184	0.112027	0.0401409	0.0815896	0.0503855	0.177836	0.0261909	0.147411	0.204494
HCA_Mou_10827183_CACCTTGGTGGCCCTA-Sanger	Mesenchymal_Gata2	Endothelial	0.0651762	0.55499	0.0774352	0.00686444	0.0102322	0.106724	0.0932272	0.00954949	0.0595009	0.0163006
HCA_Mou_10827183_CACCTTGGTTGGACCC-Sanger	Supporting	CoelEpi	0.385526	0.0198097	0.0148199	0.0250836	0.0152963	0.0836536	0.183439	0.00574869	0.0708235	0.195799
HCA_Mou_10827183_CACCTTGTCACTTCAT-Sanger	CoelEpi_Lhx9	CoelEpi	0.503803	0.129395	0.0432611	0.0107074	0.00978256	0.223451	0.0481678	0.00396264	0.0133113	0.0141588
HCA_Mou_10827183_CACCTTGTCCTGTAGA-Sanger	CoelEpi_Lhx9	CoelEpi	0.217242	0.126465	0.141083	0.10972	0.0343179	0.142882	0.110763	0.0085094	0.0823135	0.0267032
HCA_Mou_10827183_CACCTTGTCGGTTCGG-Sanger	Mesenchymal_Gata2	Endothelial	0.113812	0.340333	0.0692151	0.0240524	0.0163462	0.235563	0.0715939	0.010794	0.0954331	0.0228571
HCA_Mou_10827183_CACCTTGTCTGAGGGA-Sanger	Supporting	CoelEpi	0.272869	0.0524715	0.0636152	0.0277919	0.0133263	0.124746	0.136644	0.00684162	0.216472	0.085222
HCA_Mou_10827183_CACTCCAAGGAGTCTG-Sanger	Mesenchymal_Gata2	CoelEpi	0.391596	0.0183032	0.052854	0.00828654	0.0272249	0.226887	0.0960337	0.0148883	0.125532	0.0383947
HCA_Mou_10827183_CACTCCAGTGTTTGGT-Sanger	Mesenchymal_Gata2	CoelEpi	0.570447	0.0431919	0.0282695	0.0110433	0.0359347	0.136599	0.0422336	0.0808564	0.0359457	0.0154784
HCA_Mou_10827183_CACTCCAGTTCCCTTG-Sanger	Supporting	CoelEpi	0.291777	0.0472442	0.238139	0.0646085	0.0735595	0.0225383	0.049059	0.0156469	0.0168746	0.180553
HCA_Mou_10827183_CACTCCATCCTTAATC-Sanger	CoelEpi_Lhx9	CoelEpi	0.643705	0.0606425	0.0280445	0.0105645	0.0312664	0.0764943	0.110422	0.00431856	0.0191284	0.0154136
HCA_Mou_10827183_CACTCCATCGCCTGAG-Sanger	CoelEpi_Lhx9	CoelEpi	0.643337	0.015041	0.0563773	0.00962434	0.0134411	0.07224	0.123541	0.00649916	0.0338287	0.0260703
HCA_Mou_10827183_CACTCCATCTACGAGT-Sanger	CoelEpi_Lhx9	CoelEpi	0.422461	0.0126962	0.0737121	0.0122526	0.0110509	0.231797	0.0587335	0.00411721	0.163653	0.00952702
HCA_Mou_10827183_CAGAATCAGCTACCGC-Sanger	CoelEpi_Gata2	CoelEpi	0.263376	0.112313	0.153116	0.0206985	0.0203093	0.0787917	0.0650857	0.104829	0.15891	0.0225717
HCA_Mou_10827183_CAGAATCAGCTTCGCG-Sanger	Mesenchymal_Crabp1	Mesenchymal_GATA2	0.0789237	0.0275208	0.0251238	0.0068318	0.0203606	0.37639	0.128048	0.229068	0.0902469	0.0174857
HCA_Mou_10827183_CAGAATCAGTAGCCGA-Sanger	CoelEpi_Lhx9	CoelEpi	0.340474	0.0321359	0.150353	0.114634	0.033433	0.0431568	0.145159	0.0115587	0.061902	0.0671937
HCA_Mou_10827183_CAGAATCCACAAGACG-Sanger	Mesenchymal_Gata2	CoelEpi	0.673301	0.0148899	0.00837187	0.00498824	0.0143443	0.184501	0.0562719	0.0162453	0.0232509	0.00383543
HCA_Mou_10827183_CAGAATCCACGGTTTA-Sanger	Mesenchymal_Crabp1	Immune	0.0720079	0.0234203	0.0238193	0.0375045	0.254537	0.152097	0.336958	0.0179965	0.0318103	0.0498487
HCA_Mou_10827183_CAGAATCCAGACGCAA-Sanger	CoelEpi_Lhx9	Mesenchymal_GATA2	0.142197	0.0167898	0.0475334	0.00710303	0.00925996	0.473062	0.22152	0.00323619	0.0620791	0.0172194
HCA_Mou_10827183_CAGAATCGTAGCTTGT-Sanger	Mesenchymal_Gata2	CoelEpi	0.475686	0.0152331	0.0495788	0.00625463	0.0105459	0.130501	0.0464796	0.233011	0.0214182	0.0112918
HCA_Mou_10827183_CAGAATCGTCTTTCAT-Sanger	Mesenchymal_Gata2	CoelEpi	0.75411	0.0147801	0.0131483	0.00385121	0.0130964	0.143632	0.0336866	0.00537355	0.00913187	0.00918963
HCA_Mou_10827183_CAGAATCGTGCACGAA-Sanger	Epithelial_Wnt7a	CoelEpi	0.730091	0.03744	0.117198	0.0119665	0.00887776	0.0161262	0.0146842	0.0358922	0.0131667	0.0145578
HCA_Mou_10827183_CAGAATCGTTACAGAA-Sanger	Mesenchymal_Crabp1	Mesenchymal_LHX9	0.0304031	0.0116496	0.0136867	0.0044674	0.0161437	0.190931	0.575923	0.0044918	0.138912	0.0133916
HCA_Mou_10827183_CAGAATCTCAATAAGG-Sanger	Mesenchymal_Gata2	Mesenchymal_GATA2	0.191685	0.082324	0.0776146	0.0150325	0.0227437	0.341141	0.149613	0.0353337	0.0604621	0.0240507
HCA_Mou_10827183_CAGAATCTCCGCATAA-Sanger	Mesenchymal_Gata2	Mesenchymal_GATA2	0.12396	0.101317	0.0213249	0.0104454	0.0165484	0.51464	0.039495	0.0127361	0.150085	0.00944902
HCA_Mou_10827183_CAGAGAGAGAAACGCC-Sanger	CoelEpi_Lhx9	Supporting	0.243789	0.141521	0.0220321	0.0104919	0.00965119	0.0388612	0.203537	0.00747136	0.0253782	0.297267
HCA_Mou_10827183_CAGAGAGAGCTCTCGG-Sanger	CoelEpi_Lhx9	CoelEpi	0.606181	0.0856635	0.0673778	0.0126819	0.00947192	0.0480546	0.100872	0.00572936	0.0388572	0.02511
HCA_Mou_10827183_CAGAGAGCAAGGCTCC-Sanger	Supporting	Epithelial	0.131102	0.0194628	0.575672	0.0121609	0.033296	0.0263996	0.0771515	0.0118658	0.0502447	0.0626448
HCA_Mou_10827183_CAGAGAGCATGCAACT-Sanger	CoelEpi_Lhx9	CoelEpi	0.651145	0.0236422	0.0384749	0.00998863	0.0210406	0.0238207	0.150952	0.00668093	0.0172193	0.057036
HCA_Mou_10827183_CAGAGAGGTCCAAGTT-Sanger	CoelEpi_Lhx9	CoelEpi	0.723108	0.0205079	0.0563483	0.013059	0.00939023	0.0214848	0.112349	0.00305879	0.0124084	0.0282859
HCA_Mou_10827183_CAGAGAGTCAAAGACA-Sanger	Mesenchymal_Crabp1	Mesenchymal_LHX9	0.180339	0.0250916	0.03342	0.0473251	0.080965	0.19835	0.342558	0.0118123	0.0216179	0.0585215
HCA_Mou_10827183_CAGAGAGTCCTTGACC-Sanger	CoelEpi_Lhx9	Mesenchymal_GATA2	0.214197	0.0309589	0.0233131	0.0135672	0.0199792	0.348368	0.224324	0.00647987	0.0432702	0.0755427
HCA_Mou_10827183_CAGAGAGTCGGCGCAT-Sanger	CoelEpi_Lhx9	CoelEpi	0.603256	0.11766	0.0550032	0.0136405	0.0450695	0.0292763	0.0578045	0.00637277	0.0137658	0.0581511
HCA_Mou_10827183_CAGAGAGTCTTAGAGC-Sanger	CoelEpi_Lhx9	CoelEpi	0.74451	0.0300975	0.0810953	0.0194679	0.0109326	0.0342581	0.0410814	0.00410466	0.018789	0.0156634
HCA_Mou_10827183_CAGATCAAGACAAAGG-Sanger	Mesenchymal_Gata2	Mesenchymal_GATA2	0.117799	0.0455117	0.01448	0.00660807	0.00955472	0.461479	0.0928549	0.0209798	0.216971	0.0137609
HCA_Mou_10827183_CAGATCAAGATATGGT-Sanger	CoelEpi_Lhx9	CoelEpi	0.797524	0.0273767	0.0209874	0.00889379	0.00540897	0.0781571	0.0326416	0.00240125	0.0165285	0.0100804
HCA_Mou_10827183_CAGATCAAGCCCAGCT-Sanger	Mesenchymal_Gata2	Mesenchymal_GATA2	0.104568	0.0382751	0.0242798	0.00596476	0.0154661	0.586464	0.0506045	0.0592305	0.107149	0.00799858
HCA_Mou_10827183_CAGATCAAGGTGCACA-Sanger	Mesenchymal_Gata2	Mesenchymal_GATA2	0.0587731	0.043375	0.0719645	0.0188748	0.0211104	0.288436	0.307023	0.00615062	0.170739	0.0135533
HCA_Mou_10827183_CAGATCACACGTGAGA-Sanger	Mesenchymal_Gata2	Mesenchymal_GATA2	0.336455	0.067748	0.0367725	0.0119778	0.0215705	0.379786	0.0357398	0.0107943	0.079925	0.0192312
HCA_Mou_10827183_CAGATCACAGGATCGA-Sanger	Supporting	CoelEpi	0.442748	0.0540139	0.034919	0.120333	0.0203776	0.0575995	0.0623215	0.0104467	0.147647	0.0495944
HCA_Mou_10827183_CAGATCAGTAACGTTC-Sanger	Supporting	Epithelial	0.122675	0.0603646	0.458726	0.0174642	0.0465551	0.0725727	0.0520977	0.0139021	0.135929	0.0197133
HCA_Mou_10827183_CAGATCAGTAGGGTAC-Sanger	Endothelial	Endothelial	0.00198018	0.807656	0.0436395	0.00229872	0.116676	0.000644891	0.00141471	0.00799542	0.0164601	0.00123492
HCA_Mou_10827183_CAGATCATCACCATAG-Sanger	CoelEpi_Lhx9	CoelEpi	0.655979	0.016725	0.0106245	0.013456	0.0137232	0.019943	0.0273176	0.0036022	0.227643	0.0109866
HCA_Mou_10827183_CAGATCATCCAAACTG-Sanger	Epithelial	CoelEpi	0.580426	0.0193413	0.0232733	0.0105975	0.0136072	0.103093	0.0775535	0.103569	0.0516173	0.0169223
HCA_Mou_10827183_CAGATCATCTGCGTAA-Sanger	Supporting	Supporting	0.107653	0.0343941	0.0614751	0.0440304	0.220351	0.0209933	0.116425	0.0418683	0.0409408	0.311869
HCA_Mou_10827183_CAGATCATCTGGTGTA-Sanger	Supporting	CoelEpi	0.508891	0.0208268	0.110347	0.0498797	0.0412686	0.0201367	0.0612384	0.0203774	0.0483531	0.118681
HCA_Mou_10827183_CAGCAGCAGCAAATCA-Sanger	Supporting	CoelEpi	0.247638	0.0302213	0.241292	0.0173967	0.0519872	0.0245474	0.15659	0.0101663	0.0445259	0.175635
HCA_Mou_10827183_CAGCAGCAGCACCGCT-Sanger	Mesenchymal_Gata2	Epithelial	0.183521	0.0152255	0.706197	0.00585585	0.0101531	0.0395559	0.0166092	0.0134591	0.00431843	0.00510499
HCA_Mou_10827183_CAGCAGCAGCATCATC-Sanger	CoelEpi_Lhx9	CoelEpi	0.474125	0.0189615	0.0162018	0.0109044	0.0170212	0.358378	0.0576467	0.00816472	0.0245953	0.0140021
HCA_Mou_10827183_CAGCAGCAGGACAGCT-Sanger	Supporting	Supporting	0.222824	0.0201015	0.0863051	0.0261285	0.0352123	0.00873639	0.161452	0.0082036	0.0133748	0.417662
HCA_Mou_10827183_CAGCAGCAGTGCCAGA-Sanger	Supporting	CoelEpi	0.241425	0.0420695	0.186324	0.12793	0.0647175	0.022854	0.100356	0.0185039	0.12631	0.0695104
HCA_Mou_10827183_CAGCAGCCAAGCGCTC-Sanger	Mesenchymal_Gata2	Mesenchymal_GATA2	0.216611	0.0955353	0.0814525	0.0100472	0.0147091	0.295273	0.0982077	0.0102197	0.152388	0.0255562
HCA_Mou_10827183_CAGCAGCCAGATTGCT-Sanger	Mesenchymal_Crabp1	Mesenchymal_GATA2	0.0654138	0.0644206	0.0424834	0.00685942	0.0112232	0.461925	0.203346	0.0463744	0.0266613	0.0712933
HCA_Mou_10827183_CAGCAGCCAGGAACGT-Sanger	Mesenchymal_Gata2	Mesenchymal_GATA2	0.0128702	0.0383097	0.00529114	0.00293812	0.0134291	0.74719	0.0132113	0.00834622	0.155443	0.00297105
HCA_Mou_10827183_CAGCAGCGTAAGGGAA-Sanger	Mesenchymal_Gata2	Mesenchymal_GATA2	0.0571661	0.0309817	0.33696	0.0121527	0.0263998	0.377791	0.0499393	0.0072628	0.0868387	0.0145079
HCA_Mou_10827183_CAGCAGCGTATAGGTA-Sanger	Mesenchymal_Crabp1	Mesenchymal_LHX9	0.226096	0.00990941	0.0174278	0.0349477	0.0273008	0.283412	0.310457	0.0619912	0.0112551	0.0172023
HCA_Mou_10827183_CAGCAGCTCAAACCAC-Sanger	Supporting	Supporting	0.337838	0.00957297	0.0122757	0.00639503	0.00931505	0.01145	0.174596	0.00374885	0.0123427	0.422465
HCA_Mou_10827183_CAGCAGCTCGCCTGTT-Sanger	Mesenchymal_Gata2	Mesenchymal_GATA2	0.0153176	0.0351299	0.0107406	0.00547514	0.027605	0.725811	0.063622	0.00395212	0.104701	0.00764601
HCA_Mou_10827183_CAGCAGCTCGGCGCTA-Sanger	Supporting	Mesenchymal_LHX9	0.299402	0.0187809	0.0668759	0.0139978	0.0105246	0.0689442	0.323072	0.00641213	0.0180583	0.173932
HCA_Mou_10827183_CAGCAGCTCTGCCCTA-Sanger	Mesenchymal_Lhx9	CoelEpi	0.286343	0.0367937	0.0323755	0.0101661	0.0227078	0.237548	0.274323	0.0109914	0.0337568	0.0549949
HCA_Mou_10827183_CAGCATAAGAGCAATT-Sanger	Mesenchymal_Gata2	CoelEpi	0.455472	0.0529031	0.0254638	0.0101419	0.0169041	0.204494	0.156735	0.0196239	0.0374634	0.0207999
HCA_Mou_10827183_CAGCATAAGATGAGAG-Sanger	CoelEpi_Lhx9	CoelEpi	0.792585	0.0285551	0.0145254	0.0124215	0.00734584	0.0502923	0.0732429	0.00263123	0.00631258	0.0120881
HCA_Mou_10827183_CAGCATAAGCGGATCA-Sanger	Mesenchymal_Gata2	Mesenchymal_GATA2	0.0520166	0.012689	0.0112314	0.00429497	0.0192334	0.391719	0.254066	0.0231728	0.197561	0.0340162
HCA_Mou_10827183_CAGCATAAGCGTGTCC-Sanger	Supporting	CoelEpi	0.227186	0.0538509	0.310292	0.0176751	0.0927417	0.0554174	0.161518	0.00712642	0.0309435	0.0432492
HCA_Mou_10827183_CAGCATAAGGAGTTTA-Sanger	CoelEpi_Gata2	CoelEpi	0.477165	0.116334	0.0999798	0.0252776	0.0500603	0.0925048	0.0774731	0.0140312	0.0188245	0.0283493
HCA_Mou_10827183_CAGCATACAACTTGAC-Sanger	Erythroid	Erythroid	0.000144469	0.000231503	0.000278146	0.996617	0.00158692	0.000323746	0.000285388	9.38758e-05	0.000275895	0.000163101
HCA_Mou_10827183_CAGCATACAGTGGAGT-Sanger	Supporting	Supporting	0.169181	0.0703928	0.0820471	0.0191214	0.017279	0.0134917	0.252076	0.00643479	0.013095	0.356881
HCA_Mou_10827183_CAGCATACATGCCACG-Sanger	Supporting	CoelEpi	0.589572	0.0176248	0.134215	0.0374352	0.00942832	0.0309587	0.119969	0.00681281	0.0180837	0.0359011
HCA_Mou_10827183_CAGCATAGTGGCCCTA-Sanger	Supporting	CoelEpi	0.833334	0.0208995	0.0118362	0.0187725	0.0219755	0.0335304	0.0326575	0.0040788	0.00883004	0.0140858
HCA_Mou_10827183_CAGCATATCCCTCAGT-Sanger	Mesenchymal_Gata2	Mesenchymal_GATA2	0.178734	0.0988283	0.0238725	0.00907219	0.00974449	0.451664	0.140703	0.00486677	0.0614406	0.0210738
HCA_Mou_10827183_CAGCCGACACTAGTAC-Sanger	CoelEpi_Lhx9	CoelEpi	0.470666	0.0504524	0.0415957	0.0111536	0.0171402	0.320603	0.0501955	0.00363572	0.0240181	0.0105396
HCA_Mou_10827183_CAGCCGATCGGTTAAC-Sanger	Epithelial	Epithelial	0.00948214	0.0114433	0.814462	0.0150622	0.034867	0.00429636	0.00753819	0.013869	0.0114148	0.0775655
HCA_Mou_10827183_CAGCCGATCTGTTGAG-Sanger	Mesenchymal_Gata2	Mesenchymal_GATA2	0.124235	0.0470532	0.0376603	0.00606501	0.0280308	0.296496	0.155191	0.00879566	0.286593	0.00987959
HCA_Mou_10827183_CAGCGACAGACAATAC-Sanger	Mesenchymal_Gata2	CoelEpi	0.359434	0.122142	0.0374405	0.0169592	0.0149258	0.198121	0.140624	0.0180328	0.0608127	0.0315078
HCA_Mou_10827183_CAGCGACAGCGTTCCG-Sanger	Erythroid	Erythroid	0.000253008	0.000323825	0.000329005	0.994572	0.00300507	0.000361379	0.000288172	0.000129087	0.000463462	0.000274806
HCA_Mou_10827183_CAGCGACAGCGTTTAC-Sanger	Mesenchymal_Gata2	Mesenchymal_LHX9	0.174579	0.146898	0.128733	0.00854675	0.019165	0.134455	0.258483	0.00811166	0.0902068	0.0308226
HCA_Mou_10827183_CAGCGACAGCTAACAA-Sanger	Mesenchymal_Gata2	Mesenchymal_GATA2	0.185131	0.0159307	0.00869049	0.00826504	0.00858337	0.555147	0.149804	0.0142981	0.02206	0.0320898
HCA_Mou_10827183_CAGCGACAGCTGTCTA-Sanger	Supporting	CoelEpi	0.300044	0.0158853	0.0714333	0.0123526	0.0216536	0.0403003	0.208539	0.0075223	0.0285921	0.293678
HCA_Mou_10827183_CAGCGACAGGTGATAT-Sanger	CoelEpi_Lhx9	CoelEpi	0.739111	0.0623502	0.0510804	0.00959156	0.0127846	0.0335029	0.0387494	0.00833956	0.0243349	0.0201558
HCA_Mou_10827183_CAGCGACCAAGCCGCT-Sanger	Supporting	CoelEpi	0.254791	0.026583	0.0670289	0.0189091	0.018394	0.0860751	0.239788	0.016086	0.105709	0.166636
HCA_Mou_10827183_CAGCGACCAGTTCATG-Sanger	Mesenchymal_Crabp1	Mesenchymal_GATA2	0.0341975	0.0130294	0.00714541	0.00411006	0.0134333	0.609807	0.242509	0.00341433	0.0594512	0.0129019
HCA_Mou_10827183_CAGCGACCATGGTAGG-Sanger	Epithelial	Epithelial	0.000583905	0.00180592	0.972679	0.00391494	0.0157768	0.000444988	0.000526707	0.00209721	0.00107666	0.00109395
HCA_Mou_10827183_CAGCGACGTCTACCTC-Sanger	Endothelial	Endothelial	0.000542016	0.98949	0.00254321	0.000279223	0.00422391	0.00016884	0.000412478	0.000437654	0.00128584	0.000616999
HCA_Mou_10827183_CAGCGACGTCTAGCCG-Sanger	Mesenchymal_Gata2	Mesenchymal_GATA2	0.318928	0.0421249	0.0174939	0.00565381	0.0185288	0.480476	0.0244154	0.0556812	0.028127	0.00857087
HCA_Mou_10827183_CAGCGACGTTGCGCAC-Sanger	Mesenchymal_Gata2	Mesenchymal_GATA2	0.0918586	0.0110643	0.00472418	0.00422922	0.00681551	0.791374	0.0693941	0.00113707	0.0131956	0.00620701
HCA_Mou_10827183_CAGCGACTCACAATGC-Sanger	Epithelial	Epithelial	0.0023565	0.00476646	0.96633	0.00363299	0.00595435	0.00170025	0.00179781	0.0031617	0.00538812	0.00491161
HCA_Mou_10827183_CAGCGACTCACCCTCA-Sanger	CoelEpi_Lhx9	CoelEpi	0.264578	0.302561	0.0339299	0.00831158	0.0127575	0.108111	0.175668	0.0103202	0.0268227	0.0569403
HCA_Mou_10827183_CAGCGACTCAGGCCCA-Sanger	Mesenchymal_Gata2	Mesenchymal_GATA2	0.0317952	0.0624718	0.0137987	0.0140261	0.0189209	0.569864	0.129004	0.0156998	0.126226	0.0181935
HCA_Mou_10827183_CAGCTAACAAACCCAT-Sanger	Supporting	CoelEpi	0.681842	0.0495239	0.0199909	0.0233289	0.0180655	0.0678949	0.0823256	0.0097655	0.0142218	0.0330407
HCA_Mou_10827183_CAGCTAACAAATTGCC-Sanger	CoelEpi_Lhx9	Mesenchymal_GATA2	0.329095	0.0204367	0.0160631	0.00612954	0.0119305	0.393896	0.168277	0.00511321	0.0156417	0.0334177
HCA_Mou_10827183_CAGCTAACAGCTATTG-Sanger	Mesenchymal_Gata2	Mesenchymal_GATA2	0.106449	0.05411	0.0427674	0.0119209	0.0113751	0.673268	0.0331435	0.00638334	0.051639	0.0089436
HCA_Mou_10827183_CAGCTAAGTAGCGCAA-Sanger	Epithelial	Epithelial	0.0204276	0.0151933	0.845823	0.0270665	0.00988023	0.0146999	0.00849275	0.00649648	0.0364386	0.0154814
HCA_Mou_10827183_CAGCTAAGTCTAACGT-Sanger	CoelEpi_Lhx9	CoelEpi	0.637297	0.037352	0.139065	0.00956787	0.0150073	0.0458248	0.0562254	0.00515	0.0325839	0.0219265
HCA_Mou_10827183_CAGCTAAGTGATAAAC-Sanger	Supporting	CoelEpi	0.548146	0.0210711	0.0185141	0.0233873	0.013474	0.0853182	0.143517	0.00708949	0.070437	0.0690458
HCA_Mou_10827183_CAGCTAATCAACACAC-Sanger	CoelEpi_Gata2	CoelEpi	0.780293	0.0261138	0.0412463	0.0146611	0.015988	0.0218205	0.0273474	0.0424439	0.00962281	0.0204635
HCA_Mou_10827183_CAGCTAATCCGCGTTT-Sanger	CoelEpi_Lhx9	CoelEpi	0.780122	0.0344492	0.0534931	0.0168749	0.00814267	0.028922	0.0409584	0.00410322	0.0164025	0.0165317
HCA_Mou_10827183_CAGCTAATCGAGGTAG-Sanger	Mesenchymal_Gata2	Mesenchymal_GATA2	0.314758	0.0278276	0.00835923	0.00297242	0.0250113	0.527081	0.049931	0.017853	0.0164569	0.00975006
HCA_Mou_10827183_CAGCTAATCGGTCCGA-Sanger	Supporting	Supporting	0.0675422	0.0962028	0.10143	0.0120155	0.0194888	0.0596755	0.18981	0.0194755	0.157446	0.276914
HCA_Mou_10827183_CAGCTGGCAAACGTGG-Sanger	Mesenchymal_Gata2	Mesenchymal_GATA2	0.187492	0.0928801	0.0357238	0.00725078	0.0349009	0.2876	0.104967	0.0151175	0.2202	0.013867
HCA_Mou_10827183_CAGCTGGCAAAGCAAT-Sanger	Supporting	Mesenchymal_LHX9	0.0947627	0.0532609	0.0657901	0.0175611	0.0751038	0.0511217	0.19815	0.0103642	0.301491	0.132395
HCA_Mou_10827183_CAGCTGGCACAGTCGC-Sanger	Supporting	Erythroid	0.0761343	0.0575996	0.111438	0.211368	0.146646	0.0439502	0.0821527	0.0170169	0.189848	0.0638456
HCA_Mou_10827183_CAGCTGGCAGACACTT-Sanger	Mesenchymal_Crabp1	Mesenchymal_GATA2	0.180777	0.0117319	0.0103533	0.00371849	0.0111303	0.601357	0.155219	0.00283743	0.0132714	0.00960406
HCA_Mou_10827183_CAGCTGGGTACTCTCC-Sanger	Epithelial	Epithelial	0.0255937	0.0113745	0.842797	0.0457844	0.00977877	0.0134012	0.0084576	0.010625	0.0260046	0.00618301
HCA_Mou_10827183_CAGCTGGGTACTTCTT-Sanger	Mesenchymal_Gata2	Endothelial	0.179308	0.284329	0.0761313	0.0149033	0.0164663	0.0898956	0.188955	0.0102761	0.0809349	0.0588012
HCA_Mou_10827183_CAGCTGGGTAGCACGA-Sanger	Supporting	Epithelial	0.0071931	0.0234841	0.812084	0.00863931	0.00665349	0.0121299	0.0869189	0.0013985	0.00784745	0.033651
HCA_Mou_10827183_CAGCTGGGTCACCTAA-Sanger	Erythroid	Erythroid	0.000414149	0.000290846	0.00058217	0.992247	0.00451827	0.000376483	0.000487664	0.000187048	0.000513023	0.00038353
HCA_Mou_10827183_CAGCTGGGTCCAAGTT-Sanger	Supporting	Supporting	0.102188	0.0141908	0.111362	0.014731	0.101068	0.0108661	0.117115	0.0139948	0.0229907	0.491493
HCA_Mou_10827183_CAGCTGGGTCCATCCT-Sanger	Mesenchymal_Gata2	Mesenchymal_LHX9	0.0314715	0.0114547	0.032682	0.00871155	0.0215447	0.0604142	0.186823	0.229349	0.363705	0.0538444
HCA_Mou_10827183_CAGCTGGGTCTAGCCG-Sanger	Mesenchymal_Gata2	CoelEpi	0.435145	0.0172068	0.0256086	0.0193483	0.0152336	0.270497	0.143587	0.035758	0.0219202	0.0156954
HCA_Mou_10827183_CAGCTGGTCAATACCG-Sanger	Endothelial	Endothelial	0.000623827	0.926886	0.00481063	0.000703968	0.0619977	0.000176771	0.000414659	0.000934651	0.00307543	0.00037638
HCA_Mou_10827183_CAGCTGGTCGCCGTGA-Sanger	Mesenchymal_Gata2	Mesenchymal_GATA2	0.201646	0.01908	0.0121566	0.0074138	0.0248502	0.41586	0.246062	0.0434177	0.0129975	0.0165156
HCA_Mou_10827183_CAGCTGGTCGGCTTGG-Sanger	Mesenchymal_Gata2	Mesenchymal_GATA2	0.0749301	0.147398	0.0434906	0.00986734	0.0374181	0.309594	0.118534	0.00688625	0.232296	0.0195866
HCA_Mou_10827183_CAGGTGCAGAATCTCC-Sanger	CoelEpi_Gata2	CoelEpi	0.766032	0.0167785	0.0226187	0.00267995	0.00817734	0.131416	0.0311721	0.00468278	0.00737729	0.00906554
HCA_Mou_10827183_CAGGTGCAGGCATGTG-Sanger	Supporting	CoelEpi	0.140395	0.0666473	0.284505	0.0185584	0.0571958	0.0263504	0.17326	0.0114576	0.0182118	0.203419
HCA_Mou_10827183_CAGGTGCCAATGCCAT-Sanger	CoelEpi_Lhx9	Mesenchymal_GATA2	0.26284	0.0880623	0.0195719	0.0100791	0.0222871	0.41099	0.137504	0.00700928	0.0231187	0.018538
HCA_Mou_10827183_CAGGTGCCACACTGCG-Sanger	CoelEpi_Gata2	Mesenchymal_GATA2	0.179717	0.0240122	0.00833922	0.00471777	0.0141209	0.476399	0.240642	0.00501358	0.0313737	0.0156652
HCA_Mou_10827183_CAGGTGCCAGGGTACA-Sanger	Mesenchymal_Lhx9	Mesenchymal_GATA2	0.268088	0.0414441	0.0848697	0.027458	0.0463053	0.391182	0.0570778	0.0169563	0.0480421	0.0185763
HCA_Mou_10827183_CAGGTGCCATGACATC-Sanger	Mesenchymal_Gata2	Mesenchymal_GATA2	0.277851	0.00571926	0.00549422	0.00526146	0.00653114	0.565377	0.09115	0.0165779	0.015433	0.0106048
HCA_Mou_10827183_CAGGTGCGTAGAGCTG-Sanger	Mesenchymal_Crabp1	Supporting	0.0887223	0.00691862	0.205693	0.0037001	0.00705928	0.00253833	0.13148	0.00401575	0.0030796	0.546793
HCA_Mou_10827183_CAGGTGCGTGATAAGT-Sanger	Mesenchymal_Crabp1	Mesenchymal_GATA2	0.0657513	0.0110659	0.0110528	0.0224252	0.0259624	0.701357	0.0604781	0.0491859	0.0423649	0.0103568
HCA_Mou_10827183_CAGGTGCTCAAACGGG-Sanger	CoelEpi_Lhx9	CoelEpi	0.348662	0.0202866	0.0262984	0.0118906	0.0194967	0.271954	0.233595	0.0106814	0.042091	0.0150437
HCA_Mou_10827183_CAGGTGCTCCGGGTGT-Sanger	Supporting	CoelEpi	0.249603	0.018974	0.0463098	0.050319	0.156082	0.0203075	0.0596393	0.140912	0.1012	0.156654
HCA_Mou_10827183_CAGTAACAGCGGATCA-Sanger	Supporting	CoelEpi	0.343051	0.0289926	0.0446946	0.0305034	0.0312888	0.0412256	0.144961	0.0140885	0.2112	0.109994
HCA_Mou_10827183_CAGTAACAGTCTTGCA-Sanger	Supporting	Mesenchymal_LHX9	0.0737979	0.0193495	0.408961	0.0173536	0.0229153	0.00547632	0.305359	0.00577263	0.0282407	0.112774
HCA_Mou_10827183_CAGTAACCACTTACGA-Sanger	Epithelial_Wnt7a	CoelEpi	0.176455	0.0320471	0.189258	0.0114304	0.0239658	0.0610585	0.297262	0.017337	0.0164887	0.174697
HCA_Mou_10827183_CAGTAACCAGATCTGT-Sanger	Mesenchymal_Gata2	Mesenchymal_GATA2	0.0304455	0.0477667	0.0213525	0.00582917	0.0111062	0.630211	0.102928	0.00676407	0.128284	0.0153136
HCA_Mou_10827183_CAGTAACGTCCGTCAG-Sanger	Supporting	Supporting	0.0355324	0.00620725	0.0727834	0.00960893	0.0156085	0.00348903	0.109896	0.0048356	0.0428665	0.699172
HCA_Mou_10827183_CAGTAACGTCGGGTCT-Sanger	CoelEpi_Gata2	CoelEpi	0.449539	0.0877601	0.0514846	0.0105616	0.0121226	0.211115	0.106767	0.00477556	0.0361137	0.0297599
HCA_Mou_10827183_CAGTAACGTTAGGGTG-Sanger	Supporting	Supporting	0.00837637	0.022037	0.0189924	0.00476989	0.0107957	0.00269663	0.0320293	0.00227483	0.0022969	0.895731
HCA_Mou_10827183_CAGTAACTCAGTGCAT-Sanger	Mesenchymal_Gata2	CoelEpi	0.560692	0.044775	0.012145	0.00561272	0.00867366	0.1911	0.114103	0.0107226	0.0181507	0.0340249
HCA_Mou_10827183_CAGTAACTCATAGCAC-Sanger	CoelEpi_Lhx9	CoelEpi	0.312415	0.0551773	0.115683	0.00939633	0.0179466	0.290098	0.105409	0.00924011	0.0581125	0.0265222
HCA_Mou_10827183_CAGTAACTCCCATTTA-Sanger	CoelEpi_Lhx9	CoelEpi	0.475451	0.122701	0.120168	0.0548634	0.0130106	0.0532716	0.101041	0.00739885	0.0260749	0.0260189
HCA_Mou_10827183_CAGTCCTAGCATGGCA-Sanger	Epithelial	CoelEpi	0.254833	0.017859	0.386823	0.0186247	0.0144682	0.0910404	0.0618077	0.0107393	0.0448673	0.0989373
HCA_Mou_10827183_CAGTCCTAGGAACTGC-Sanger	Mesenchymal_Gata2	Mesenchymal_LHX9	0.0603829	0.0481635	0.00723664	0.00322222	0.0104726	0.0671991	0.755035	0.00833603	0.0175771	0.0223751
HCA_Mou_10827183_CAGTCCTAGTTATCGC-Sanger	Epithelial	Mesenchymal_GATA2	0.061392	0.0926063	0.113027	0.0195751	0.0752892	0.409508	0.135028	0.0161943	0.0409133	0.0364657
HCA_Mou_10827183_CAGTCCTCAAGAGTCG-Sanger	Supporting	Mesenchymal_GATA2	0.109329	0.0505277	0.0948836	0.0446359	0.019409	0.330566	0.156422	0.00812197	0.104204	0.0818999
HCA_Mou_10827183_CAGTCCTCAATGGACG-Sanger	Epithelial	Epithelial	0.00235707	0.00282099	0.977315	0.00233158	0.00837226	0.00128241	0.00159781	0.000710115	0.00104966	0.00216274
HCA_Mou_10827183_CAGTCCTCAGCTTAAC-Sanger	Mesenchymal_Gata2	Mesenchymal_GATA2	0.22012	0.060905	0.0309136	0.0105741	0.00865519	0.46083	0.0465192	0.0341413	0.114035	0.0133064
HCA_Mou_10827183_CAGTCCTCAGCTTCGG-Sanger	Mesenchymal_Crabp1	Mesenchymal_GATA2	0.133485	0.0440743	0.0575435	0.0125783	0.0599767	0.445242	0.0814442	0.0237563	0.128351	0.0135491
HCA_Mou_10827183_CAGTCCTGTAAGGATT-Sanger	Supporting	CoelEpi	0.366937	0.0310772	0.316253	0.0170812	0.0306003	0.0144857	0.0540755	0.00839942	0.0139429	0.147147
HCA_Mou_10827183_CAGTCCTGTCAGAATA-Sanger	CoelEpi_Gata2	Mesenchymal_GATA2	0.388413	0.0255253	0.0141616	0.00376604	0.022581	0.318624	0.0894946	0.014625	0.108473	0.0143357
HCA_Mou_10827183_CAGTCCTGTGTGAATA-Sanger	CoelEpi_Lhx9	CoelEpi	0.28211	0.113235	0.278605	0.0279618	0.0307719	0.106076	0.0621814	0.0229902	0.032055	0.0440127
HCA_Mou_10827183_CAGTCCTGTTACGGAG-Sanger	Mesenchymal_Gata2	CoelEpi	0.223326	0.122692	0.108108	0.0473901	0.0444942	0.190012	0.138164	0.0163101	0.082343	0.0271603
HCA_Mou_10827183_CAGTCCTTCGGAGGTA-Sanger	Supporting	Mesenchymal_LHX9	0.250002	0.0354712	0.0166504	0.0151036	0.0309953	0.0928885	0.294665	0.00728065	0.137256	0.119687
HCA_Mou_10827183_CATATGGAGAGGTAGA-Sanger	Mesenchymal_Gata2	Mesenchymal_GATA2	0.0942096	0.10687	0.111523	0.00628872	0.0232985	0.406898	0.091591	0.0430249	0.0920083	0.0242881
HCA_Mou_10827183_CATATGGAGAGGTTGC-Sanger	Mesenchymal_Gata2	PV	0.0281024	0.0261004	0.0448531	0.0105127	0.0199958	0.105082	0.162315	0.00898282	0.548119	0.0459369
HCA_Mou_10827183_CATATGGAGGCCCTTG-Sanger	Supporting	Supporting	0.0874855	0.0117197	0.0719916	0.016404	0.00600327	0.0121569	0.217955	0.00401792	0.038205	0.534061
HCA_Mou_10827183_CATATGGAGTTACGGG-Sanger	Mesenchymal_Gata2	Mesenchymal_GATA2	0.277005	0.0364931	0.038492	0.00710056	0.0118745	0.350174	0.197176	0.0145092	0.0318168	0.0353582
HCA_Mou_10827183_CATATGGCAATGAATG-Sanger	Supporting	CoelEpi	0.503796	0.0185399	0.0351721	0.20986	0.0164605	0.0513898	0.0937408	0.00888937	0.0285551	0.0335962
HCA_Mou_10827183_CATATGGCAGACGCTC-Sanger	Supporting	CoelEpi	0.4148	0.0392875	0.0499948	0.0163989	0.0192727	0.0623525	0.30918	0.00687349	0.044723	0.0371174
HCA_Mou_10827183_CATATGGCAGCCTGTG-Sanger	Supporting	CoelEpi	0.293397	0.0857292	0.0580263	0.0181307	0.0158931	0.0892081	0.192474	0.00752162	0.183233	0.0563867
HCA_Mou_10827183_CATATGGCATCGACGC-Sanger	CoelEpi_Lhx9	Mesenchymal_LHX9	0.110089	0.103279	0.0360839	0.00870963	0.0133086	0.334045	0.251977	0.00782134	0.122463	0.0122233
HCA_Mou_10827183_CATATGGGTATTCGTG-Sanger	Mesenchymal_Gata2	Mesenchymal_GATA2	0.0552392	0.0569174	0.0384323	0.0344996	0.0145945	0.620408	0.140688	0.00588267	0.0247544	0.0085837
HCA_Mou_10827183_CATATGGGTGCTCTTC-Sanger	Supporting	Mesenchymal_LHX9	0.184105	0.0565855	0.144563	0.0265889	0.0511511	0.0984505	0.239428	0.0308048	0.0643364	0.103986
HCA_Mou_10827183_CATATGGGTTGTACAC-Sanger	Mesenchymal_Gata2	Mesenchymal_GATA2	0.186161	0.0104207	0.0350749	0.0051901	0.010867	0.394319	0.288882	0.0146352	0.0342404	0.0202087
HCA_Mou_10827183_CATATGGGTTTACTCT-Sanger	CoelEpi_Gata2	CoelEpi	0.528255	0.03249	0.211634	0.015922	0.0211705	0.0761042	0.0590527	0.0138642	0.0213797	0.0201273
HCA_Mou_10827183_CATATGGTCCAGAAGG-Sanger	Mesenchymal_Gata2	Epithelial	0.0377442	0.0401263	0.52827	0.0139518	0.0159944	0.232591	0.0636124	0.00789184	0.0317192	0.0280986
HCA_Mou_10827183_CATATGGTCGTAGGTT-Sanger	Mesenchymal_Gata2	Mesenchymal_GATA2	0.0722703	0.0551946	0.0447966	0.00965469	0.0180645	0.611852	0.0822146	0.0365596	0.0605816	0.00881117
HCA_Mou_10827183_CATATGGTCTTGCAAG-Sanger	Mesenchymal_Gata2	Mesenchymal_GATA2	0.165479	0.0560455	0.0308035	0.00874032	0.0276722	0.490718	0.0676976	0.0481957	0.0867363	0.0179121
HCA_Mou_10827183_CATATTCAGCGTCTAT-Sanger	CoelEpi_Lhx9	Erythroid	0.374623	0.0422829	0.0760256	0.251624	0.0203286	0.0476092	0.0897425	0.0115422	0.0414594	0.0447627
HCA_Mou_10827183_CATATTCAGTCTCCTC-Sanger	Mesenchymal_Gata2	Mesenchymal_GATA2	0.131909	0.0223652	0.0706977	0.015039	0.0275074	0.315198	0.16798	0.007656	0.22077	0.0208786
HCA_Mou_10827183_CATATTCAGTGTCTCA-Sanger	Epithelial	Epithelial	0.0229575	0.0638511	0.803916	0.0123759	0.0145314	0.0157457	0.0104511	0.0110112	0.0341654	0.0109949
HCA_Mou_10827183_CATATTCCAGCATACT-Sanger	Epithelial	Epithelial	0.0178603	0.0150151	0.851424	0.0317618	0.0174254	0.00953187	0.00914636	0.00755811	0.0213143	0.018963
HCA_Mou_10827183_CATATTCCATTAGCCA-Sanger	Supporting	CoelEpi	0.249194	0.0255589	0.0919323	0.0233302	0.195096	0.0250956	0.150686	0.0159714	0.034856	0.188279
HCA_Mou_10827183_CATATTCCATTAGGCT-Sanger	Epithelial	CoelEpi	0.242916	0.0299637	0.182475	0.0145974	0.0535292	0.254831	0.0517495	0.0272674	0.125502	0.0171685
HCA_Mou_10827183_CATATTCGTATGAAAC-Sanger	Mesenchymal_Gata2	Mesenchymal_GATA2	0.0246558	0.0838374	0.153294	0.0103226	0.0140814	0.393417	0.0644398	0.00874089	0.226976	0.0202353
HCA_Mou_10827183_CATATTCTCCGGCACA-Sanger	Epithelial_Wnt7a	Mesenchymal_LHX9	0.128419	0.0178352	0.229568	0.00735526	0.00865901	0.0273708	0.432839	0.0581116	0.0308388	0.0590031
HCA_Mou_10827183_CATATTCTCGGCCGAT-Sanger	CoelEpi_Lhx9	CoelEpi	0.812112	0.0237977	0.0244096	0.0111504	0.00797206	0.0593155	0.0364687	0.00587332	0.009663	0.00923767
HCA_Mou_10827183_CATATTCTCGTCCAGG-Sanger	CoelEpi_Lhx9	CoelEpi	0.788022	0.0157884	0.0125684	0.00674894	0.00947865	0.0825381	0.0478394	0.00393173	0.0211829	0.0119015
HCA_Mou_10827183_CATCAAGAGCTAGTTC-Sanger	Mesenchymal_Crabp1	Mesenchymal_GATA2	0.167982	0.0224223	0.021777	0.00472626	0.00806951	0.390932	0.216239	0.00945712	0.141702	0.0166924
HCA_Mou_10827183_CATCAAGAGCTTATCG-Sanger	Mesenchymal_Lhx9	Mesenchymal_GATA2	0.143184	0.0160628	0.0268694	0.00691144	0.0611074	0.464439	0.233968	0.0112121	0.0202082	0.0160381
HCA_Mou_10827183_CATCAAGAGGAGTACC-Sanger	CoelEpi_Lhx9	CoelEpi	0.819317	0.0472574	0.0362022	0.00597424	0.0110965	0.00690784	0.0405102	0.00450945	0.00773926	0.0204856
HCA_Mou_10827183_CATCAAGAGTGGGTTG-Sanger	CoelEpi_Lhx9	CoelEpi	0.324539	0.0833525	0.147034	0.234227	0.0168209	0.0263712	0.0880259	0.0141062	0.0299842	0.0355379
HCA_Mou_10827183_CATCAAGCAATAGCAA-Sanger	Supporting	CoelEpi	0.173887	0.0549277	0.0421449	0.0362561	0.0154132	0.180512	0.210097	0.00800561	0.213794	0.0649621
HCA_Mou_10827183_CATCAAGCAATGTTGC-Sanger	Erythroid	Erythroid	0.000158439	0.000194714	0.000305473	0.996816	0.00155878	0.000237373	0.000183735	8.58374e-05	0.00032963	0.000129628
HCA_Mou_10827183_CATCAAGCACTTACGA-Sanger	Epithelial	CoelEpi	0.674094	0.00782684	0.0208	0.00517424	0.0136376	0.181915	0.060686	0.0025012	0.0184797	0.0148849
HCA_Mou_10827183_CATCAAGCAGTCTTCC-Sanger	CoelEpi_Lhx9	CoelEpi	0.818563	0.0336971	0.0215799	0.0148488	0.0116658	0.0461559	0.0305206	0.00523795	0.00821012	0.00952088
HCA_Mou_10827183_CATCAAGCATATGGTC-Sanger	CoelEpi_Lhx9	Mesenchymal_GATA2	0.318757	0.0177169	0.0767513	0.00709506	0.00553268	0.32211	0.200778	0.00273106	0.0323736	0.0161539
HCA_Mou_10827183_CATCAAGGTCGACTAT-Sanger	Supporting	CoelEpi	0.466902	0.0226352	0.0631769	0.0288036	0.103202	0.02349	0.0672517	0.0123584	0.0642704	0.14791
HCA_Mou_10827183_CATCAAGGTGCTCTTC-Sanger	CoelEpi_Gata2	CoelEpi	0.900031	0.0230962	0.0163681	0.00352798	0.00512403	0.0260814	0.0087384	0.00620928	0.00503151	0.00579187
HCA_Mou_10827183_CATCAAGGTGTTCTTT-Sanger	Mesenchymal_Gata2	Mesenchymal_GATA2	0.0801625	0.114955	0.0665661	0.00939731	0.0198082	0.500308	0.140152	0.00383236	0.0507023	0.0141156
HCA_Mou_10827183_CATCAAGTCACGACTA-Sanger	CoelEpi_Gata2	CoelEpi	0.550115	0.0279243	0.0776761	0.00872587	0.00746527	0.226409	0.0510079	0.0195347	0.0142081	0.0169337
HCA_Mou_10827183_CATCAAGTCATACGGT-Sanger	CoelEpi_Lhx9	CoelEpi	0.665141	0.0248051	0.0160009	0.0186088	0.035995	0.0574661	0.0766491	0.0109492	0.0752297	0.0191547
HCA_Mou_10827183_CATCAGAAGAGGTTGC-Sanger	Supporting	CoelEpi	0.287621	0.0259405	0.107703	0.0296936	0.0427245	0.0234024	0.251201	0.0113371	0.020685	0.199691
HCA_Mou_10827183_CATCAGAAGATATGGT-Sanger	Mesenchymal_Gata2	Mesenchymal_LHX9	0.0884733	0.114671	0.0685955	0.0154905	0.0990108	0.134883	0.374692	0.0127798	0.0383553	0.0530492
HCA_Mou_10827183_CATCAGAAGCGCTCCA-Sanger	Supporting	Endothelial	0.0726151	0.277496	0.0552796	0.0189315	0.0525691	0.171259	0.116189	0.0102108	0.186105	0.0393453
HCA_Mou_10827183_CATCAGAAGGTTACCT-Sanger	CoelEpi_Lhx9	CoelEpi	0.262189	0.0967105	0.228955	0.0911066	0.016686	0.0863211	0.112946	0.00849611	0.0663608	0.0302289
HCA_Mou_10827183_CATCAGAAGTTGAGAT-Sanger	Mesenchymal_Gata2	Endothelial	0.0976012	0.29892	0.0591481	0.0133471	0.0360181	0.150182	0.119388	0.0194494	0.168748	0.0371982
HCA_Mou_10827183_CATCAGACAATACGCT-Sanger	Endothelial	Endothelial	0.00024531	0.988165	0.00158189	0.000207984	0.00736655	9.04647e-05	0.000310086	0.000426684	0.00137634	0.000230132
HCA_Mou_10827183_CATCAGACATCACAAC-Sanger	Mesenchymal_Gata2	CoelEpi	0.517828	0.0164584	0.0168382	0.0069687	0.00811812	0.237143	0.0837895	0.0763861	0.0167359	0.019734
HCA_Mou_10827183_CATCAGAGTAGCACGA-Sanger	Mesenchymal_Gata2	CoelEpi	0.378239	0.136538	0.045706	0.0114943	0.0181028	0.0802491	0.202721	0.029486	0.0121865	0.0852772
HCA_Mou_10827183_CATCAGAGTTCAGTAC-Sanger	Mesenchymal_Gata2	Endothelial	0.0588029	0.569823	0.0483373	0.0134126	0.0168453	0.105667	0.0503877	0.00890495	0.11886	0.00895864
HCA_Mou_10827183_CATCAGATCACATGCA-Sanger	Mesenchymal_Gata2	Mesenchymal_GATA2	0.0510506	0.00669401	0.00913945	0.0125848	0.0317935	0.745959	0.0742195	0.00639678	0.0502338	0.0119289
HCA_Mou_10827183_CATCAGATCAGTCAGT-Sanger	Supporting	CoelEpi	0.170768	0.0223017	0.119293	0.117118	0.0566674	0.0278206	0.114532	0.0126317	0.264876	0.0939899
HCA_Mou_10827183_CATCAGATCAGTTTGG-Sanger	Mesenchymal_Crabp1	Mesenchymal_LHX9	0.154939	0.0593306	0.0141975	0.00552466	0.0184651	0.164752	0.52404	0.0178662	0.0158096	0.0250749
HCA_Mou_10827183_CATCAGATCCACTCCA-Sanger	Supporting	Mesenchymal_GATA2	0.035326	0.0214533	0.445405	0.00729676	0.0185236	0.319947	0.0418458	0.00409587	0.0813055	0.0248014
HCA_Mou_10827183_CATCCACAGACTACAA-Sanger	Mesenchymal_Crabp1	Mesenchymal_GATA2	0.123873	0.0371263	0.0185257	0.0100337	0.0130842	0.498894	0.0293633	0.0148079	0.244675	0.00961638
HCA_Mou_10827183_CATCCACAGCTTATCG-Sanger	Erythroid	Erythroid	9.96262e-05	0.000212203	0.000222815	0.996036	0.00283136	0.000100983	0.00010322	9.8442e-05	0.000182767	0.000112799
HCA_Mou_10827183_CATCCACAGGTCGGAT-Sanger	CoelEpi_Lhx9	Mesenchymal_LHX9	0.145411	0.0367017	0.0332195	0.00906824	0.0160887	0.221223	0.345996	0.00930221	0.166851	0.0161384
HCA_Mou_10827183_CATCCACCAAGCGAGT-Sanger	Mesenchymal_Gata2	CoelEpi	0.754822	0.0242505	0.0197827	0.0071362	0.00990981	0.108476	0.0388639	0.0191671	0.0100164	0.00757515
HCA_Mou_10827183_CATCCACCACCCAGTG-Sanger	CoelEpi_Lhx9	CoelEpi	0.863183	0.0232998	0.0225157	0.0112405	0.0117815	0.00679633	0.0339736	0.00264587	0.00879432	0.0157695
HCA_Mou_10827183_CATCCACCACTTGGAT-Sanger	Supporting	CoelEpi	0.714967	0.0132413	0.0101257	0.0129573	0.00923335	0.0671922	0.0530934	0.00514681	0.0677274	0.0463151
HCA_Mou_10827183_CATCCACCATGTCTCC-Sanger	CoelEpi_Lhx9	Mesenchymal_LHX9	0.268524	0.0806265	0.0443077	0.0321231	0.0242729	0.0808788	0.292756	0.0105313	0.117294	0.0486864
HCA_Mou_10827183_CATCCACGTATGAATG-Sanger	CoelEpi_Lhx9	CoelEpi	0.369551	0.0512131	0.123549	0.0256029	0.0139771	0.173001	0.170234	0.00648025	0.0266342	0.0397578
HCA_Mou_10827183_CATCCACGTTAAGTAG-Sanger	Mesenchymal_Gata2	CoelEpi	0.583665	0.0224562	0.0214143	0.0034311	0.0103757	0.207953	0.0821617	0.0411263	0.0083029	0.0191139
HCA_Mou_10827183_CATCCACGTTCAGACT-Sanger	Mesenchymal_Gata2	Mesenchymal_GATA2	0.0708453	0.0280438	0.0134223	0.00487075	0.0481274	0.603477	0.119588	0.00916013	0.0842687	0.0181972
HCA_Mou_10827183_CATCCACGTTCTGGTA-Sanger	Mesenchymal_Gata2	Mesenchymal_GATA2	0.217585	0.0747431	0.0189271	0.0174091	0.0224412	0.321469	0.0825079	0.022469	0.202175	0.0202737
HCA_Mou_10827183_CATCCACGTTTCGCTC-Sanger	Mesenchymal_Gata2	Mesenchymal_GATA2	0.129219	0.0704083	0.0195943	0.00403814	0.0122829	0.48271	0.123993	0.0117421	0.12622	0.0197926
HCA_Mou_10827183_CATCCACTCAGCTCTC-Sanger	Epithelial_Wnt7a	CoelEpi	0.865727	0.0245315	0.0160436	0.00677501	0.0166789	0.0163759	0.0271586	0.00999639	0.00622548	0.0104878
HCA_Mou_10827183_CATCCACTCTTCATGT-Sanger	Mesenchymal_Gata2	Mesenchymal_GATA2	0.0719352	0.0797733	0.0232118	0.00739997	0.0231653	0.605761	0.0861909	0.0104394	0.0803405	0.0117825
HCA_Mou_10827183_CATCGAACAGTGAGTG-Sanger	Mesenchymal_Gata2	CoelEpi	0.584358	0.0109236	0.0182966	0.00554524	0.00889256	0.289232	0.0493182	0.0161222	0.0101416	0.00717037
HCA_Mou_10827183_CATCGAAGTCTTCGTC-Sanger	Immune	Immune	5.80325e-05	0.00211767	0.0040401	0.000970244	0.989542	6.43962e-05	0.000106254	0.00248578	0.000491872	0.000123712
HCA_Mou_10827183_CATCGAAGTTAAAGTG-Sanger	CoelEpi_Lhx9	CoelEpi	0.582349	0.0771998	0.0308099	0.0127905	0.0196854	0.0665438	0.0954607	0.0060295	0.0649221	0.0442095
HCA_Mou_10827183_CATCGAATCATACGGT-Sanger	CoelEpi_Lhx9	CoelEpi	0.334479	0.0671194	0.14007	0.0467705	0.0283454	0.105434	0.172555	0.0073305	0.033002	0.064895
HCA_Mou_10827183_CATCGAATCGCTAGCG-Sanger	CoelEpi_Lhx9	Mesenchymal_GATA2	0.146638	0.0234587	0.178123	0.0152501	0.0185325	0.335132	0.114258	0.0109077	0.102061	0.0556378
HCA_Mou_10827183_CATCGGGAGCAATATG-Sanger	CoelEpi_Lhx9	CoelEpi	0.529835	0.0562517	0.0875166	0.0143806	0.0241306	0.0847231	0.0960133	0.00792036	0.0685735	0.0306547
HCA_Mou_10827183_CATCGGGAGCGTAATA-Sanger	Mesenchymal_Lhx9	Mesenchymal_GATA2	0.0709729	0.182883	0.100366	0.0128335	0.0462234	0.408395	0.0495343	0.00754204	0.105682	0.0155676
HCA_Mou_10827183_CATCGGGAGTTTCCTT-Sanger	Mesenchymal_Lhx9	Mesenchymal_GATA2	0.0710101	0.0194366	0.0066306	0.00390429	0.0175331	0.628755	0.222238	0.0030577	0.0132525	0.0141818
HCA_Mou_10827183_CATCGGGCAAGTCATC-Sanger	Supporting	Supporting	0.187893	0.0432098	0.115642	0.0266415	0.180485	0.0285234	0.197385	0.0147863	0.0544429	0.150991
HCA_Mou_10827183_CATCGGGCAGCCAGAA-Sanger	Mesenchymal_Gata2	CoelEpi	0.390504	0.0119469	0.0126413	0.00836568	0.00967492	0.277107	0.217338	0.0253777	0.0117208	0.0353237
HCA_Mou_10827183_CATCGGGGTAAGAGGA-Sanger	Mesenchymal_Gata2	Mesenchymal_GATA2	0.410881	0.0349552	0.011981	0.00384293	0.0183259	0.433723	0.0273818	0.020351	0.0312618	0.00729627
HCA_Mou_10827183_CATCGGGGTAAGTAGT-Sanger	Supporting	PV	0.0672162	0.0291621	0.0223439	0.0132054	0.0197889	0.0393442	0.224191	0.0100247	0.50784	0.0668833
HCA_Mou_10827183_CATCGGGGTATAGGGC-Sanger	CoelEpi_Gata2	Mesenchymal_LHX9	0.322981	0.0802901	0.0669118	0.0229652	0.0155996	0.060518	0.324235	0.0154174	0.0372746	0.0538073
HCA_Mou_10827183_CATGACAAGAATCTCC-Sanger	CoelEpi_Gata2	CoelEpi	0.437349	0.16767	0.0295833	0.00991614	0.0135244	0.183401	0.066643	0.0118514	0.0597131	0.0203487
HCA_Mou_10827183_CATGACAAGAGCTTCT-Sanger	CoelEpi_Lhx9	CoelEpi	0.499059	0.102096	0.171095	0.00832083	0.0152815	0.0893444	0.0763487	0.00377635	0.0112996	0.0233783
HCA_Mou_10827183_CATGACAAGCCTTGAT-Sanger	Mesenchymal_Lhx9	Mesenchymal_GATA2	0.333826	0.0165797	0.0228769	0.0113305	0.121504	0.386498	0.0613367	0.00858416	0.0145688	0.0228945
HCA_Mou_10827183_CATGACAAGCTAAACA-Sanger	Supporting	CoelEpi	0.480528	0.0116932	0.287715	0.0177683	0.0285525	0.0118519	0.0952205	0.00893793	0.0268075	0.0309247
HCA_Mou_10827183_CATGACAAGGACTGGT-Sanger	Supporting	CoelEpi	0.343358	0.0801625	0.0137228	0.00872348	0.0165688	0.141207	0.291354	0.00651974	0.0368883	0.0614954
HCA_Mou_10827183_CATGACAAGGGCACTA-Sanger	Epithelial_Wnt7a	CoelEpi	0.599201	0.0455346	0.0183507	0.00729647	0.0341763	0.136734	0.0743689	0.0346928	0.0357956	0.0138502
HCA_Mou_10827183_CATGACAAGTACACCT-Sanger	Mesenchymal_Gata2	CoelEpi	0.580231	0.00496142	0.00522864	0.00466338	0.00952161	0.355461	0.012347	0.0131071	0.0100211	0.00445794
HCA_Mou_10827183_CATGACAAGTGATCGG-Sanger	Mesenchymal_Gata2	Mesenchymal_GATA2	0.0255314	0.0402156	0.020623	0.00941099	0.0160129	0.648447	0.069299	0.00894563	0.155357	0.00615798
HCA_Mou_10827183_CATGACACACTTAAGC-Sanger	Mesenchymal_Gata2	CoelEpi	0.25569	0.0451561	0.0251041	0.0125488	0.0674633	0.184724	0.0740953	0.133012	0.173617	0.0285891
HCA_Mou_10827183_CATGACACAGTTCATG-Sanger	Mesenchymal_Gata2	Epithelial	0.017581	0.00868622	0.943219	0.00567	0.00447997	0.00396522	0.00579879	0.00506173	0.00265195	0.0028866
HCA_Mou_10827183_CATGACACATCGATGT-Sanger	Supporting	Mesenchymal_LHX9	0.116968	0.045945	0.119447	0.0343294	0.0401943	0.0787212	0.158659	0.0134305	0.190342	0.201964
HCA_Mou_10827183_CATGACACATTCCTGC-Sanger	Mesenchymal_Lhx9	Mesenchymal_GATA2	0.0866178	0.0421142	0.00847951	0.0040228	0.0304583	0.531155	0.212877	0.00738758	0.0320271	0.0448604
HCA_Mou_10827183_CATGACAGTGTATGGG-Sanger	CoelEpi_Gata2	CoelEpi	0.848847	0.0479888	0.0182102	0.00673312	0.0143455	0.0197805	0.0176744	0.00388065	0.00715837	0.0153819
HCA_Mou_10827183_CATGACAGTTGGTAAA-Sanger	Supporting	CoelEpi	0.914302	0.00319126	0.0187576	0.00377097	0.00256147	0.00181564	0.0418631	0.000878013	0.0022795	0.0105807
HCA_Mou_10827183_CATGACATCAACTCTT-Sanger	CoelEpi_Lhx9	PV	0.129496	0.014489	0.0748473	0.0190959	0.0214817	0.0990134	0.137555	0.0124781	0.441643	0.0499001
HCA_Mou_10827183_CATGACATCAGAAATG-Sanger	Supporting	CoelEpi	0.173501	0.0164756	0.172287	0.0222884	0.213741	0.0319946	0.228068	0.0112036	0.0668083	0.0636329
HCA_Mou_10827183_CATGACATCCTTGCCA-Sanger	Supporting	Mesenchymal_LHX9	0.234158	0.0303209	0.0196543	0.0331234	0.0331813	0.116846	0.314014	0.00927489	0.0920531	0.117374
HCA_Mou_10827183_CATGACATCTCAAACG-Sanger	CoelEpi_Lhx9	CoelEpi	0.757435	0.0104478	0.079326	0.00550401	0.0139646	0.00879936	0.0752464	0.00261505	0.0130094	0.0336524
HCA_Mou_10827183_CATGCCTAGCGTGAAC-Sanger	Supporting	Supporting	0.165237	0.0221821	0.206389	0.0119831	0.0122219	0.0473227	0.224928	0.00349406	0.0448972	0.261345
HCA_Mou_10827183_CATGCCTAGTACGCCC-Sanger	Mesenchymal_Gata2	Mesenchymal_LHX9	0.13036	0.0268224	0.0489857	0.00659794	0.0182715	0.108919	0.563895	0.00477604	0.0319418	0.0594302
HCA_Mou_10827183_CATGCCTAGTACGTAA-Sanger	Mesenchymal_Gata2	Mesenchymal_GATA2	0.118753	0.155003	0.0193042	0.0117699	0.0128048	0.232097	0.236836	0.0313719	0.143475	0.0385847
HCA_Mou_10827183_CATGCCTAGTCGTTTG-Sanger	CoelEpi_Lhx9	CoelEpi	0.353405	0.0337013	0.0307882	0.0137883	0.0166477	0.0847854	0.140329	0.0105858	0.227006	0.0889634
HCA_Mou_10827183_CATGCCTGTAACGCGA-Sanger	Supporting	CoelEpi	0.642312	0.0378591	0.0520519	0.0489591	0.0312931	0.0457234	0.0767594	0.00905966	0.0236262	0.0323562
HCA_Mou_10827183_CATGCCTGTACTTCTT-Sanger	Mesenchymal_Gata2	Mesenchymal_GATA2	0.0280296	0.035706	0.0115679	0.00351014	0.0296364	0.793432	0.0440646	0.0105643	0.0350596	0.00842908
HCA_Mou_10827183_CATGCCTGTCTAGAGG-Sanger	Supporting	Endothelial	0.111045	0.24543	0.107044	0.0255233	0.0678308	0.0514305	0.074705	0.0226376	0.248029	0.0463258
HCA_Mou_10827183_CATGCCTGTCTTCGTC-Sanger	Endothelial	Endothelial	0.00115207	0.639906	0.0646189	0.00374796	0.253633	0.000610031	0.00146879	0.0163746	0.0170931	0.00139576
HCA_Mou_10827183_CATGCCTGTCTTTCAT-Sanger	Mesenchymal_Gata2	Mesenchymal_GATA2	0.111148	0.0812378	0.0157428	0.00947202	0.0323602	0.604018	0.054686	0.0216313	0.0594342	0.0102702
HCA_Mou_10827183_CATGCCTGTTAGATGA-Sanger	CoelEpi_Gata2	CoelEpi	0.551231	0.0515725	0.0461888	0.0137623	0.0101439	0.137444	0.132935	0.00854329	0.0245615	0.0236179
HCA_Mou_10827183_CATGCCTGTTTGGCGC-Sanger	Mesenchymal_Crabp1	Mesenchymal_GATA2	0.141241	0.00893969	0.0143489	0.00369246	0.0126472	0.622012	0.131323	0.00695988	0.0537571	0.00507859
HCA_Mou_10827183_CATGCCTTCAGCACAT-Sanger	Mesenchymal_Gata2	Mesenchymal_GATA2	0.257458	0.0303093	0.010476	0.0107573	0.0151494	0.555649	0.071113	0.0131415	0.0306021	0.00534353
HCA_Mou_10827183_CATGCCTTCCAAGCCG-Sanger	Mesenchymal_Gata2	CoelEpi	0.319255	0.0736075	0.16207	0.0251536	0.0167682	0.194051	0.106361	0.0444612	0.0284861	0.0297866
HCA_Mou_10827183_CATGCCTTCCTCCTAG-Sanger	Epithelial	Epithelial	0.00750106	0.00727952	0.936509	0.00862589	0.008614	0.00401648	0.00589454	0.00300858	0.00688109	0.0116699
HCA_Mou_10827183_CATGGCGAGCAACGGT-Sanger	Supporting	CoelEpi	0.168699	0.0189506	0.046422	0.0366628	0.01408	0.0787891	0.135744	0.0116098	0.365321	0.123722
HCA_Mou_10827183_CATGGCGAGCTAGGCA-Sanger	Mesenchymal_Gata2	Mesenchymal_GATA2	0.0544953	0.0645034	0.0055383	0.00380072	0.0104002	0.672142	0.0581225	0.00560041	0.119091	0.00630651
HCA_Mou_10827183_CATGGCGCAACGATCT-Sanger	Supporting	CoelEpi	0.143663	0.0320946	0.230268	0.0307697	0.129852	0.0369381	0.0960926	0.014734	0.200379	0.085209
HCA_Mou_10827183_CATGGCGCAGACAGGT-Sanger	Mesenchymal_Gata2	Mesenchymal_GATA2	0.160048	0.0495373	0.0484537	0.0058679	0.0189913	0.3001	0.306486	0.0124753	0.0728763	0.0251651
HCA_Mou_10827183_CATGGCGCAGGGTTAG-Sanger	Supporting	CoelEpi	0.255845	0.0199998	0.075896	0.019564	0.038529	0.0168899	0.160617	0.00542181	0.207804	0.199434
HCA_Mou_10827183_CATGGCGGTCACACGC-Sanger	CoelEpi_Gata2	CoelEpi	0.51372	0.0369638	0.0153381	0.00619051	0.024771	0.155952	0.127712	0.0386135	0.0280458	0.0526932
HCA_Mou_10827183_CATGGCGGTCAGTGGA-Sanger	Mesenchymal_Gata2	Mesenchymal_GATA2	0.143667	0.19842	0.0335883	0.0185822	0.032829	0.175704	0.25327	0.0115636	0.0909941	0.041382
HCA_Mou_10827183_CATGGCGGTGACTCAT-Sanger	Epithelial_Wnt7a	CoelEpi	0.649832	0.0383696	0.0186218	0.0403008	0.0578484	0.0506002	0.0532242	0.00712696	0.0472565	0.0368198
HCA_Mou_10827183_CATGGCGGTTTAGCTG-Sanger	Mesenchymal_Gata2	Mesenchymal_GATA2	0.259926	0.0258943	0.106722	0.0091959	0.0441819	0.336145	0.150093	0.0168918	0.0248355	0.026115
HCA_Mou_10827183_CATGGCGTCCGAATGT-Sanger	Erythroid	Erythroid	0.000344157	0.000494225	0.000685059	0.990944	0.00509067	0.000505193	0.000549428	0.000235785	0.000671317	0.000479886
HCA_Mou_10827183_CATTATCCAAAGGTGC-Sanger	CoelEpi_Lhx9	CoelEpi	0.767932	0.0181378	0.029913	0.00426914	0.00645694	0.0112947	0.122258	0.00238354	0.012193	0.0251611
HCA_Mou_10827183_CATTATCCAACGATGG-Sanger	Mesenchymal_Gata2	Mesenchymal_GATA2	0.165306	0.0640063	0.0382124	0.00755856	0.0238261	0.422935	0.141522	0.0702269	0.0493705	0.0170363
HCA_Mou_10827183_CATTATCCAATGCCAT-Sanger	Supporting	Supporting	0.189872	0.0178507	0.139253	0.0267863	0.0573925	0.0159915	0.221568	0.0119194	0.0147257	0.304641
HCA_Mou_10827183_CATTATCGTACCTACA-Sanger	CoelEpi_Gata2	Mesenchymal_GATA2	0.406384	0.00990551	0.00656484	0.00416844	0.0107275	0.474941	0.0633793	0.00552545	0.0103349	0.0080685
HCA_Mou_10827183_CATTATCGTCCGCTGA-Sanger	Mesenchymal_Gata2	Mesenchymal_GATA2	0.0847169	0.102003	0.0526348	0.0073615	0.0253404	0.264035	0.102658	0.0167931	0.323874	0.0205833
HCA_Mou_10827183_CATTATCGTGCGATAG-Sanger	CoelEpi_Lhx9	CoelEpi	0.726035	0.0896092	0.0374161	0.013742	0.006717	0.0223233	0.0672449	0.0043582	0.0116485	0.0209062
HCA_Mou_10827183_CATTATCTCAACGGGA-Sanger	Erythroid	Erythroid	0.000110756	0.000133153	0.000168366	0.99798	0.000972004	0.000128511	0.000151939	5.25891e-05	0.000188171	0.000114828
HCA_Mou_10827183_CATTATCTCACATACG-Sanger	Mesenchymal_Gata2	Mesenchymal_LHX9	0.0953704	0.170742	0.0472904	0.0296445	0.0238927	0.22742	0.328884	0.0144599	0.0417938	0.0205019
HCA_Mou_10827183_CATTATCTCAGCTCGG-Sanger	Mesenchymal_Gata2	Mesenchymal_GATA2	0.20505	0.046105	0.00982575	0.0043074	0.0129359	0.630115	0.0333461	0.0337686	0.0148072	0.00973975
HCA_Mou_10827183_CATTATCTCATCTGCC-Sanger	Epithelial_Wnt7a	CoelEpi	0.75638	0.0109422	0.109515	0.00329478	0.0122159	0.0202383	0.0514635	0.00489376	0.0098921	0.0211643
HCA_Mou_10827183_CATTCGCAGCTTTGGT-Sanger	Mesenchymal_Gata2	CoelEpi	0.485923	0.0436772	0.0157172	0.0246181	0.0247936	0.264153	0.0325088	0.0582925	0.0394523	0.0108645
HCA_Mou_10827183_CATTCGCCACGACTCG-Sanger	CoelEpi_Gata2	CoelEpi	0.618829	0.0745907	0.0507726	0.0100538	0.0148335	0.0904988	0.0591567	0.00872005	0.0465042	0.0260406
HCA_Mou_10827183_CATTCGCCATAGTAAG-Sanger	Mesenchymal_Gata2	Mesenchymal_GATA2	0.176999	0.0850139	0.0566032	0.00722537	0.0157938	0.388427	0.124109	0.0303233	0.103824	0.0116808
HCA_Mou_10827183_CATTCGCCATCGATGT-Sanger	Mesenchymal_Gata2	Mesenchymal_GATA2	0.0319972	0.00582596	0.00829578	0.00343305	0.00471668	0.838255	0.0618953	0.00260471	0.0397222	0.00325418
HCA_Mou_10827183_CATTCGCGTCACAAGG-Sanger	Mesenchymal_Gata2	Mesenchymal_LHX9	0.115	0.0848404	0.263397	0.0378995	0.0102673	0.0574933	0.316487	0.0134226	0.03439	0.0668031
HCA_Mou_10827183_CATTCGCGTTTGACAC-Sanger	Supporting	CoelEpi	0.51764	0.0211869	0.0240623	0.0863486	0.037908	0.0652538	0.0827032	0.00918846	0.0456318	0.110077
HCA_Mou_10827183_CCAATCCAGAATTCCC-Sanger	CoelEpi_Gata2	Mesenchymal_GATA2	0.106472	0.0140988	0.00560738	0.003404	0.00950695	0.793632	0.0320247	0.0160234	0.0115998	0.0076312
HCA_Mou_10827183_CCAATCCAGGATGCGT-Sanger	Epithelial_Wnt7a	Epithelial	0.00808395	0.00759882	0.930803	0.00363155	0.0029811	0.00288361	0.00344809	0.0316274	0.00568072	0.00326197
HCA_Mou_10827183_CCAATCCAGGCCATAG-Sanger	Mesenchymal_Lhx9	Mesenchymal_GATA2	0.187096	0.0408458	0.0401553	0.0147594	0.0363888	0.53332	0.0339816	0.0103933	0.0916145	0.0114457
HCA_Mou_10827183_CCAATCCAGTATCTCG-Sanger	CoelEpi_Lhx9	CoelEpi	0.457688	0.0776317	0.272813	0.018372	0.0102214	0.041211	0.0314083	0.0151698	0.047116	0.0283687
HCA_Mou_10827183_CCAATCCAGTTGAGTA-Sanger	CoelEpi_Lhx9	CoelEpi	0.589305	0.184554	0.0661004	0.0112914	0.0202529	0.0414334	0.0366834	0.0165791	0.0183783	0.0154226
HCA_Mou_10827183_CCAATCCCAAATCCGT-Sanger	Supporting	Mesenchymal_LHX9	0.096744	0.0833498	0.135596	0.0113917	0.0221348	0.219641	0.307811	0.0111416	0.037574	0.0746162
HCA_Mou_10827183_CCAATCCCAAGCGATG-Sanger	Mesenchymal_Crabp1	Mesenchymal_GATA2	0.0423166	0.030528	0.0341773	0.00895809	0.0135431	0.81983	0.0217346	0.0033453	0.0197502	0.00581699
HCA_Mou_10827183_CCAATCCCAAGTTGTC-Sanger	Endothelial	Endothelial	0.000771722	0.847236	0.0204487	0.00205263	0.114094	0.000261578	0.000881231	0.0066263	0.00553973	0.00208784
HCA_Mou_10827183_CCAATCCCACGAAGCA-Sanger	CoelEpi_Lhx9	CoelEpi	0.412562	0.0458365	0.0313685	0.0141758	0.0118045	0.016963	0.124311	0.00342911	0.0145113	0.325039
HCA_Mou_10827183_CCAATCCCAGACTCGC-Sanger	Mesenchymal_Gata2	Mesenchymal_GATA2	0.21766	0.0343543	0.0369461	0.0175137	0.11244	0.364053	0.0666737	0.0707277	0.0630679	0.016563
HCA_Mou_10827183_CCAATCCCAGCGTTCG-Sanger	Erythroid	Erythroid	0.00016892	0.000203264	0.000327039	0.996315	0.00170011	0.000329903	0.000342257	8.9615e-05	0.000335444	0.000188399
HCA_Mou_10827183_CCAATCCCATACAGCT-Sanger	Epithelial	Mesenchymal_GATA2	0.138295	0.0215657	0.047567	0.0124442	0.0368411	0.281921	0.168024	0.137651	0.13893	0.0167616
HCA_Mou_10827183_CCAATCCCATACGCCG-Sanger	CoelEpi_Lhx9	CoelEpi	0.88086	0.00846238	0.0260823	0.00871937	0.0150559	0.0228246	0.0230122	0.00346054	0.00537102	0.00615197
HCA_Mou_10827183_CCAATCCCATGGTAGG-Sanger	CoelEpi_Gata2	CoelEpi	0.8718	0.0386633	0.015084	0.00759854	0.0116798	0.0224418	0.0113333	0.00543081	0.00607954	0.0098891
HCA_Mou_10827183_CCAATCCGTCGATTGT-Sanger	Mesenchymal_Gata2	PV	0.0290873	0.0245132	0.0304554	0.0108015	0.0409345	0.0632476	0.0677739	0.0237592	0.698005	0.0114222
HCA_Mou_10827183_CCAATCCGTGGTACAG-Sanger	Mesenchymal_Crabp1	Mesenchymal_GATA2	0.117668	0.0745837	0.031986	0.00468353	0.0278931	0.328113	0.353637	0.00761628	0.038787	0.0150323
HCA_Mou_10827183_CCAATCCTCCTGCTTG-Sanger	Mesenchymal_Gata2	Mesenchymal_GATA2	0.0198439	0.00636676	0.00440165	0.00229157	0.0103983	0.864657	0.0455796	0.00194923	0.0410962	0.00341543
HCA_Mou_10827183_CCAATCCTCTCGGACG-Sanger	CoelEpi_Lhx9	Mesenchymal_GATA2	0.169448	0.0331714	0.0679657	0.016058	0.0167496	0.394132	0.158516	0.00504585	0.104168	0.0347455
HCA_Mou_10827183_CCAATCCTCTGAGTGT-Sanger	Supporting	Mesenchymal_GATA2	0.181736	0.147498	0.119314	0.032728	0.0155669	0.263799	0.122251	0.00976722	0.0445922	0.0627488
HCA_Mou_10827183_CCACCTAAGACAAGCC-Sanger	Endothelial	Endothelial	0.000794687	0.992788	0.000935487	0.000336146	0.00318421	0.000202147	0.000284659	0.000502153	0.00062363	0.000348772
HCA_Mou_10827183_CCACCTAAGGGCTTGA-Sanger	Mesenchymal_Gata2	CoelEpi	0.318414	0.144784	0.0315557	0.00838293	0.0276622	0.0745501	0.227233	0.0765003	0.0475509	0.043366
HCA_Mou_10827183_CCACCTAAGGTGATTA-Sanger	CoelEpi_Gata2	CoelEpi	0.422906	0.0662905	0.0209589	0.00774634	0.0168325	0.314749	0.0792468	0.0119554	0.0405554	0.0187591
HCA_Mou_10827183_CCACCTACAGTGGAGT-Sanger	Mesenchymal_Crabp1	Mesenchymal_GATA2	0.116375	0.0195195	0.0108108	0.00492944	0.019379	0.635343	0.100344	0.0247923	0.0605268	0.00798008
HCA_Mou_10827183_CCACCTACATCACCCT-Sanger	Mesenchymal_Gata2	CoelEpi	0.634464	0.0126186	0.0104227	0.00301438	0.00657077	0.161681	0.0984703	0.0106637	0.0106228	0.0514718
HCA_Mou_10827183_CCACCTAGTACCATCA-Sanger	Supporting	CoelEpi	0.206689	0.0213541	0.0859931	0.0167065	0.0158852	0.0137264	0.24028	0.012637	0.0313408	0.355388
HCA_Mou_10827183_CCACCTAGTTCAGCGC-Sanger	CoelEpi_Lhx9	Mesenchymal_GATA2	0.416201	0.0182582	0.0528975	0.0113457	0.0174405	0.355728	0.0456613	0.0043043	0.066753	0.0114109
HCA_Mou_10827183_CCACCTAGTTCTCATT-Sanger	Supporting	CoelEpi	0.419253	0.0410971	0.0246132	0.0403052	0.0179014	0.0375994	0.0853612	0.00483614	0.0529742	0.276059
HCA_Mou_10827183_CCACCTATCTTGTTTG-Sanger	Epithelial	Supporting	0.0669303	0.0207446	0.0199001	0.00992148	0.0137425	0.086724	0.362301	0.020599	0.0575909	0.341546
HCA_Mou_10827183_CCACGGAAGCCCAGCT-Sanger	Supporting	PV	0.138191	0.0409024	0.0509199	0.0187031	0.0815276	0.0534102	0.191483	0.0157759	0.317852	0.0912346
HCA_Mou_10827183_CCACGGACAAGTCTGT-Sanger	Supporting	CoelEpi	0.350239	0.021247	0.0614955	0.0265419	0.160639	0.026562	0.167624	0.00785892	0.145064	0.0327287
HCA_Mou_10827183_CCACGGAGTCAAAGAT-Sanger	Supporting	Supporting	0.0449896	0.013234	0.0488765	0.0328295	0.13944	0.00916825	0.0969068	0.0161711	0.0140508	0.584334
HCA_Mou_10827183_CCACGGAGTGACCAAG-Sanger	Mesenchymal_Lhx9	Mesenchymal_GATA2	0.257888	0.0285676	0.0997898	0.0118104	0.0239046	0.489409	0.037914	0.00697062	0.035662	0.00808337
HCA_Mou_10827183_CCACGGAGTGGGTATG-Sanger	CoelEpi_Lhx9	Mesenchymal_LHX9	0.116659	0.0744213	0.0545508	0.0871096	0.0518287	0.132631	0.272334	0.016884	0.121063	0.0725194
HCA_Mou_10827183_CCACGGATCAGATAAG-Sanger	CoelEpi_Gata2	CoelEpi	0.556692	0.0832684	0.0509451	0.0158818	0.0113941	0.141993	0.086807	0.00596897	0.0220244	0.0250257
HCA_Mou_10827183_CCACGGATCCATGCTC-Sanger	Mesenchymal_Gata2	Mesenchymal_GATA2	0.088709	0.0100248	0.013606	0.00631553	0.0133594	0.734445	0.0551301	0.0282369	0.0388219	0.0113516
HCA_Mou_10827183_CCACGGATCGTTACGA-Sanger	Supporting	Epithelial	0.0157277	0.017597	0.908026	0.0196672	0.00636199	0.00577146	0.010136	0.00355021	0.00580881	0.00735358
HCA_Mou_10827183_CCACTACAGGAACTGC-Sanger	Supporting	CoelEpi	0.298894	0.0618833	0.0684866	0.0145199	0.0592972	0.0352574	0.20692	0.00822801	0.020667	0.225846
HCA_Mou_10827183_CCACTACCATCCGTGG-Sanger	Supporting	CoelEpi	0.481008	0.0248078	0.0177472	0.0251612	0.00911277	0.0548446	0.136235	0.00659676	0.0504956	0.19399
HCA_Mou_10827183_CCACTACGTCGGCTCA-Sanger	Supporting	PV	0.157214	0.0952196	0.0356615	0.0370537	0.0607758	0.0631373	0.0620271	0.0108958	0.454361	0.0236538
HCA_Mou_10827183_CCACTACGTGAAGGCT-Sanger	Mesenchymal_Gata2	Mesenchymal_GATA2	0.0487994	0.0801966	0.0223991	0.00499723	0.0157208	0.684927	0.0820661	0.00579781	0.0404105	0.0146855
HCA_Mou_10827183_CCACTACGTGTGAAAT-Sanger	Mesenchymal_Gata2	CoelEpi	0.311024	0.0404351	0.0146264	0.00918744	0.023279	0.180944	0.0498797	0.141798	0.213348	0.0154786
HCA_Mou_10827183_CCACTACGTTCCACTC-Sanger	Supporting	CoelEpi	0.355187	0.0179438	0.0841705	0.047702	0.0222795	0.102167	0.176523	0.00932142	0.0379292	0.146777
HCA_Mou_10827183_CCACTACTCGGCATCG-Sanger	Supporting	CoelEpi	0.567298	0.0180109	0.0536416	0.0497625	0.0229995	0.0151712	0.164953	0.00963597	0.0261586	0.0723687
HCA_Mou_10827183_CCAGCGAAGACAATAC-Sanger	CoelEpi_Lhx9	CoelEpi	0.703378	0.011523	0.0159603	0.00764395	0.0195209	0.0248301	0.0661069	0.00494113	0.126586	0.0195097
HCA_Mou_10827183_CCAGCGAAGCGATATA-Sanger	Mesenchymal_Crabp1	Mesenchymal_GATA2	0.0255367	0.0333607	0.00348851	0.00303634	0.00967365	0.827356	0.043826	0.00291218	0.0473008	0.00350882
HCA_Mou_10827183_CCAGCGAAGCTCCCAG-Sanger	Endothelial	Endothelial	0.000593629	0.93971	0.00329698	0.000400827	0.0519283	0.000144272	0.000525957	0.000558987	0.00238145	0.000459451
HCA_Mou_10827183_CCAGCGACAATTGCTG-Sanger	Mesenchymal_Gata2	Mesenchymal_LHX9	0.3285	0.00956595	0.0244418	0.00487592	0.0116468	0.177338	0.374386	0.0184704	0.0217281	0.0290471
HCA_Mou_10827183_CCAGCGACACTTCGAA-Sanger	Mesenchymal_Lhx9	Epithelial	0.0677502	0.0298579	0.488267	0.00973143	0.0217615	0.183376	0.044031	0.0056295	0.135415	0.014181
HCA_Mou_10827183_CCAGCGACAGCCTGTG-Sanger	Supporting	Mesenchymal_GATA2	0.124756	0.133868	0.153505	0.0187243	0.028714	0.289126	0.123256	0.00774079	0.0772117	0.0430966
HCA_Mou_10827183_CCAGCGACAGTCGTGC-Sanger	Endothelial	Endothelial	0.000819427	0.976092	0.00248874	0.000470601	0.0156101	0.000212767	0.000440727	0.000511935	0.00292124	0.000432895
HCA_Mou_10827183_CCAGCGACAGTGACAG-Sanger	Mesenchymal_Gata2	Mesenchymal_GATA2	0.11087	0.0672593	0.0117592	0.0093792	0.0263567	0.616057	0.0533071	0.0180195	0.0790114	0.00798124
HCA_Mou_10827183_CCAGCGACAGTTAACC-Sanger	Supporting	Mesenchymal_GATA2	0.093669	0.0243343	0.017696	0.00704203	0.0190575	0.636991	0.0756133	0.00444719	0.108249	0.0129012
HCA_Mou_10827183_CCAGCGAGTGTCCTCT-Sanger	Epithelial_Wnt7a	CoelEpi	0.846088	0.0179034	0.0130913	0.020919	0.0188405	0.0232985	0.0255381	0.0101041	0.0152385	0.00897885
HCA_Mou_10827183_CCAGCGAGTTGATTGC-Sanger	Mesenchymal_Gata2	Mesenchymal_GATA2	0.0802271	0.079473	0.0249457	0.0131784	0.0151074	0.54888	0.0881611	0.0120827	0.115443	0.0225016
HCA_Mou_10827183_CCAGCGATCATATCGG-Sanger	CoelEpi_Lhx9	CoelEpi	0.557671	0.043157	0.0602705	0.00682839	0.0156434	0.0442374	0.224904	0.00507692	0.00654924	0.0356622
HCA_Mou_10827183_CCAGCGATCCGCATCT-Sanger	CoelEpi_Lhx9	CoelEpi	0.170121	0.101138	0.141184	0.0754878	0.0842586	0.0876931	0.0596723	0.0146542	0.212335	0.0534547
HCA_Mou_10827183_CCAGCGATCCGGGTGT-Sanger	Mesenchymal_Lhx9	Mesenchymal_GATA2	0.194621	0.0187786	0.107215	0.00575554	0.00706515	0.451738	0.0974409	0.00631792	0.0386218	0.0724457
HCA_Mou_10827183_CCAGCGATCGCGTTTC-Sanger	Supporting	Epithelial	0.0431667	0.0234791	0.792855	0.0154001	0.0410881	0.0161429	0.0305311	0.00645101	0.0159672	0.014919
HCA_Mou_10827183_CCAGCGATCTACTCAT-Sanger	Endothelial	Endothelial	0.00126588	0.679269	0.0644711	0.00345587	0.217148	0.000687619	0.00159991	0.0170577	0.0131697	0.00187431
HCA_Mou_10827183_CCATGTCAGATGGCGT-Sanger	CoelEpi_Lhx9	CoelEpi	0.482523	0.0207491	0.062127	0.0104423	0.00797692	0.203915	0.110912	0.00738217	0.0523299	0.0416424
HCA_Mou_10827183_CCATGTCAGCCACTAT-Sanger	Supporting	CoelEpi	0.459479	0.0174081	0.0996489	0.0145743	0.00864205	0.0512869	0.176129	0.00534272	0.0861285	0.0813599
HCA_Mou_10827183_CCATGTCAGCTGCAAG-Sanger	CoelEpi_Gata2	CoelEpi	0.680934	0.0421721	0.0395287	0.00651964	0.00834643	0.111005	0.0530507	0.0292535	0.00742727	0.0217622
HCA_Mou_10827183_CCATGTCAGTATCGAA-Sanger	Supporting	CoelEpi	0.757014	0.00861848	0.0183625	0.0211984	0.0237405	0.0162384	0.033822	0.00516337	0.011445	0.104397
HCA_Mou_10827183_CCATGTCAGTTATCGC-Sanger	Mesenchymal_Gata2	CoelEpi	0.45717	0.0802158	0.00717878	0.00434525	0.0179351	0.191771	0.182948	0.0084431	0.0341737	0.0158196
HCA_Mou_10827183_CCATGTCCAAGTCATC-Sanger	Mesenchymal_Gata2	CoelEpi	0.452221	0.0309155	0.0126653	0.0036218	0.013273	0.365521	0.0695081	0.0275419	0.0122101	0.0125216
HCA_Mou_10827183_CCATGTCCAATCTACG-Sanger	CoelEpi_Lhx9	CoelEpi	0.261702	0.0494222	0.14513	0.0551638	0.0174877	0.232549	0.140278	0.00691439	0.0652342	0.0261193
HCA_Mou_10827183_CCATGTCCACATTCGA-Sanger	Endothelial	Endothelial	0.00237597	0.821764	0.0319144	0.00291996	0.122764	0.000833867	0.00216782	0.00228049	0.0110562	0.00192282
HCA_Mou_10827183_CCATGTCCACCCATGG-Sanger	Mesenchymal_Gata2	Mesenchymal_GATA2	0.0348027	0.0967026	0.0775333	0.0126966	0.0227416	0.295224	0.113897	0.0176734	0.282999	0.0457295
HCA_Mou_10827183_CCATGTCCATCATCCC-Sanger	CoelEpi_Lhx9	CoelEpi	0.483935	0.124271	0.0521793	0.0162445	0.0290323	0.0624047	0.10558	0.00724635	0.0354852	0.0836217
HCA_Mou_10827183_CCATGTCCATTGTGCA-Sanger	CoelEpi_Lhx9	CoelEpi	0.801407	0.0156931	0.0332918	0.00840097	0.0063434	0.0385194	0.0665873	0.00338419	0.0124789	0.0138941
HCA_Mou_10827183_CCATGTCGTATGAATG-Sanger	Mesenchymal_Crabp1	Mesenchymal_GATA2	0.0948879	0.0242944	0.0109116	0.00514828	0.0169078	0.643483	0.151484	0.00477518	0.0421913	0.00591668
HCA_Mou_10827183_CCATGTCGTCGACTGC-Sanger	Mesenchymal_Gata2	PV	0.0954965	0.0391093	0.0486744	0.00728182	0.0361428	0.218071	0.0816157	0.0118218	0.443673	0.0181133
HCA_Mou_10827183_CCATGTCGTGAGGGAG-Sanger	CoelEpi_Gata2	CoelEpi	0.896771	0.00813053	0.00864017	0.009633	0.00920021	0.0324464	0.0213057	0.00310441	0.00354383	0.00722444
HCA_Mou_10827183_CCATGTCTCCACGACG-Sanger	Mesenchymal_Gata2	Mesenchymal_LHX9	0.300003	0.0160341	0.0350451	0.0073233	0.0126957	0.141273	0.263023	0.029086	0.102475	0.0930415
HCA_Mou_10827183_CCATTCGAGATAGCAT-Sanger	Mesenchymal_Lhx9	Mesenchymal_LHX9	0.0898946	0.134774	0.0248222	0.00628428	0.0125456	0.105692	0.377819	0.0112402	0.0989859	0.137942
HCA_Mou_10827183_CCATTCGAGTGAATTG-Sanger	Mesenchymal_Gata2	Mesenchymal_GATA2	0.244653	0.0195635	0.0266676	0.00746738	0.0207372	0.60825	0.0227994	0.012468	0.0310238	0.00637033
HCA_Mou_10827183_CCATTCGCAAGCTGTT-Sanger	Epithelial	Epithelial	0.00952916	0.00878816	0.924351	0.0153251	0.00712539	0.00859991	0.00633174	0.00360879	0.00711014	0.00923027
HCA_Mou_10827183_CCATTCGCAATGTAAG-Sanger	CoelEpi_Lhx9	CoelEpi	0.729009	0.0603617	0.0906061	0.0101489	0.0150346	0.00789131	0.028542	0.00742964	0.00829144	0.042685
HCA_Mou_10827183_CCATTCGGTAAACACA-Sanger	Supporting	CoelEpi	0.252155	0.0342099	0.26907	0.0854732	0.0314425	0.0200702	0.0961326	0.0104446	0.031261	0.169741
HCA_Mou_10827183_CCATTCGGTCTTGATG-Sanger	Erythroid	Erythroid	0.00557735	0.00147476	0.00303598	0.944549	0.0296541	0.00243704	0.00309357	0.000945988	0.00486334	0.00436879
HCA_Mou_10827183_CCATTCGGTGCAGTAG-Sanger	Supporting	CoelEpi	0.213326	0.0453058	0.178149	0.0114977	0.0394608	0.0197732	0.249557	0.00668683	0.0364746	0.199769
HCA_Mou_10827183_CCATTCGTCCAGATCA-Sanger	Mesenchymal_Gata2	CoelEpi	0.365047	0.0206537	0.0314946	0.00811156	0.0351815	0.204091	0.277026	0.00365996	0.0135359	0.0411983
HCA_Mou_10827183_CCATTCGTCCTGCAGG-Sanger	Mesenchymal_Gata2	Mesenchymal_GATA2	0.221197	0.0223364	0.00745171	0.00608241	0.016874	0.650043	0.025979	0.00355397	0.0411247	0.00535798
HCA_Mou_10827183_CCATTCGTCGGAAATA-Sanger	Mesenchymal_Crabp1	PV	0.0211632	0.0366363	0.0347296	0.0209045	0.130275	0.138127	0.0300101	0.0131231	0.564549	0.0104827
HCA_Mou_10827183_CCATTCGTCGTGGGAA-Sanger	Mesenchymal_Gata2	Endothelial	0.104077	0.28652	0.0623776	0.0105938	0.0391689	0.142642	0.19313	0.0356201	0.0969075	0.0289634
HCA_Mou_10827183_CCATTCGTCTACTATC-Sanger	CoelEpi_Gata2	CoelEpi	0.622973	0.208236	0.0212291	0.0116837	0.0116669	0.0156804	0.061692	0.0111252	0.00676319	0.0289506
HCA_Mou_10827183_CCATTCGTCTCAAGTG-Sanger	Mesenchymal_Crabp1	Mesenchymal_LHX9	0.0320286	0.00690698	0.0179953	0.0051408	0.0170424	0.040485	0.793949	0.0234533	0.04576	0.0172389
HCA_Mou_10827183_CCCAATCAGAAACGAG-Sanger	Supporting	Supporting	0.0893136	0.0277314	0.124143	0.0143823	0.0207071	0.0119966	0.107896	0.00636643	0.0322239	0.56524
HCA_Mou_10827183_CCCAATCAGCACACAG-Sanger	Mesenchymal_Crabp1	CoelEpi	0.586147	0.0261359	0.0146388	0.00494825	0.019378	0.0787897	0.223157	0.00521115	0.0134415	0.028153
HCA_Mou_10827183_CCCAATCCAAGTCATC-Sanger	Supporting	CoelEpi	0.64026	0.0855059	0.103289	0.00913816	0.00996929	0.0381457	0.0527132	0.02488	0.0187001	0.0173985
HCA_Mou_10827183_CCCAATCCAGGATCGA-Sanger	Mesenchymal_Crabp1	Mesenchymal_GATA2	0.0931747	0.0284342	0.00584189	0.00467953	0.024409	0.673152	0.138406	0.00585688	0.015227	0.0108194
HCA_Mou_10827183_CCCAATCGTACCGAGA-Sanger	Mesenchymal_Gata2	Mesenchymal_GATA2	0.174119	0.0995694	0.0280762	0.0100998	0.03051	0.411896	0.078136	0.0218738	0.128852	0.0168681
HCA_Mou_10827183_CCCAATCGTCAGTGGA-Sanger	Epithelial	Epithelial	0.0227175	0.0133532	0.890594	0.0266406	0.00625591	0.00759171	0.00660326	0.00457943	0.0136035	0.0080607
HCA_Mou_10827183_CCCAATCGTGCAGGTA-Sanger	Endothelial	Endothelial	0.00100372	0.848669	0.0312579	0.00155983	0.101222	0.00028453	0.000875654	0.00499115	0.00938125	0.000754836
HCA_Mou_10827183_CCCAATCGTTCGGGCT-Sanger	Supporting	CoelEpi	0.190409	0.0348721	0.219335	0.0118913	0.018661	0.047197	0.085438	0.23715	0.0314635	0.123583
HCA_Mou_10827183_CCCAATCTCGTCTGCT-Sanger	Erythroid	Erythroid	0.000177065	0.00029029	0.000449859	0.994294	0.00329977	0.000252755	0.000342829	0.000184343	0.000363541	0.000345319
HCA_Mou_10827183_CCCAGTTAGCGTTCCG-Sanger	Supporting	CoelEpi	0.235863	0.0405899	0.0668659	0.0278893	0.0586268	0.201077	0.246954	0.010668	0.0410204	0.0704458
HCA_Mou_10827183_CCCAGTTAGTCATCCA-Sanger	Mesenchymal_Gata2	Mesenchymal_GATA2	0.0583741	0.273209	0.02889	0.00666486	0.0251038	0.320677	0.0347172	0.00952049	0.234606	0.00823775
HCA_Mou_10827183_CCCAGTTAGTGTCCAT-Sanger	Supporting	Immune	0.192572	0.0668401	0.0874101	0.0256795	0.368069	0.0223888	0.0718038	0.0162751	0.0624415	0.0865204
HCA_Mou_10827183_CCCAGTTCAAGCCGCT-Sanger	Mesenchymal_Crabp1	CoelEpi	0.417643	0.259195	0.0274769	0.0112185	0.0175333	0.124649	0.0708855	0.00609874	0.0257277	0.0395727
HCA_Mou_10827183_CCCAGTTCACACCGCA-Sanger	Supporting	CoelEpi	0.1967	0.0846419	0.0609781	0.118566	0.124064	0.0273412	0.108299	0.0264236	0.0808459	0.17214
HCA_Mou_10827183_CCCAGTTGTCAGAGGT-Sanger	Supporting	CoelEpi	0.595553	0.0231553	0.0353461	0.00579838	0.00756087	0.0490984	0.185725	0.00586693	0.0194361	0.0724607
HCA_Mou_10827183_CCCAGTTGTCGACTGC-Sanger	Mesenchymal_Crabp1	Mesenchymal_GATA2	0.0911013	0.00753578	0.0135182	0.00841027	0.0143283	0.759949	0.033186	0.0104316	0.052233	0.00930675
HCA_Mou_10827183_CCCAGTTTCAACGGCC-Sanger	CoelEpi_Lhx9	Mesenchymal_GATA2	0.0133033	0.0121778	0.00385856	0.0018366	0.00818572	0.886079	0.0241146	0.00150387	0.0473547	0.0015856
HCA_Mou_10827183_CCCAGTTTCCAGTATG-Sanger	CoelEpi_Gata2	CoelEpi	0.30144	0.182046	0.160234	0.0201412	0.0254776	0.0907344	0.113397	0.0408439	0.0320498	0.0336365
HCA_Mou_10827183_CCCAGTTTCCATTCTA-Sanger	Mesenchymal_Gata2	Mesenchymal_GATA2	0.316844	0.0217519	0.0448457	0.00942285	0.0121581	0.419311	0.0621867	0.0367504	0.0679121	0.00881714
HCA_Mou_10827183_CCCATACCAGCGTAAG-Sanger	CoelEpi_Lhx9	CoelEpi	0.754534	0.0515772	0.0260729	0.0220278	0.0184339	0.0577992	0.0267845	0.0103929	0.0196587	0.0127193
HCA_Mou_10827183_CCCATACGTACTTGAC-Sanger	CoelEpi_Gata2	CoelEpi	0.352305	0.131264	0.0325538	0.00951399	0.013425	0.253799	0.130749	0.00881341	0.0279345	0.0396417
HCA_Mou_10827183_CCCATACTCACTCCTG-Sanger	Supporting	CoelEpi	0.286155	0.0220049	0.0655471	0.0432484	0.00865842	0.137117	0.159855	0.00653546	0.100556	0.170324
HCA_Mou_10827183_CCCTCCTAGCTCAACT-Sanger	CoelEpi_Lhx9	CoelEpi	0.835533	0.0224349	0.0219051	0.0046175	0.0187197	0.0420998	0.0286895	0.00341667	0.00910199	0.0134818
HCA_Mou_10827183_CCCTCCTAGGCCCTCA-Sanger	Supporting	Erythroid	0.0613147	0.0425221	0.0689584	0.388407	0.0310759	0.0196667	0.116333	0.0125017	0.041448	0.217773
HCA_Mou_10827183_CCCTCCTAGTGGTAGC-Sanger	CoelEpi_Lhx9	CoelEpi	0.309079	0.222286	0.0724159	0.0154784	0.0162406	0.100719	0.115502	0.00793248	0.0602463	0.0800999
HCA_Mou_10827183_CCCTCCTCAATGCCAT-Sanger	Mesenchymal_Gata2	Mesenchymal_GATA2	0.315579	0.0730884	0.0289531	0.00837094	0.0130627	0.30853	0.0667471	0.0217851	0.140262	0.0236216
HCA_Mou_10827183_CCCTCCTGTACGAAAT-Sanger	CoelEpi_Gata2	PV	0.0844958	0.0956763	0.0448689	0.00880283	0.0805953	0.191156	0.107575	0.0226529	0.332538	0.0316393
HCA_Mou_10827183_CCCTCCTGTAGCTAAA-Sanger	Supporting	CoelEpi	0.398162	0.0335145	0.18444	0.0254305	0.011752	0.184299	0.0592019	0.00753626	0.0409285	0.0547351
HCA_Mou_10827183_CCCTCCTGTATGCTTG-Sanger	CoelEpi_Lhx9	CoelEpi	0.803455	0.0242058	0.0544129	0.0117192	0.00864275	0.0192521	0.0282564	0.00284168	0.0320954	0.0151191
HCA_Mou_10827183_CCCTCCTGTATTCTCT-Sanger	CoelEpi_Lhx9	CoelEpi	0.632972	0.00998274	0.206571	0.00469012	0.0136768	0.0682852	0.0425806	0.00242745	0.0127093	0.00610489
HCA_Mou_10827183_CCCTCCTTCTCTTGAT-Sanger	Supporting	CoelEpi	0.364366	0.0298475	0.0439944	0.0380301	0.023285	0.0440485	0.183129	0.00754346	0.0591832	0.206572
HCA_Mou_10827183_CCGGGATAGCGACGTA-Sanger	Mesenchymal_Lhx9	Mesenchymal_GATA2	0.232226	0.0103924	0.0249094	0.00830084	0.0127404	0.301942	0.287192	0.00497228	0.0787103	0.0386144
HCA_Mou_10827183_CCGGGATAGCGAGAAA-Sanger	CoelEpi_Gata2	CoelEpi	0.845937	0.00751226	0.00523585	0.0034209	0.00846676	0.0777181	0.0296554	0.00318127	0.014098	0.00477415
HCA_Mou_10827183_CCGGGATAGCTCCTTC-Sanger	CoelEpi_Gata2	Mesenchymal_GATA2	0.256224	0.0370638	0.0448579	0.00644274	0.0512157	0.39772	0.0973163	0.0484309	0.0330717	0.0276571
HCA_Mou_10827183_CCGGGATCAGACAGGT-Sanger	Mesenchymal_Gata2	Mesenchymal_GATA2	0.145939	0.03684	0.0174226	0.00809066	0.0434732	0.336468	0.0806655	0.260259	0.0535964	0.0172454
HCA_Mou_10827183_CCGGGATCAGCCACCA-Sanger	CoelEpi_Gata2	CoelEpi	0.449197	0.0663385	0.00698204	0.00756566	0.0105371	0.355422	0.0390968	0.00628055	0.0475685	0.0110117
HCA_Mou_10827183_CCGGGATGTACGAAAT-Sanger	Mesenchymal_Lhx9	CoelEpi	0.505857	0.0133804	0.16286	0.00709954	0.0141409	0.0375337	0.180576	0.00754916	0.010854	0.0601485
HCA_Mou_10827183_CCGGGATGTGGCTCCA-Sanger	CoelEpi_Lhx9	CoelEpi	0.509472	0.173604	0.0506987	0.0135076	0.0192486	0.0834197	0.0716192	0.0106407	0.0414727	0.0263175
HCA_Mou_10827183_CCGGGATGTTCGGGCT-Sanger	Mesenchymal_Crabp1	Mesenchymal_GATA2	0.12762	0.204064	0.0377434	0.00901258	0.0630498	0.388515	0.072098	0.0230191	0.0504358	0.0244421
HCA_Mou_10827183_CCGGGATTCAGGCGAA-Sanger	Mesenchymal_Gata2	Mesenchymal_GATA2	0.270741	0.0274067	0.0420214	0.0160094	0.0297244	0.485035	0.042593	0.0510647	0.0292067	0.00619786
HCA_Mou_10827183_CCGGGATTCGCATGGC-Sanger	Neural	Neural	0.000170013	0.000226673	0.000660386	0.00054848	0.00144125	0.000123022	0.00015051	0.996281	0.000255592	0.000142972
HCA_Mou_10827183_CCGGTAGCAGGTTTCA-Sanger	Supporting	PV	0.113349	0.0109675	0.0224776	0.019592	0.00801766	0.0102219	0.0538339	0.00587683	0.569814	0.185849
HCA_Mou_10827183_CCGGTAGCATCTATGG-Sanger	Supporting	CoelEpi	0.584518	0.0689956	0.0760454	0.0266891	0.0221077	0.0261231	0.109353	0.0180075	0.0325823	0.0355786
HCA_Mou_10827183_CCGGTAGGTAACGACG-Sanger	Mesenchymal_Gata2	Mesenchymal_GATA2	0.111686	0.0808505	0.115982	0.0149604	0.0140913	0.505104	0.0503675	0.0113259	0.0717123	0.0239195
HCA_Mou_10827183_CCGGTAGGTCAGTGGA-Sanger	Epithelial_Wnt7a	CoelEpi	0.675868	0.0213047	0.197273	0.00692701	0.0115531	0.0245159	0.0181863	0.00756836	0.0295436	0.00726
HCA_Mou_10827183_CCGGTAGGTCTTCAAG-Sanger	Supporting	Epithelial	0.070527	0.028915	0.471895	0.0258716	0.0227907	0.0752149	0.0826008	0.00744516	0.173593	0.0411464
HCA_Mou_10827183_CCGGTAGGTGTGACCC-Sanger	CoelEpi_Gata2	CoelEpi	0.69556	0.0350977	0.0322172	0.00577351	0.00586105	0.161849	0.0264781	0.00650287	0.00951764	0.0211427
HCA_Mou_10827183_CCGGTAGTCATCGCTC-Sanger	Supporting	CoelEpi	0.330193	0.0836482	0.0822044	0.015461	0.0308403	0.0855489	0.213104	0.0110466	0.0488432	0.0991098
HCA_Mou_10827183_CCGGTAGTCCAAGCCG-Sanger	CoelEpi_Gata2	CoelEpi	0.939963	0.0138788	0.00653215	0.00459955	0.00512763	0.00687006	0.00843184	0.00201459	0.00741319	0.0051688
HCA_Mou_10827183_CCGTACTAGGATTCGG-Sanger	Supporting	CoelEpi	0.289453	0.0128152	0.582322	0.0107704	0.0253855	0.00691263	0.035513	0.00535956	0.00837508	0.023094
HCA_Mou_10827183_CCGTACTAGGCAGGTT-Sanger	Endothelial	Endothelial	0.000468144	0.964834	0.0027918	0.00043183	0.0268717	0.000102717	0.000442318	0.00115223	0.0024386	0.000466936
HCA_Mou_10827183_CCGTACTAGGGCACTA-Sanger	Erythroid	Erythroid	0.000176706	0.000208959	0.000265605	0.996557	0.00174229	0.000248358	0.000261181	7.0234e-05	0.000304976	0.00016515
HCA_Mou_10827183_CCGTACTAGTGTCTCA-Sanger	Endothelial	Endothelial	0.000890537	0.980378	0.00179743	0.000435028	0.0132618	0.000119243	0.000273675	0.000558092	0.00199193	0.000293742
HCA_Mou_10827183_CCGTACTCAAACTGTC-Sanger	Supporting	CoelEpi	0.412915	0.0314411	0.0262138	0.0351503	0.0933848	0.0330677	0.100664	0.00721736	0.215749	0.0441964
HCA_Mou_10827183_CCGTACTCAAGGTTTC-Sanger	Mesenchymal_Gata2	Mesenchymal_LHX9	0.123761	0.0769078	0.166265	0.0168243	0.0157824	0.264441	0.293629	0.00631495	0.024095	0.0119801
HCA_Mou_10827183_CCGTACTCACATTTCT-Sanger	Supporting	CoelEpi	0.543873	0.0269911	0.0375543	0.0355513	0.0788964	0.0371291	0.0764517	0.0107045	0.0620413	0.0908074
HCA_Mou_10827183_CCGTACTCAGTCTTCC-Sanger	CoelEpi_Lhx9	CoelEpi	0.810426	0.00695901	0.0109022	0.00647128	0.0145382	0.0382343	0.0869654	0.00264058	0.00780646	0.0150564
HCA_Mou_10827183_CCGTACTCATGCAATC-Sanger	Mesenchymal_Crabp1	Mesenchymal_GATA2	0.214225	0.0755083	0.0319667	0.0137924	0.0198154	0.462782	0.0770607	0.0180753	0.0775533	0.0092211
HCA_Mou_10827183_CCGTACTCATTTCAGG-Sanger	CoelEpi_Lhx9	CoelEpi	0.364907	0.0449671	0.0542863	0.0102716	0.0101717	0.0422163	0.201157	0.00818929	0.205362	0.0584716
HCA_Mou_10827183_CCGTACTGTAGGGTAC-Sanger	Supporting	CoelEpi	0.394976	0.0379795	0.0382685	0.0277783	0.020133	0.0378739	0.126286	0.00750397	0.0520865	0.257114
HCA_Mou_10827183_CCGTACTGTGAGGGTT-Sanger	Mesenchymal_Gata2	Mesenchymal_LHX9	0.104888	0.0336666	0.219861	0.0348735	0.0272597	0.0462422	0.235944	0.00605276	0.260554	0.0306582
HCA_Mou_10827183_CCGTACTGTTTCGCTC-Sanger	Mesenchymal_Gata2	CoelEpi	0.397438	0.0766618	0.0179663	0.0116945	0.0179187	0.286019	0.127305	0.0232014	0.0257346	0.0160612
HCA_Mou_10827183_CCGTACTTCTCTAGGA-Sanger	Supporting	PV	0.231805	0.0305163	0.0277505	0.0298512	0.0119158	0.0256458	0.067365	0.00731636	0.440438	0.127396
HCA_Mou_10827183_CCGTACTTCTTGTTTG-Sanger	CoelEpi_Lhx9	CoelEpi	0.53676	0.0326158	0.218649	0.0143815	0.0186869	0.0455713	0.0606657	0.00671757	0.0220989	0.0438539
HCA_Mou_10827183_CCGTGGAAGGATGCGT-Sanger	CoelEpi_Lhx9	CoelEpi	0.813055	0.0182004	0.00834374	0.0105213	0.0183338	0.0460185	0.0599085	0.00372953	0.013379	0.00851028
HCA_Mou_10827183_CCGTGGAAGGTCGGAT-Sanger	Mesenchymal_Lhx9	CoelEpi	0.409323	0.0618673	0.095162	0.00921922	0.00750319	0.271902	0.0701155	0.00408932	0.0454381	0.0253805
HCA_Mou_10827183_CCGTGGACAACACCTA-Sanger	Supporting	PV	0.0850882	0.0339407	0.0496689	0.0829925	0.0279661	0.0662637	0.0577399	0.0141824	0.519874	0.0622834
HCA_Mou_10827183_CCGTGGACAAGGGTCA-Sanger	Supporting	Supporting	0.0393577	0.00646731	0.0909107	0.00921775	0.00372821	0.003361	0.25095	0.00246376	0.0031343	0.590409
HCA_Mou_10827183_CCGTGGACACGGCCAT-Sanger	Mesenchymal_Gata2	CoelEpi	0.692421	0.0108188	0.0526706	0.00984365	0.0177807	0.0580681	0.0377489	0.0969255	0.007977	0.0157452
HCA_Mou_10827183_CCGTGGACATAGAAAC-Sanger	CoelEpi_Gata2	CoelEpi	0.506961	0.164436	0.0470652	0.0113819	0.0113238	0.130533	0.0542464	0.0100783	0.0186532	0.0453211
HCA_Mou_10827183_CCGTGGAGTACCCAAT-Sanger	Epithelial	Mesenchymal_LHX9	0.126306	0.008808	0.0104806	0.00473541	0.00888696	0.155892	0.61161	0.00811769	0.0335847	0.031579
HCA_Mou_10827183_CCGTGGAGTCCTCTTG-Sanger	Supporting	CoelEpi	0.311552	0.0178681	0.0271691	0.0302212	0.0326575	0.131906	0.257698	0.00991993	0.0519178	0.129091
HCA_Mou_10827183_CCGTGGAGTTTCGCTC-Sanger	CoelEpi_Lhx9	Epithelial	0.122643	0.0296334	0.425947	0.128124	0.0234246	0.0966105	0.0468854	0.00648076	0.0990728	0.0211785
HCA_Mou_10827183_CCGTTCAAGATCTGCT-Sanger	CoelEpi_Gata2	CoelEpi	0.832987	0.0153296	0.00714393	0.00409275	0.00692583	0.0854142	0.0261535	0.00323058	0.00915362	0.00956898
HCA_Mou_10827183_CCGTTCAAGCAATATG-Sanger	CoelEpi_Lhx9	Mesenchymal_LHX9	0.228938	0.218362	0.0683786	0.0118782	0.00757325	0.0225479	0.274905	0.00821889	0.014132	0.145066
HCA_Mou_10827183_CCGTTCAAGCAGACTG-Sanger	Epithelial	Epithelial	0.0210004	0.0285025	0.813023	0.0320196	0.0101898	0.0105623	0.00828288	0.00562031	0.0521835	0.018616
HCA_Mou_10827183_CCGTTCAAGTGTACTC-Sanger	Supporting	CoelEpi	0.320751	0.00802059	0.0221893	0.0288575	0.0311442	0.011295	0.0599576	0.00652013	0.29172	0.219545
HCA_Mou_10827183_CCGTTCACAAGGTTTC-Sanger	Mesenchymal_Gata2	Mesenchymal_GATA2	0.45986	0.00993786	0.00842358	0.0100146	0.00573673	0.421941	0.0416811	0.00690111	0.0103504	0.0251537
HCA_Mou_10827183_CCGTTCACACGAAAGC-Sanger	CoelEpi_Gata2	CoelEpi	0.832656	0.0157299	0.00490297	0.00492279	0.00586164	0.0822767	0.031125	0.0114236	0.00364779	0.00745356
HCA_Mou_10827183_CCGTTCACAGTAGAGC-Sanger	Endothelial	Endothelial	0.000383496	0.988879	0.00123754	0.00021223	0.00707368	0.00010135	0.000293833	0.000349144	0.00114879	0.000320656
HCA_Mou_10827183_CCGTTCACATCGGTTA-Sanger	CoelEpi_Lhx9	CoelEpi	0.194362	0.10004	0.0527059	0.126347	0.0410698	0.067528	0.159699	0.0111683	0.176349	0.0707307
HCA_Mou_10827183_CCGTTCAGTCAGTGGA-Sanger	CoelEpi_Gata2	CoelEpi	0.95352	0.0074054	0.00346156	0.00674622	0.00821708	0.00766396	0.00638747	0.00188687	0.00183372	0.00287785
HCA_Mou_10827183_CCGTTCAGTCTCTTTA-Sanger	Mesenchymal_Gata2	Mesenchymal_GATA2	0.0632441	0.0280462	0.0972913	0.011705	0.0263518	0.545026	0.0680772	0.0064771	0.140581	0.0132005
HCA_Mou_10827183_CCGTTCAGTGATAAAC-Sanger	CoelEpi_Lhx9	CoelEpi	0.512278	0.0200301	0.14586	0.0356045	0.0143851	0.0156626	0.159572	0.00848931	0.0120099	0.0761089
HCA_Mou_10827183_CCGTTCAGTGTAACGG-Sanger	Erythroid	Erythroid	0.000163765	0.000244313	0.000316168	0.996426	0.00170665	0.000302954	0.000214415	8.67564e-05	0.000387833	0.000151267
HCA_Mou_10827183_CCGTTCATCACCCGAG-Sanger	Supporting	CoelEpi	0.146932	0.0264945	0.3354	0.0366251	0.0339053	0.0211157	0.134085	0.0155548	0.0428286	0.207059
HCA_Mou_10827183_CCTAAAGAGTGTACGG-Sanger	Mesenchymal_Gata2	Mesenchymal_LHX9	0.0964171	0.00952388	0.0253424	0.00550134	0.017086	0.173295	0.544489	0.0837261	0.0184234	0.026195
HCA_Mou_10827183_CCTAAAGCAAGCGATG-Sanger	CoelEpi_Lhx9	CoelEpi	0.743201	0.0222274	0.0255505	0.016587	0.00613866	0.0804375	0.0639951	0.00294088	0.011224	0.0276984
HCA_Mou_10827183_CCTAAAGCACCGAAAG-Sanger	Mesenchymal_Gata2	CoelEpi	0.628664	0.0109507	0.0140132	0.00461871	0.0101339	0.225727	0.0430894	0.0413338	0.00616933	0.0153001
HCA_Mou_10827183_CCTAAAGCAGGCAGTA-Sanger	CoelEpi_Lhx9	CoelEpi	0.525177	0.0283213	0.0731781	0.0148768	0.0137045	0.290874	0.0277165	0.00534319	0.0124241	0.00838424
HCA_Mou_10827183_CCTAAAGCATGGTCTA-Sanger	Supporting	Supporting	0.229811	0.0288909	0.00949258	0.00454106	0.0555634	0.00907029	0.0375101	0.0117746	0.00582381	0.607523
HCA_Mou_10827183_CCTAAAGGTCCTAGCG-Sanger	CoelEpi_Gata2	CoelEpi	0.451975	0.103368	0.0274342	0.00824533	0.0269374	0.198997	0.112593	0.022571	0.0252628	0.022616
HCA_Mou_10827183_CCTAAAGGTCGTGGCT-Sanger	Mesenchymal_Gata2	Mesenchymal_LHX9	0.136402	0.0332273	0.0150775	0.0142983	0.009688	0.244093	0.374566	0.00452657	0.121469	0.0466529
HCA_Mou_10827183_CCTAAAGGTGCAGGTA-Sanger	Supporting	Mesenchymal_GATA2	0.2599	0.09681	0.114227	0.0157513	0.0451536	0.285046	0.0965391	0.00647291	0.038708	0.0413923
HCA_Mou_10827183_CCTAAAGGTGGCAAAC-Sanger	CoelEpi_Gata2	CoelEpi	0.463042	0.0858471	0.0321034	0.0160985	0.0171689	0.32572	0.0246471	0.0129595	0.0131351	0.00927813
HCA_Mou_10827183_CCTAAAGGTTTAAGCC-Sanger	Mesenchymal_Lhx9	Mesenchymal_GATA2	0.145094	0.0194696	0.0117795	0.00766738	0.0164941	0.570301	0.0717976	0.0027439	0.138887	0.0157654
HCA_Mou_10827183_CCTAAAGTCATCATTC-Sanger	Mesenchymal_Crabp1	Mesenchymal_LHX9	0.169506	0.0259998	0.286793	0.00624586	0.00875457	0.0185451	0.362822	0.00974893	0.016001	0.0955839
HCA_Mou_10827183_CCTAAAGTCCCAAGAT-Sanger	CoelEpi_Lhx9	CoelEpi	0.887647	0.0111697	0.0126113	0.0163399	0.00867996	0.00804021	0.0375737	0.00242544	0.00405678	0.0114564
HCA_Mou_10827183_CCTACACCACATAACC-Sanger	Epithelial_Wnt7a	CoelEpi	0.506705	0.0366008	0.0377396	0.0205403	0.00776855	0.23147	0.072062	0.00704129	0.0525113	0.0275612
HCA_Mou_10827183_CCTACACCATTTCAGG-Sanger	Supporting	CoelEpi	0.756411	0.00950013	0.0236832	0.0100366	0.0145376	0.00729372	0.0563266	0.00494644	0.00565204	0.111613
HCA_Mou_10827183_CCTACACGTTAGATGA-Sanger	CoelEpi_Lhx9	CoelEpi	0.543911	0.0417016	0.0508801	0.0783668	0.0253644	0.0809185	0.119251	0.0109711	0.0230376	0.0255988
HCA_Mou_10827183_CCTACACGTTCCACAA-Sanger	Mesenchymal_Gata2	Mesenchymal_GATA2	0.067938	0.0225177	0.0345532	0.00992743	0.0214904	0.565043	0.108509	0.00773878	0.142977	0.019305
HCA_Mou_10827183_CCTACACGTTCGAATC-Sanger	CoelEpi_Lhx9	CoelEpi	0.603324	0.0302852	0.0143504	0.00567296	0.0133266	0.0426573	0.237871	0.00340493	0.00869691	0.0404107
HCA_Mou_10827183_CCTACACTCCCTCAGT-Sanger	Supporting	Mesenchymal_GATA2	0.135786	0.0729607	0.278177	0.0666274	0.0335858	0.284241	0.0444294	0.020638	0.0409115	0.0226432
HCA_Mou_10827183_CCTACACTCCTCGCAT-Sanger	Supporting	PV	0.0853245	0.0264862	0.11956	0.0230829	0.176384	0.0314391	0.105004	0.0172316	0.303751	0.111737
HCA_Mou_10827183_CCTACACTCGTCCAGG-Sanger	Mesenchymal_Gata2	CoelEpi	0.271483	0.0561498	0.0619137	0.00569039	0.0296322	0.0493212	0.22636	0.100406	0.111002	0.0880413
HCA_Mou_10827183_CCTACACTCTGCTGTC-Sanger	Supporting	CoelEpi	0.245226	0.0391818	0.216211	0.131697	0.0891024	0.0418198	0.0783876	0.0215626	0.0385493	0.0982626
HCA_Mou_10827183_CCTACCAAGATATGCA-Sanger	Mesenchymal_Crabp1	Mesenchymal_GATA2	0.141412	0.0397508	0.0180338	0.010675	0.0561603	0.383996	0.279174	0.0123551	0.0341938	0.0242479
HCA_Mou_10827183_CCTACCAAGCGATTCT-Sanger	Erythroid	Erythroid	0.000202403	0.000215879	0.000338181	0.995349	0.00252425	0.000313797	0.000428193	0.000100742	0.000267281	0.000260278
HCA_Mou_10827183_CCTACCAAGCTAGTGG-Sanger	Supporting	CoelEpi	0.559906	0.0129222	0.0363101	0.00404453	0.00720616	0.0271393	0.261279	0.00251364	0.0251303	0.0635489
HCA_Mou_10827183_CCTACCACAAGTTCTG-Sanger	Mesenchymal_Gata2	PV	0.0883207	0.0410706	0.0340317	0.0111456	0.035497	0.231637	0.0658052	0.009052	0.461953	0.0214876
HCA_Mou_10827183_CCTACCACATCATCCC-Sanger	CoelEpi_Gata2	CoelEpi	0.658398	0.0180967	0.0188952	0.00553493	0.0106787	0.104599	0.116046	0.0298896	0.00990634	0.0279559
HCA_Mou_10827183_CCTACCAGTCATCGGC-Sanger	Supporting	CoelEpi	0.282553	0.0362529	0.0366027	0.0292638	0.024516	0.0478421	0.078238	0.00624283	0.401243	0.0572451
HCA_Mou_10827183_CCTACCAGTCTAACGT-Sanger	Mesenchymal_Crabp1	Mesenchymal_GATA2	0.0377969	0.0649986	0.0227256	0.0284652	0.0302874	0.593939	0.0984493	0.00639002	0.104112	0.0128355
HCA_Mou_10827183_CCTACCAGTTGGTAAA-Sanger	Mesenchymal_Gata2	Mesenchymal_GATA2	0.116467	0.103956	0.0589808	0.00778156	0.0218501	0.20085	0.17285	0.0338151	0.266501	0.016948
HCA_Mou_10827183_CCTACCATCCCAACGG-Sanger	Mesenchymal_Gata2	Endothelial	0.0752767	0.249201	0.116301	0.010247	0.0359792	0.14264	0.0890907	0.00694972	0.260381	0.0139346
HCA_Mou_10827183_CCTAGCTAGAATCTCC-Sanger	Supporting	CoelEpi	0.119718	0.0410348	0.0505799	0.0440292	0.058061	0.0680217	0.188649	0.0398113	0.186544	0.203551
HCA_Mou_10827183_CCTAGCTAGACACTAA-Sanger	Mesenchymal_Gata2	PV	0.0125104	0.0451674	0.00613555	0.00376678	0.0100756	0.0273995	0.0146918	0.0154196	0.860239	0.00459399
HCA_Mou_10827183_CCTAGCTAGATGTTAG-Sanger	Endothelial	Endothelial	0.000460626	0.945133	0.00736507	0.000807089	0.03973	0.000247829	0.000541389	0.00141211	0.00392212	0.00038099
HCA_Mou_10827183_CCTAGCTAGCCACGTC-Sanger	CoelEpi_Lhx9	CoelEpi	0.576169	0.13403	0.0666336	0.0123266	0.0135637	0.0158485	0.104402	0.0070188	0.0170001	0.0530081
HCA_Mou_10827183_CCTAGCTCAAGGACAC-Sanger	CoelEpi_Lhx9	Mesenchymal_LHX9	0.278183	0.0796603	0.0200944	0.00645884	0.0122907	0.126894	0.381758	0.00427855	0.0196017	0.0707814
HCA_Mou_10827183_CCTAGCTCACAGACTT-Sanger	Supporting	CoelEpi	0.638324	0.0137761	0.0164111	0.012287	0.0114293	0.0360483	0.0619624	0.00996576	0.155745	0.0440515
HCA_Mou_10827183_CCTAGCTCAGGACCCT-Sanger	Mesenchymal_Gata2	Mesenchymal_GATA2	0.15304	0.0361951	0.070427	0.0109389	0.0117349	0.204305	0.195252	0.0101519	0.22491	0.0830452
HCA_Mou_10827183_CCTAGCTGTCCGAATT-Sanger	CoelEpi_Lhx9	Endothelial	0.0921201	0.739294	0.0232721	0.00551588	0.0219308	0.0257745	0.0412765	0.00590957	0.027087	0.0178194
HCA_Mou_10827183_CCTAGCTGTTCCGGCA-Sanger	CoelEpi_Lhx9	CoelEpi	0.505334	0.0567886	0.0292909	0.088111	0.0481067	0.102289	0.0759844	0.00861558	0.0418774	0.0436016
HCA_Mou_10827183_CCTAGCTTCCTCATTA-Sanger	Supporting	CoelEpi	0.351545	0.15555	0.204349	0.019194	0.0217341	0.131585	0.0414681	0.01005	0.0267111	0.0378133
HCA_Mou_10827183_CCTAGCTTCGCGCCAA-Sanger	Mesenchymal_Gata2	Mesenchymal_GATA2	0.0173521	0.0233884	0.0078993	0.00521853	0.013002	0.638181	0.141064	0.00538844	0.134708	0.0137983
HCA_Mou_10827183_CCTATTAAGGTGCTAG-Sanger	CoelEpi_Lhx9	CoelEpi	0.444484	0.0596457	0.0313339	0.0151566	0.0396719	0.194251	0.11372	0.00643121	0.0327393	0.0625668
HCA_Mou_10827183_CCTATTACACAACGTT-Sanger	Mesenchymal_Gata2	CoelEpi	0.310178	0.0206301	0.0322434	0.00321438	0.00824344	0.29261	0.216384	0.0527208	0.0284781	0.0352976
HCA_Mou_10827183_CCTATTACACAGCCCA-Sanger	Supporting	CoelEpi	0.262505	0.0330175	0.0441844	0.0380653	0.0124033	0.0846435	0.138305	0.00601134	0.308309	0.072555
HCA_Mou_10827183_CCTATTACATTGTGCA-Sanger	Mesenchymal_Gata2	CoelEpi	0.561273	0.0118547	0.0266734	0.00794037	0.00787916	0.219637	0.109493	0.0130044	0.0131963	0.0290482
HCA_Mou_10827183_CCTATTAGTACATGTC-Sanger	Mesenchymal_Lhx9	Mesenchymal_GATA2	0.0993671	0.0225856	0.20835	0.00724249	0.0114084	0.545092	0.0521945	0.00463989	0.0306658	0.0184544
HCA_Mou_10827183_CCTATTAGTCAGATAA-Sanger	Supporting	Mesenchymal_LHX9	0.15484	0.00884938	0.0126352	0.00526177	0.00859976	0.167414	0.569407	0.0123175	0.0142921	0.0463839
HCA_Mou_10827183_CCTATTAGTTGAGTTC-Sanger	Supporting	PV	0.139053	0.0357474	0.101264	0.0777641	0.0265728	0.0703235	0.0314976	0.0078559	0.483665	0.0262564
HCA_Mou_10827183_CCTATTATCAACGGCC-Sanger	CoelEpi_Lhx9	Epithelial	0.0832182	0.0330442	0.746472	0.0111359	0.0172138	0.0192658	0.0399177	0.00355424	0.015588	0.0305903
HCA_Mou_10827183_CCTATTATCTGGGCCA-Sanger	Supporting	Epithelial	0.0434064	0.0148151	0.411974	0.070863	0.0425566	0.0307256	0.176205	0.00784611	0.0252361	0.176371
HCA_Mou_10827183_CCTCAGTAGTGCTGCC-Sanger	Mesenchymal_Lhx9	CoelEpi	0.345055	0.0185379	0.0635389	0.00479869	0.0125948	0.122681	0.3387	0.00407417	0.0188274	0.0711912
HCA_Mou_10827183_CCTCAGTCAGCTCGAC-Sanger	Supporting	Supporting	0.0439946	0.0163153	0.199178	0.0140642	0.0691926	0.00747349	0.103505	0.0088731	0.00737934	0.530025
HCA_Mou_10827183_CCTCAGTCATAAAGGT-Sanger	Mesenchymal_Gata2	Mesenchymal_GATA2	0.176728	0.0651006	0.0513519	0.0390639	0.0880125	0.332933	0.103388	0.0290392	0.0976736	0.0167094
HCA_Mou_10827183_CCTCAGTCATTAACCG-Sanger	CoelEpi_Lhx9	CoelEpi	0.744159	0.0281023	0.00757908	0.00770748	0.0259806	0.0683743	0.0963507	0.00600212	0.0078571	0.00788701
HCA_Mou_10827183_CCTCAGTGTAGAGTGC-Sanger	Mesenchymal_Gata2	CoelEpi	0.635482	0.0100261	0.0077525	0.00346227	0.0136529	0.227048	0.0443396	0.0424214	0.00568856	0.0101259
HCA_Mou_10827183_CCTCAGTGTAGCCTCG-Sanger	Supporting	Supporting	0.106706	0.00468144	0.00765251	0.00337474	0.00691166	0.00119962	0.0756261	0.00459558	0.00181356	0.787439
HCA_Mou_10827183_CCTCAGTGTTAAGAAC-Sanger	Mesenchymal_Gata2	Mesenchymal_GATA2	0.0543896	0.06528	0.0430792	0.00733232	0.0118827	0.626284	0.0182252	0.0283101	0.138198	0.007019
HCA_Mou_10827183_CCTCAGTTCAGAGACG-Sanger	Mesenchymal_Gata2	Mesenchymal_GATA2	0.0615964	0.0240955	0.390141	0.0146345	0.0321644	0.353666	0.0456773	0.00570865	0.0585969	0.013719
HCA_Mou_10827183_CCTCTGAAGGGTCGAT-Sanger	Mesenchymal_Gata2	CoelEpi	0.341602	0.154376	0.0283153	0.00935135	0.0331433	0.251548	0.104103	0.0143811	0.0379573	0.025223
HCA_Mou_10827183_CCTCTGAAGTGCCAGA-Sanger	CoelEpi_Lhx9	CoelEpi	0.57388	0.0885548	0.097942	0.00911965	0.026638	0.0327811	0.111368	0.00664115	0.0208167	0.0322583
HCA_Mou_10827183_CCTCTGACAATACGCT-Sanger	Mesenchymal_Gata2	Mesenchymal_GATA2	0.0471914	0.0787626	0.0127574	0.00821486	0.0132456	0.603113	0.0226248	0.0161343	0.192113	0.00584291
HCA_Mou_10827183_CCTCTGACATATACGC-Sanger	Endothelial	Endothelial	0.000679278	0.71086	0.0133718	0.00223088	0.26041	0.000373698	0.000784474	0.00344375	0.00727236	0.000574499
HCA_Mou_10827183_CCTCTGACATGGAATA-Sanger	Mesenchymal_Gata2	Mesenchymal_GATA2	0.18318	0.0400943	0.0608246	0.0143706	0.0172511	0.327805	0.0525906	0.0185992	0.269295	0.0159904
HCA_Mou_10827183_CCTCTGAGTCACTTCC-Sanger	CoelEpi_Gata2	CoelEpi	0.6523	0.0584881	0.0341864	0.00608039	0.0274146	0.111542	0.0634388	0.00828389	0.0169848	0.0212812
HCA_Mou_10827183_CCTCTGAGTTGTACAC-Sanger	Mesenchymal_Gata2	Mesenchymal_GATA2	0.0197568	0.00825106	0.0115216	0.00492452	0.0130406	0.841542	0.0340799	0.00530137	0.0574416	0.00414046
HCA_Mou_10827183_CCTCTGATCCAAGCCG-Sanger	Mesenchymal_Lhx9	CoelEpi	0.138214	0.218737	0.226926	0.0133383	0.0281628	0.183043	0.0248683	0.0116476	0.143939	0.0111243
HCA_Mou_10827183_CCTCTGATCCGTAGGC-Sanger	Epithelial_Wnt7a	Supporting	0.0588244	0.0161386	0.402111	0.00619211	0.0567481	0.0117316	0.0829666	0.0659331	0.0129208	0.286433
HCA_Mou_10827183_CCTTACGAGCAGACTG-Sanger	Epithelial	CoelEpi	0.188744	0.0399013	0.143207	0.123306	0.0286879	0.174129	0.0920315	0.0407517	0.124889	0.0443516
HCA_Mou_10827183_CCTTACGAGCTGCCCA-Sanger	Mesenchymal_Lhx9	Mesenchymal_GATA2	0.15203	0.0559646	0.1156	0.00739622	0.00915247	0.320488	0.210382	0.00388231	0.0589866	0.0661183
HCA_Mou_10827183_CCTTACGAGGTCGGAT-Sanger	Mesenchymal_Gata2	Mesenchymal_GATA2	0.144382	0.00262848	0.00491383	0.00394167	0.0116055	0.673255	0.143016	0.00164522	0.012102	0.00251073
HCA_Mou_10827183_CCTTACGCAACGATCT-Sanger	Supporting	CoelEpi	0.3109	0.014181	0.127128	0.0309213	0.0201902	0.00955738	0.11955	0.00675714	0.0116218	0.349193
HCA_Mou_10827183_CCTTACGCACAGAGGT-Sanger	CoelEpi_Lhx9	CoelEpi	0.657115	0.0130482	0.0115665	0.0243081	0.0237344	0.106071	0.134243	0.00477912	0.0116743	0.0134598
HCA_Mou_10827183_CCTTACGCATGCGCAC-Sanger	CoelEpi_Lhx9	CoelEpi	0.624454	0.0489094	0.0710886	0.00678476	0.011686	0.112282	0.0428068	0.00432643	0.0605505	0.0171113
HCA_Mou_10827183_CCTTACGGTGCCTGCA-Sanger	CoelEpi_Gata2	CoelEpi	0.464134	0.0131492	0.0188566	0.00372653	0.0150507	0.32556	0.0887531	0.0111764	0.0184698	0.0411237
HCA_Mou_10827183_CCTTACGGTTCAGCGC-Sanger	Supporting	Supporting	0.143458	0.0206995	0.0438154	0.039146	0.0152555	0.0271993	0.262658	0.00518393	0.137823	0.304761
HCA_Mou_10827183_CCTTACGGTTCGGCAC-Sanger	CoelEpi_Lhx9	Epithelial	0.20471	0.0233486	0.583191	0.0137801	0.0206947	0.020994	0.0819584	0.00768687	0.0317474	0.0118883
HCA_Mou_10827183_CCTTACGTCACTGGGC-Sanger	Mesenchymal_Gata2	CoelEpi	0.410723	0.187639	0.0594711	0.012125	0.0138126	0.0587461	0.084397	0.0937892	0.0557277	0.0235689
HCA_Mou_10827183_CCTTACGTCCGAAGAG-Sanger	CoelEpi_Lhx9	CoelEpi	0.842717	0.0118527	0.00800748	0.00468857	0.0111334	0.0426568	0.0634535	0.00187067	0.00583452	0.00778534
HCA_Mou_10827183_CCTTACGTCCGTCATC-Sanger	CoelEpi_Lhx9	CoelEpi	0.407607	0.121269	0.118665	0.00866427	0.015851	0.180742	0.0534694	0.00480529	0.0597599	0.0291674
HCA_Mou_10827183_CCTTCCCAGGAGTCTG-Sanger	CoelEpi_Lhx9	CoelEpi	0.909116	0.00546781	0.00609925	0.00525924	0.00624829	0.00472055	0.0522905	0.00106443	0.00285929	0.00687476
HCA_Mou_10827183_CCTTCCCAGTAATCCC-Sanger	Supporting	CoelEpi	0.689881	0.0326717	0.0324033	0.0154538	0.038822	0.0448202	0.0739506	0.00509479	0.0244102	0.0424924
HCA_Mou_10827183_CCTTCCCAGTACGCCC-Sanger	Supporting	Mesenchymal_GATA2	0.112192	0.0555603	0.0639421	0.00772025	0.00727847	0.550831	0.0367333	0.00592619	0.152322	0.00749392
HCA_Mou_10827183_CCTTCCCAGTATTGGA-Sanger	Mesenchymal_Gata2	PV	0.105346	0.0341025	0.0968438	0.0123726	0.0371829	0.170081	0.0424661	0.108878	0.37025	0.0224768
HCA_Mou_10827183_CCTTCCCAGTCATCCA-Sanger	Supporting	Epithelial	0.0523941	0.0215718	0.804692	0.00733707	0.0248783	0.00895505	0.037134	0.0060891	0.00535656	0.0315916
HCA_Mou_10827183_CCTTCCCCAAGGTTCT-Sanger	CoelEpi_Lhx9	CoelEpi	0.662723	0.133732	0.0504121	0.0171414	0.0140373	0.0332147	0.0411559	0.0054334	0.0154973	0.0266524
HCA_Mou_10827183_CCTTCCCCACGGCTAC-Sanger	Supporting	Supporting	0.164535	0.0151853	0.0224458	0.0170626	0.0258622	0.0127476	0.22972	0.00827789	0.0296876	0.474476
HCA_Mou_10827183_CCTTCCCGTGTGGTTT-Sanger	CoelEpi_Lhx9	Mesenchymal_GATA2	0.27262	0.0893107	0.0857226	0.00485835	0.0291011	0.38948	0.0440891	0.00580634	0.0707185	0.00829302
HCA_Mou_10827183_CCTTCCCGTTCTGGTA-Sanger	Supporting	Mesenchymal_GATA2	0.179554	0.0531173	0.10469	0.0137515	0.090693	0.387979	0.0764518	0.00987579	0.0542373	0.0296504
HCA_Mou_10827183_CCTTCCCTCAAGGCTT-Sanger	Mesenchymal_Crabp1	PV	0.0381428	0.0556029	0.0668763	0.00913288	0.0610886	0.0678251	0.0931045	0.110828	0.484405	0.012993
HCA_Mou_10827183_CCTTCCCTCCAGAGGA-Sanger	CoelEpi_Gata2	Mesenchymal_GATA2	0.262339	0.026244	0.0126464	0.0109726	0.0287378	0.434795	0.150861	0.00736396	0.0360349	0.0300058
HCA_Mou_10827183_CCTTCCCTCGAATCCA-Sanger	Mesenchymal_Gata2	Mesenchymal_LHX9	0.251258	0.0703725	0.0277834	0.00795829	0.0152489	0.166499	0.317582	0.0190747	0.100163	0.0240614
HCA_Mou_10827183_CCTTCCCTCTCTGTCG-Sanger	CoelEpi_Lhx9	CoelEpi	0.447279	0.0776411	0.124598	0.0112969	0.0100831	0.186663	0.0841085	0.00417223	0.0170963	0.0370626
HCA_Mou_10827183_CCTTCGAAGAGACGAA-Sanger	Supporting	CoelEpi	0.772506	0.0580006	0.0507366	0.00766183	0.00544704	0.010882	0.0496738	0.0048664	0.00835669	0.031869
HCA_Mou_10827183_CCTTCGAAGCAGGCTA-Sanger	Supporting	CoelEpi	0.428692	0.0399497	0.0276789	0.0212415	0.023602	0.178389	0.108504	0.00612019	0.113621	0.0522012
HCA_Mou_10827183_CCTTCGAAGTGAACGC-Sanger	Mesenchymal_Lhx9	Mesenchymal_GATA2	0.0747177	0.00517067	0.029723	0.00726308	0.0129738	0.75559	0.0857091	0.00280361	0.0143711	0.011678
HCA_Mou_10827183_CCTTCGAAGTGTGAAT-Sanger	Supporting	CoelEpi	0.269792	0.030557	0.0426263	0.103596	0.0564717	0.0714575	0.144087	0.0948266	0.0656743	0.120911
HCA_Mou_10827183_CCTTCGACACCACCAG-Sanger	CoelEpi_Gata2	CoelEpi	0.515384	0.0124329	0.0238449	0.0050195	0.0144941	0.214185	0.139033	0.0227292	0.0107971	0.0420791
HCA_Mou_10827183_CCTTCGAGTGTTCTTT-Sanger	CoelEpi_Gata2	CoelEpi	0.226542	0.020078	0.335674	0.00871232	0.0119337	0.0662698	0.0467883	0.221155	0.0473226	0.0155254
HCA_Mou_10827183_CCTTCGATCAAGCCTA-Sanger	Mesenchymal_Gata2	CoelEpi	0.478798	0.0103725	0.0141204	0.00383997	0.0127054	0.266255	0.163843	0.00271504	0.00912172	0.0382289
HCA_Mou_10827183_CCTTCGATCACGATGT-Sanger	Supporting	CoelEpi	0.348092	0.0517554	0.0382992	0.0367955	0.0316004	0.0646513	0.108337	0.036811	0.119574	0.164084
HCA_Mou_10827183_CCTTCGATCGGACAAG-Sanger	Mesenchymal_Gata2	Mesenchymal_LHX9	0.116317	0.010915	0.103283	0.00453063	0.00940098	0.11187	0.511437	0.00415713	0.0314113	0.0966769
HCA_Mou_10827183_CCTTCGATCGGTTAAC-Sanger	CoelEpi_Gata2	Neural	0.179539	0.167245	0.0349167	0.0124876	0.0182816	0.150951	0.14133	0.254459	0.0154045	0.0253858
HCA_Mou_10827183_CCTTTCTAGAAGCCCA-Sanger	Mesenchymal_Gata2	Mesenchymal_GATA2	0.0962663	0.1048	0.0255085	0.00887931	0.0145548	0.610421	0.0342122	0.0100882	0.0856869	0.00958245
HCA_Mou_10827183_CCTTTCTAGATCCCAT-Sanger	Supporting	PV	0.0763997	0.0376104	0.0208943	0.00884144	0.0150799	0.0131806	0.0588756	0.0054838	0.680089	0.0835452
HCA_Mou_10827183_CCTTTCTAGCTAAACA-Sanger	Mesenchymal_Gata2	CoelEpi	0.184131	0.0918951	0.167363	0.0208322	0.0152179	0.180127	0.069282	0.183346	0.0606459	0.0271588
HCA_Mou_10827183_CCTTTCTAGGGAACGG-Sanger	CoelEpi_Gata2	CoelEpi	0.655909	0.00765334	0.00884387	0.00494635	0.00610737	0.17967	0.0947799	0.00488173	0.0148755	0.0223335
HCA_Mou_10827183_CCTTTCTAGGGTTTCT-Sanger	Mesenchymal_Gata2	Epithelial	0.085641	0.102628	0.286809	0.059213	0.0129773	0.0810286	0.148875	0.0143787	0.18728	0.0211708
HCA_Mou_10827183_CCTTTCTCAAAGAATC-Sanger	Mesenchymal_Gata2	Mesenchymal_GATA2	0.0878891	0.041781	0.0300067	0.00677779	0.0102533	0.593352	0.193293	0.00625821	0.0131296	0.0172598
HCA_Mou_10827183_CCTTTCTGTAAACCTC-Sanger	CoelEpi_Gata2	CoelEpi	0.517756	0.0450026	0.0955976	0.0228629	0.057418	0.090849	0.0741296	0.0251988	0.0489017	0.0222838
HCA_Mou_10827183_CCTTTCTGTCAGAAGC-Sanger	Erythroid	Erythroid	1.80636e-06	2.3602e-06	3.22951e-06	0.998745	0.000886668	6.28042e-05	7.65127e-05	3.25455e-05	9.92491e-05	8.9949e-05
HCA_Mou_10827183_CCTTTCTTCCTATTCA-Sanger	Mesenchymal_Gata2	CoelEpi	0.445095	0.164371	0.0413286	0.0396237	0.0341859	0.118127	0.0942531	0.0114506	0.0160673	0.0354979
HCA_Mou_10827183_CCTTTCTTCGCCCTTA-Sanger	Mesenchymal_Gata2	PV	0.0151467	0.194025	0.0818079	0.00765352	0.0486874	0.177684	0.0313922	0.0129058	0.419739	0.0109589
HCA_Mou_10827183_CCTTTCTTCTACTCAT-Sanger	CoelEpi_Gata2	CoelEpi	0.545462	0.194646	0.0250778	0.0119432	0.0170596	0.105937	0.0556722	0.00850005	0.0182671	0.0174355
HCA_Mou_10827183_CGAACATAGACACTAA-Sanger	CoelEpi_Lhx9	CoelEpi	0.388091	0.0489331	0.343136	0.0136338	0.023267	0.0328461	0.0873268	0.0101609	0.0209744	0.0316309
HCA_Mou_10827183_CGAACATAGAGCTGGT-Sanger	Supporting	Supporting	0.158212	0.0108947	0.272115	0.0100331	0.0575374	0.0102924	0.0806321	0.0049294	0.0267204	0.368633
HCA_Mou_10827183_CGAACATAGAGTCGGT-Sanger	Supporting	Mesenchymal_LHX9	0.0618048	0.0628908	0.0738038	0.0715011	0.196733	0.0267008	0.26516	0.0254245	0.0565945	0.159386
HCA_Mou_10827183_CGAACATAGCGACGTA-Sanger	Mesenchymal_Crabp1	Mesenchymal_GATA2	0.21788	0.0349467	0.0288191	0.0173635	0.0261952	0.36927	0.216252	0.00782916	0.0602449	0.0211982
HCA_Mou_10827183_CGAACATCAAACGCGA-Sanger	Supporting	CoelEpi	0.57639	0.0803095	0.0561012	0.00784304	0.00822835	0.0309249	0.196556	0.00356678	0.0133499	0.0267299
HCA_Mou_10827183_CGAACATCAACCGCCA-Sanger	Mesenchymal_Gata2	Mesenchymal_GATA2	0.182785	0.0276267	0.0598675	0.0183823	0.0166912	0.387031	0.134737	0.0420479	0.0845618	0.0462691
HCA_Mou_10827183_CGAACATGTCATCCCT-Sanger	Erythroid	Erythroid	0.000621938	0.000864454	0.000831029	0.985535	0.00477022	0.00350408	0.00150496	0.000410819	0.00138911	0.000568509
HCA_Mou_10827183_CGAACATGTGAGTGAC-Sanger	CoelEpi_Lhx9	CoelEpi	0.736424	0.014174	0.027549	0.00902732	0.0109778	0.0237694	0.100083	0.00437356	0.0181646	0.0554582
HCA_Mou_10827183_CGAACATTCCACGAAT-Sanger	CoelEpi_Lhx9	CoelEpi	0.354828	0.0325863	0.268579	0.0120169	0.0171554	0.0581228	0.0751508	0.00896709	0.126274	0.0463202
HCA_Mou_10827183_CGAACATTCCCTTGCA-Sanger	Supporting	CoelEpi	0.349199	0.0275651	0.0177947	0.0351444	0.0268435	0.153541	0.116429	0.00637723	0.215784	0.0513223
HCA_Mou_10827183_CGAACATTCCCTTGTG-Sanger	Immune	Immune	0.00138163	0.0010383	0.000781873	0.000715579	0.994269	0.000138014	0.000265152	0.000543708	0.000585243	0.000281978
HCA_Mou_10827183_CGAACATTCGGAAACG-Sanger	CoelEpi_Lhx9	CoelEpi	0.395359	0.132404	0.190727	0.0132424	0.00884613	0.0343619	0.172465	0.00506682	0.0156441	0.0318829
HCA_Mou_10827183_CGAACATTCGTAGATC-Sanger	Mesenchymal_Gata2	Mesenchymal_GATA2	0.0608352	0.0402249	0.0652586	0.0057765	0.0078254	0.401037	0.249266	0.00723751	0.0765794	0.0859599
HCA_Mou_10827183_CGAACATTCTATCCCG-Sanger	Mesenchymal_Gata2	Mesenchymal_GATA2	0.172819	0.0151797	0.0235459	0.00982423	0.00975357	0.674858	0.0233167	0.0350931	0.0230022	0.0126068
HCA_Mou_10827183_CGAACATTCTCCAACC-Sanger	Mesenchymal_Gata2	CoelEpi	0.513336	0.0335083	0.0160777	0.0092234	0.00909592	0.316762	0.0188854	0.0584411	0.0167472	0.00792275
HCA_Mou_10827183_CGAACATTCTCGGACG-Sanger	Mesenchymal_Gata2	Mesenchymal_LHX9	0.0755537	0.0760161	0.0562672	0.0476102	0.0225037	0.0744454	0.423343	0.021487	0.078297	0.124476
HCA_Mou_10827183_CGAACATTCTGAAAGA-Sanger	Mesenchymal_Gata2	Mesenchymal_GATA2	0.0456452	0.0338393	0.0378178	0.00827865	0.0150326	0.381581	0.0752838	0.00551064	0.388381	0.00863084
HCA_Mou_10827183_CGAATGTAGATCGGGT-Sanger	Immune	Immune	8.1987e-05	0.00345504	0.0101467	0.00176773	0.977603	9.17588e-05	0.000152075	0.00577067	0.000743746	0.000187535
HCA_Mou_10827183_CGAATGTAGCGCCTTG-Sanger	CoelEpi_Lhx9	Mesenchymal_GATA2	0.411407	0.040892	0.0310921	0.00760517	0.0148705	0.425225	0.0272542	0.00538638	0.0232867	0.0129807
HCA_Mou_10827183_CGAATGTAGCGTCAAG-Sanger	Supporting	CoelEpi	0.629722	0.0200984	0.0124501	0.0119568	0.00826207	0.0654144	0.128063	0.00443287	0.0307479	0.0888516
HCA_Mou_10827183_CGAATGTAGTGAATTG-Sanger	Mesenchymal_Gata2	Mesenchymal_GATA2	0.0303146	0.0671187	0.027922	0.00464378	0.0143463	0.679987	0.0329438	0.00356005	0.129824	0.00933941
HCA_Mou_10827183_CGAATGTCAATGTAAG-Sanger	Mesenchymal_Gata2	Mesenchymal_GATA2	0.0087376	0.0228931	0.00587235	0.00496577	0.00964899	0.571352	0.00951628	0.0210566	0.343694	0.00226278
HCA_Mou_10827183_CGAATGTCATACCATG-Sanger	Mesenchymal_Gata2	Mesenchymal_GATA2	0.274401	0.00982748	0.0128755	0.00571639	0.0290676	0.533073	0.109445	0.00445944	0.010932	0.0102029
HCA_Mou_10827183_CGAATGTGTAATTGGA-Sanger	Mesenchymal_Gata2	Mesenchymal_GATA2	0.0720768	0.0120827	0.124672	0.00645501	0.0209571	0.582525	0.125065	0.0207661	0.0191395	0.0162605
HCA_Mou_10827183_CGAATGTGTGACCAAG-Sanger	Mesenchymal_Gata2	CoelEpi	0.846469	0.0305787	0.00783299	0.00417911	0.00961119	0.0593087	0.0187812	0.00688402	0.00784409	0.00851135
HCA_Mou_10827183_CGAATGTGTGGAAAGA-Sanger	CoelEpi_Gata2	CoelEpi	0.768295	0.012679	0.00521722	0.00676551	0.00801357	0.134859	0.0410868	0.00364228	0.00777666	0.011665
HCA_Mou_10827183_CGAATGTTCATGGTCA-Sanger	Mesenchymal_Gata2	Mesenchymal_GATA2	0.0872324	0.0349512	0.0336954	0.0108477	0.0529209	0.506004	0.0306759	0.00617264	0.223716	0.0137841
HCA_Mou_10827183_CGAATGTTCGCCAGCA-Sanger	Mesenchymal_Gata2	Mesenchymal_GATA2	0.184208	0.0276514	0.0296136	0.00789488	0.0243717	0.327027	0.264093	0.0555253	0.0333566	0.0462589
HCA_Mou_10827183_CGACCTTAGACAGAGA-Sanger	Mesenchymal_Lhx9	CoelEpi	0.348536	0.0355747	0.0641068	0.0160473	0.0143771	0.324483	0.0346491	0.0108798	0.130692	0.0206539
HCA_Mou_10827183_CGACCTTAGCCGTCGT-Sanger	CoelEpi_Lhx9	CoelEpi	0.762711	0.0619448	0.0250023	0.0137958	0.0250768	0.0277226	0.0393889	0.00546664	0.0117511	0.02714
HCA_Mou_10827183_CGACCTTAGGAGTAGA-Sanger	Supporting	CoelEpi	0.568354	0.0181139	0.038812	0.00390411	0.0138707	0.0238409	0.27158	0.00439055	0.0136468	0.0434878
HCA_Mou_10827183_CGACCTTAGTGTTAGA-Sanger	Supporting	Supporting	0.189244	0.032364	0.0843375	0.0213172	0.0205794	0.0709771	0.236942	0.00938781	0.0394593	0.295392
HCA_Mou_10827183_CGACCTTAGTTCGCGC-Sanger	Mesenchymal_Gata2	CoelEpi	0.434629	0.0393219	0.0651509	0.00898328	0.00892984	0.27038	0.040716	0.0402441	0.0787879	0.0128576
HCA_Mou_10827183_CGACCTTCAAGTACCT-Sanger	Supporting	CoelEpi	0.366757	0.117003	0.136816	0.0147142	0.0830466	0.114081	0.0684164	0.0167405	0.0488932	0.033532
HCA_Mou_10827183_CGACCTTCACATCTTT-Sanger	CoelEpi_Lhx9	CoelEpi	0.326384	0.101653	0.191212	0.0384766	0.0260206	0.0860965	0.0792134	0.0543872	0.0706839	0.0258727
HCA_Mou_10827183_CGACCTTCACGTGAGA-Sanger	Mesenchymal_Gata2	Mesenchymal_GATA2	0.273409	0.0263249	0.0223212	0.00763937	0.0204152	0.482038	0.0670197	0.0201042	0.0673841	0.0133447
HCA_Mou_10827183_CGACCTTCACTCGACG-Sanger	Mesenchymal_Crabp1	Mesenchymal_GATA2	0.0748256	0.0068256	0.00670066	0.00556128	0.0164854	0.828735	0.0384713	0.00432055	0.0143201	0.0037546
HCA_Mou_10827183_CGACCTTCACTCTGTC-Sanger	Erythroid	Erythroid	0.000207831	0.000221459	0.000319816	0.994234	0.0038521	0.000217875	0.000238745	0.000110464	0.000364062	0.000234087
HCA_Mou_10827183_CGACCTTGTGCTCTTC-Sanger	CoelEpi_Lhx9	CoelEpi	0.398178	0.0582513	0.287171	0.00882281	0.0154358	0.0384565	0.10997	0.00744985	0.0382046	0.0380595
HCA_Mou_10827183_CGACCTTTCATGTCTT-Sanger	Mesenchymal_Gata2	Mesenchymal_GATA2	0.122874	0.11838	0.0297051	0.00733091	0.0185569	0.317653	0.205118	0.0714482	0.0830807	0.0258535
HCA_Mou_10827183_CGACCTTTCTTAGAGC-Sanger	Supporting	CoelEpi	0.304109	0.0227592	0.0698738	0.0306003	0.153554	0.0563226	0.203448	0.0138693	0.0612085	0.0842556
HCA_Mou_10827183_CGACTTCAGAGATGAG-Sanger	Mesenchymal_Gata2	Mesenchymal_GATA2	0.0854251	0.0539916	0.0225029	0.0127939	0.020729	0.614118	0.108258	0.00717743	0.0562538	0.0187504
HCA_Mou_10827183_CGACTTCAGCTTATCG-Sanger	CoelEpi_Lhx9	CoelEpi	0.808084	0.0317304	0.0174614	0.0139461	0.0103135	0.0393871	0.0319941	0.00415485	0.0215106	0.0214177
HCA_Mou_10827183_CGACTTCCAAGTAATG-Sanger	CoelEpi_Lhx9	CoelEpi	0.463976	0.0688075	0.0382335	0.0960244	0.0454431	0.112575	0.0976679	0.00906375	0.0501745	0.0180343
HCA_Mou_10827183_CGACTTCCAGGGTACA-Sanger	Supporting	CoelEpi	0.360678	0.0409199	0.0271979	0.0261552	0.0875837	0.0630662	0.110751	0.00993944	0.196832	0.0768764
HCA_Mou_10827183_CGACTTCGTACCGGCT-Sanger	CoelEpi_Gata2	CoelEpi	0.862591	0.0101481	0.0158558	0.00783206	0.00486063	0.0401125	0.0363497	0.00349862	0.0080458	0.0107063
HCA_Mou_10827183_CGACTTCGTCGCGGTT-Sanger	CoelEpi_Lhx9	CoelEpi	0.607467	0.0325479	0.0213942	0.026762	0.0163356	0.0673809	0.184317	0.00570003	0.0167309	0.0213644
HCA_Mou_10827183_CGACTTCGTTCCGGCA-Sanger	CoelEpi_Lhx9	CoelEpi	0.455234	0.0517525	0.0682592	0.0115939	0.0194974	0.238151	0.091139	0.00450104	0.0478478	0.012024
[truncated: 27,198 more rows]

## Sheet: ED Fig.1f SVM_females_allstages
	annotation	prob_CoelEpi	prob_Endothelial	prob_Epithelial	prob_Erythroid	prob_GermCells	prob_Immune	prob_Mesenchymal_GATA2	prob_Mesenchymal_LHX9	prob_Neural	prob_PV	prob_SMCs	prob_Supporting	prob_preGranulosa
HCA_Mou_10828699_AAACCTGAGATCACGG-Sanger	Supporting	0.13889	0.00527451	0.0206994	0.0268615	0.0389106	0.00394102	0.375845	0.0545756	0.0213737	0.0237824	0.00914471	0.259021	0.0216801
HCA_Mou_10828699_AAACCTGAGCCACCTG-Sanger	Supporting	0.294341	0.0161906	0.0562395	0.0122066	0.0152461	0.00485348	0.0370671	0.0255693	0.00514137	0.0115843	0.179203	0.177115	0.165243
HCA_Mou_10828699_AAACCTGAGGCGTACA-Sanger	Mesenchymal_Lhx9	0.00614171	0.00115634	0.00439896	0.003444	0.0011888	0.00255924	0.940317	0.0295395	0.00109965	0.00448482	0.00275038	0.00174771	0.00117139
HCA_Mou_10828699_AAACCTGAGTGAAGTT-Sanger	Mesenchymal_Lhx9	0.0136928	0.00489057	0.163227	0.0102548	0.00393113	0.00397973	0.658008	0.0421736	0.00725824	0.0612797	0.00698859	0.0108932	0.0134227
HCA_Mou_10828699_AAACCTGAGTGTTGAA-Sanger	Supporting	0.14813	0.00844601	0.0738375	0.0318235	0.0324051	0.00394019	0.0191027	0.0343113	0.00897665	0.00905657	0.0340804	0.200654	0.395236
HCA_Mou_10828699_AAACCTGAGTTACCCA-Sanger	Supporting	0.210304	0.00927498	0.0483829	0.0336863	0.0272704	0.00697432	0.155456	0.0606761	0.022363	0.033291	0.0324193	0.258715	0.101188
HCA_Mou_10828699_AAACCTGGTATTACCG-Sanger	Mesenchymal_Lhx9	0.14638	0.00295456	0.0107623	0.00425227	0.0122524	0.00318507	0.178597	0.348585	0.0032788	0.00516992	0.0134881	0.223277	0.0478185
HCA_Mou_10828699_AAACCTGGTTCACCTC-Sanger	preGranulosa	0.171533	0.00537079	0.0471402	0.0064639	0.00789226	0.00344441	0.110957	0.136362	0.00281398	0.0133362	0.00721795	0.424069	0.0633987
HCA_Mou_10828699_AAACCTGTCACCAGGC-Sanger	Supporting	0.0834755	0.00770532	0.152526	0.0125385	0.0247435	0.0103058	0.0308878	0.0716721	0.0185664	0.0330216	0.0295911	0.0784686	0.446498
HCA_Mou_10828699_AAACCTGTCGTTGCCT-Sanger	CoelEpi_Lhx9	0.72284	0.00435991	0.0905343	0.0129027	0.00585401	0.00177495	0.00617508	0.0047678	0.00332271	0.00197891	0.00388366	0.0734156	0.0681905
HCA_Mou_10828699_AAACGGGAGAAGAAGC-Sanger	preGranulosa	0.133371	0.00497604	0.0553942	0.0122156	0.00977075	0.00390441	0.0351173	0.0633621	0.00372591	0.00711094	0.0241562	0.399444	0.247452
HCA_Mou_10828699_AAACGGGCAAAGTGCG-Sanger	Mesenchymal_Lhx9	0.0107024	0.00641138	0.00976118	0.00381243	0.0260437	0.00296025	0.643888	0.0638875	0.00915099	0.0404641	0.168466	0.0122126	0.00223968
HCA_Mou_10828699_AAACGGGCAAGGTTTC-Sanger	Supporting	0.0484605	0.00347502	0.00725722	0.00963378	0.00292072	0.00378124	0.840794	0.00726375	0.00422388	0.00512885	0.0186048	0.03274	0.0157161
HCA_Mou_10828699_AAACGGGCAATTCCTT-Sanger	CoelEpi_Lhx9	0.977261	0.00100204	0.00175745	0.00215736	0.00482161	0.00143194	0.00394665	0.000813801	0.000703635	0.000429572	0.000668041	0.00287559	0.00213162
HCA_Mou_10828699_AAACGGGCACCACGTG-Sanger	CoelEpi_Lhx9	0.0581085	0.00353554	0.475827	0.018971	0.0126415	0.00467235	0.090004	0.0964017	0.00331245	0.0104491	0.00702724	0.114839	0.104211
HCA_Mou_10828699_AAACGGGCACCTATCC-Sanger	Supporting	0.372378	0.00690488	0.0719332	0.00877733	0.0164402	0.00500034	0.0388022	0.0406057	0.0914385	0.0104749	0.00900927	0.257611	0.0706248
HCA_Mou_10828699_AAACGGGCATCGTCGG-Sanger	GermCells	0.000294574	0.00041457	0.0117067	0.000778133	0.98254	0.000607897	9.76828e-05	7.58268e-05	0.000302801	7.40961e-05	0.000111427	0.00190464	0.00109129
HCA_Mou_10828699_AAACGGGCATTCCTCG-Sanger	Supporting	0.318526	0.00438839	0.308366	0.023733	0.0492009	0.00429728	0.070745	0.0270369	0.00354465	0.0155911	0.0150144	0.118423	0.0411336
HCA_Mou_10828699_AAACGGGGTCTCACCT-Sanger	preGranulosa	0.166674	0.00463452	0.0452133	0.00605405	0.0278472	0.004163	0.433214	0.0422084	0.0186312	0.0415712	0.0203775	0.0512018	0.13821
HCA_Mou_10828699_AAACGGGGTGTGACCC-Sanger	Mesenchymal_Lhx9	0.0400822	0.0016371	0.00633869	0.00142127	0.00296757	0.00154117	0.32675	0.543787	0.0013297	0.00857666	0.00259849	0.0565337	0.00643629
HCA_Mou_10828699_AAACGGGGTTGCGTTA-Sanger	Mesenchymal_Lhx9	0.0136914	0.00833047	0.265344	0.00720865	0.00968088	0.0080662	0.328799	0.15453	0.00650784	0.144875	0.018148	0.0171303	0.017688
HCA_Mou_10828699_AAACGGGTCGGCGCTA-Sanger	preGranulosa	0.0286369	0.00844773	0.103426	0.0347537	0.168237	0.005343	0.0906933	0.0136856	0.00718339	0.0332509	0.00813305	0.404999	0.0932098
HCA_Mou_10828699_AAACGGGTCTCCAGGG-Sanger	Supporting	0.146643	0.00546107	0.12526	0.00574627	0.0185949	0.00377023	0.13786	0.045108	0.0085473	0.01381	0.0385502	0.354459	0.0961905
HCA_Mou_10828699_AAACGGGTCTTAACCT-Sanger	Mesenchymal_Lhx9	0.00927785	0.00405742	0.0380043	0.00636953	0.00542016	0.00363346	0.309345	0.371591	0.00739697	0.182407	0.0296849	0.0181455	0.0146664
HCA_Mou_10828699_AAAGATGAGAAGGGTA-Sanger	Supporting	0.0474482	0.0113404	0.0722147	0.00703791	0.193313	0.00648284	0.237979	0.0551942	0.0130402	0.0949297	0.0136794	0.220119	0.0272213
HCA_Mou_10828699_AAAGATGCAATCACAC-Sanger	preGranulosa	0.0422939	0.0128569	0.668328	0.00373692	0.00751679	0.00646046	0.0604433	0.0342633	0.0652334	0.0161763	0.0131499	0.0300986	0.0394421
HCA_Mou_10828699_AAAGATGCACATAACC-Sanger	Supporting	0.0336593	0.00637623	0.683589	0.0171499	0.00650041	0.00653811	0.046925	0.00546196	0.0308306	0.00917789	0.118654	0.0166319	0.0185058
HCA_Mou_10828699_AAAGATGCAGCGTCCA-Sanger	Supporting	0.159162	0.00929351	0.325205	0.0104586	0.0432016	0.00689906	0.0303197	0.0475763	0.00662663	0.0306336	0.0401024	0.188581	0.101941
HCA_Mou_10828699_AAAGATGTCAGGATCT-Sanger	Supporting	0.189885	0.00767096	0.176371	0.0113016	0.01137	0.00600139	0.129203	0.085391	0.0101368	0.0169058	0.0478975	0.115032	0.192835
HCA_Mou_10828699_AAAGATGTCTAACTTC-Sanger	Mesenchymal_Gata2	0.00780657	0.00204253	0.00534626	0.00480036	0.00333469	0.00144455	0.341961	0.472657	0.00147006	0.0214492	0.00371889	0.131635	0.0023333
HCA_Mou_10828699_AAAGATGTCTGGTATG-Sanger	GermCells	0.00903712	0.0201645	0.0859977	0.0100214	0.806866	0.00323586	0.00466902	0.00351144	0.00254343	0.00273821	0.00441536	0.0286488	0.0181509
HCA_Mou_10828699_AAAGATGTCTTCAACT-Sanger	Supporting	0.25204	0.00299437	0.139979	0.0159163	0.0181095	0.00394089	0.310385	0.0625865	0.00826943	0.0126198	0.00849135	0.118381	0.046287
HCA_Mou_10828699_AAAGCAACAAGGTGTG-Sanger	Supporting	0.00943034	0.00595274	0.202409	0.00191988	0.00628097	0.00545196	0.0227344	0.0277308	0.00403261	0.0158955	0.638812	0.0262051	0.0331441
HCA_Mou_10828699_AAAGCAACACCAGGCT-Sanger	Endothelial	4.54214e-07	0.999188	1.32248e-05	8.7046e-06	1.27441e-06	0.000130762	1.636e-06	1.10147e-06	0.000585194	4.07451e-05	1.78871e-05	7.65083e-06	3.09823e-06
HCA_Mou_10828699_AAAGCAACACTTCTGC-Sanger	Mesenchymal_Lhx9	0.00853004	0.00081998	0.00277112	0.00178794	0.0012633	0.00120624	0.942626	0.0108329	0.00572059	0.00909831	0.0109174	0.00238363	0.00204222
HCA_Mou_10828699_AAAGCAACATTGGTAC-Sanger	GermCells	0.108092	0.00548233	0.0968677	0.00939306	0.649321	0.00501526	0.0237179	0.006883	0.00468266	0.00853027	0.00540059	0.0292771	0.0473373
HCA_Mou_10828699_AAAGCAACATTTCAGG-Sanger	CoelEpi_Lhx9	0.816193	0.00334266	0.0477931	0.0026077	0.0187507	0.00230713	0.0148584	0.0190514	0.00101277	0.00502937	0.00493249	0.0355176	0.0286037
HCA_Mou_10828699_AAAGCAAGTAATAGCA-Sanger	GermCells	0.00144081	0.000881257	0.0135362	0.00132448	0.971111	0.00234306	0.000759859	0.000254564	0.00116875	0.000561183	0.000521002	0.00345585	0.00264243
HCA_Mou_10828699_AAAGCAAGTACTTCTT-Sanger	GermCells	0.00492801	0.11134	0.185601	0.00639494	0.589166	0.0234812	0.0153325	0.00449228	0.00590748	0.0228492	0.00520726	0.00855733	0.016743
HCA_Mou_10828699_AAAGCAAGTCAGATAA-Sanger	Supporting	0.0661748	0.00363611	0.0134315	0.011333	0.0270496	0.00227316	0.0545854	0.0442889	0.00408161	0.00513982	0.140972	0.460801	0.166233
HCA_Mou_10828699_AAAGCAAGTGAGGCTA-Sanger	CoelEpi_Lhx9	0.00193177	0.000414129	0.000581515	0.000459815	0.000325213	0.000976336	0.0695871	0.919952	0.000951632	0.00196497	0.00104575	0.00150811	0.000301517
HCA_Mou_10828699_AAAGCAAGTGCTTCTC-Sanger	CoelEpi_Lhx9	0.123583	0.00742906	0.199346	0.0155791	0.0384458	0.00579974	0.0573311	0.0473185	0.0054337	0.010161	0.030602	0.276214	0.182757
HCA_Mou_10828699_AAAGCAATCCAACCAA-Sanger	Supporting	0.0740622	0.00725971	0.166667	0.00557286	0.316111	0.00805487	0.0322624	0.0189664	0.00777263	0.112805	0.028133	0.189014	0.0333197
HCA_Mou_10828699_AAAGCAATCTCGTATT-Sanger	Epithelial	5.1022e-05	0.000487839	0.997515	0.000208219	0.000157739	0.000585726	9.94994e-05	5.38778e-05	0.000216808	0.000114004	0.000196382	0.000245169	6.89117e-05
HCA_Mou_10828699_AAAGTAGAGTACGACG-Sanger	GermCells	0.0028637	0.000588501	0.0374211	0.01114	0.93564	0.000847303	0.00180353	0.000528164	0.00220051	0.000907206	0.00062703	0.00322774	0.00220512
HCA_Mou_10828699_AAAGTAGCAATCGGTT-Sanger	Mesenchymal_Lhx9	0.00683525	0.000787398	0.00402236	0.0101762	0.00113983	0.00164714	0.762069	0.197774	0.000797839	0.00291137	0.00125524	0.00799483	0.00258987
HCA_Mou_10828699_AAAGTAGCAGTCAGCC-Sanger	Supporting	0.114177	0.00547039	0.104514	0.0109088	0.012587	0.00970803	0.339425	0.0230768	0.00743965	0.0179515	0.0224388	0.199259	0.133044
HCA_Mou_10828699_AAAGTAGCATGAAGTA-Sanger	Supporting	0.00596712	0.00305918	0.0544196	0.00580783	0.00489861	0.0067673	0.0461753	0.00575667	0.00209458	0.00877152	0.831437	0.00859623	0.0162488
HCA_Mou_10828699_AAAGTAGCATGTTGAC-Sanger	Mesenchymal_Lhx9	0.00302457	0.00102752	0.00322358	0.000687442	0.00158831	0.00160594	0.111701	0.835721	0.00535979	0.0225702	0.00665829	0.00526813	0.00156437
HCA_Mou_10828699_AAAGTAGCATTATCTC-Sanger	preGranulosa	0.126987	0.0126216	0.180308	0.0166226	0.0301008	0.00889789	0.19947	0.131702	0.009252	0.0258519	0.0172377	0.177151	0.0637988
HCA_Mou_10828699_AAAGTAGGTAATTGGA-Sanger	GermCells	0.000507345	0.000255738	0.0173066	0.00146779	0.974297	0.00171163	0.000251771	0.000165746	0.00111922	0.000290947	0.000156304	0.00181271	0.000657537
HCA_Mou_10828699_AAAGTAGGTACTCGCG-Sanger	Supporting	0.535071	0.0093776	0.046991	0.0243898	0.0655819	0.00451647	0.0534018	0.0186098	0.00818112	0.0178921	0.114552	0.0650997	0.036336
HCA_Mou_10828699_AAAGTAGGTATCAGTC-Sanger	GermCells	0.00383116	0.00292704	0.0464933	0.00405959	0.913439	0.00128172	0.00142036	0.000847201	0.00171704	0.00190303	0.00210319	0.0115163	0.00846079
HCA_Mou_10828699_AAAGTAGGTCCTGCTT-Sanger	GermCells	0.00074781	0.000943245	0.00565645	0.000526725	0.983278	0.00252293	0.000736682	0.000234151	0.000531748	0.000402775	0.000560849	0.00140543	0.00245289
HCA_Mou_10828699_AAAGTAGGTCTGATTG-Sanger	Mesenchymal_Lhx9	0.0113641	0.00557457	0.0183244	0.00429978	0.00367848	0.00357127	0.210835	0.467473	0.00333639	0.175805	0.0585553	0.0321769	0.00500555
HCA_Mou_10828699_AAAGTAGGTGAGTGAC-Sanger	Supporting	0.0866016	0.00749534	0.0608071	0.00606216	0.0149944	0.00271598	0.602118	0.0972005	0.00883331	0.00818537	0.0183769	0.0445578	0.0420511
HCA_Mou_10828699_AAAGTAGGTGCTCTTC-Sanger	Mesenchymal_Lhx9	0.0138173	0.00652535	0.0288433	0.0185106	0.00567107	0.00310906	0.733014	0.0540311	0.00509138	0.0218815	0.0145114	0.0888926	0.00610135
HCA_Mou_10828699_AAAGTAGTCCGCATCT-Sanger	Supporting	0.00409312	0.00882933	0.222856	0.00475881	0.00932272	0.0104061	0.00823578	0.00389812	0.00781681	0.0146595	0.0257328	0.00839709	0.670993
HCA_Mou_10828699_AAAGTAGTCCTTGCCA-Sanger	CoelEpi_Lhx9	0.77247	0.0047479	0.0245505	0.00637027	0.102761	0.0017224	0.00479442	0.0106266	0.00151346	0.00830618	0.00408215	0.0224342	0.0356211
HCA_Mou_10828699_AAAGTAGTCTCTTATG-Sanger	Supporting	0.690598	0.00377938	0.0212083	0.00268951	0.0630606	0.00275383	0.0265725	0.0384189	0.00224724	0.00652088	0.017227	0.0743942	0.0505296
HCA_Mou_10828699_AAATGCCAGAGACTAT-Sanger	CoelEpi_Lhx9	0.853914	0.00316685	0.010678	0.00676922	0.0694719	0.00259649	0.0170997	0.0074664	0.00174638	0.00160456	0.00118309	0.00737347	0.0169296
HCA_Mou_10828699_AAATGCCAGGCAATTA-Sanger	Mesenchymal_Lhx9	0.00239507	0.000687645	0.00702685	0.00209092	0.000765248	0.00253898	0.69757	0.24891	0.00450495	0.0145686	0.00107406	0.0167688	0.00109916
HCA_Mou_10828699_AAATGCCAGGGTTCCC-Sanger	Supporting	0.0936902	0.00395955	0.076312	0.0126794	0.084103	0.00341392	0.0714885	0.0476499	0.00286011	0.0346228	0.018247	0.478345	0.0726287
HCA_Mou_10828699_AAATGCCAGGTACTCT-Sanger	GermCells	0.00404155	0.00133552	0.0448115	0.000531657	0.915419	0.00233276	0.00392512	0.000650652	0.00362261	0.00150325	0.00109987	0.00827223	0.012454
HCA_Mou_10828699_AAATGCCAGTATCTCG-Sanger	CoelEpi_Lhx9	0.805944	0.00166424	0.0079208	0.00145348	0.00817661	0.000957856	0.0893422	0.0549135	0.000725004	0.00302241	0.00172346	0.0128066	0.0113496
HCA_Mou_10828699_AAATGCCCACAGCGTC-Sanger	Supporting	0.100053	0.00479158	0.0807925	0.00757629	0.0487811	0.0043614	0.0306764	0.0747335	0.00423292	0.0119082	0.00792759	0.526223	0.0979427
HCA_Mou_10828699_AAATGCCCATGGATGG-Sanger	CoelEpi_Lhx9	0.902567	0.0023498	0.0077327	0.0121916	0.0085439	0.0013851	0.0148638	0.0045065	0.00631908	0.00548177	0.00644034	0.0116977	0.0159207
HCA_Mou_10828699_AAATGCCCATTTCACT-Sanger	Immune	7.11978e-10	2.86558e-09	4.63559e-09	1.29479e-09	3.40718e-09	0.999988	3.36999e-08	2.6073e-08	1.0658e-05	7.21764e-07	6.03705e-07	1.8749e-07	6.57188e-08
HCA_Mou_10828699_AAATGCCGTTCCACGG-Sanger	Supporting	0.0361095	0.0049054	0.0725744	0.00781611	0.00530876	0.00648597	0.108428	0.00882855	0.013004	0.00737338	0.0313168	0.0520384	0.645811
HCA_Mou_10828699_AAATGCCTCCGGCACA-Sanger	Mesenchymal_Lhx9	0.0140689	0.00514517	0.0919341	0.00731321	0.00735796	0.00579856	0.251345	0.101858	0.0108477	0.052992	0.400184	0.0389324	0.0122227
HCA_Mou_10828699_AAATGCCTCCTCGCAT-Sanger	Mesenchymal_Lhx9	0.00893111	0.0106236	0.0622474	0.00587305	0.0108912	0.00682032	0.163259	0.0663579	0.00549117	0.632135	0.00690558	0.0110092	0.00945567
HCA_Mou_10828699_AACACGTAGCACCGTC-Sanger	Mesenchymal_Lhx9	0.000974917	0.00234642	0.00400032	0.000245785	0.000789685	0.0021778	0.85856	0.016135	0.00159717	0.104866	0.00610239	0.00156689	0.000637588
HCA_Mou_10828699_AACACGTAGGACAGCT-Sanger	Supporting	0.125348	0.00265829	0.199919	0.00511796	0.00636692	0.00162627	0.0335994	0.0203775	0.00340184	0.00197501	0.00714181	0.57178	0.020688
HCA_Mou_10828699_AACACGTAGTGACTCT-Sanger	Supporting	0.0830899	0.00190169	0.716933	0.00227183	0.00515067	0.00190856	0.0591712	0.0381519	0.00270683	0.00669077	0.0145363	0.0209052	0.046582
HCA_Mou_10828699_AACACGTCAAAGGCGT-Sanger	Mesenchymal_Lhx9	0.0102048	0.000806018	0.0133917	0.00138107	0.00380378	0.0010627	0.796802	0.0703305	0.00276289	0.0845675	0.00536264	0.00677622	0.00274806
HCA_Mou_10828699_AACACGTCAGAGCCAA-Sanger	Supporting	0.0500305	0.00887345	0.753789	0.00657649	0.022145	0.00477873	0.015911	0.0110387	0.00667653	0.0202612	0.00739182	0.0534007	0.0391271
HCA_Mou_10828699_AACACGTCAGCTTCGG-Sanger	Supporting	0.0623879	0.00616517	0.143606	0.0183786	0.0625976	0.00563618	0.276167	0.0322767	0.00490502	0.0148949	0.0412362	0.283725	0.0480241
HCA_Mou_10828699_AACACGTGTCCGAAGA-Sanger	CoelEpi_Lhx9	0.981283	0.00106493	0.00281662	0.00146442	0.00127012	0.00079421	0.00170454	0.00147894	0.000528574	0.000459666	0.000521741	0.00250591	0.00410747
HCA_Mou_10828699_AACACGTGTTGTACAC-Sanger	Immune	5.03095e-06	0.00061367	0.000232608	3.08983e-05	2.00749e-05	0.998573	9.47892e-06	4.94632e-06	0.000297079	0.000178387	2.21781e-05	7.29993e-06	4.98636e-06
HCA_Mou_10828699_AACCATGAGAATGTGT-Sanger	Supporting	0.485267	0.00571967	0.0347872	0.0131805	0.0347263	0.00650386	0.0859934	0.016938	0.00765991	0.012501	0.00930723	0.165795	0.121621
HCA_Mou_10828699_AACCATGAGCACGCCT-Sanger	Mesenchymal_Lhx9	0.0027428	0.00166349	0.0064712	0.000742492	0.00127647	0.00115032	0.617483	0.0707036	0.000655761	0.0744541	0.218995	0.00254955	0.00111221
HCA_Mou_10828699_AACCATGAGCCCAATT-Sanger	GermCells	0.00083017	0.000668633	0.00613866	0.000690162	0.978344	0.00575309	0.000739338	0.000422552	0.000574786	0.000730697	0.00048413	0.00274289	0.00188059
HCA_Mou_10828699_AACCATGAGTCGTTTG-Sanger	Supporting	0.104979	0.00729902	0.0706977	0.0251171	0.0205845	0.00378914	0.114945	0.0410967	0.00636628	0.00483451	0.00543529	0.33611	0.258747
HCA_Mou_10828699_AACCATGCAAGTCTGT-Sanger	Mesenchymal_Lhx9	0.00427558	0.00176911	0.00812014	0.00243152	0.00144444	0.00139309	0.294917	0.618068	0.0139895	0.0411609	0.00287554	0.00707701	0.0024779
HCA_Mou_10828699_AACCATGCAGACGCCT-Sanger	Supporting	0.0193535	0.00246392	0.121989	0.0192806	0.00252891	0.00286984	0.0132631	0.00615734	0.0108932	0.00326466	0.0063426	0.771051	0.020542
HCA_Mou_10828699_AACCATGCAGCGTAAG-Sanger	Supporting	0.320251	0.00341802	0.106081	0.00470114	0.0134374	0.00313658	0.0809234	0.131714	0.00341348	0.00597174	0.00849749	0.177815	0.14064
HCA_Mou_10828699_AACCATGGTCCGTTAA-Sanger	Supporting	0.152401	0.00469694	0.174679	0.0151596	0.0333703	0.00467601	0.0425058	0.028896	0.00358338	0.00875482	0.00760028	0.427939	0.0957379
HCA_Mou_10828699_AACCATGGTCTCTCGT-Sanger	Supporting	0.2082	0.00812619	0.0993308	0.00822849	0.079138	0.00487875	0.0570571	0.0191509	0.00480184	0.0131908	0.0301431	0.354784	0.11297
HCA_Mou_10828699_AACCATGGTTAAGAAC-Sanger	Supporting	0.155253	0.00398887	0.198184	0.0116673	0.230833	0.00290019	0.0309826	0.044342	0.00491808	0.0129059	0.0106192	0.202146	0.0912596
HCA_Mou_10828699_AACCATGGTTACAGAA-Sanger	CoelEpi_Lhx9	0.988534	0.000894241	0.00228709	0.00208219	0.00122124	0.000566619	0.000311248	0.000337972	0.00040273	0.000233619	0.00051317	0.000955163	0.00166062
HCA_Mou_10828699_AACCGCGAGAAGGCCT-Sanger	Supporting	0.112525	0.00838355	0.0171406	0.0360093	0.115966	0.00483201	0.0197102	0.0350889	0.00360185	0.00592368	0.00860347	0.3796	0.252615
HCA_Mou_10828699_AACCGCGAGAATAGGG-Sanger	Mesenchymal_Lhx9	0.0636749	0.00515559	0.0314558	0.00489368	0.0291026	0.00406596	0.264824	0.417733	0.00757861	0.0248114	0.0123364	0.0823132	0.052055
HCA_Mou_10828699_AACCGCGAGATGGCGT-Sanger	Mesenchymal_Lhx9	0.00310541	0.00352379	0.0154142	0.00080979	0.0026098	0.00165871	0.764184	0.170906	0.0010071	0.0279261	0.00191088	0.00525985	0.00168496
HCA_Mou_10828699_AACCGCGAGCCAGAAC-Sanger	Endothelial	8.94386e-08	0.999617	4.7673e-06	3.80084e-06	2.88544e-07	9.27771e-05	6.10844e-07	3.64008e-07	0.000248777	1.79761e-05	8.28436e-06	4.85381e-06	6.89573e-07
HCA_Mou_10828699_AACCGCGAGCGTCTAT-Sanger	Supporting	0.0231556	0.00626738	0.100638	0.00681864	0.0994805	0.00698705	0.211282	0.0628494	0.00649276	0.0353564	0.231966	0.138963	0.069744
HCA_Mou_10828699_AACCGCGAGGTGCAAC-Sanger	Supporting	0.0862089	0.0105113	0.26445	0.0938677	0.027533	0.00898395	0.236603	0.0163201	0.00879723	0.0136605	0.020399	0.124479	0.088186
HCA_Mou_10828699_AACCGCGCACACCGCA-Sanger	GermCells	0.000463693	0.000542138	0.00323385	0.00024017	0.989399	0.00240859	0.000281012	0.000165798	0.000643987	0.000234631	0.000234127	0.000865646	0.00128748
HCA_Mou_10828699_AACCGCGGTCCTAGCG-Sanger	GermCells	0.00110307	0.000422241	0.018742	0.00182022	0.966494	0.00160965	0.000674476	0.000278077	0.000899639	0.000366668	0.000318957	0.00486092	0.00240962
HCA_Mou_10828699_AACCGCGGTCGGCACT-Sanger	CoelEpi_Lhx9	0.891081	0.00140525	0.00570898	0.00104697	0.00222109	0.00125966	0.0389347	0.0128507	0.000654113	0.00236732	0.00220251	0.0114798	0.0287875
HCA_Mou_10828699_AACCGCGGTGGGTCAA-Sanger	Mesenchymal_Lhx9	0.00352163	0.001188	0.00509929	0.0018303	0.00112591	0.00136602	0.10982	0.860118	0.00146221	0.0051862	0.00513825	0.00302394	0.00112011
HCA_Mou_10828699_AACCGCGTCGAGAACG-Sanger	Mesenchymal_Lhx9	0.164844	0.00354014	0.255075	0.00402254	0.00957508	0.00394533	0.259974	0.206348	0.00415299	0.00961836	0.0120628	0.0281092	0.0387327
HCA_Mou_10828699_AACCGCGTCGCGATCG-Sanger	preGranulosa	0.0361801	0.00304224	0.416111	0.0125068	0.00386639	0.00293407	0.218646	0.252833	0.00287732	0.0059294	0.00612777	0.0303591	0.00858748
HCA_Mou_10828699_AACCGCGTCGGAGGTA-Sanger	GermCells	0.000530544	0.000445251	0.0750351	0.00553849	0.906854	0.00160766	0.000254929	0.000225008	0.000619696	0.00056854	0.000341512	0.00707882	0.000900937
HCA_Mou_10828699_AACCGCGTCTGTCTAT-Sanger	Mesenchymal_Lhx9	0.0402435	0.0069851	0.0145547	0.00723632	0.00365492	0.00377375	0.305269	0.538719	0.00263615	0.00563854	0.0278508	0.0385268	0.00491178
HCA_Mou_10828699_AACGTTGAGACGACGT-Sanger	Supporting	0.0105615	0.00735812	0.0185322	0.00278159	0.00710291	0.00768512	0.00652326	0.00619292	0.00138399	0.00192265	0.00413156	0.425055	0.500769
HCA_Mou_10828699_AACGTTGAGCAAATCA-Sanger	Supporting	0.0745306	0.00950595	0.206677	0.0232523	0.0344325	0.00867606	0.0522278	0.0174321	0.00678394	0.0648314	0.0204383	0.323042	0.15817
HCA_Mou_10828699_AACGTTGAGGTAGCTG-Sanger	Supporting	0.454835	0.0057597	0.046946	0.00525341	0.027017	0.00353088	0.120307	0.0225466	0.0032481	0.0322604	0.0475516	0.143677	0.0870677
HCA_Mou_10828699_AACGTTGAGTCCTCCT-Sanger	CoelEpi_Lhx9	0.917132	0.00189631	0.0166215	0.00249302	0.00387722	0.00191453	0.0254513	0.00251165	0.00655011	0.00215604	0.00139085	0.00464161	0.0133637
HCA_Mou_10828699_AACGTTGCAAAGGTGC-Sanger	Mesenchymal_Lhx9	0.0165357	0.00214436	0.0201342	0.00397142	0.00471213	0.00329792	0.0518525	0.24223	0.00538659	0.00731945	0.533821	0.0929658	0.0156287
HCA_Mou_10828699_AACGTTGCACATGTGT-Sanger	Supporting	0.274433	0.00973062	0.0476915	0.0139463	0.0166585	0.00675282	0.110571	0.0848757	0.0116798	0.100538	0.0295128	0.144463	0.149148
HCA_Mou_10828699_AACGTTGCATGCTGGC-Sanger	Supporting	0.0176218	0.00836793	0.114046	0.00685515	0.0191511	0.00673765	0.199608	0.222378	0.0104182	0.128726	0.120211	0.0731159	0.0727628
HCA_Mou_10828699_AACGTTGGTCTCTCGT-Sanger	Supporting	0.0213093	0.00634418	0.12061	0.00750448	0.00335833	0.00433781	0.0350377	0.00312771	0.0408754	0.0196328	0.70778	0.00796447	0.022117
HCA_Mou_10828699_AACGTTGGTGCCTTGG-Sanger	Supporting	0.0494152	0.00918544	0.270347	0.0977878	0.00825058	0.00855061	0.3684	0.0135969	0.00839941	0.0351882	0.0507709	0.0177969	0.0623114
HCA_Mou_10828699_AACGTTGGTGTTGAGG-Sanger	Mesenchymal_Lhx9	0.000918425	0.00443314	0.00260521	0.000331985	0.000609209	0.00181987	0.865544	0.0870481	0.000678878	0.0304162	0.00315925	0.00187982	0.000555908
HCA_Mou_10828699_AACGTTGGTTCAGCGC-Sanger	Mesenchymal_Gata2	0.0033654	0.0176464	0.0136218	0.000873463	0.0021127	0.00129992	0.907632	0.0224955	0.00139781	0.0225446	0.00298565	0.00272502	0.00129947
HCA_Mou_10828699_AACGTTGTCTGATACG-Sanger	CoelEpi_Lhx9	0.247338	0.00357911	0.0099735	0.00255102	0.0053112	0.00777906	0.427558	0.194999	0.00598165	0.0403916	0.0239927	0.0100491	0.0204956
HCA_Mou_10828699_AACTCAGAGATCCCGC-Sanger	CoelEpi_Lhx9	0.262988	0.00909861	0.0943098	0.00703083	0.0445916	0.00631406	0.07329	0.240053	0.00688463	0.00920662	0.00889932	0.153608	0.0837251
HCA_Mou_10828699_AACTCAGAGCCGATTT-Sanger	Mesenchymal_Lhx9	0.00365769	0.00720751	0.00257459	0.000876261	0.00235039	0.00123531	0.839369	0.109647	0.000992673	0.0187717	0.00434145	0.00685632	0.00211994
HCA_Mou_10828699_AACTCAGCAATCGAAA-Sanger	CoelEpi_Lhx9	0.100928	0.00266011	0.0173111	0.00244498	0.00423403	0.00170727	0.169087	0.6229	0.00381461	0.014979	0.00457155	0.0506876	0.00467531
HCA_Mou_10828699_AACTCAGCACTCGACG-Sanger	Immune	2.37818e-06	0.000919557	0.000443059	1.865e-05	2.15528e-05	0.997493	3.27436e-06	2.57031e-06	0.000914863	0.000157609	1.75879e-05	3.46077e-06	2.08736e-06
HCA_Mou_10828699_AACTCAGCAGACAGGT-Sanger	Supporting	0.046943	0.0165564	0.14687	0.0117031	0.034144	0.0195258	0.281835	0.0556701	0.0635451	0.151816	0.0843371	0.054797	0.0322576
HCA_Mou_10828699_AACTCAGCAGACGCAA-Sanger	preGranulosa	0.0345313	0.014167	0.238658	0.015804	0.0267773	0.0211553	0.269888	0.0653939	0.029254	0.11915	0.0240531	0.111395	0.0297721
HCA_Mou_10828699_AACTCAGGTGGGTCAA-Sanger	GermCells	0.000358413	0.000887152	0.00171093	0.00118058	0.990734	0.00175063	0.000436155	0.000151512	0.000348386	0.000199585	0.000416028	0.000654066	0.0011722
HCA_Mou_10828699_AACTCAGGTGGTTTCA-Sanger	Mesenchymal_Lhx9	0.027613	0.00401214	0.0236658	0.00648523	0.0044315	0.00262805	0.312632	0.364481	0.00501163	0.0108479	0.0119589	0.191515	0.0347182
HCA_Mou_10828699_AACTCAGTCGGCTTGG-Sanger	Supporting	0.0250958	0.0101	0.363011	0.0514513	0.0153802	0.0155151	0.270369	0.0590669	0.00743973	0.0261941	0.0515257	0.0507547	0.0540969
HCA_Mou_10828699_AACTCAGTCTATCGCC-Sanger	preGranulosa	0.102134	0.00475001	0.00762248	0.00642725	0.00811858	0.00200519	0.156328	0.0172467	0.00441448	0.00389069	0.00644818	0.620141	0.0604724
HCA_Mou_10828699_AACTCCCAGAGTCTGG-Sanger	Mesenchymal_Lhx9	0.0140772	0.00134131	0.0245624	0.0034345	0.00353127	0.00190903	0.579035	0.202197	0.00267244	0.0564148	0.103403	0.00448454	0.00293713
HCA_Mou_10828699_AACTCCCAGTACGCGA-Sanger	Supporting	0.546187	0.00397892	0.226418	0.0301396	0.0167153	0.0044079	0.0190156	0.00654237	0.00732774	0.00329463	0.00496349	0.0543134	0.0766964
HCA_Mou_10828699_AACTCCCAGTGGACGT-Sanger	Supporting	0.195535	0.0123036	0.129935	0.0113512	0.0364875	0.00812833	0.195351	0.0174562	0.00833295	0.0193718	0.113628	0.162016	0.0901042
HCA_Mou_10828699_AACTCCCCAACGATGG-Sanger	preGranulosa	0.448457	0.0039498	0.100104	0.00772328	0.0124386	0.00273201	0.255606	0.0220804	0.00320118	0.0168533	0.00639835	0.068138	0.0523176
HCA_Mou_10828699_AACTCCCGTACATGTC-Sanger	preGranulosa	0.0600704	0.0108823	0.552603	0.00306612	0.0472511	0.00717559	0.0406981	0.00457505	0.00446135	0.187643	0.0119727	0.0200519	0.049549
HCA_Mou_10828699_AACTCCCGTCCGCTGA-Sanger	preGranulosa	0.0284713	0.0139196	0.33236	0.00976662	0.104288	0.0184019	0.0832063	0.0133875	0.0300399	0.115134	0.0304179	0.203789	0.0168187
HCA_Mou_10828699_AACTCCCGTGGGTCAA-Sanger	Mesenchymal_Gata2	0.016873	0.00157569	0.00926887	0.00127068	0.00183236	0.000992716	0.83724	0.0563174	0.00219474	0.052961	0.0031488	0.0150911	0.0012334
HCA_Mou_10828699_AACTCCCGTGTGAATA-Sanger	Supporting	0.0542784	0.0105647	0.0494049	0.00473333	0.0607443	0.00520178	0.393937	0.0437295	0.00466642	0.039639	0.0108487	0.195534	0.126717
HCA_Mou_10828699_AACTCCCGTGTGACGA-Sanger	Supporting	0.139599	0.00682362	0.155894	0.0279576	0.014786	0.0063092	0.0240169	0.0861434	0.249903	0.0126669	0.0177436	0.21665	0.0415076
HCA_Mou_10828699_AACTCCCGTTACTGAC-Sanger	Supporting	0.0264578	0.0134476	0.0316009	0.00544531	0.0849492	0.00669607	0.0222363	0.0139996	0.00704354	0.134009	0.592916	0.0331663	0.0280322
HCA_Mou_10828699_AACTCCCGTTCTGGTA-Sanger	Mesenchymal_Lhx9	0.0166824	0.00121116	0.00256153	0.00114959	0.0101066	0.000979969	0.330563	0.557888	0.00833812	0.0101699	0.00648836	0.0493462	0.00451502
HCA_Mou_10828699_AACTCCCTCAGTGTTG-Sanger	GermCells	9.53072e-05	0.000295644	0.00184931	0.000624033	0.995391	0.000640812	5.84468e-05	4.10578e-05	0.000162103	6.40814e-05	7.55829e-05	0.000365905	0.000336333
HCA_Mou_10828699_AACTCCCTCCCATTTA-Sanger	Supporting	0.0264361	0.00620253	0.0836495	0.00689689	0.014113	0.00623452	0.0125895	0.0183042	0.0149701	0.0120417	0.0363261	0.0527013	0.709534
HCA_Mou_10828699_AACTCCCTCCTTTCTC-Sanger	Mesenchymal_Lhx9	0.00121574	0.00174716	0.00154597	0.000419904	0.000462951	0.000807166	0.872801	0.0279029	0.000900362	0.0884331	0.00104865	0.00215945	0.000555255
HCA_Mou_10828699_AACTCCCTCGCCATAA-Sanger	Mesenchymal_Lhx9	0.00315276	0.00597518	0.045961	0.00126267	0.00822294	0.00600007	0.67884	0.197935	0.00191549	0.0223874	0.00615336	0.0185126	0.00368163
HCA_Mou_10828699_AACTCCCTCTATCCCG-Sanger	Supporting	0.0432995	0.00339851	0.70642	0.00367111	0.00980215	0.00242606	0.0993817	0.0162711	0.00685493	0.0262889	0.0168224	0.0224284	0.0429353
HCA_Mou_10828699_AACTCCCTCTGCTGTC-Sanger	CoelEpi_Lhx9	0.970852	0.00139873	0.0151235	0.00172614	0.00251084	0.00192855	0.000898543	0.00071205	0.00176472	0.0014756	0.000404667	0.000781207	0.000423321
HCA_Mou_10828699_AACTCCCTCTTAACCT-Sanger	CoelEpi_Lhx9	0.941696	0.00070416	0.0364743	0.00055589	0.00336333	0.000732287	0.00170327	0.00137589	0.00194834	0.000338993	0.000634699	0.00287686	0.00759608
HCA_Mou_10828699_AACTCCCTCTTGTCAT-Sanger	Mesenchymal_Lhx9	0.00443679	0.000739856	0.00199633	0.000361337	0.00149179	0.000995572	0.400491	0.575196	0.00159606	0.00625318	0.00212805	0.00349033	0.000823839
HCA_Mou_10828699_AACTCTTAGACTTTCG-Sanger	Supporting	0.243118	0.00656174	0.134322	0.0336512	0.0186435	0.00488417	0.0399412	0.0488916	0.00708452	0.00786707	0.0110078	0.151435	0.292592
HCA_Mou_10828699_AACTCTTAGGATCGCA-Sanger	Mesenchymal_Gata2	0.00306536	0.00705803	0.0169939	0.00143165	0.00388869	0.00210689	0.853836	0.0251268	0.0053274	0.0722555	0.00448239	0.00341519	0.00101233
HCA_Mou_10828699_AACTCTTAGTGCCATT-Sanger	GermCells	0.00105805	0.0007206	0.0476084	0.000842056	0.932464	0.00136682	0.000476674	0.000488917	0.00226917	0.000387712	0.000579096	0.00352926	0.00820939
HCA_Mou_10828699_AACTCTTGTAATAGCA-Sanger	Mesenchymal_Lhx9	0.00275917	0.000589911	0.00732758	0.000414009	0.000351687	0.000852937	0.600844	0.375126	0.000598432	0.00461777	0.00141546	0.00401493	0.00108846
HCA_Mou_10828699_AACTCTTGTACACCGC-Sanger	Supporting	0.0273894	0.00261281	0.0188243	0.00242273	0.0143477	0.00203053	0.00407729	0.00357821	0.00134512	0.00687504	0.00275957	0.0745316	0.839206
HCA_Mou_10828699_AACTCTTGTACCCAAT-Sanger	Supporting	0.131642	0.00816367	0.382156	0.0113125	0.010344	0.0112048	0.0882046	0.0486442	0.0609999	0.0186392	0.130244	0.0589967	0.0394488
HCA_Mou_10828699_AACTCTTGTATTACCG-Sanger	CoelEpi_Lhx9	0.940896	0.00427212	0.00980452	0.010548	0.00258935	0.00147928	0.00798791	0.00283228	0.00110262	0.00777372	0.00546002	0.00242813	0.00282646
HCA_Mou_10828699_AACTCTTGTCAATGTC-Sanger	GermCells	5.65983e-05	0.000101543	0.00280213	0.000347531	0.99435	0.00102328	6.87695e-05	5.47354e-05	0.000259783	5.96414e-05	7.77487e-05	0.000484105	0.000314022
HCA_Mou_10828699_AACTCTTGTTCCTCCA-Sanger	Supporting	0.113787	0.0050932	0.118227	0.0043884	0.0362938	0.00392706	0.405805	0.12744	0.00422547	0.0395474	0.00928592	0.075916	0.0560645
HCA_Mou_10828699_AACTCTTTCAACGGGA-Sanger	Supporting	0.0337491	0.00666248	0.442872	0.00493623	0.00540297	0.00447215	0.00561276	0.00689941	0.0146332	0.00498039	0.0281302	0.382329	0.0593197
HCA_Mou_10828699_AACTCTTTCCCATTAT-Sanger	preGranulosa	0.125873	0.012051	0.127886	0.0474324	0.0259466	0.0118145	0.0976344	0.203998	0.0208606	0.0322947	0.0233169	0.132181	0.138711
HCA_Mou_10828699_AACTGGTAGATCCCGC-Sanger	Mesenchymal_Lhx9	0.00956899	0.00173417	0.064485	0.00155441	0.00270335	0.00474899	0.607422	0.0826418	0.00246003	0.205332	0.00697105	0.00754777	0.00283051
HCA_Mou_10828699_AACTGGTAGCCAACAG-Sanger	Mesenchymal_Lhx9	0.0179464	0.00197056	0.0209803	0.00169395	0.00838819	0.00161823	0.49894	0.253432	0.00858386	0.0584714	0.101959	0.0195803	0.00643602
HCA_Mou_10828699_AACTGGTCAAAGTGCG-Sanger	Supporting	0.0706888	0.011023	0.0355366	0.0126088	0.0164423	0.00707222	0.048371	0.0131538	0.00689871	0.0282779	0.457967	0.19038	0.10158
HCA_Mou_10828699_AACTGGTCAAGTCTGT-Sanger	GermCells	0.000356787	0.000395164	0.00193901	0.00026001	0.991216	0.00210605	0.000463376	0.000119095	0.000622082	0.00049228	0.000254038	0.000528886	0.00124712
HCA_Mou_10828699_AACTGGTCAATCTACG-Sanger	CoelEpi_Lhx9	0.931236	0.00280699	0.0203448	0.00384215	0.00551373	0.00109046	0.00562726	0.00343059	0.000581986	0.00205402	0.00532286	0.00551145	0.0126373
HCA_Mou_10828699_AACTGGTCATGGTCAT-Sanger	Mesenchymal_Lhx9	0.00963033	0.00144917	0.0139546	0.000753274	0.00143798	0.000603742	0.844947	0.0646258	0.000613019	0.00405216	0.00222613	0.0530851	0.00262176
HCA_Mou_10828699_AACTGGTGTACAGACG-Sanger	Mesenchymal_Lhx9	0.00154013	0.00430954	0.00397372	0.00182403	0.00193692	0.00386792	0.886361	0.0825344	0.0009883	0.00799418	0.000884343	0.00253435	0.00125158
HCA_Mou_10828699_AACTGGTGTACCGAGA-Sanger	Mesenchymal_Lhx9	0.00816856	0.0223344	0.0694421	0.0173732	0.00629505	0.022277	0.716709	0.0943449	0.00349353	0.0150047	0.00808005	0.00991862	0.0065587
HCA_Mou_10828699_AACTGGTGTCACAAGG-Sanger	PV	0.00119244	0.0092857	0.00545267	0.00126491	0.00106388	0.00218823	0.0120996	0.0021354	0.00253852	0.685242	0.273709	0.00219306	0.001634
HCA_Mou_10828699_AACTGGTGTGACAAAT-Sanger	Supporting	0.0472333	0.00957314	0.22168	0.00502194	0.007946	0.00683609	0.0450136	0.010421	0.0639112	0.027492	0.368898	0.051407	0.134567
HCA_Mou_10828699_AACTGGTGTGGTACAG-Sanger	Mesenchymal_Lhx9	0.0169141	0.00127391	0.00381896	0.00140279	0.00322372	0.00118958	0.191208	0.764119	0.00183544	0.00262505	0.0017268	0.00830536	0.0023572
HCA_Mou_10828699_AACTGGTTCGGTGTCG-Sanger	GermCells	0.00256347	0.00171141	0.0404278	0.00276083	0.930162	0.00432651	0.00197834	0.000599938	0.000831671	0.000612172	0.000640529	0.0100988	0.00328628
HCA_Mou_10828699_AACTGGTTCTACTTAC-Sanger	Supporting	0.198115	0.0303217	0.261834	0.00770477	0.0210153	0.00835813	0.0251792	0.111478	0.0151316	0.013774	0.0404222	0.13446	0.132207
HCA_Mou_10828699_AACTTTCAGAGAGCTC-Sanger	Supporting	0.13069	0.00490437	0.2229	0.00904667	0.0199054	0.00569534	0.0834788	0.0127294	0.0110485	0.0595918	0.360116	0.0590079	0.0208855
HCA_Mou_10828699_AACTTTCCAGCCTTGG-Sanger	CoelEpi_Lhx9	0.948941	0.00116851	0.00446918	0.00466123	0.0172006	0.00157509	0.00367935	0.00306621	0.000683828	0.000659881	0.00134794	0.00704612	0.00550092
HCA_Mou_10828699_AACTTTCGTAATTGGA-Sanger	Mesenchymal_Lhx9	0.0331077	0.00385033	0.0365397	0.0092514	0.00758208	0.0035953	0.131195	0.609816	0.0108137	0.0791871	0.0192149	0.0398595	0.0159872
HCA_Mou_10828699_AACTTTCGTCTGCGGT-Sanger	preGranulosa	0.0238809	0.0042298	0.108643	0.00631073	0.00658179	0.0163681	0.161948	0.530831	0.0394007	0.0197879	0.031685	0.0364255	0.0139075
HCA_Mou_10828699_AACTTTCGTTCATGGT-Sanger	GermCells	0.0316069	0.0178622	0.327642	0.0214187	0.238762	0.0150657	0.0574085	0.0291459	0.00819513	0.0124591	0.030346	0.13615	0.0739384
HCA_Mou_10828699_AACTTTCTCTGCCCTA-Sanger	CoelEpi_Lhx9	0.955805	0.00171185	0.015044	0.00203736	0.00339846	0.00125366	0.00653121	0.00207969	0.00041524	0.000922873	0.000904211	0.00153294	0.00836405
HCA_Mou_10828699_AAGACCTAGAATTCCC-Sanger	Supporting	0.699751	0.0043741	0.0490197	0.00296324	0.0835081	0.00270373	0.0235941	0.0103274	0.00269051	0.00470379	0.00626772	0.0638456	0.0462509
HCA_Mou_10828699_AAGACCTAGAGCTTCT-Sanger	Mesenchymal_Lhx9	0.0101241	0.00230764	0.0184607	0.00165488	0.00991478	0.00203737	0.576794	0.330724	0.00167955	0.00956899	0.0236739	0.00952172	0.00353839
HCA_Mou_10828699_AAGACCTAGGACCACA-Sanger	Epithelial_Wnt7a	0.001139	0.00218728	0.989582	0.000869666	0.00034612	0.00125591	0.000492976	0.000405937	0.00181419	0.000579236	0.000649492	0.000385374	0.000292536
HCA_Mou_10828699_AAGACCTAGGTGATAT-Sanger	Supporting	0.215784	0.00434563	0.036342	0.00429597	0.0258175	0.00386105	0.0727057	0.0176573	0.00506071	0.0106499	0.0814599	0.397508	0.124512
HCA_Mou_10828699_AAGACCTCACAGGAGT-Sanger	GermCells	1.38082e-05	9.16133e-05	3.68159e-05	0.000103482	0.999176	0.000300832	1.58417e-05	1.23705e-05	3.87021e-05	2.4096e-05	3.53243e-05	2.11831e-05	0.00013043
HCA_Mou_10828699_AAGACCTGTAAGAGAG-Sanger	Supporting	0.091653	0.0126088	0.394362	0.0204686	0.0407958	0.0242288	0.168171	0.0153488	0.00713019	0.0234899	0.0312821	0.108402	0.0620595
HCA_Mou_10828699_AAGACCTGTCAAAGAT-Sanger	Mesenchymal_Lhx9	0.0939178	0.00845269	0.139066	0.0251123	0.0152801	0.00674508	0.338202	0.188957	0.00507961	0.04194	0.0366847	0.048189	0.0523738
HCA_Mou_10828699_AAGACCTGTCCAAGTT-Sanger	Supporting	0.324916	0.00694129	0.227193	0.0221379	0.0353874	0.00525535	0.0545074	0.0147388	0.00624341	0.0261929	0.0302866	0.125974	0.120226
HCA_Mou_10828699_AAGACCTGTCGAACAG-Sanger	GermCells	0.00078717	0.000645487	0.00512726	0.000975678	0.980581	0.00400306	0.000522211	0.000322987	0.00195576	0.000984111	0.000456629	0.00158792	0.00205112
HCA_Mou_10828699_AAGACCTGTGCACGAA-Sanger	CoelEpi_Lhx9	0.0123787	0.00204499	0.896889	0.00456074	0.00288347	0.00278739	0.0207095	0.00389677	0.0274267	0.0187183	0.00332712	0.00299974	0.00137777
HCA_Mou_10828699_AAGACCTGTGTAATGA-Sanger	Supporting	0.111299	0.00786134	0.0249178	0.00670817	0.0215725	0.00309045	0.305278	0.0819696	0.00356133	0.0155027	0.0954693	0.103268	0.219502
HCA_Mou_10828699_AAGACCTTCCCGACTT-Sanger	Supporting	0.104552	0.00476346	0.0974558	0.00939638	0.0319594	0.00322708	0.0125758	0.0427192	0.00398476	0.00510462	0.0228111	0.286756	0.374695
HCA_Mou_10828699_AAGCCGCAGACATAAC-Sanger	GermCells	0.000238816	0.000310576	0.000823821	0.000841959	0.987008	0.00173451	0.000197465	0.000156152	0.00116416	0.00047125	0.00026829	0.000383381	0.00640165
HCA_Mou_10828699_AAGCCGCAGATGCCAG-Sanger	Mesenchymal_Lhx9	0.0200847	0.00798794	0.0145861	0.00423413	0.00903709	0.00463739	0.440197	0.311064	0.00424678	0.131167	0.0285097	0.0166662	0.0075824
HCA_Mou_10828699_AAGCCGCAGCCCAATT-Sanger	Mesenchymal_Gata2	0.00499951	0.00499562	0.192597	0.00741298	0.0109271	0.00498107	0.631102	0.0544084	0.00176626	0.0469729	0.00265789	0.0347207	0.00245788
HCA_Mou_10828699_AAGCCGCAGGATGGTC-Sanger	Supporting	0.205291	0.00716884	0.326235	0.0564944	0.00927527	0.00528039	0.0599253	0.00671827	0.0148055	0.0388138	0.109983	0.0341062	0.125903
HCA_Mou_10828699_AAGCCGCAGGCTCTTA-Sanger	Mesenchymal_Lhx9	0.0134183	0.00898584	0.186436	0.00564492	0.0832123	0.00754179	0.0632176	0.0638183	0.0104527	0.111715	0.392301	0.0151057	0.0381507
HCA_Mou_10828699_AAGCCGCCACCTCGGA-Sanger	Supporting	0.35427	0.00842019	0.0478181	0.013456	0.0362514	0.00527748	0.058582	0.0311754	0.00728682	0.0249646	0.13913	0.129389	0.143979
HCA_Mou_10828699_AAGCCGCCAGGTCCAC-Sanger	Supporting	0.146021	0.00422677	0.0440364	0.013725	0.0377864	0.00624524	0.326523	0.0311897	0.00973112	0.0276091	0.137642	0.175927	0.0393372
HCA_Mou_10828699_AAGCCGCGTACCGCTG-Sanger	CoelEpi_Lhx9	0.954098	0.00137496	0.00352617	0.00376894	0.0161572	0.00102418	0.00198861	0.00211919	0.000820482	0.000550551	0.00188184	0.00505986	0.00763002
HCA_Mou_10828699_AAGCCGCGTACCGTTA-Sanger	CoelEpi_Lhx9	0.981933	0.00169218	0.00188437	0.00103446	0.00544728	0.000509175	0.000629742	0.00118325	0.000252933	0.000225744	0.00046046	0.001741	0.00300605
HCA_Mou_10828699_AAGCCGCGTTTCGCTC-Sanger	Supporting	0.342085	0.00313047	0.0500493	0.00886668	0.00483996	0.00269282	0.42896	0.0145316	0.0026162	0.00895153	0.00754288	0.106362	0.0193713
HCA_Mou_10828699_AAGCCGCGTTTGCATG-Sanger	Supporting	0.141735	0.0303506	0.244793	0.0321317	0.038431	0.0140649	0.111822	0.0156986	0.013625	0.0378592	0.258172	0.0312703	0.0300471
HCA_Mou_10828699_AAGCCGCTCCCAAGAT-Sanger	CoelEpi_Lhx9	0.335885	0.00891927	0.109794	0.0087682	0.0107151	0.00708143	0.237685	0.190892	0.00634728	0.0195516	0.00819166	0.0173678	0.0388015
HCA_Mou_10828699_AAGCCGCTCTGGCGAC-Sanger	Mesenchymal_Lhx9	0.00723042	0.0076266	0.0151721	0.00573677	0.103302	0.00740335	0.424289	0.142142	0.00900818	0.181667	0.0671324	0.0127433	0.0165471
HCA_Mou_10828699_AAGGAGCAGTGGCACA-Sanger	Supporting	0.0966372	0.0101319	0.0575027	0.0215896	0.0486239	0.00878772	0.142167	0.0784389	0.010812	0.0490077	0.056816	0.222152	0.197333
HCA_Mou_10828699_AAGGAGCCACAGCGTC-Sanger	CoelEpi_Lhx9	0.844374	0.00335639	0.0160257	0.0558142	0.011254	0.00274708	0.0071844	0.0154733	0.00241445	0.0026767	0.00261738	0.0140503	0.0220121
HCA_Mou_10828699_AAGGAGCCACCCATGG-Sanger	Mesenchymal_Gata2	0.0112837	0.000992961	0.00136969	0.000590898	0.000774196	0.00096725	0.948497	0.0106652	0.00586696	0.014072	0.00092667	0.00274177	0.00125193
HCA_Mou_10828699_AAGGAGCCACCTATCC-Sanger	GermCells	0.00792497	0.00148977	0.010697	0.00205705	0.897665	0.00177552	0.0361431	0.00604142	0.00149955	0.00398811	0.00254592	0.0105717	0.0176007
HCA_Mou_10828699_AAGGAGCCACTTCTGC-Sanger	Endothelial	3.89459e-07	0.998995	2.09183e-05	4.63786e-06	1.13296e-06	0.000306175	1.5849e-06	1.01947e-06	0.000588492	5.58335e-05	1.31792e-05	1.04993e-05	1.42671e-06
HCA_Mou_10828699_AAGGAGCCATATGGTC-Sanger	Supporting	0.0353611	0.0181236	0.11923	0.00996193	0.0110478	0.0114773	0.131299	0.0404713	0.00888045	0.0437562	0.454526	0.0427862	0.0730793
HCA_Mou_10828699_AAGGAGCCATGAGCGA-Sanger	Mesenchymal_Lhx9	0.0123741	0.00963466	0.101408	0.00651859	0.0294871	0.00971229	0.400216	0.150218	0.0116485	0.186808	0.0235431	0.0362152	0.0222165
HCA_Mou_10828699_AAGGAGCCATTGTGCA-Sanger	CoelEpi_Lhx9	0.8963	0.00247187	0.00860622	0.00561954	0.0154142	0.00206479	0.00377161	0.0406809	0.000913553	0.00182483	0.00224246	0.00694205	0.0131475
HCA_Mou_10828699_AAGGAGCGTCTGGAGA-Sanger	Supporting	0.00671829	0.0015835	0.933258	0.00126334	0.00185751	0.00469302	0.00852874	0.00431207	0.00627036	0.00661803	0.0122788	0.00476041	0.00785793
HCA_Mou_10828699_AAGGAGCGTGGCAAAC-Sanger	Mesenchymal_Lhx9	0.00310663	0.00329056	0.0209125	0.00129094	0.00157431	0.00534089	0.316613	0.615059	0.00218184	0.0107781	0.00472326	0.0118454	0.00328369
HCA_Mou_10828699_AAGGAGCTCAGGATCT-Sanger	GermCells	0.000985668	0.00172229	0.0613986	0.00157393	0.915164	0.0033985	0.00140681	0.000420362	0.00154298	0.000529018	0.00041644	0.00980421	0.00163733
HCA_Mou_10828699_AAGGAGCTCGGGAGTA-Sanger	Supporting	0.0120439	0.00996637	0.636849	0.050485	0.0394105	0.00942718	0.0685319	0.0373526	0.00741075	0.0594504	0.0132425	0.0420981	0.0137316
HCA_Mou_10828699_AAGGAGCTCGTGACAT-Sanger	GermCells	0.0082378	0.00272466	0.0963336	0.00414253	0.800065	0.00299272	0.0101938	0.00468607	0.00376785	0.00260657	0.00421582	0.0427763	0.0172569
HCA_Mou_10828699_AAGGAGCTCTGCCCTA-Sanger	Mesenchymal_Lhx9	0.00627194	0.00672672	0.0330383	0.00127363	0.00797533	0.00156669	0.706311	0.164165	0.00338253	0.0548156	0.00519507	0.00683495	0.00244299
HCA_Mou_10828699_AAGGCAGAGGACCACA-Sanger	GermCells	0.000858384	0.000379624	0.00890865	0.000397183	0.981824	0.00123719	0.000404055	0.000155307	0.000773418	0.00043648	0.000229785	0.00195175	0.00244434
HCA_Mou_10828699_AAGGCAGAGGGAACGG-Sanger	preGranulosa	0.0257978	0.00412566	0.0118429	0.00530009	0.00605273	0.00243716	0.0798938	0.0550462	0.0022526	0.0071407	0.0125969	0.464211	0.323303
HCA_Mou_10828699_AAGGCAGAGTCACGCC-Sanger	Supporting	0.02177	0.00965496	0.0250864	0.00544387	0.188138	0.00399064	0.00810206	0.0127232	0.00875387	0.0157818	0.0206946	0.0664166	0.613444
HCA_Mou_10828699_AAGGCAGCACTTACGA-Sanger	GermCells	0.0057645	0.00106943	0.0101615	0.00146638	0.931434	0.00142734	0.0086967	0.00139315	0.0104676	0.00244351	0.00285065	0.0154161	0.00740884
HCA_Mou_10828699_AAGGCAGCAGGACGTA-Sanger	Mesenchymal_Gata2	0.00535298	0.00062043	0.0286109	0.000854998	0.00097467	0.00285757	0.856814	0.0671643	0.00178639	0.0249073	0.00459153	0.00425477	0.00121064
HCA_Mou_10828699_AAGGCAGCATGCCTTC-Sanger	preGranulosa	0.0329167	0.00399424	0.0479294	0.00521163	0.0266549	0.00628087	0.120979	0.00766659	0.0310863	0.684557	0.0078222	0.0191626	0.00573779
HCA_Mou_10828699_AAGGCAGCATTGGCGC-Sanger	CoelEpi_Lhx9	0.989863	0.00163175	0.000725253	0.000354095	0.000674236	0.000405134	0.00211957	0.000524721	0.000665618	0.000517626	0.000748366	0.000698199	0.00107206
HCA_Mou_10828699_AAGGCAGGTCTCCATC-Sanger	Mesenchymal_Lhx9	0.0093946	0.00233771	0.0289672	0.00616138	0.00368433	0.00232533	0.138425	0.2158	0.0130031	0.331006	0.227619	0.01473	0.00654672
HCA_Mou_10828699_AAGGCAGGTGTGACCC-Sanger	CoelEpi_Lhx9	0.971854	0.0010482	0.00892477	0.00112674	0.00283775	0.000786547	0.00286058	0.000985078	0.000572497	0.00075967	0.000946261	0.00306265	0.00423528
HCA_Mou_10828699_AAGGCAGGTTGACGTT-Sanger	Supporting	0.12903	0.0130818	0.204861	0.00865011	0.0240589	0.0177691	0.10577	0.0565702	0.0630201	0.0551392	0.0516192	0.0660293	0.204401
HCA_Mou_10828699_AAGGCAGTCAACGGCC-Sanger	CoelEpi_Lhx9	0.761209	0.00544981	0.0462434	0.0482328	0.0178045	0.00308064	0.0144573	0.0142719	0.0103642	0.00490331	0.00765908	0.038021	0.0283034
HCA_Mou_10828699_AAGGCAGTCATATCGG-Sanger	Supporting	0.110348	0.00917025	0.334932	0.0225381	0.0580239	0.00657189	0.133355	0.0488212	0.00672873	0.134891	0.0562914	0.0597255	0.0186026
HCA_Mou_10828699_AAGGCAGTCGAACGGA-Sanger	Mesenchymal_Lhx9	0.0114506	0.00128978	0.838248	0.00115433	0.0101661	0.0018226	0.0953003	0.0118308	0.00331167	0.00784775	0.00291953	0.00813343	0.00652544
HCA_Mou_10828699_AAGGCAGTCTAAGCCA-Sanger	Mesenchymal_Lhx9	0.00114538	0.00547102	0.00590652	0.00041224	0.000514973	0.00219957	0.950499	0.016143	0.00139573	0.0111384	0.00106081	0.00321177	0.000901244
HCA_Mou_10828699_AAGGTTCAGGCACATG-Sanger	Supporting	0.105624	0.00722337	0.124815	0.0166953	0.018728	0.00498266	0.153928	0.0348194	0.00570408	0.0285463	0.15748	0.12326	0.218194
HCA_Mou_10828699_AAGGTTCAGTATGACA-Sanger	Mesenchymal_Lhx9	0.0101712	0.0031829	0.030787	0.00441539	0.0109242	0.0256868	0.274505	0.580087	0.00522896	0.0312213	0.00854927	0.0086868	0.00655421
HCA_Mou_10828699_AAGGTTCCAACTGCTA-Sanger	Mesenchymal_Lhx9	0.0304441	0.00287553	0.0583082	0.049071	0.00992729	0.0043663	0.0777408	0.0856406	0.00474587	0.00833759	0.140479	0.407011	0.121053
HCA_Mou_10828699_AAGGTTCCAATCGGTT-Sanger	Supporting	0.813718	0.00281228	0.0250917	0.010888	0.0125567	0.0016225	0.0182138	0.0106094	0.00188267	0.00206442	0.00495746	0.0492262	0.0463571
HCA_Mou_10828699_AAGGTTCCACGACTCG-Sanger	Supporting	0.122085	0.00827956	0.0669725	0.0254753	0.460889	0.00640684	0.0757459	0.067143	0.0106103	0.0141238	0.00716697	0.101172	0.0339296
HCA_Mou_10828699_AAGGTTCCAGCTGTAT-Sanger	Supporting	0.0402336	0.0192684	0.204156	0.0620618	0.0173784	0.0222101	0.311837	0.00924416	0.0245326	0.0325079	0.211771	0.0161916	0.0286082
HCA_Mou_10828699_AAGGTTCGTAAGTGTA-Sanger	CoelEpi_Lhx9	0.973582	0.00129316	0.00223171	0.000739233	0.0153763	0.000612326	0.000395001	0.00109736	0.000329706	0.000232477	0.000620678	0.00232556	0.00116404
HCA_Mou_10828699_AAGGTTCGTCAAGCGA-Sanger	Mesenchymal_Lhx9	0.00327756	0.00329716	0.0114021	0.00160979	0.00139443	0.00575286	0.0848896	0.875663	0.00193888	0.00502392	0.00151034	0.00254126	0.00169862
HCA_Mou_10828699_AAGGTTCGTCAGAGGT-Sanger	CoelEpi_Lhx9	0.971259	0.00193915	0.00336196	0.00563485	0.00318752	0.00118024	0.0014285	0.00133909	0.000360215	0.000543136	0.000745649	0.00595788	0.00306255
HCA_Mou_10828699_AAGGTTCGTGGTAACG-Sanger	GermCells	0.0518533	0.00194799	0.00936026	0.00291243	0.855063	0.00132298	0.0014973	0.00123214	0.00129937	0.00226931	0.0108975	0.00861522	0.0517292
HCA_Mou_10828699_AAGGTTCGTGTTAAGA-Sanger	CoelEpi_Lhx9	0.848774	0.00289368	0.0357805	0.000945961	0.00126781	0.00196551	0.0905144	0.00553618	0.00391273	0.00424955	0.000984817	0.00117961	0.00199574
HCA_Mou_10828699_AAGGTTCGTTCAGACT-Sanger	Supporting	0.116197	0.0412492	0.0275293	0.0253822	0.0797882	0.00956018	0.0521547	0.0156332	0.0059674	0.0131088	0.102878	0.306826	0.203725
HCA_Mou_10828699_AAGGTTCGTTTGGGCC-Sanger	Mesenchymal_Lhx9	0.00555374	0.0202992	0.0125556	0.00209525	0.00394182	0.00232294	0.47054	0.33369	0.00228029	0.126953	0.00267233	0.0137398	0.0033556
HCA_Mou_10828699_AAGGTTCTCAGCATGT-Sanger	Mesenchymal_Lhx9	0.0168735	0.0113618	0.0850566	0.0207648	0.021754	0.197105	0.240519	0.0334357	0.013068	0.297629	0.01766	0.0284885	0.0162843
HCA_Mou_10828699_AAGGTTCTCCGCAAGC-Sanger	GermCells	0.000611587	0.000197741	0.00651356	0.00253971	0.984672	0.000428617	0.00037725	0.000199687	0.000356591	0.00014319	0.000234737	0.00211304	0.0016125
HCA_Mou_10828699_AAGGTTCTCCTGCTTG-Sanger	Supporting	0.141547	0.00628743	0.0300392	0.0112181	0.0543746	0.00302221	0.214075	0.0856292	0.00457746	0.024411	0.0856825	0.192374	0.146763
HCA_Mou_10828699_AAGTCTGAGCACCGCT-Sanger	Immune	6.51586e-07	0.000309502	0.000106517	6.25557e-06	4.97721e-06	0.999294	1.11858e-06	6.46223e-07	0.000222768	4.67874e-05	5.49555e-06	8.16013e-07	5.72579e-07
HCA_Mou_10828699_AAGTCTGAGTAGTGCG-Sanger	Mesenchymal_Lhx9	0.00251959	0.000776212	0.00308825	0.00154612	0.000368709	0.0015649	0.923283	0.0562359	0.00296422	0.00271397	0.000549333	0.00366148	0.000728301
HCA_Mou_10828699_AAGTCTGAGTGCTGCC-Sanger	CoelEpi_Lhx9	0.957956	0.00102084	0.0247142	0.000587926	0.00395389	0.000878439	0.00161151	0.00231671	0.000319287	0.000546553	0.00148023	0.00150464	0.00311019
HCA_Mou_10828699_AAGTCTGCAATCACAC-Sanger	Supporting	0.0376778	0.00649331	0.288003	0.0123581	0.00811014	0.00550268	0.432237	0.070739	0.00532519	0.0325674	0.0216464	0.0664895	0.0128504
HCA_Mou_10828699_AAGTCTGCAGGACGTA-Sanger	Supporting	0.270642	0.00459565	0.171732	0.0045049	0.0161386	0.00507179	0.137282	0.0836523	0.00434319	0.0207051	0.0160437	0.212389	0.0528995
HCA_Mou_10828699_AAGTCTGCAGTCAGCC-Sanger	Supporting	0.0723761	0.00461572	0.124271	0.00442153	0.0299959	0.00428108	0.175625	0.0270894	0.00527453	0.0330523	0.402259	0.044213	0.0725265
HCA_Mou_10828699_AAGTCTGCAGTGACAG-Sanger	Supporting	0.0188538	0.00999996	0.0461652	0.00960698	0.0108724	0.0073541	0.0185528	0.0192041	0.00577876	0.0228747	0.334951	0.0382933	0.457493
HCA_Mou_10828699_AAGTCTGGTGTCCTCT-Sanger	Mesenchymal_Lhx9	0.0314855	0.00320238	0.0725706	0.00520186	0.00918748	0.00280199	0.0748105	0.0466423	0.0046245	0.0184455	0.679498	0.0295881	0.0219409
HCA_Mou_10828699_AAGTCTGGTTATCGGT-Sanger	Mesenchymal_Lhx9	0.0104105	0.00430596	0.0470131	0.00196617	0.00312327	0.00221392	0.716694	0.174493	0.00118592	0.0126088	0.00320084	0.0150142	0.00777001
HCA_Mou_10828699_AAGTCTGTCACATACG-Sanger	Mesenchymal_Lhx9	0.00192468	0.000736419	0.00241866	0.00130927	0.000447117	0.00176476	0.793382	0.190868	0.000817599	0.00174346	0.00182099	0.00236682	0.000400128
HCA_Mou_10828699_AAGTCTGTCCATGCTC-Sanger	GermCells	0.00395333	0.00106283	0.00862982	0.00629078	0.956324	0.00438715	0.00152921	0.000860428	0.00296976	0.00162473	0.00107426	0.00577456	0.00551909
HCA_Mou_10828699_AAGTCTGTCGGAAACG-Sanger	CoelEpi_Lhx9	0.168076	0.0176355	0.0857206	0.00443963	0.0288163	0.00731288	0.0693922	0.0265358	0.00467485	0.0103508	0.00785151	0.4674	0.101794
HCA_Mou_10828699_AAGTCTGTCTAGCACA-Sanger	Mesenchymal_Gata2	0.00777023	0.000923494	0.0213338	0.00135007	0.00127132	0.000561792	0.882592	0.0056038	0.00290973	0.0690394	0.00319457	0.00281091	0.000638696
HCA_Mou_10828699_AATCCAGAGACTGGGT-Sanger	Mesenchymal_Lhx9	0.00481567	0.00305742	0.00795404	0.00545553	0.0028129	0.0241242	0.728899	0.139867	0.00522593	0.0420685	0.0211724	0.00924062	0.00530635
HCA_Mou_10828699_AATCCAGAGCGTCAAG-Sanger	Supporting	0.153953	0.00907583	0.0374195	0.00461727	0.0602811	0.00420233	0.110096	0.267685	0.00868086	0.00898374	0.0153693	0.206673	0.112963
HCA_Mou_10828699_AATCCAGAGGCATTGG-Sanger	preGranulosa	0.188871	0.0149267	0.228143	0.0140916	0.0225874	0.0131585	0.119369	0.047623	0.0199334	0.0270729	0.0143856	0.214169	0.0756688
HCA_Mou_10828699_AATCCAGAGTAACCCT-Sanger	Supporting	0.117942	0.012717	0.28408	0.0137466	0.0236936	0.00678802	0.205849	0.0156167	0.0247698	0.134621	0.0366557	0.0911617	0.0323581
HCA_Mou_10828699_AATCCAGCAAATCCGT-Sanger	Mesenchymal_Lhx9	0.0392874	0.00487768	0.073696	0.0127599	0.00816358	0.00561304	0.0973856	0.0692362	0.0513014	0.0940148	0.39913	0.111444	0.0330908
HCA_Mou_10828699_AATCCAGGTGACCAAG-Sanger	Supporting	0.165692	0.0117253	0.259823	0.00748798	0.067816	0.00474053	0.0521429	0.0172006	0.00902113	0.0312362	0.144828	0.128335	0.0999524
HCA_Mou_10828699_AATCCAGTCATGCTCC-Sanger	Mesenchymal_Lhx9	0.00341425	0.00394289	0.00816389	0.00389101	0.00343688	0.00240654	0.320286	0.0229822	0.00145377	0.540869	0.0594356	0.0187312	0.0109875
HCA_Mou_10828699_AATCGGTCACTCAGGC-Sanger	Supporting	0.154814	0.00444	0.0147873	0.00374664	0.0709124	0.00188146	0.05573	0.0585448	0.00215253	0.0122069	0.0325088	0.281436	0.306839
HCA_Mou_10828699_AATCGGTCAGGAACGT-Sanger	Mesenchymal_Lhx9	0.00650483	0.00105079	0.00567248	0.00306825	0.00076682	0.00156577	0.0493384	0.909782	0.00200498	0.00492879	0.00144259	0.0125322	0.00134228
HCA_Mou_10828699_AATCGGTGTATAATGG-Sanger	GermCells	0.0100487	0.00558746	0.0298706	0.00345614	0.867066	0.0381015	0.0083455	0.00315127	0.00360824	0.00545866	0.00354314	0.0115113	0.0102511
HCA_Mou_10828699_AATCGGTGTCGAGATG-Sanger	CoelEpi_Lhx9	0.98068	0.00078283	0.0035576	0.000629016	0.00153711	0.00048669	0.00223807	0.000998633	0.000444649	0.00100625	0.00403132	0.00210832	0.0014998
HCA_Mou_10828699_AATCGGTGTCGGCTCA-Sanger	preGranulosa	0.024056	0.00309323	0.820512	0.0141672	0.0100453	0.00201682	0.00896516	0.00475044	0.00312443	0.0051413	0.0265927	0.0173324	0.0602033
HCA_Mou_10828699_AATCGGTGTCTCCACT-Sanger	Mesenchymal_Lhx9	0.00471567	0.015325	0.0102851	0.00211168	0.003407	0.00311158	0.29567	0.581912	0.00223668	0.064793	0.00603219	0.0066664	0.00373316
HCA_Mou_10828699_AATCGGTGTGAACCTT-Sanger	CoelEpi_Lhx9	0.621143	0.00314599	0.0222883	0.00189861	0.0656813	0.00241825	0.0128548	0.0488248	0.00259066	0.00388838	0.00503056	0.0547333	0.155502
HCA_Mou_10828699_AATCGGTGTTAAGGGC-Sanger	Mesenchymal_Lhx9	0.0180356	0.00316848	0.570241	0.0129193	0.00670524	0.00844723	0.167838	0.0207519	0.00842241	0.0189386	0.110557	0.0241587	0.0298159
HCA_Mou_10828699_AATCGGTGTTACTGAC-Sanger	Supporting	0.190662	0.0138547	0.110446	0.00792575	0.0462599	0.00791057	0.0848121	0.0273927	0.00673775	0.0139908	0.0331809	0.139214	0.317613
HCA_Mou_10828699_AATCGGTTCGGATGGA-Sanger	Mesenchymal_Lhx9	0.00146603	0.000542054	0.00636699	0.00030612	0.000406425	0.00153931	0.811361	0.154469	0.000746892	0.0197827	0.000968839	0.0016588	0.000385653
HCA_Mou_10828699_ACACCAACACACGCTG-Sanger	Mesenchymal_Lhx9	0.00297886	0.00173277	0.002095	0.00059833	0.000614429	0.000485783	0.931468	0.0444634	0.000448728	0.0105064	0.000793975	0.00325838	0.000555995
HCA_Mou_10828699_ACACCAACACCTCGTT-Sanger	Mesenchymal_Lhx9	0.00308245	0.00522063	0.00412775	0.00333529	0.00230463	0.00465179	0.597698	0.216662	0.00397677	0.139837	0.00742217	0.00809686	0.00358535
HCA_Mou_10828699_ACACCAACACGTCAGC-Sanger	Supporting	0.0967572	0.00772702	0.038928	0.0104249	0.0641741	0.00239762	0.0416596	0.0180995	0.00331215	0.0142472	0.0401606	0.139731	0.522381
HCA_Mou_10828699_ACACCAACACGTGAGA-Sanger	Supporting	0.217673	0.0168929	0.0420752	0.00888803	0.0183961	0.00634128	0.0998028	0.0102677	0.00366509	0.00738298	0.0183017	0.0936618	0.456652
HCA_Mou_10828699_ACACCAACATGCTGGC-Sanger	Mesenchymal_Lhx9	0.00493483	0.010165	0.0183748	0.00195756	0.00358911	0.00217529	0.54741	0.35948	0.0019775	0.0364534	0.00190962	0.00813688	0.00343539
HCA_Mou_10828699_ACACCAAGTAAATGAC-Sanger	Mesenchymal_Lhx9	0.0204071	0.000872754	0.0113741	0.008731	0.00207161	0.00228902	0.312834	0.593057	0.00397542	0.0134953	0.00306298	0.0249948	0.00283542
HCA_Mou_10828699_ACACCAAGTAGCAAAT-Sanger	GermCells	0.00192229	0.00224288	0.010802	0.000755642	0.965485	0.00777153	0.00143234	0.000710674	0.00070386	0.00109798	0.000838691	0.00312003	0.00311694
HCA_Mou_10828699_ACACCAAGTAGCACGA-Sanger	Mesenchymal_Lhx9	0.000512373	0.000609133	0.0081897	0.000205869	0.000494164	0.00101964	0.954253	0.0134851	0.00247128	0.0174116	0.000681232	0.000321647	0.000345259
HCA_Mou_10828699_ACACCAAGTCCGCTGA-Sanger	Mesenchymal_Lhx9	0.00731642	0.000551186	0.0131942	0.000752373	0.00270817	0.001001	0.080843	0.830915	0.00100124	0.00120199	0.00284687	0.0515231	0.00614567
HCA_Mou_10828699_ACACCAAGTGCAGGTA-Sanger	CoelEpi_Lhx9	0.801635	0.00182522	0.17735	0.00180895	0.00111417	0.00134308	0.00137381	0.000785701	0.00160349	0.00200741	0.00145062	0.00421503	0.00348725
HCA_Mou_10828699_ACACCAAGTGTGAATA-Sanger	GermCells	0.00120181	0.000544238	0.0119501	0.000595477	0.976024	0.00230156	0.000335842	0.000220817	0.000836007	0.000332791	0.000436413	0.00200393	0.00321705
HCA_Mou_10828699_ACACCAATCACAGTAC-Sanger	CoelEpi_Lhx9	0.233587	0.0027162	0.361871	0.00740151	0.0140686	0.00181132	0.138213	0.0338286	0.00233576	0.00456876	0.00822082	0.0964393	0.0949382
HCA_Mou_10828699_ACACCAATCAGAAATG-Sanger	CoelEpi_Lhx9	0.862998	0.00152741	0.0130067	0.00125989	0.0319527	0.000844244	0.00852564	0.00862823	0.0027032	0.00153365	0.00139555	0.0292094	0.0364156
HCA_Mou_10828699_ACACCAATCAGATAAG-Sanger	Supporting	0.0327923	0.00592737	0.0283084	0.00803172	0.0132864	0.00405474	0.58049	0.0127492	0.00935635	0.013999	0.0461139	0.0525723	0.192319
HCA_Mou_10828699_ACACCAATCCAAATGC-Sanger	CoelEpi_Lhx9	0.677527	0.0016649	0.0771036	0.00562459	0.0164432	0.0014647	0.0742509	0.0649475	0.00387092	0.00621868	0.013359	0.0375675	0.0199571
HCA_Mou_10828699_ACACCAATCCATGAGT-Sanger	Supporting	0.233851	0.0081739	0.0535699	0.00935644	0.0497783	0.00509681	0.129646	0.0512084	0.00836137	0.0281495	0.138278	0.169259	0.115271
HCA_Mou_10828699_ACACCAATCCGAATGT-Sanger	Supporting	0.118529	0.00879572	0.0637162	0.00578522	0.109302	0.00753163	0.317213	0.0931366	0.00635166	0.0362122	0.0939298	0.0650348	0.0744618
HCA_Mou_10828699_ACACCCTAGAATCTCC-Sanger	Supporting	0.425428	0.00493478	0.0570446	0.00546245	0.00797037	0.00535111	0.246254	0.0107874	0.00480747	0.0107184	0.0257819	0.0527266	0.142733
HCA_Mou_10828699_ACACCCTAGCTAACAA-Sanger	Endothelial	1.95829e-06	0.997315	2.73475e-05	5.89013e-06	4.05565e-06	0.00124066	4.00159e-06	3.33971e-06	0.00122074	0.000109078	3.28107e-05	3.16875e-05	3.26867e-06
HCA_Mou_10828699_ACACCCTAGGCTCAGA-Sanger	Mesenchymal_Lhx9	0.00757188	0.00263206	0.0049595	0.00473768	0.00434647	0.00262999	0.637766	0.229082	0.0384658	0.0210581	0.00355869	0.0386987	0.00449292
HCA_Mou_10828699_ACACCCTAGTACGCCC-Sanger	GermCells	0.00188987	0.00297938	0.0108101	0.00495936	0.935352	0.00165159	0.00228391	0.000675568	0.000985301	0.00102076	0.00104016	0.00819177	0.0281604
HCA_Mou_10828699_ACACCCTCACCCATGG-Sanger	Mesenchymal_Lhx9	0.0184155	0.00724456	0.154139	0.00553837	0.00343024	0.00266591	0.22894	0.0181607	0.0105993	0.0837242	0.4529	0.00893875	0.00530384
HCA_Mou_10828699_ACACCCTCAGCTGTGC-Sanger	Mesenchymal_Lhx9	0.0219388	0.00387694	0.464927	0.00768697	0.00256569	0.00515344	0.315992	0.0284042	0.0080579	0.0611737	0.050603	0.0076561	0.0219649
HCA_Mou_10828699_ACACCCTCAGGCGATA-Sanger	GermCells	0.000607661	0.0019153	0.00577215	0.000416288	0.986049	0.000777042	0.000315938	0.000156763	0.000215446	0.000159403	0.000234326	0.0013907	0.00198954
HCA_Mou_10828699_ACACCCTCATCTATGG-Sanger	Mesenchymal_Lhx9	0.0163289	0.0501535	0.106877	0.0143552	0.00640231	0.00397007	0.625217	0.10157	0.00619181	0.0370943	0.00581446	0.0197174	0.00630778
HCA_Mou_10828699_ACACCCTGTATCTGCA-Sanger	preGranulosa	0.169225	0.00366304	0.637723	0.00844643	0.00529004	0.00217586	0.00698951	0.0170678	0.00957593	0.00245588	0.0076345	0.094729	0.0350236
HCA_Mou_10828699_ACACCCTGTCACAAGG-Sanger	Supporting	0.079239	0.0671698	0.404381	0.0150016	0.0168744	0.0232848	0.0308968	0.0282245	0.0247123	0.0291243	0.139045	0.0367849	0.105262
HCA_Mou_10828699_ACACCCTTCATGCATG-Sanger	Supporting	0.0723613	0.00263181	0.238928	0.0169157	0.0141301	0.00335404	0.338941	0.166555	0.00390981	0.0188044	0.0332936	0.0676617	0.0225139
HCA_Mou_10828699_ACACCCTTCCACGTGG-Sanger	Mesenchymal_Lhx9	0.00298935	0.000721142	0.00268188	0.00118146	0.000878536	0.0012715	0.127596	0.826114	0.00166045	0.016728	0.0133082	0.00354458	0.00132443
HCA_Mou_10828699_ACACCGGAGAAACCAT-Sanger	Supporting	0.108175	0.00500048	0.0629925	0.0042261	0.0224739	0.00224794	0.418894	0.167876	0.0056251	0.0256985	0.013512	0.068498	0.0947798
HCA_Mou_10828699_ACACCGGAGACGCAAC-Sanger	Supporting	0.146545	0.00964785	0.0411357	0.0843683	0.014923	0.0113538	0.328956	0.031092	0.00575355	0.0288138	0.0489967	0.0944405	0.153974
HCA_Mou_10828699_ACACCGGAGATGAGAG-Sanger	preGranulosa	0.0842539	0.0140728	0.0654332	0.00575474	0.0178401	0.00617222	0.468218	0.0379909	0.00934968	0.0362196	0.0281244	0.0533861	0.173185
HCA_Mou_10828699_ACACCGGAGCTGTTCA-Sanger	Supporting	0.0603792	0.00490986	0.0937565	0.00890475	0.0628934	0.00389854	0.0467702	0.0233975	0.00564275	0.0104633	0.0478311	0.261864	0.369288
HCA_Mou_10828699_ACACCGGAGTCTCGGC-Sanger	Supporting	0.0740827	0.00726057	0.0635128	0.0145981	0.0101902	0.00394563	0.0358131	0.0230775	0.0097364	0.073772	0.0314863	0.258255	0.39427
HCA_Mou_10828699_ACACCGGCAATTCCTT-Sanger	Supporting	0.0764371	0.0221741	0.170102	0.0183691	0.0382862	0.01499	0.112801	0.0118054	0.0178463	0.0365158	0.109507	0.129274	0.241892
HCA_Mou_10828699_ACACCGGCACAAGCCC-Sanger	Supporting	0.0123397	0.00501079	0.0654808	0.00853545	0.00490994	0.00454196	0.0682728	0.00413246	0.00253945	0.0192383	0.783589	0.00502309	0.0163864
HCA_Mou_10828699_ACACCGGCAGCCTTGG-Sanger	GermCells	0.000611982	0.00126399	0.00940919	0.000632783	0.979642	0.00291086	0.000380479	0.000201122	0.000394418	0.00061889	0.000241436	0.00238622	0.00130697
HCA_Mou_10828699_ACACCGGGTAAAGTCA-Sanger	Endothelial	2.31806e-07	0.999349	2.762e-05	7.53658e-06	1.31563e-06	0.000245841	1.80229e-06	1.52458e-06	0.000312548	2.61435e-05	1.39744e-05	9.43279e-06	2.85141e-06
HCA_Mou_10828699_ACACCGGGTAAGAGGA-Sanger	GermCells	0.0235138	0.00906116	0.192974	0.0207044	0.490905	0.00680141	0.0421202	0.0201097	0.00711065	0.00794761	0.0496673	0.0495953	0.0794902
HCA_Mou_10828699_ACACCGGGTCAGATAA-Sanger	Epithelial	0.000594084	0.000694399	0.986309	0.00767051	0.000567836	0.000501374	0.00047225	0.000120546	0.00165702	0.000199671	0.000181477	0.000584532	0.000447297
HCA_Mou_10828699_ACACCGGGTCATCCCT-Sanger	Supporting	0.0214111	0.00890976	0.0145408	0.0035804	0.0209673	0.00172151	0.00799932	0.00503677	0.0022431	0.00483777	0.0309477	0.0378742	0.83993
HCA_Mou_10828699_ACACCGGGTGTAACGG-Sanger	Supporting	0.128043	0.0169236	0.0440185	0.0177218	0.0275641	0.00476341	0.0928911	0.0807792	0.00821131	0.0236613	0.0161702	0.393629	0.145624
HCA_Mou_10828699_ACACCGGGTTTGCATG-Sanger	CoelEpi_Lhx9	0.91866	0.00212899	0.00199624	0.000560984	0.0160805	0.000748247	0.00542588	0.00845014	0.000524706	0.00173336	0.00122159	0.00684471	0.0356252
HCA_Mou_10828699_ACACCGGTCCTTTCGG-Sanger	Supporting	0.312187	0.00325413	0.314106	0.0141705	0.0474227	0.00313719	0.140143	0.0252095	0.00641054	0.0195125	0.00832521	0.0583058	0.0478156
HCA_Mou_10828699_ACACCGGTCGTAGGAG-Sanger	CoelEpi_Lhx9	0.651761	0.0162955	0.00837452	0.00745006	0.0273562	0.00346048	0.0145714	0.00667402	0.00136499	0.00374263	0.00327777	0.172614	0.0830578
HCA_Mou_10828699_ACACTGAAGAAGGTGA-Sanger	preGranulosa	0.0189109	0.00525652	0.0801184	0.00317424	0.0101715	0.0106331	0.524542	0.0517284	0.00716987	0.203944	0.0196585	0.0338228	0.0308704
HCA_Mou_10828699_ACACTGAAGTATGACA-Sanger	Supporting	0.0307453	0.00537016	0.0290962	0.00802958	0.00948087	0.00715759	0.133491	0.0658854	0.0140947	0.0128828	0.039829	0.0777289	0.566208
HCA_Mou_10828699_ACACTGACAGATGGGT-Sanger	Supporting	0.0638281	0.00704392	0.0444578	0.0710463	0.0400213	0.00846152	0.253141	0.0460918	0.132389	0.0322517	0.0183636	0.237708	0.0451963
HCA_Mou_10828699_ACACTGAGTCCGCTGA-Sanger	Supporting	0.056662	0.00574871	0.0980878	0.0107096	0.0125812	0.00405832	0.169019	0.179896	0.00510902	0.0327001	0.130961	0.202557	0.0919096
HCA_Mou_10828699_ACACTGAGTTAAGACA-Sanger	GermCells	0.00617325	0.00371137	0.109645	0.00342299	0.592841	0.00446464	0.0233504	0.00552675	0.00357797	0.00281477	0.211994	0.0171731	0.0153047
HCA_Mou_10828699_ACACTGAGTTGGAGGT-Sanger	Supporting	0.00349119	0.00423427	0.0120275	0.0033802	0.00248331	0.00683177	0.326652	0.00280454	0.00181986	0.0130051	0.603133	0.0058557	0.0142817
HCA_Mou_10828699_ACAGCCGAGACAAAGG-Sanger	Mesenchymal_Lhx9	0.010111	0.00621402	0.148506	0.0034085	0.00639285	0.00321814	0.288471	0.349381	0.00346155	0.0865738	0.0517521	0.0312306	0.011279
HCA_Mou_10828699_ACAGCCGAGAGAACAG-Sanger	Mesenchymal_Lhx9	0.0363823	0.00519675	0.0291727	0.00505968	0.0121787	0.00572187	0.533984	0.122626	0.140871	0.0591387	0.00909292	0.0275441	0.0130318
HCA_Mou_10828699_ACAGCCGAGAGTGACC-Sanger	Erythroid	0.00379104	0.0167967	0.0100082	0.924168	0.00325764	0.00896315	0.00225399	0.00189819	0.00724509	0.00189278	0.00360971	0.00544171	0.0106735
HCA_Mou_10828699_ACAGCCGCAATAAGCA-Sanger	Mesenchymal_Gata2	0.004427	0.00196125	0.0148285	0.00269444	0.00297896	0.00107152	0.709467	0.185382	0.00443273	0.0544539	0.00171114	0.0140933	0.00249867
HCA_Mou_10828699_ACAGCCGCACCTTGTC-Sanger	Supporting	0.171004	0.00455232	0.442237	0.0155028	0.101331	0.00476565	0.0269983	0.0320158	0.00524799	0.00771784	0.010754	0.0706605	0.107213
HCA_Mou_10828699_ACAGCCGCATCACAAC-Sanger	Supporting	0.188126	0.015107	0.28839	0.0113694	0.0661406	0.062615	0.0318863	0.0342059	0.0322716	0.0157856	0.0360723	0.079333	0.138697
HCA_Mou_10828699_ACAGCCGCATCACCCT-Sanger	CoelEpi_Lhx9	0.535363	0.00460911	0.292562	0.00631164	0.0265066	0.00336639	0.00281231	0.00315152	0.00192265	0.00363583	0.00260734	0.0238247	0.093327
HCA_Mou_10828699_ACAGCCGCATGCCTTC-Sanger	GermCells	0.000791067	0.000786112	0.0349467	0.000886977	0.947208	0.0030586	0.00105753	0.000297926	0.000416119	0.000875507	0.000644749	0.00661459	0.00241656
HCA_Mou_10828699_ACAGCCGCATGTAGTC-Sanger	preGranulosa	0.0577625	0.0182046	0.0826548	0.040473	0.0112114	0.0122136	0.0729765	0.0215773	0.00894442	0.0341652	0.0184806	0.298567	0.322769
HCA_Mou_10828699_ACAGCCGGTCCCTTGT-Sanger	CoelEpi_Lhx9	0.977045	0.00351122	0.00225433	0.000672318	0.00184821	0.000978207	0.00231309	0.00163796	0.000308561	0.00282139	0.00101358	0.00237903	0.00321679
HCA_Mou_10828699_ACAGCCGTCCGATATG-Sanger	Supporting	0.0817183	0.015959	0.0523664	0.00656814	0.108661	0.00496885	0.0559015	0.0403342	0.00683576	0.0303505	0.437447	0.086631	0.0722582
HCA_Mou_10828699_ACAGCTAAGATAGTCA-Sanger	GermCells	9.97054e-05	0.000169011	0.000687788	0.00134644	0.994983	0.000772512	0.000154684	8.51604e-05	0.000372476	0.000128422	0.000208624	0.000320692	0.000671475
HCA_Mou_10828699_ACAGCTAAGATATGGT-Sanger	Erythroid	4.28201e-05	0.000842622	0.000244008	0.99699	0.000137579	0.000739535	0.00021362	0.000114309	0.000212167	0.000143891	0.000113279	0.000126315	7.99249e-05
HCA_Mou_10828699_ACAGCTACACATTTCT-Sanger	CoelEpi_Lhx9	0.902692	0.00276727	0.0339541	0.00175379	0.0074861	0.00164818	0.0137044	0.00314661	0.000614614	0.00277526	0.00125289	0.00681992	0.0213851
HCA_Mou_10828699_ACAGCTACACGCTTTC-Sanger	Mesenchymal_Gata2	0.0201878	0.00205897	0.00952702	0.00168265	0.00217854	0.00167192	0.496499	0.00556135	0.0179646	0.423906	0.00284416	0.00571911	0.0101989
HCA_Mou_10828699_ACAGCTACACGGTAGA-Sanger	CoelEpi_Lhx9	0.870937	0.00195849	0.0192395	0.00537828	0.00651848	0.0139906	0.0407919	0.00691523	0.00213565	0.00378371	0.00988175	0.00753903	0.0109308
[truncated: 70,038 more rows]

## Sheet: ED Fig.1f SVM_males_allstages
	lineage	prob_CoelEpi	prob_Endothelial	prob_Epithelial	prob_Erythroid	prob_FetalLeydig	prob_GermCells	prob_Immune	prob_Mesenchymal_GATA2	prob_Mesenchymal_LHX9	prob_Neural	prob_PV	prob_Sertoli	prob_Supporting
[truncated: 32,889 more rows]
