# Supplementary material for: Single-cell roadmap of human gonadal development
Source: Nature. 2022 Jul 6;607(7919):540–7. doi: 10.1038/s41586-022-04918-4 (PMC9300467; doi:10.1038/s41586-022-04918-4)
Supplement: Supplementary file 5 — Source Data Extended Data Fig. 8. [file 41586_2022_4918_MOESM5_ESM.xlsx]

## Sheet: ED Fig.8a SVM_supp_E12.5E16.5
	annotation	prob_CoelEpi_LHX9	prob_OSE	prob_early_supporting	prob_preGC_I	prob_preGC_II
GSM4643733_E12.5ovary_AAACCTGAGTGGCACA-Niu2020	preGC_I	0.0555269	0.341318	0.018049	0.224821	0.360285
GSM4643733_E12.5ovary_AAACCTGCAACACCTA-Niu2020	early_supporting	0.492255	0.357747	0.0288959	0.041541	0.0795614
GSM4643733_E12.5ovary_AAACCTGGTAGCGATG-Niu2020	CoelEpi_Lhx9	0.113003	0.0738609	0.584934	0.209708	0.018494
GSM4643733_E12.5ovary_AAACCTGGTTTGGGCC-Niu2020	preGC_I	0.062947	0.271408	0.0241553	0.108293	0.533197
GSM4643733_E12.5ovary_AAACGGGTCGATGAGG-Niu2020	early_supporting	0.186839	0.371564	0.00289962	0.0417238	0.396974
GSM4643733_E12.5ovary_AAAGATGCAAGTTCTG-Niu2020	preGC_I	0.404721	0.386368	0.0634483	0.126617	0.0188457
GSM4643733_E12.5ovary_AAAGATGCACTTCGAA-Niu2020	preGC_I	0.0360526	0.151299	0.105609	0.324659	0.38238
GSM4643733_E12.5ovary_AAAGATGCATCAGTCA-Niu2020	CoelEpi_Lhx9	0.742522	0.236478	0.00290323	0.00158469	0.0165128
GSM4643733_E12.5ovary_AAAGATGGTCCCTACT-Niu2020	early_supporting	0.0111826	0.000986526	0.0884581	0.896355	0.00301754
GSM4643733_E12.5ovary_AAAGATGGTCCCTTGT-Niu2020	CoelEpi_Lhx9	0.933663	0.0428057	0.00167173	0.00285025	0.019009
GSM4643733_E12.5ovary_AAAGATGGTCTAGTGT-Niu2020	CoelEpi_Lhx9	0.550244	0.415506	0.00774832	0.00512928	0.0213721
GSM4643733_E12.5ovary_AAAGCAACAAGGCTCC-Niu2020	CoelEpi_Lhx9	0.926637	0.0417213	0.00722832	0.0169361	0.00747739
GSM4643733_E12.5ovary_AAAGCAAGTAATAGCA-Niu2020	early_supporting	0.0371267	0.0375578	0.0193452	0.0840752	0.821895
GSM4643733_E12.5ovary_AAAGCAAGTTGCGCAC-Niu2020	early_supporting	0.233576	0.385191	0.0772277	0.101354	0.202651
GSM4643733_E12.5ovary_AAAGTAGAGAATTCCC-Niu2020	preGC_I	0.0804316	0.0100098	0.127454	0.750721	0.0313832
GSM4643733_E12.5ovary_AAAGTAGAGAGGGCTT-Niu2020	preGC_I	0.333322	0.260193	0.0516533	0.208459	0.146372
GSM4643733_E12.5ovary_AAAGTAGCAAGTCTAC-Niu2020	CoelEpi_Lhx9	0.304871	0.342909	0.0437114	0.0422834	0.266226
GSM4643733_E12.5ovary_AAAGTAGCACACCGAC-Niu2020	preGC_II	0.0325979	0.0375953	0.128079	0.662153	0.139574
GSM4643733_E12.5ovary_AAAGTAGCACACCGCA-Niu2020	CoelEpi_Lhx9	0.718545	0.23121	0.0038744	0.00398717	0.0423837
GSM4643733_E12.5ovary_AAATGCCAGATCACGG-Niu2020	early_supporting	0.265803	0.36668	0.0193091	0.168397	0.17981
GSM4643733_E12.5ovary_AAATGCCGTAAGTTCC-Niu2020	early_supporting	0.0306351	0.277919	0.0982583	0.357112	0.236076
GSM4643733_E12.5ovary_AACACGTCAACCGCCA-Niu2020	early_supporting	0.0414584	0.188715	0.0072267	0.19836	0.56424
GSM4643733_E12.5ovary_AACCATGGTGCCTTGG-Niu2020	preGC_I	0.0663879	0.134163	0.110882	0.59397	0.0945973
GSM4643733_E12.5ovary_AACCATGTCTAACCGA-Niu2020	preGC_I	0.0692926	0.172177	0.0434273	0.0880135	0.62709
GSM4643733_E12.5ovary_AACCGCGCAATAGCAA-Niu2020	preGC_I	0.127468	0.717927	0.0476331	0.0432319	0.06374
GSM4643733_E12.5ovary_AACCGCGCACACCGCA-Niu2020	preGC_I	0.05841	0.0822879	0.522029	0.216583	0.12069
GSM4643733_E12.5ovary_AACCGCGCAGGATCGA-Niu2020	early_supporting	0.365315	0.34003	0.0448404	0.0746242	0.17519
GSM4643733_E12.5ovary_AACCGCGTCACAACGT-Niu2020	CoelEpi_Lhx9	0.911386	0.040901	0.0298541	0.00401543	0.0138433
GSM4643733_E12.5ovary_AACGTTGAGTACGATA-Niu2020	early_supporting	0.586091	0.199392	0.0178979	0.0276995	0.16892
GSM4643733_E12.5ovary_AACGTTGAGTAGCCGA-Niu2020	early_supporting	0.0456888	0.080197	0.0544841	0.0690145	0.750616
GSM4643733_E12.5ovary_AACGTTGCATCGGAAG-Niu2020	preGC_I	0.234551	0.287016	0.0182641	0.0819081	0.378261
GSM4643733_E12.5ovary_AACGTTGGTAGCACGA-Niu2020	early_supporting	0.0685002	0.250575	0.106368	0.291924	0.282633
GSM4643733_E12.5ovary_AACGTTGGTTCTGAAC-Niu2020	preGC_I	0.613257	0.11242	0.0408453	0.113932	0.119545
GSM4643733_E12.5ovary_AACGTTGTCCGCGGTA-Niu2020	early_supporting	0.0818858	0.0151076	0.13512	0.748934	0.0189525
GSM4643733_E12.5ovary_AACTCAGGTTGGACCC-Niu2020	early_supporting	0.0771861	0.471805	0.18777	0.156428	0.106811
GSM4643733_E12.5ovary_AACTCCCAGGGTGTGT-Niu2020	early_supporting	0.43006	0.424777	0.042093	0.056632	0.0464376
GSM4643733_E12.5ovary_AACTCCCAGTCAAGGC-Niu2020	CoelEpi_Lhx9	0.95434	0.0128021	0.0180165	0.0114304	0.00341078
GSM4643733_E12.5ovary_AACTCCCAGTGGTAAT-Niu2020	preGC_I	0.0341735	0.0647322	0.25	0.627085	0.0240096
GSM4643733_E12.5ovary_AACTCCCCAATGAATG-Niu2020	early_supporting	0.205752	0.118242	0.0405416	0.132264	0.503201
GSM4643733_E12.5ovary_AACTCCCCAGACGTAG-Niu2020	early_supporting	0.00249129	0.00512937	0.124334	0.829145	0.0389
GSM4643733_E12.5ovary_AACTCCCTCCCAACGG-Niu2020	CoelEpi_Lhx9	0.449807	0.0322672	0.34434	0.167928	0.00565849
GSM4643733_E12.5ovary_AACTCCCTCCCAAGTA-Niu2020	early_supporting	0.584329	0.191026	0.0242962	0.0496731	0.150676
GSM4643733_E12.5ovary_AACTCTTAGCTAGGCA-Niu2020	preGC_I	0.342004	0.291593	0.122306	0.167642	0.076454
GSM4643733_E12.5ovary_AACTCTTAGGAATTAC-Niu2020	preGC_I	0.18659	0.0568538	0.362655	0.238732	0.155169
GSM4643733_E12.5ovary_AACTCTTAGGCCCTTG-Niu2020	preGC_I	0.794891	0.0414061	0.0910206	0.0591772	0.0135048
GSM4643733_E12.5ovary_AACTCTTCACGGCGTT-Niu2020	CoelEpi_Lhx9	0.973226	0.00929369	0.00089787	0.00119557	0.015387
GSM4643733_E12.5ovary_AACTCTTCAGGGTTAG-Niu2020	CoelEpi_Lhx9	0.929493	0.010655	0.0350628	0.0198345	0.00495458
GSM4643733_E12.5ovary_AACTCTTTCTGTTGAG-Niu2020	preGC_I	0.205677	0.0433028	0.121606	0.368023	0.261391
GSM4643733_E12.5ovary_AACTGGTCAAGGTTTC-Niu2020	early_supporting	0.209532	0.603808	0.02276	0.0462239	0.117676
GSM4643733_E12.5ovary_AACTGGTCAGTCAGCC-Niu2020	preGC_I	0.292007	0.406067	0.104323	0.113394	0.0842086
GSM4643733_E12.5ovary_AACTGGTGTTGATTGC-Niu2020	CoelEpi_Lhx9	0.274955	0.239963	0.0649843	0.347878	0.0722195
GSM4643733_E12.5ovary_AACTGGTTCGACGGAA-Niu2020	preGC_I	0.0903395	0.0390822	0.0630318	0.698653	0.108894
GSM4643733_E12.5ovary_AACTTTCGTAAATGTG-Niu2020	preGC_I	0.0570769	0.158603	0.0493009	0.306187	0.428833
GSM4643733_E12.5ovary_AACTTTCTCTTGTTTG-Niu2020	CoelEpi_Lhx9	0.895198	0.0353368	0.0292194	0.0203307	0.0199148
GSM4643733_E12.5ovary_AAGACCTCACGGTAAG-Niu2020	preGC_I	0.61499	0.169732	0.0333679	0.0792163	0.102694
GSM4643733_E12.5ovary_AAGACCTGTGATAAAC-Niu2020	CoelEpi_Lhx9	0.296004	0.22559	0.0523789	0.24094	0.185087
GSM4643733_E12.5ovary_AAGCCGCAGTTATCGC-Niu2020	preGC_I	0.00309505	0.00366534	0.181896	0.803721	0.0076226
GSM4643733_E12.5ovary_AAGCCGCGTTCCATGA-Niu2020	CoelEpi_Lhx9	0.851634	0.111706	0.00719649	0.00283148	0.0266319
GSM4643733_E12.5ovary_AAGCCGCTCGAGGTAG-Niu2020	early_supporting	0.0229688	0.03528	0.0270956	0.391268	0.523387
GSM4643733_E12.5ovary_AAGCCGCTCTACCAGA-Niu2020	preGC_I	0.274566	0.443878	0.0778571	0.0548009	0.148897
GSM4643733_E12.5ovary_AAGCCGCTCTATCCTA-Niu2020	early_supporting	0.565317	0.210171	0.00721837	0.0595523	0.157741
GSM4643733_E12.5ovary_AAGGAGCCAGTGGAGT-Niu2020	early_supporting	0.14181	0.204158	0.20768	0.371582	0.0747697
GSM4643733_E12.5ovary_AAGGAGCGTCAGTGGA-Niu2020	CoelEpi_Lhx9	0.276473	0.00525877	0.510325	0.191331	0.0166121
GSM4643733_E12.5ovary_AAGGAGCTCCCTTGTG-Niu2020	preGC_I	0.0188041	0.0902979	0.0469054	0.28485	0.559143
GSM4643733_E12.5ovary_AAGGAGCTCGATAGAA-Niu2020	early_supporting	0.0724591	0.175877	0.0245225	0.35489	0.372251
GSM4643733_E12.5ovary_AAGGCAGAGAAGCCCA-Niu2020	early_supporting	0.187668	0.688878	0.0045879	0.0304456	0.0884204
GSM4643733_E12.5ovary_AAGGCAGAGCAACGGT-Niu2020	preGC_I	0.330888	0.15863	0.119237	0.105459	0.285787
GSM4643733_E12.5ovary_AAGGCAGAGTTAGCGG-Niu2020	early_supporting	0.122052	0.359502	0.0268236	0.137694	0.353929
GSM4643733_E12.5ovary_AAGGCAGCACACCGCA-Niu2020	preGC_I	0.440821	0.27731	0.0363766	0.16299	0.0825021
GSM4643733_E12.5ovary_AAGGCAGCAGCTATTG-Niu2020	preGC_I	0.0222341	0.0113767	0.0971793	0.850536	0.0186736
GSM4643733_E12.5ovary_AAGGCAGGTATTACCG-Niu2020	CoelEpi_Lhx9	0.943509	0.0145614	0.0312137	0.00574974	0.00496651
GSM4643733_E12.5ovary_AAGGTTCAGAGACTTA-Niu2020	CoelEpi_Lhx9	0.385487	0.556145	0.00597548	0.00597065	0.0464224
GSM4643733_E12.5ovary_AAGGTTCAGTGAACGC-Niu2020	early_supporting	0.00406507	0.0140345	0.00117832	0.133114	0.847608
GSM4643733_E12.5ovary_AAGGTTCGTGACCAAG-Niu2020	CoelEpi_Lhx9	0.474975	0.106041	0.27492	0.117518	0.0265458
GSM4643733_E12.5ovary_AAGTCTGGTTTGGCGC-Niu2020	preGC_I	0.124518	0.456508	0.0335068	0.210343	0.175125
GSM4643733_E12.5ovary_AATCCAGGTAGCTTGT-Niu2020	early_supporting	0.157233	0.41878	0.0462331	0.209302	0.168451
GSM4643733_E12.5ovary_AATCGGTAGCACAGGT-Niu2020	CoelEpi_Lhx9	0.706837	0.212213	0.0183189	0.0206172	0.0420138
GSM4643733_E12.5ovary_AATCGGTAGGGATCTG-Niu2020	CoelEpi_Lhx9	0.707602	0.0834652	0.0747413	0.0970541	0.0371376
GSM4643733_E12.5ovary_AATCGGTAGGGTCGAT-Niu2020	CoelEpi_Lhx9	0.907473	0.0813085	0.00143186	0.00124072	0.0085463
GSM4643733_E12.5ovary_AATCGGTAGTCATCCA-Niu2020	early_supporting	0.00587185	0.0229666	0.0153066	0.895746	0.0601086
GSM4643733_E12.5ovary_AATCGGTAGTTATCGC-Niu2020	early_supporting	0.775115	0.115792	0.0030885	0.0090364	0.0969684
GSM4643733_E12.5ovary_AATCGGTCACCGATAT-Niu2020	preGC_I	0.151488	0.82894	0.00064143	0.000751457	0.0181787
GSM4643733_E12.5ovary_ACACCAAGTCGGCTCA-Niu2020	CoelEpi_Lhx9	0.383586	0.276552	0.0160545	0.0467199	0.277087
GSM4643733_E12.5ovary_ACACCAATCAAGCCTA-Niu2020	CoelEpi_Lhx9	0.966532	0.0264126	0.000927233	0.000319322	0.00580899
GSM4643733_E12.5ovary_ACACCCTAGCGATATA-Niu2020	early_supporting	0.0896529	0.119858	0.0909164	0.163332	0.536241
GSM4643733_E12.5ovary_ACACCCTCAAATCCGT-Niu2020	preGC_II	0.474579	0.430177	0.0106699	0.0181657	0.0664075
GSM4643733_E12.5ovary_ACACCCTCACGACGAA-Niu2020	CoelEpi_Lhx9	0.283094	0.0188291	0.477863	0.175283	0.0449309
GSM4643733_E12.5ovary_ACACCCTGTACCATCA-Niu2020	CoelEpi_Lhx9	0.281874	0.646571	0.014294	0.0302119	0.0270497
GSM4643733_E12.5ovary_ACACCCTTCACTTCAT-Niu2020	preGC_I	0.401934	0.239629	0.0558312	0.245976	0.0566306
GSM4643733_E12.5ovary_ACACCCTTCCTCTAGC-Niu2020	preGC_I	0.171825	0.46513	0.0403283	0.189328	0.133389
GSM4643733_E12.5ovary_ACACCGGAGCCAACAG-Niu2020	preGC_II	0.187055	0.22481	0.0352478	0.130935	0.421952
GSM4643733_E12.5ovary_ACACCGGAGTGGAGTC-Niu2020	early_supporting	0.379451	0.396826	0.0111778	0.0482333	0.164312
GSM4643733_E12.5ovary_ACACCGGCATGTCGAT-Niu2020	early_supporting	0.390195	0.252817	0.0230306	0.0855141	0.248442
GSM4643733_E12.5ovary_ACACCGGTCACATAGC-Niu2020	preGC_I	0.0789243	0.456421	0.0206437	0.066565	0.377446
GSM4643733_E12.5ovary_ACACCGGTCCAAGTAC-Niu2020	early_supporting	0.333559	0.56243	0.00194397	0.0200106	0.0820567
GSM4643733_E12.5ovary_ACACCGGTCTGGCGAC-Niu2020	preGC_I	0.0988593	0.099449	0.117726	0.389025	0.294941
GSM4643733_E12.5ovary_ACACTGAAGATGCCTT-Niu2020	early_supporting	0.241156	0.0798057	0.0491845	0.476543	0.153311
GSM4643733_E12.5ovary_ACACTGAGTACCTACA-Niu2020	preGC_I	0.158469	0.162755	0.163942	0.447643	0.0671911
GSM4643733_E12.5ovary_ACACTGATCCTTGACC-Niu2020	early_supporting	0.113166	0.640772	0.00852616	0.173402	0.0641344
GSM4643733_E12.5ovary_ACAGCTAAGCAGGCTA-Niu2020	preGC_I	0.0749855	0.329143	0.0354761	0.274055	0.286341
GSM4643733_E12.5ovary_ACAGCTAAGGTGCTTT-Niu2020	preGC_II	0.122131	0.171934	0.132227	0.342892	0.230816
GSM4643733_E12.5ovary_ACAGCTAAGTCATGCT-Niu2020	CoelEpi_Lhx9	0.768975	0.0382514	0.127566	0.0306853	0.0345231
GSM4643733_E12.5ovary_ACAGCTACAAAGTGCG-Niu2020	early_supporting	0.140716	0.204017	0.0137051	0.172474	0.469088
GSM4643733_E12.5ovary_ACAGCTACAACTTGAC-Niu2020	early_supporting	0.0475168	0.718898	0.0128718	0.153794	0.0669201
GSM4643733_E12.5ovary_ACAGCTACAGACAAAT-Niu2020	early_supporting	0.0908556	0.410552	0.0124742	0.0487274	0.437391
GSM4643733_E12.5ovary_ACAGCTAGTTCTGAAC-Niu2020	early_supporting	0.0852027	0.241535	0.335391	0.252687	0.0851836
GSM4643733_E12.5ovary_ACAGCTATCATGCAAC-Niu2020	early_supporting	0.127447	0.0779412	0.0701295	0.197517	0.526966
GSM4643733_E12.5ovary_ACAGCTATCTACTCAT-Niu2020	CoelEpi_Lhx9	0.599696	0.211572	0.0153273	0.0267029	0.146702
GSM4643733_E12.5ovary_ACATACGAGGAATGGA-Niu2020	CoelEpi_Lhx9	0.0376512	0.011647	0.187039	0.740803	0.0228602
GSM4643733_E12.5ovary_ACATACGCAGTAACGG-Niu2020	preGC_I	0.0903297	0.0949186	0.341671	0.44931	0.0237706
GSM4643733_E12.5ovary_ACATACGGTTTGCATG-Niu2020	CoelEpi_Lhx9	0.229928	0.000706073	0.736297	0.032583	0.000485518
GSM4643733_E12.5ovary_ACATACGTCCCTTGCA-Niu2020	preGC_I	0.0974529	0.170569	0.020511	0.345233	0.366234
GSM4643733_E12.5ovary_ACATCAGAGGACATTA-Niu2020	preGC_I	0.0641491	0.24794	0.025441	0.3707	0.29177
GSM4643733_E12.5ovary_ACATCAGAGTTGTCGT-Niu2020	early_supporting	0.351537	0.344971	0.0277744	0.104998	0.17072
GSM4643733_E12.5ovary_ACATCAGCAGGCGATA-Niu2020	early_supporting	0.103359	0.584332	0.0249244	0.119531	0.167854
GSM4643733_E12.5ovary_ACATCAGGTCCTCTTG-Niu2020	early_supporting	0.258366	0.10995	0.106717	0.397469	0.127497
GSM4643733_E12.5ovary_ACATCAGGTTCCCGAG-Niu2020	preGC_I	0.535894	0.354121	0.00648	0.0430147	0.0604903
GSM4643733_E12.5ovary_ACATCAGTCGGACAAG-Niu2020	CoelEpi_Lhx9	0.853399	0.117822	0.0016486	0.00474398	0.0223863
GSM4643733_E12.5ovary_ACATGGTAGTCCGGTC-Niu2020	early_supporting	0.0925141	0.0448604	0.0302067	0.728491	0.103927
GSM4643733_E12.5ovary_ACATGGTAGTGCTGCC-Niu2020	preGC_I	0.158956	0.112682	0.124348	0.437344	0.166668
GSM4643733_E12.5ovary_ACATGGTCACATGACT-Niu2020	OSE	0.684511	0.1269	0.0056822	0.103501	0.0794061
GSM4643733_E12.5ovary_ACATGGTTCTACTATC-Niu2020	CoelEpi_Lhx9	0.592483	0.402356	0.000625103	0.000219209	0.00431681
GSM4643733_E12.5ovary_ACCAGTAAGTGCGTGA-Niu2020	preGC_I	0.0288996	0.11698	0.0973583	0.270204	0.486558
GSM4643733_E12.5ovary_ACCAGTACAGGATTGG-Niu2020	preGC_I	0.151763	0.290999	0.0525928	0.176175	0.32847
GSM4643733_E12.5ovary_ACCAGTAGTCAGAATA-Niu2020	preGC_I	0.256318	0.101077	0.269803	0.213574	0.159227
GSM4643733_E12.5ovary_ACCAGTATCTTACCGC-Niu2020	early_supporting	0.0893188	0.0308613	0.140143	0.623554	0.116123
GSM4643733_E12.5ovary_ACCCACTGTTGGTGGA-Niu2020	early_supporting	0.170258	0.046112	0.0731567	0.587109	0.123365
GSM4643733_E12.5ovary_ACCCACTTCATCACCC-Niu2020	preGC_I	0.197986	0.48337	0.0773568	0.120603	0.120684
GSM4643733_E12.5ovary_ACCGTAAAGCTAGTGG-Niu2020	CoelEpi_Lhx9	0.963485	0.0183833	0.01333	0.00315932	0.00164241
GSM4643733_E12.5ovary_ACCGTAATCAATACCG-Niu2020	early_supporting	0.346098	0.429556	0.0260455	0.0818767	0.116424
GSM4643733_E12.5ovary_ACCTTTAAGAATCTCC-Niu2020	early_supporting	0.589976	0.117999	0.119866	0.125762	0.0463964
GSM4643733_E12.5ovary_ACCTTTACAGGTGCCT-Niu2020	early_supporting	0.0670249	0.545969	0.00964766	0.0522246	0.325134
GSM4643733_E12.5ovary_ACCTTTATCGGCGCAT-Niu2020	preGC_I	0.142552	0.721747	0.0123754	0.0735026	0.0498233
GSM4643733_E12.5ovary_ACGAGCCCACCACCAG-Niu2020	early_supporting	0.687574	0.0441445	0.0143848	0.192023	0.0618745
GSM4643733_E12.5ovary_ACGAGCCTCTCGTATT-Niu2020	preGC_I	0.359425	0.274495	0.0487178	0.166929	0.150433
GSM4643733_E12.5ovary_ACGAGCCTCTTGCATT-Niu2020	preGC_I	0.0911676	0.302369	0.0214971	0.145543	0.439423
GSM4643733_E12.5ovary_ACGAGGACAGATGGCA-Niu2020	early_supporting	0.189345	0.472674	0.0279023	0.113536	0.196543
GSM4643733_E12.5ovary_ACGAGGACATTAGGCT-Niu2020	CoelEpi_Lhx9	0.707864	0.220899	0.00507123	0.00531073	0.0608552
GSM4643733_E12.5ovary_ACGAGGAGTCCCTACT-Niu2020	early_supporting	0.0189175	0.0284785	0.0379309	0.527418	0.387255
GSM4643733_E12.5ovary_ACGATACAGTGGTCCC-Niu2020	early_supporting	0.246803	0.741094	0.00103293	0.00127236	0.00979801
GSM4643733_E12.5ovary_ACGATACGTTAGATGA-Niu2020	early_supporting	0.412373	0.262614	0.0768699	0.147224	0.100919
GSM4643733_E12.5ovary_ACGATACTCACTCTTA-Niu2020	CoelEpi_Lhx9	0.605499	0.0656005	0.15627	0.158672	0.0139588
GSM4643733_E12.5ovary_ACGATACTCCTAAGTG-Niu2020	preGC_I	0.216503	0.499555	0.0422358	0.070223	0.171483
GSM4643733_E12.5ovary_ACGATGTAGACAAGCC-Niu2020	preGC_I	0.41552	0.046094	0.087462	0.417	0.0339231
GSM4643733_E12.5ovary_ACGATGTAGTGTCCCG-Niu2020	preGC_I	0.040289	0.0462958	0.143345	0.591339	0.178731
GSM4643733_E12.5ovary_ACGATGTCAGCTGTAT-Niu2020	early_supporting	0.155245	0.213623	0.0663729	0.437136	0.127623
GSM4643733_E12.5ovary_ACGATGTCATTGGTAC-Niu2020	CoelEpi_Lhx9	0.550055	0.0229526	0.186811	0.153853	0.0863289
GSM4643733_E12.5ovary_ACGATGTGTTACCGAT-Niu2020	preGC_I	0.121019	0.224457	0.103378	0.329113	0.222034
GSM4643733_E12.5ovary_ACGCAGCTCCTTAATC-Niu2020	early_supporting	0.180424	0.094702	0.0404762	0.418058	0.266339
GSM4643733_E12.5ovary_ACGCCAGAGCTACCGC-Niu2020	preGC_I	0.00698505	0.0110534	0.437178	0.32542	0.219364
GSM4643733_E12.5ovary_ACGCCAGCAAAGCAAT-Niu2020	early_supporting	0.345733	0.617398	0.00631102	0.00585551	0.0247031
GSM4643733_E12.5ovary_ACGCCAGGTATTCTCT-Niu2020	preGC_I	0.149838	0.075638	0.118636	0.538038	0.11785
GSM4643733_E12.5ovary_ACGCCAGTCAAGCCTA-Niu2020	preGC_I	0.188218	0.651999	0.0702992	0.0383746	0.051109
GSM4643733_E12.5ovary_ACGCCAGTCTGGTGTA-Niu2020	preGC_II	0.41361	0.211842	0.168912	0.0512156	0.15442
GSM4643733_E12.5ovary_ACGCCGAAGCGTGTCC-Niu2020	early_supporting	0.283509	0.330588	0.115863	0.149308	0.120732
GSM4643733_E12.5ovary_ACGCCGACAATTCCTT-Niu2020	early_supporting	0.121896	0.128908	0.023143	0.529225	0.196827
GSM4643733_E12.5ovary_ACGCCGACATGTCCTC-Niu2020	preGC_I	0.510383	0.410997	0.0138725	0.0355272	0.0292206
GSM4643733_E12.5ovary_ACGCCGATCTTGTATC-Niu2020	CoelEpi_Lhx9	0.651882	0.128671	0.0191619	0.0467625	0.153522
GSM4643733_E12.5ovary_ACGGAGAAGAGCTATA-Niu2020	CoelEpi_Lhx9	0.858173	0.0437783	0.0221983	0.00982277	0.0660277
GSM4643733_E12.5ovary_ACGGAGACAGACGCTC-Niu2020	CoelEpi_Lhx9	0.750918	0.0389456	0.0586017	0.11769	0.0338448
GSM4643733_E12.5ovary_ACGGAGAGTGCCTTGG-Niu2020	CoelEpi_Lhx9	0.301676	0.245581	0.0724537	0.0832932	0.296997
GSM4643733_E12.5ovary_ACGGAGAGTTGAACTC-Niu2020	early_supporting	0.0605491	0.374896	0.0207424	0.23362	0.310192
GSM4643733_E12.5ovary_ACGGAGATCCAATGGT-Niu2020	early_supporting	0.238996	0.474078	0.0172479	0.0395843	0.230093
GSM4643733_E12.5ovary_ACGGCCATCCTCCTAG-Niu2020	preGC_I	0.310173	0.262638	0.0359034	0.198419	0.192866
GSM4643733_E12.5ovary_ACGGCCATCGTCCGTT-Niu2020	early_supporting	0.389406	0.172437	0.0541147	0.3097	0.0743426
GSM4643733_E12.5ovary_ACGGGCTAGGAACTGC-Niu2020	preGC_I	0.62851	0.2721	0.00627206	0.0363991	0.0567184
GSM4643733_E12.5ovary_ACGGGCTCAACGATGG-Niu2020	preGC_I	0.0190006	0.108659	0.197505	0.213501	0.461335
GSM4643733_E12.5ovary_ACGGGCTGTGTTTGGT-Niu2020	CoelEpi_Lhx9	0.602497	0.138008	0.055265	0.0177193	0.18651
GSM4643733_E12.5ovary_ACGGGCTTCAAGGCTT-Niu2020	CoelEpi_Lhx9	0.659163	0.290365	0.00854139	0.0167969	0.0251344
GSM4643733_E12.5ovary_ACGGGCTTCGAGAACG-Niu2020	early_supporting	0.184179	0.0180099	0.748674	0.0367473	0.0123901
GSM4643733_E12.5ovary_ACGGGCTTCGGCGGTT-Niu2020	early_supporting	0.00454961	0.00784048	0.875741	0.0834208	0.0284478
GSM4643733_E12.5ovary_ACGGGTCCAACGATCT-Niu2020	early_supporting	0.375127	0.225321	0.0510939	0.239834	0.108625
GSM4643733_E12.5ovary_ACGGGTCGTGGTCTCG-Niu2020	early_supporting	0.020309	0.208667	0.147749	0.384374	0.2389
GSM4643733_E12.5ovary_ACGTCAACACGTAAGG-Niu2020	preGC_I	0.00543585	0.0314471	0.0412464	0.274229	0.647642
GSM4643733_E12.5ovary_ACGTCAACATTCCTCG-Niu2020	preGC_I	0.0172627	0.0512803	0.109051	0.672111	0.150296
GSM4643733_E12.5ovary_ACGTCAAGTACTTAGC-Niu2020	early_supporting	0.0877216	0.587695	0.0447807	0.0907601	0.189042
GSM4643733_E12.5ovary_ACGTCAAGTAGCTCCG-Niu2020	CoelEpi_Lhx9	0.758953	0.0446436	0.129857	0.0291543	0.0373918
GSM4643733_E12.5ovary_ACTATCTAGGAATGGA-Niu2020	early_supporting	0.0886599	0.0927384	0.0226463	0.409345	0.38661
GSM4643733_E12.5ovary_ACTATCTCATGCTAGT-Niu2020	early_supporting	0.175318	0.10042	0.0609163	0.478685	0.18466
GSM4643733_E12.5ovary_ACTGAACGTAATTGGA-Niu2020	early_supporting	0.278658	0.219304	0.2582	0.123268	0.12057
GSM4643733_E12.5ovary_ACTGAACGTCCGACGT-Niu2020	CoelEpi_Lhx9	0.830237	0.128829	0.00250442	0.0103616	0.0280675
GSM4643733_E12.5ovary_ACTGAACGTCTAGGTT-Niu2020	early_supporting	0.0400254	0.107887	0.0104112	0.393761	0.447915
GSM4643733_E12.5ovary_ACTGAGTAGAAACCGC-Niu2020	CoelEpi_Lhx9	0.870779	0.117552	0.0024399	0.00301745	0.00621091
GSM4643733_E12.5ovary_ACTGAGTAGTATTGGA-Niu2020	early_supporting	0.128219	0.694798	0.0100057	0.023011	0.143966
GSM4643733_E12.5ovary_ACTGAGTCACACAGAG-Niu2020	preGC_I	0.319532	0.114559	0.0374822	0.407994	0.120434
GSM4643733_E12.5ovary_ACTGAGTCATATGGTC-Niu2020	preGC_II	0.561576	0.0556187	0.0611447	0.302959	0.0187017
GSM4643733_E12.5ovary_ACTGATGAGCAGATCG-Niu2020	CoelEpi_Lhx9	0.297527	0.0641555	0.328492	0.24929	0.0605354
GSM4643733_E12.5ovary_ACTGATGCATTCTCAT-Niu2020	preGC_I	0.42231	0.142435	0.0473806	0.162095	0.225779
GSM4643733_E12.5ovary_ACTGATGTCGATGAGG-Niu2020	preGC_I	0.214	0.606226	0.0373157	0.0226099	0.119849
GSM4643733_E12.5ovary_ACTGATGTCTTGCCGT-Niu2020	preGC_II	0.0431219	0.559231	0.008878	0.219964	0.168805
GSM4643733_E12.5ovary_ACTGCTCCACACCGCA-Niu2020	preGC_I	0.124168	0.0107858	0.0126815	0.809061	0.0433032
GSM4643733_E12.5ovary_ACTGCTCCACGGTGTC-Niu2020	early_supporting	0.0862627	0.309881	0.0686992	0.399864	0.135293
GSM4643733_E12.5ovary_ACTGCTCTCCGCAGTG-Niu2020	preGC_I	0.158575	0.560258	0.138718	0.0759451	0.0665041
GSM4643733_E12.5ovary_ACTGTCCAGAGACTTA-Niu2020	early_supporting	0.699894	0.150619	0.0608625	0.0617579	0.0268664
GSM4643733_E12.5ovary_ACTGTCCCAACAACCT-Niu2020	CoelEpi_Lhx9	0.902088	0.044389	0.0391856	0.0111115	0.00322629
GSM4643733_E12.5ovary_ACTTGTTAGCGATGAC-Niu2020	preGC_I	0.275871	0.400556	0.111341	0.0684228	0.143808
GSM4643733_E12.5ovary_ACTTGTTAGCGGCTTC-Niu2020	preGC_I	0.0772398	0.0448557	0.258063	0.524636	0.0952049
GSM4643733_E12.5ovary_ACTTGTTGTCACTGGC-Niu2020	preGC_I	0.0708724	0.049581	0.0774284	0.616312	0.185806
GSM4643733_E12.5ovary_ACTTGTTGTCGCTTCT-Niu2020	CoelEpi_Lhx9	0.815678	0.025497	0.0726639	0.079393	0.00676856
GSM4643733_E12.5ovary_ACTTGTTGTGAAATCA-Niu2020	preGC_I	0.312174	0.0250286	0.458769	0.180351	0.0236783
GSM4643733_E12.5ovary_ACTTTCAAGGGTGTTG-Niu2020	preGC_I	0.273816	0.59027	0.0187737	0.0501913	0.0669492
GSM4643733_E12.5ovary_ACTTTCACACTAAGTC-Niu2020	CoelEpi_Lhx9	0.962865	0.0308018	0.00333186	0.000843485	0.00215827
GSM4643733_E12.5ovary_ACTTTCACAGACTCGC-Niu2020	early_supporting	0.231292	0.139408	0.065024	0.187868	0.376409
GSM4643733_E12.5ovary_ACTTTCAGTAGCAAAT-Niu2020	early_supporting	0.0635131	0.396285	0.00721841	0.0748396	0.458144
GSM4643733_E12.5ovary_ACTTTCAGTAGGGTAC-Niu2020	early_supporting	0.0995578	0.419925	0.0136161	0.136524	0.330377
GSM4643733_E12.5ovary_ACTTTCATCATGTCTT-Niu2020	CoelEpi_Lhx9	0.610282	0.24508	0.0190752	0.10865	0.0169131
GSM4643733_E12.5ovary_ACTTTCATCCTGCCAT-Niu2020	early_supporting	0.072079	0.261629	0.00431802	0.130021	0.531953
GSM4643733_E12.5ovary_AGAATAGCACGCATCG-Niu2020	early_supporting	0.082701	0.0212199	0.0170299	0.202734	0.676315
GSM4643733_E12.5ovary_AGAATAGCATGAAGTA-Niu2020	CoelEpi_Lhx9	0.939786	0.0495716	0.00189364	0.00262772	0.00612065
GSM4643733_E12.5ovary_AGAATAGTCTCTAAGG-Niu2020	early_supporting	0.016676	0.752597	0.00139429	0.00525484	0.224077
GSM4643733_E12.5ovary_AGACGTTTCAAACCAC-Niu2020	early_supporting	0.065462	0.338596	0.0973459	0.189677	0.308919
GSM4643733_E12.5ovary_AGAGCGAAGAATAGGG-Niu2020	early_supporting	0.267836	0.688381	0.00237938	0.00529631	0.0361074
GSM4643733_E12.5ovary_AGAGCGACACGTCAGC-Niu2020	CoelEpi_Lhx9	0.769806	0.0571281	0.0709308	0.0753857	0.0267496
GSM4643733_E12.5ovary_AGAGCGATCGTGGACC-Niu2020	preGC_I	0.101959	0.746907	0.0247766	0.029047	0.0973102
GSM4643733_E12.5ovary_AGAGCGATCTGTTTGT-Niu2020	early_supporting	0.235554	0.251421	0.0495915	0.270932	0.192501
GSM4643733_E12.5ovary_AGAGCTTAGCCACTAT-Niu2020	early_supporting	0.147974	0.695685	0.00895946	0.0259025	0.121479
GSM4643733_E12.5ovary_AGAGCTTCACAGAGGT-Niu2020	early_supporting	0.597933	0.250729	0.0535515	0.0177127	0.0800746
GSM4643733_E12.5ovary_AGAGCTTCACAGTCGC-Niu2020	early_supporting	0.130786	0.0534752	0.0304577	0.23588	0.549401
GSM4643733_E12.5ovary_AGAGCTTTCCCTGACT-Niu2020	CoelEpi_Lhx9	0.688116	0.272025	0.00603219	0.0085643	0.0252622
GSM4643733_E12.5ovary_AGAGTGGTCCTAGTGA-Niu2020	preGC_I	0.213278	0.191431	0.109953	0.182683	0.302656
GSM4643733_E12.5ovary_AGAGTGGTCGGAATCT-Niu2020	preGC_I	0.516527	0.117315	0.0389283	0.216461	0.110768
GSM4643733_E12.5ovary_AGATCTGGTAACGTTC-Niu2020	CoelEpi_Lhx9	0.151957	0.0314411	0.385386	0.369845	0.0613712
GSM4643733_E12.5ovary_AGATCTGGTCCGTTAA-Niu2020	preGC_I	0.296546	0.491222	0.0646185	0.0973352	0.0502784
GSM4643733_E12.5ovary_AGATCTGTCTGCAGTA-Niu2020	preGC_II	0.102287	0.168442	0.155199	0.453512	0.12056
GSM4643733_E12.5ovary_AGATTGCGTGGTCCGT-Niu2020	preGC_I	0.524849	0.0766537	0.128742	0.20822	0.0615344
GSM4643733_E12.5ovary_AGCAGCCAGAAGGTGA-Niu2020	preGC_I	0.159549	0.121	0.139456	0.293881	0.286115
GSM4643733_E12.5ovary_AGCAGCCGTAGGGACT-Niu2020	preGC_I	0.0830704	0.067648	0.221734	0.545501	0.0820471
GSM4643733_E12.5ovary_AGCAGCCTCCTTGACC-Niu2020	early_supporting	0.517867	0.41595	0.00949366	0.00840385	0.0482859
GSM4643733_E12.5ovary_AGCAGCCTCGAATCCA-Niu2020	preGC_I	0.369167	0.348302	0.0336642	0.0763594	0.172508
GSM4643733_E12.5ovary_AGCATACGTCCAAGTT-Niu2020	CoelEpi_Lhx9	0.635727	0.233098	0.0554592	0.026422	0.0492941
GSM4643733_E12.5ovary_AGCCTAATCCTTAATC-Niu2020	early_supporting	0.359098	0.144149	0.0828129	0.185597	0.228343
GSM4643733_E12.5ovary_AGCGGTCCAATCAGAA-Niu2020	early_supporting	0.440671	0.165113	0.0707595	0.124627	0.198829
GSM4643733_E12.5ovary_AGCGGTCCACGCGAAA-Niu2020	early_supporting	0.890614	0.0999613	0.00341203	0.00127371	0.00473876
GSM4643733_E12.5ovary_AGCGGTCGTTAAAGTG-Niu2020	preGC_I	0.182687	0.119113	0.235551	0.409368	0.0532811
GSM4643733_E12.5ovary_AGCGGTCGTTACAGAA-Niu2020	early_supporting	0.254521	0.623879	0.02003	0.0328337	0.0687361
GSM4643733_E12.5ovary_AGCGTATCATCCGGGT-Niu2020	early_supporting	0.0344274	0.0532932	0.0877434	0.777795	0.0467415
GSM4643733_E12.5ovary_AGCGTATCATGTAAGA-Niu2020	early_supporting	0.177487	0.56849	0.00336394	0.0141912	0.236467
GSM4643733_E12.5ovary_AGCGTCGGTGTCGCTG-Niu2020	preGC_I	0.784396	0.168414	0.00937727	0.0106987	0.0271135
GSM4643733_E12.5ovary_AGCGTCGGTTGCGTTA-Niu2020	preGC_I	0.0622435	0.49682	0.0344026	0.163202	0.243332
GSM4643733_E12.5ovary_AGCTCCTAGAAGCCCA-Niu2020	CoelEpi_Lhx9	0.931855	0.0530781	0.00491099	0.0038178	0.00633762
GSM4643733_E12.5ovary_AGCTCCTAGCTGAAAT-Niu2020	preGC_I	0.781649	0.0654038	0.104906	0.0351446	0.0128969
GSM4643733_E12.5ovary_AGCTCCTAGGCGATAC-Niu2020	early_supporting	0.0826663	0.771329	0.0144549	0.0513207	0.0802295
GSM4643733_E12.5ovary_AGCTCCTCAGTAAGCG-Niu2020	CoelEpi_Lhx9	0.495543	0.065267	0.29519	0.125053	0.0189478
GSM4643733_E12.5ovary_AGCTCCTCATCACCCT-Niu2020	preGC_I	0.439333	0.314823	0.0429107	0.0635843	0.139349
GSM4643733_E12.5ovary_AGCTCCTGTCCAACTA-Niu2020	preGC_I	0.662653	0.025025	0.0693258	0.17325	0.0697458
GSM4643733_E12.5ovary_AGCTCCTGTCTCCACT-Niu2020	CoelEpi_Lhx9	0.972357	0.00642187	0.010834	0.00778997	0.0025966
GSM4643733_E12.5ovary_AGCTCTCAGAGAGCTC-Niu2020	preGC_I	0.0400362	0.0276952	0.00686846	0.912304	0.013096
GSM4643733_E12.5ovary_AGCTCTCAGAGGTACC-Niu2020	early_supporting	0.0851056	0.178377	0.00802174	0.0325024	0.695994
GSM4643733_E12.5ovary_AGCTCTCGTTCACGGC-Niu2020	early_supporting	0.577288	0.265565	0.0196799	0.0280382	0.109429
GSM4643733_E12.5ovary_AGCTCTCTCACAAACC-Niu2020	preGC_II	0.28029	0.0601367	0.0607214	0.502634	0.0962181
GSM4643733_E12.5ovary_AGCTTGAAGCTAGTTC-Niu2020	early_supporting	0.256352	0.413329	0.0359913	0.0682038	0.226125
GSM4643733_E12.5ovary_AGCTTGACATTAGCCA-Niu2020	preGC_I	0.473171	0.077019	0.102001	0.182568	0.165241
GSM4643733_E12.5ovary_AGCTTGAGTCTTCGTC-Niu2020	preGC_I	0.136106	0.513279	0.0292463	0.168468	0.152901
GSM4643733_E12.5ovary_AGCTTGAGTGCGGTAA-Niu2020	preGC_I	0.23007	0.448781	0.0412048	0.0942481	0.185697
GSM4643733_E12.5ovary_AGCTTGAGTTGTCTTT-Niu2020	preGC_I	0.670971	0.135591	0.060825	0.0684287	0.0641837
GSM4643733_E12.5ovary_AGCTTGATCCAGAGGA-Niu2020	early_supporting	0.303635	0.160798	0.316521	0.148236	0.0708099
GSM4643733_E12.5ovary_AGGCCACGTACGACCC-Niu2020	preGC_I	0.140775	0.457752	0.0290528	0.0952792	0.277141
GSM4643733_E12.5ovary_AGGCCACTCTTCTGGC-Niu2020	early_supporting	0.0473883	0.462919	0.018513	0.115644	0.355536
GSM4643733_E12.5ovary_AGGCCACTCTTGACGA-Niu2020	early_supporting	0.318255	0.383156	0.0307436	0.0461127	0.221733
GSM4643733_E12.5ovary_AGGCCGTCACATCCGG-Niu2020	CoelEpi_Lhx9	0.688193	0.0416169	0.202092	0.0454996	0.0225982
GSM4643733_E12.5ovary_AGGCCGTTCGACCAGC-Niu2020	early_supporting	0.2111	0.445033	0.00839851	0.0578922	0.277576
GSM4643733_E12.5ovary_AGGCCGTTCTTATCTG-Niu2020	preGC_I	0.12992	0.302516	0.0372381	0.120805	0.409521
GSM4643733_E12.5ovary_AGGGAGTAGAATGTGT-Niu2020	CoelEpi_Lhx9	0.0491265	0.00286147	0.106715	0.82751	0.0137874
GSM4643733_E12.5ovary_AGGGAGTCACAGGTTT-Niu2020	preGC_I	0.0564364	0.0869483	0.0331732	0.533882	0.28956
GSM4643733_E12.5ovary_AGGGAGTCACATAACC-Niu2020	early_supporting	0.0743312	0.384919	0.02679	0.0666723	0.447287
GSM4643733_E12.5ovary_AGGGAGTTCATCACCC-Niu2020	CoelEpi_Lhx9	0.958778	0.0204477	0.00413522	0.00921907	0.00742035
GSM4643733_E12.5ovary_AGGGAGTTCCGCAGTG-Niu2020	early_supporting	0.102734	0.538747	0.00725654	0.0481983	0.303064
GSM4643733_E12.5ovary_AGGGAGTTCCTTTACA-Niu2020	CoelEpi_Lhx9	0.98135	0.0155556	0.00241902	0.000561205	0.000114052
GSM4643733_E12.5ovary_AGGGATGAGAGGTTAT-Niu2020	preGC_II	0.385945	0.450447	0.00656601	0.0348127	0.122229
GSM4643733_E12.5ovary_AGGGATGGTCGAATCT-Niu2020	early_supporting	0.282148	0.309212	0.00609617	0.0608866	0.341658
GSM4643733_E12.5ovary_AGGGATGTCGCGATCG-Niu2020	early_supporting	0.0912212	0.685649	0.0492358	0.0411738	0.13272
GSM4643733_E12.5ovary_AGGGTGAAGTACGCGA-Niu2020	CoelEpi_Lhx9	0.886356	0.0538783	0.0306084	0.019334	0.00982366
GSM4643733_E12.5ovary_AGGGTGACATCCGTGG-Niu2020	early_supporting	0.0970118	0.31393	0.0777613	0.184938	0.326359
GSM4643733_E12.5ovary_AGGGTGAGTCCGAAGA-Niu2020	CoelEpi_Lhx9	0.0157	0.0115876	0.129801	0.796392	0.0465199
GSM4643733_E12.5ovary_AGGTCATAGTCCAGGA-Niu2020	preGC_I	0.0913266	0.0331898	0.630595	0.224417	0.0204718
GSM4643733_E12.5ovary_AGGTCATTCTACTTAC-Niu2020	early_supporting	0.249783	0.299887	0.0593903	0.196983	0.193956
GSM4643733_E12.5ovary_AGGTCATTCTGTGCAA-Niu2020	preGC_I	0.13871	0.545837	0.0422197	0.0835319	0.189701
GSM4643733_E12.5ovary_AGGTCCGAGAGATGAG-Niu2020	preGC_I	0.240051	0.337185	0.0405387	0.0878946	0.294331
GSM4643733_E12.5ovary_AGGTCCGTCATTCACT-Niu2020	preGC_I	0.473094	0.294998	0.0723118	0.0641394	0.0954569
GSM4643733_E12.5ovary_AGGTCCGTCCAAATGC-Niu2020	preGC_I	0.305695	0.303214	0.208616	0.131478	0.050997
GSM4643733_E12.5ovary_AGTAGTCAGTTTCCTT-Niu2020	preGC_I	0.109068	0.24677	0.0458679	0.077107	0.521187
GSM4643733_E12.5ovary_AGTAGTCCAAAGGAAG-Niu2020	preGC_I	0.0663016	0.0337164	0.0611038	0.460501	0.378377
GSM4643733_E12.5ovary_AGTAGTCGTCAGAAGC-Niu2020	CoelEpi_Lhx9	0.677918	0.191353	0.0389854	0.0644507	0.0272923
GSM4643733_E12.5ovary_AGTAGTCTCCTAGTGA-Niu2020	preGC_I	0.085452	0.0393901	0.140056	0.687691	0.04741
GSM4643733_E12.5ovary_AGTCTTTAGCTGCAAG-Niu2020	CoelEpi_Lhx9	0.0285928	0.0123882	0.355965	0.526793	0.0762614
GSM4643733_E12.5ovary_AGTCTTTAGTGACTCT-Niu2020	early_supporting	0.152702	0.791194	0.00257751	0.0151334	0.0383938
GSM4643733_E12.5ovary_AGTGAGGAGGCAGTCA-Niu2020	CoelEpi_Lhx9	0.186033	0.810269	0.000603226	0.00110216	0.0019933
GSM4643733_E12.5ovary_AGTGAGGCATGGTAGG-Niu2020	CoelEpi_Lhx9	0.603545	0.122916	0.0766164	0.117116	0.0798069
GSM4643733_E12.5ovary_AGTGAGGGTAGCCTCG-Niu2020	preGC_I	0.310876	0.590172	0.00627817	0.020442	0.0722316
GSM4643733_E12.5ovary_AGTGAGGGTCTGCGGT-Niu2020	preGC_II	0.111186	0.199334	0.024834	0.304659	0.359987
GSM4643733_E12.5ovary_AGTTGGTGTGACTACT-Niu2020	preGC_I	0.124338	0.152243	0.114836	0.466912	0.141671
GSM4643733_E12.5ovary_AGTTGGTTCAAGGCTT-Niu2020	CoelEpi_Lhx9	0.699651	0.243916	0.00217227	0.0280374	0.0262236
GSM4643733_E12.5ovary_ATAACGCGTAGAGCTG-Niu2020	early_supporting	0.0536586	0.82103	0.00803477	0.0640782	0.0531981
GSM4643733_E12.5ovary_ATAACGCTCACATAGC-Niu2020	CoelEpi_Lhx9	0.373613	0.168816	0.114128	0.0763713	0.267073
GSM4643733_E12.5ovary_ATAAGAGCAGATAATG-Niu2020	preGC_I	0.500318	0.45335	0.0125068	0.00559798	0.0282267
GSM4643733_E12.5ovary_ATAGACCCAATGCCAT-Niu2020	CoelEpi_Lhx9	0.267699	0.0191589	0.444492	0.223226	0.0454246
GSM4643733_E12.5ovary_ATAGACCCAGACAGGT-Niu2020	early_supporting	0.218659	0.204175	0.0379802	0.196301	0.342884
GSM4643733_E12.5ovary_ATAGACCGTGATGTCT-Niu2020	early_supporting	0.0410125	0.29877	0.0291944	0.119586	0.511438
GSM4643733_E12.5ovary_ATAGACCTCTTGCAAG-Niu2020	CoelEpi_Lhx9	0.721491	0.166922	0.0365311	0.0372283	0.0378277
GSM4643733_E12.5ovary_ATCACGAAGGCTAGCA-Niu2020	early_supporting	0.845272	0.115235	0.00649738	0.00506939	0.0279265
GSM4643733_E12.5ovary_ATCACGACAAACCCAT-Niu2020	preGC_I	0.237627	0.346532	0.0367803	0.30944	0.06962
GSM4643733_E12.5ovary_ATCATCTTCATCGCTC-Niu2020	early_supporting	0.129298	0.51394	0.0169889	0.0761305	0.263642
GSM4643733_E12.5ovary_ATCATCTTCTCGGACG-Niu2020	preGC_I	0.341794	0.50131	0.0510957	0.0460784	0.0597216
GSM4643733_E12.5ovary_ATCATGGAGGACTGGT-Niu2020	early_supporting	0.0814482	0.0978984	0.0605718	0.510403	0.249678
GSM4643733_E12.5ovary_ATCATGGCACGAAGCA-Niu2020	early_supporting	0.0793887	0.557712	0.0206435	0.129293	0.212964
GSM4643733_E12.5ovary_ATCATGGGTATTAGCC-Niu2020	early_supporting	0.277222	0.688547	0.00255993	0.00242232	0.0292484
GSM4643733_E12.5ovary_ATCATGGGTCGAGATG-Niu2020	early_supporting	0.511136	0.213819	0.0809007	0.0628556	0.131289
GSM4643733_E12.5ovary_ATCCACCCACGTTGGC-Niu2020	CoelEpi_Lhx9	0.558939	0.176716	0.0842625	0.0538196	0.126263
GSM4643733_E12.5ovary_ATCCACCGTACTCAAC-Niu2020	early_supporting	0.133458	0.124706	0.0270665	0.210999	0.503771
GSM4643733_E12.5ovary_ATCCACCGTTGGGACA-Niu2020	early_supporting	0.101119	0.805727	0.00135644	0.00743466	0.0843625
GSM4643733_E12.5ovary_ATCCACCTCATAGCAC-Niu2020	CoelEpi_Lhx9	0.888273	0.106945	0.00102796	0.00192254	0.00183205
GSM4643733_E12.5ovary_ATCCACCTCGCATGAT-Niu2020	CoelEpi_Lhx9	0.652	0.223737	0.0233268	0.0401343	0.060802
GSM4643733_E12.5ovary_ATCCACCTCGTCTGCT-Niu2020	CoelEpi_Lhx9	0.231332	0.0624876	0.300772	0.200786	0.204623
GSM4643733_E12.5ovary_ATCGAGTCAAATCCGT-Niu2020	CoelEpi_Lhx9	0.572938	0.0382164	0.0984795	0.234021	0.0563449
GSM4643733_E12.5ovary_ATCGAGTGTAAATGTG-Niu2020	preGC_I	0.0442673	0.00470136	0.158979	0.760164	0.0318891
GSM4643733_E12.5ovary_ATCGAGTTCACCTTAT-Niu2020	CoelEpi_Lhx9	0.460435	0.00747202	0.432636	0.0874589	0.0119985
GSM4643733_E12.5ovary_ATCTACTAGATCTGCT-Niu2020	CoelEpi_Lhx9	0.298455	0.418638	0.0264566	0.023539	0.232912
GSM4643733_E12.5ovary_ATCTACTCATTAACCG-Niu2020	preGC_I	0.00510244	0.00160477	0.285152	0.700695	0.00744554
GSM4643733_E12.5ovary_ATCTACTGTACGACCC-Niu2020	early_supporting	0.176564	0.197564	0.0588482	0.0441148	0.522909
GSM4643733_E12.5ovary_ATCTACTGTGACGCCT-Niu2020	preGC_I	0.0228419	0.0199121	0.171532	0.558589	0.227125
GSM4643733_E12.5ovary_ATCTACTTCTAACGGT-Niu2020	early_supporting	0.0165979	0.00512862	0.0102339	0.908595	0.0594445
GSM4643733_E12.5ovary_ATCTGCCAGATATGGT-Niu2020	early_supporting	0.0784343	0.611478	0.0420873	0.145503	0.122497
GSM4643733_E12.5ovary_ATCTGCCGTACTTAGC-Niu2020	early_supporting	0.361746	0.226238	0.0277939	0.119812	0.26441
GSM4643733_E12.5ovary_ATCTGCCGTAGGCTGA-Niu2020	early_supporting	0.499923	0.101093	0.0185333	0.17281	0.20764
GSM4643733_E12.5ovary_ATCTGCCTCCAGTATG-Niu2020	CoelEpi_Lhx9	0.898075	0.0506419	0.00452541	0.00898499	0.0377731
GSM4643733_E12.5ovary_ATGAGGGAGGAATCGC-Niu2020	early_supporting	0.010862	0.0473976	0.00537877	0.0569924	0.879369
GSM4643733_E12.5ovary_ATGAGGGAGGACAGCT-Niu2020	early_supporting	0.396389	0.165574	0.0648229	0.233256	0.139958
GSM4643733_E12.5ovary_ATGAGGGAGTGGACGT-Niu2020	preGC_I	0.179955	0.718132	0.043858	0.0144195	0.0436357
GSM4643733_E12.5ovary_ATGAGGGCAGCCACCA-Niu2020	early_supporting	0.0105939	0.0128016	0.0498165	0.909178	0.01761
GSM4643733_E12.5ovary_ATGAGGGGTCACCCAG-Niu2020	preGC_I	0.0383874	0.0876109	0.0565449	0.725701	0.091756
GSM4643733_E12.5ovary_ATGAGGGTCATGGTCA-Niu2020	early_supporting	0.204604	0.204906	0.0301267	0.202417	0.357946
GSM4643733_E12.5ovary_ATGGGAGCAATCTACG-Niu2020	preGC_I	0.0901557	0.0177726	0.410832	0.437777	0.0434626
GSM4643733_E12.5ovary_ATGGGAGTCGCGATCG-Niu2020	preGC_I	0.0542499	0.0179427	0.0790031	0.256515	0.592289
GSM4643733_E12.5ovary_ATGGGAGTCTATGTGG-Niu2020	preGC_I	0.452532	0.391671	0.0647974	0.0638349	0.0271646
GSM4643733_E12.5ovary_ATGTGTGAGATGTAAC-Niu2020	preGC_I	0.638816	0.298395	0.00994611	0.022204	0.0306384
GSM4643733_E12.5ovary_ATGTGTGCATCCAACA-Niu2020	preGC_I	0.0606955	0.086163	0.0300795	0.593448	0.229614
GSM4643733_E12.5ovary_ATGTGTGGTTATCCGA-Niu2020	preGC_I	0.274766	0.0151691	0.68493	0.019979	0.00515553
GSM4643733_E12.5ovary_ATGTGTGTCGAACGGA-Niu2020	early_supporting	0.197298	0.087994	0.0153638	0.276567	0.422777
GSM4643733_E12.5ovary_ATGTGTGTCGCGGATC-Niu2020	early_supporting	0.174379	0.634025	0.0347961	0.0756204	0.0811797
GSM4643733_E12.5ovary_ATGTGTGTCTAGAGTC-Niu2020	preGC_I	0.0259714	0.0164095	0.065504	0.825614	0.0665012
GSM4643733_E12.5ovary_ATTACTCTCACAATGC-Niu2020	preGC_I	0.0130014	0.0086907	0.0324332	0.917722	0.0281523
GSM4643733_E12.5ovary_ATTACTCTCATGTCTT-Niu2020	early_supporting	0.455897	0.524657	0.00231106	0.00137726	0.015758
GSM4643733_E12.5ovary_ATTATCCCATAGGATA-Niu2020	preGC_I	0.373952	0.352357	0.0734392	0.126224	0.0740271
GSM4643733_E12.5ovary_ATTCTACAGTGATCGG-Niu2020	CoelEpi_Lhx9	0.680984	0.0517766	0.180199	0.0446696	0.0423706
GSM4643733_E12.5ovary_ATTCTACCAGATCGGA-Niu2020	early_supporting	0.0826979	0.43722	0.0207164	0.128467	0.330899
GSM4643733_E12.5ovary_ATTCTACCAGCCAATT-Niu2020	preGC_I	0.250824	0.409715	0.0811602	0.0969424	0.161358
GSM4643733_E12.5ovary_ATTCTACGTTACGGAG-Niu2020	early_supporting	0.1193	0.0646881	0.700163	0.0842	0.031648
GSM4643733_E12.5ovary_ATTCTACTCATCGCTC-Niu2020	preGC_I	0.166072	0.470398	0.0178577	0.107864	0.237808
GSM4643733_E12.5ovary_ATTGGACAGGCAATTA-Niu2020	preGC_II	0.0608086	0.767985	0.0138868	0.0126552	0.144664
GSM4643733_E12.5ovary_ATTGGACCAGCATACT-Niu2020	early_supporting	0.0644488	0.318569	0.0312869	0.304237	0.281458
GSM4643733_E12.5ovary_ATTGGACCATGCATGT-Niu2020	preGC_I	0.101474	0.0477046	0.207574	0.554887	0.0883608
GSM4643733_E12.5ovary_ATTGGACGTCACACGC-Niu2020	CoelEpi_Lhx9	0.0750467	0.198906	0.144852	0.493563	0.0876317
GSM4643733_E12.5ovary_ATTGGACTCCCAACGG-Niu2020	early_supporting	0.380171	0.325945	0.0480903	0.0817136	0.164081
GSM4643733_E12.5ovary_ATTGGACTCTTCTGGC-Niu2020	preGC_I	0.580064	0.16644	0.0958107	0.0922387	0.0654464
GSM4643733_E12.5ovary_ATTGGTGAGGAGCGTT-Niu2020	early_supporting	0.125498	0.368655	0.0321104	0.149285	0.324451
GSM4643733_E12.5ovary_ATTGGTGCAACCGCCA-Niu2020	CoelEpi_Lhx9	0.146045	0.811984	0.0026316	0.0250341	0.0143058
GSM4643733_E12.5ovary_ATTGGTGTCATCACCC-Niu2020	CoelEpi_Lhx9	0.911958	0.0718738	0.0056303	0.00852313	0.00201503
GSM4643733_E12.5ovary_ATTGGTGTCGTACCGG-Niu2020	early_supporting	0.0996989	0.407858	0.00763856	0.0493587	0.435446
GSM4643733_E12.5ovary_ATTTCTGCACATTAGC-Niu2020	preGC_I	0.00661129	0.0226906	0.0208812	0.48106	0.468757
GSM4643733_E12.5ovary_ATTTCTGGTCCCTACT-Niu2020	early_supporting	0.945903	0.0460285	0.000936534	0.00170136	0.00543032
GSM4643733_E12.5ovary_ATTTCTGGTCTAGCGC-Niu2020	early_supporting	0.697708	0.196233	0.0086382	0.0094349	0.0879856
GSM4643733_E12.5ovary_CAACCAAAGGGATACC-Niu2020	CoelEpi_Lhx9	0.644928	0.190191	0.0441489	0.0741386	0.046594
GSM4643733_E12.5ovary_CAACCAACAAAGTCAA-Niu2020	early_supporting	0.00859202	0.0432452	0.116868	0.703267	0.128028
GSM4643733_E12.5ovary_CAACCAAGTAAGGGAA-Niu2020	early_supporting	0.162767	0.795752	0.00776865	0.0101147	0.0235973
GSM4643733_E12.5ovary_CAACCAATCAAACGGG-Niu2020	early_supporting	0.174425	0.603667	0.0219282	0.032092	0.167888
GSM4643733_E12.5ovary_CAACCTCAGTCCGTAT-Niu2020	early_supporting	0.118371	0.254696	0.0523896	0.387011	0.187532
GSM4643733_E12.5ovary_CAACCTCCAAGCCGTC-Niu2020	early_supporting	0.025954	0.15741	0.0730311	0.53521	0.208395
GSM4643733_E12.5ovary_CAACCTCCATGTAGTC-Niu2020	CoelEpi_Lhx9	0.688559	0.0213186	0.161437	0.117265	0.0114204
GSM4643733_E12.5ovary_CAACTAGAGCCTATGT-Niu2020	CoelEpi_Lhx9	0.513089	0.374555	0.00931346	0.01636	0.0866827
GSM4643733_E12.5ovary_CAACTAGCACGGATAG-Niu2020	early_supporting	0.0349863	0.494953	0.00492019	0.0835344	0.381606
GSM4643733_E12.5ovary_CAACTAGCAGTGAGTG-Niu2020	CoelEpi_Lhx9	0.71998	0.149394	0.00550223	0.0120171	0.113107
GSM4643733_E12.5ovary_CAAGAAACAGATTGCT-Niu2020	CoelEpi_Lhx9	0.868589	0.0811675	0.0143518	0.0124417	0.0234503
GSM4643733_E12.5ovary_CAAGAAATCTCGAGTA-Niu2020	early_supporting	0.126236	0.0289849	0.176156	0.643546	0.0250767
GSM4643733_E12.5ovary_CAAGATCAGACCGGAT-Niu2020	CoelEpi_Lhx9	0.818639	0.0917275	0.0078273	0.00978278	0.0720236
GSM4643733_E12.5ovary_CAAGATCGTTTAGCTG-Niu2020	CoelEpi_Lhx9	0.207945	0.207995	0.0091975	0.0199077	0.554955
GSM4643733_E12.5ovary_CAAGGCCGTCCAGTGC-Niu2020	early_supporting	0.0888107	0.443338	0.0184348	0.105105	0.344312
GSM4643733_E12.5ovary_CAAGGCCGTCGCGGTT-Niu2020	preGC_I	0.124731	0.533625	0.0507415	0.153486	0.137417
GSM4643733_E12.5ovary_CAAGGCCTCAGAAATG-Niu2020	CoelEpi_Lhx9	0.110334	0.00779709	0.513122	0.326907	0.0418396
GSM4643733_E12.5ovary_CAAGTTGAGTGTACGG-Niu2020	preGC_I	0.0132726	0.0058639	0.129435	0.814356	0.0370727
GSM4643733_E12.5ovary_CAAGTTGTCGCACTCT-Niu2020	CoelEpi_Lhx9	0.887942	0.0479273	0.0248548	0.0232325	0.0160438
GSM4643733_E12.5ovary_CACAAACCAAATACAG-Niu2020	preGC_I	0.0532405	0.0603402	0.0887925	0.608189	0.189437
GSM4643733_E12.5ovary_CACAAACCATCTACGA-Niu2020	preGC_I	0.23976	0.400689	0.0222507	0.0678837	0.269417
GSM4643733_E12.5ovary_CACAAACGTTCACGGC-Niu2020	preGC_I	0.0310799	0.125884	0.102038	0.63404	0.106959
GSM4643733_E12.5ovary_CACACAAAGCGATTCT-Niu2020	early_supporting	0.46041	0.320045	0.0684404	0.0961198	0.0549846
GSM4643733_E12.5ovary_CACACAAGTGACCAAG-Niu2020	preGC_II	0.0608182	0.104239	0.165317	0.600029	0.0695973
GSM4643733_E12.5ovary_CACACAATCACAATGC-Niu2020	early_supporting	0.687656	0.137205	0.0304587	0.0906789	0.0540015
GSM4643733_E12.5ovary_CACACCTAGAAACCAT-Niu2020	preGC_I	0.368715	0.551742	0.0193548	0.0396684	0.0205195
GSM4643733_E12.5ovary_CACACCTAGTACGACG-Niu2020	preGC_I	0.0230781	0.0438914	0.0358629	0.72427	0.172898
GSM4643733_E12.5ovary_CACACCTAGTCAATAG-Niu2020	CoelEpi_Lhx9	0.926025	0.0665857	0.000502538	0.00117836	0.00570863
GSM4643733_E12.5ovary_CACACCTGTCACAAGG-Niu2020	early_supporting	0.0893253	0.0925235	0.0169836	0.171606	0.629561
GSM4643733_E12.5ovary_CACACCTGTCTACCTC-Niu2020	CoelEpi_Lhx9	0.0891453	0.0394635	0.0416772	0.747672	0.0820421
GSM4643733_E12.5ovary_CACACCTTCCGCATAA-Niu2020	preGC_I	0.175669	0.258288	0.0572519	0.37382	0.134972
GSM4643733_E12.5ovary_CACACCTTCTGATACG-Niu2020	CoelEpi_Lhx9	0.732057	0.0512394	0.181707	0.0319124	0.00308439
GSM4643733_E12.5ovary_CACACTCCAGTTCCCT-Niu2020	CoelEpi_Lhx9	0.913764	0.0719291	0.00322232	0.00925679	0.00182809
GSM4643733_E12.5ovary_CACAGGCAGAGACTTA-Niu2020	CoelEpi_Lhx9	0.907782	0.0790769	0.00510243	0.00280148	0.00523727
GSM4643733_E12.5ovary_CACAGGCAGGGTGTTG-Niu2020	preGC_I	0.42014	0.150904	0.136133	0.150656	0.142167
GSM4643733_E12.5ovary_CACAGGCCAATGACCT-Niu2020	CoelEpi_Lhx9	0.666663	0.204058	0.00991125	0.0517248	0.0676432
GSM4643733_E12.5ovary_CACAGGCGTAAGGGAA-Niu2020	early_supporting	0.0998895	0.315408	0.163515	0.279207	0.141981
GSM4643733_E12.5ovary_CACAGGCGTCACCCAG-Niu2020	early_supporting	0.241185	0.12959	0.101964	0.41972	0.107541
GSM4643733_E12.5ovary_CACAGTACACCGAATT-Niu2020	CoelEpi_Lhx9	0.734302	0.162868	0.0386479	0.0577022	0.00647937
GSM4643733_E12.5ovary_CACAGTACAGCCTTTC-Niu2020	preGC_I	0.0350924	0.0921388	0.117056	0.469111	0.286601
GSM4643733_E12.5ovary_CACAGTACATGTCTCC-Niu2020	preGC_I	0.193133	0.45465	0.0372834	0.177154	0.137781
GSM4643733_E12.5ovary_CACAGTAGTGTCGCTG-Niu2020	early_supporting	0.109926	0.776048	0.00864379	0.0173576	0.0880245
GSM4643733_E12.5ovary_CACAGTATCCGTCAAA-Niu2020	CoelEpi_Lhx9	0.949067	0.00910229	0.0328982	0.00502797	0.00390488
GSM4643733_E12.5ovary_CACATAGCAAGTCATC-Niu2020	preGC_I	0.00728013	0.00726005	0.134793	0.82914	0.0215275
GSM4643733_E12.5ovary_CACATTTAGATCTGAA-Niu2020	preGC_I	0.778511	0.0736008	0.0659163	0.0512794	0.0306926
GSM4643733_E12.5ovary_CACATTTGTATTCGTG-Niu2020	CoelEpi_Lhx9	0.942634	0.0178586	0.024467	0.0112468	0.00379347
GSM4643733_E12.5ovary_CACATTTGTCTAGTCA-Niu2020	CoelEpi_Lhx9	0.905043	0.0593249	0.0126781	0.00711884	0.0158353
GSM4643733_E12.5ovary_CACCACTTCAGTTAGC-Niu2020	early_supporting	0.0679331	0.420321	0.0314945	0.200281	0.279971
GSM4643733_E12.5ovary_CACCACTTCCTTAATC-Niu2020	preGC_II	0.666049	0.216779	0.00830361	0.0344167	0.0744516
GSM4643733_E12.5ovary_CACCAGGCACTTACGA-Niu2020	CoelEpi_Lhx9	0.964207	0.0217889	0.00212398	0.00503443	0.00684559
GSM4643733_E12.5ovary_CACCAGGGTCATATGC-Niu2020	preGC_I	0.117499	0.0825036	0.72422	0.0417998	0.0339777
GSM4643733_E12.5ovary_CACCTTGAGAAACGAG-Niu2020	early_supporting	0.486338	0.294981	0.00854105	0.0179597	0.19218
GSM4643733_E12.5ovary_CACCTTGCAGTTAACC-Niu2020	CoelEpi_Lhx9	0.253945	0.359472	0.234514	0.0740371	0.0780315
GSM4643733_E12.5ovary_CACCTTGGTTTGTTGG-Niu2020	CoelEpi_Lhx9	0.741453	0.0300598	0.141053	0.0791298	0.00830383
GSM4643733_E12.5ovary_CACTCCAAGTACGATA-Niu2020	CoelEpi_Lhx9	0.699543	0.27722	0.00616274	0.0022203	0.014854
GSM4643733_E12.5ovary_CACTCCACAGGAATGC-Niu2020	preGC_I	0.49928	0.170239	0.109949	0.172706	0.0478259
GSM4643733_E12.5ovary_CACTCCATCTAAGCCA-Niu2020	preGC_I	0.156075	0.270007	0.0881053	0.40843	0.0773827
GSM4643733_E12.5ovary_CAGAATCGTCGAACAG-Niu2020	preGC_I	0.190386	0.44395	0.0443716	0.0574169	0.263876
GSM4643733_E12.5ovary_CAGAGAGCATCGATGT-Niu2020	early_supporting	0.563491	0.31384	0.065796	0.0132109	0.0436624
GSM4643733_E12.5ovary_CAGAGAGGTCTGGTCG-Niu2020	early_supporting	0.1103	0.320948	0.0217581	0.107061	0.439934
GSM4643733_E12.5ovary_CAGAGAGGTTACTGAC-Niu2020	CoelEpi_Lhx9	0.188571	0.353666	0.0226461	0.34197	0.0931467
GSM4643733_E12.5ovary_CAGAGAGTCTCCCTGA-Niu2020	CoelEpi_Lhx9	0.609893	0.0976369	0.0390191	0.130483	0.122968
GSM4643733_E12.5ovary_CAGAGAGTCTTACCTA-Niu2020	early_supporting	0.0821594	0.328729	0.0163325	0.204497	0.368282
GSM4643733_E12.5ovary_CAGATCAAGTTAGCGG-Niu2020	CoelEpi_Lhx9	0.210646	0.454646	0.0088022	0.0134912	0.312414
GSM4643733_E12.5ovary_CAGATCACATTTGCTT-Niu2020	early_supporting	0.0535616	0.0839562	0.17346	0.528147	0.160875
GSM4643733_E12.5ovary_CAGCAGCGTCACAAGG-Niu2020	CoelEpi_Lhx9	0.250352	0.0875365	0.219984	0.166826	0.275301
GSM4643733_E12.5ovary_CAGCAGCGTTAAGGGC-Niu2020	preGC_II	0.0342382	0.0924139	0.0361881	0.458189	0.37897
GSM4643733_E12.5ovary_CAGCAGCTCATCGGAT-Niu2020	CoelEpi_Lhx9	0.233265	0.300016	0.00795734	0.0739422	0.38482
GSM4643733_E12.5ovary_CAGCATAAGCGACGTA-Niu2020	early_supporting	0.219005	0.699426	0.00680851	0.0133438	0.0614161
GSM4643733_E12.5ovary_CAGCCGAAGCTTCGCG-Niu2020	early_supporting	0.0264431	0.0277312	0.0109013	0.561746	0.373178
GSM4643733_E12.5ovary_CAGCCGACACAGGAGT-Niu2020	early_supporting	0.0104746	0.0557948	0.000732887	0.0450707	0.887927
GSM4643733_E12.5ovary_CAGCCGACATGCAACT-Niu2020	preGC_I	0.0394927	0.129502	0.0550582	0.597664	0.178283
GSM4643733_E12.5ovary_CAGCGACCATGGTAGG-Niu2020	preGC_I	0.132395	0.30981	0.0555631	0.281214	0.221018
GSM4643733_E12.5ovary_CAGCGACGTTCCCTTG-Niu2020	early_supporting	0.0190613	0.185688	0.00944485	0.0643575	0.721449
GSM4643733_E12.5ovary_CAGCGACTCGTCCAGG-Niu2020	preGC_I	0.125911	0.0738328	0.135277	0.144604	0.520375
GSM4643733_E12.5ovary_CAGCTAACACAAGACG-Niu2020	CoelEpi_Lhx9	0.137547	0.354424	0.138393	0.123195	0.246441
GSM4643733_E12.5ovary_CAGCTAAGTAGCGTAG-Niu2020	early_supporting	0.0452131	0.066736	0.0504931	0.683136	0.154422
GSM4643733_E12.5ovary_CAGCTAATCTTACCGC-Niu2020	CoelEpi_Lhx9	0.0816683	0.02428	0.750151	0.0908823	0.053018
GSM4643733_E12.5ovary_CAGCTGGAGAGACTTA-Niu2020	CoelEpi_Lhx9	0.246187	0.0959508	0.0107105	0.170826	0.476326
GSM4643733_E12.5ovary_CAGCTGGAGGAATGGA-Niu2020	CoelEpi_Lhx9	0.164077	0.741622	0.0148392	0.0126292	0.0668333
GSM4643733_E12.5ovary_CAGCTGGAGTGTACTC-Niu2020	early_supporting	0.067074	0.0224085	0.108847	0.262331	0.53934
GSM4643733_E12.5ovary_CAGCTGGCACGTTGGC-Niu2020	CoelEpi_Lhx9	0.483282	0.0217732	0.358052	0.132598	0.00429513
GSM4643733_E12.5ovary_CAGCTGGCAGGTCGTC-Niu2020	CoelEpi_Lhx9	0.115076	0.0907864	0.0168039	0.18764	0.589693
GSM4643733_E12.5ovary_CAGCTGGTCATCACCC-Niu2020	early_supporting	0.287648	0.079083	0.0823564	0.529678	0.0212343
GSM4643733_E12.5ovary_CAGCTGGTCCGTTGCT-Niu2020	preGC_II	0.511986	0.0804102	0.0698119	0.270961	0.066831
GSM4643733_E12.5ovary_CAGCTGGTCTCATTCA-Niu2020	preGC_I	0.333059	0.14112	0.0273646	0.215429	0.283027
GSM4643733_E12.5ovary_CAGGTGCTCAGCAACT-Niu2020	preGC_I	0.0148759	0.0691805	0.189966	0.470735	0.255243
GSM4643733_E12.5ovary_CAGTAACAGGTAAACT-Niu2020	preGC_I	0.0162007	0.107549	0.098682	0.185396	0.592173
GSM4643733_E12.5ovary_CAGTAACAGTTTGCGT-Niu2020	early_supporting	0.0208486	0.0505305	0.129082	0.632936	0.166603
GSM4643733_E12.5ovary_CAGTCCTGTACAGCAG-Niu2020	early_supporting	0.0812965	0.240142	0.0359731	0.0294294	0.613159
GSM4643733_E12.5ovary_CAGTCCTTCACCCTCA-Niu2020	early_supporting	0.0148599	0.0265807	0.0723907	0.813718	0.0724506
GSM4643733_E12.5ovary_CAGTCCTTCCCAACGG-Niu2020	CoelEpi_Lhx9	0.285777	0.16337	0.206823	0.125019	0.219011
GSM4643733_E12.5ovary_CATATGGAGCCTCGTG-Niu2020	CoelEpi_Lhx9	0.310508	0.205032	0.353713	0.0897174	0.0410293
GSM4643733_E12.5ovary_CATATGGAGGCTAGAC-Niu2020	CoelEpi_Lhx9	0.272596	0.0682055	0.408207	0.0807665	0.170225
GSM4643733_E12.5ovary_CATATGGCATCGGAAG-Niu2020	early_supporting	0.149277	0.139602	0.0819742	0.332548	0.296598
GSM4643733_E12.5ovary_CATATTCAGAAGGTGA-Niu2020	CoelEpi_Lhx9	0.784283	0.135903	0.0330146	0.0145691	0.0322307
GSM4643733_E12.5ovary_CATATTCCAAACCTAC-Niu2020	early_supporting	0.365171	0.293779	0.0655098	0.127055	0.148485
GSM4643733_E12.5ovary_CATATTCGTCTTCTCG-Niu2020	preGC_II	0.0566818	0.069895	0.0829495	0.573404	0.21707
GSM4643733_E12.5ovary_CATATTCGTGTTTGGT-Niu2020	early_supporting	0.153224	0.423981	0.0567409	0.0916495	0.274404
GSM4643733_E12.5ovary_CATATTCTCACTCTTA-Niu2020	CoelEpi_Lhx9	0.265478	0.0897545	0.0962989	0.423694	0.124774
GSM4643733_E12.5ovary_CATCAAGAGACAGGCT-Niu2020	early_supporting	0.248728	0.162785	0.0234	0.297918	0.267169
GSM4643733_E12.5ovary_CATCAAGCACTGAAGG-Niu2020	preGC_I	0.519277	0.186986	0.100784	0.0722193	0.120734
GSM4643733_E12.5ovary_CATCAAGGTTCCCTTG-Niu2020	early_supporting	0.232128	0.366325	0.0238981	0.0970492	0.2806
GSM4643733_E12.5ovary_CATCAAGTCCTCTAGC-Niu2020	preGC_I	0.0382713	0.0377043	0.0334503	0.231729	0.658845
GSM4643733_E12.5ovary_CATCAGAAGCGATAGC-Niu2020	CoelEpi_Lhx9	0.40499	0.499289	0.0377539	0.0404426	0.0175242
GSM4643733_E12.5ovary_CATCAGAAGGACAGCT-Niu2020	preGC_I	0.140166	0.815846	0.0049252	0.00963068	0.0294324
GSM4643733_E12.5ovary_CATCAGATCGCTGATA-Niu2020	preGC_I	0.705583	0.127306	0.045889	0.092189	0.0290328
GSM4643733_E12.5ovary_CATCCACAGGACACCA-Niu2020	preGC_I	0.268203	0.100775	0.139777	0.390409	0.100836
GSM4643733_E12.5ovary_CATCCACCAGCATACT-Niu2020	CoelEpi_Lhx9	0.307575	0.111377	0.0524391	0.316826	0.211783
GSM4643733_E12.5ovary_CATGACAGTATTACCG-Niu2020	preGC_I	0.814411	0.0543415	0.03048	0.0685795	0.032188
GSM4643733_E12.5ovary_CATGCCTAGGACCACA-Niu2020	CoelEpi_Lhx9	0.772941	0.172281	0.0185592	0.010048	0.026171
GSM4643733_E12.5ovary_CATGCCTAGTGAACGC-Niu2020	preGC_I	0.277078	0.195568	0.093736	0.240279	0.19334
GSM4643733_E12.5ovary_CATGCCTCAAACCTAC-Niu2020	preGC_I	0.0880424	0.170874	0.0889784	0.254013	0.398091
GSM4643733_E12.5ovary_CATGGCGAGCTCTCGG-Niu2020	early_supporting	0.025631	0.548892	0.064041	0.0493283	0.312108
GSM4643733_E12.5ovary_CATGGCGAGGGCATGT-Niu2020	preGC_I	0.257068	0.0926874	0.0624237	0.507536	0.0802845
GSM4643733_E12.5ovary_CATTCGCGTGGTGTAG-Niu2020	CoelEpi_Lhx9	0.565294	0.367531	0.0130201	0.00866798	0.0454875
GSM4643733_E12.5ovary_CCAATCCAGACTACAA-Niu2020	CoelEpi_Lhx9	0.0687369	0.560686	0.110896	0.124205	0.135476
GSM4643733_E12.5ovary_CCAATCCCACATAACC-Niu2020	CoelEpi_Lhx9	0.994069	0.0031396	0.00120565	0.00096791	0.000617437
GSM4643733_E12.5ovary_CCACCTAAGGGCTTCC-Niu2020	preGC_I	0.0599328	0.752204	0.0108314	0.0278645	0.149167
GSM4643733_E12.5ovary_CCACCTACATGTCCTC-Niu2020	preGC_I	0.0803623	0.57614	0.00656155	0.0800586	0.256878
GSM4643733_E12.5ovary_CCACCTATCGGCGCAT-Niu2020	early_supporting	0.174706	0.404974	0.121272	0.0599899	0.239059
GSM4643733_E12.5ovary_CCACGGAAGCGTTGCC-Niu2020	CoelEpi_Lhx9	0.767767	0.16914	0.0190957	0.0122635	0.0317338
GSM4643733_E12.5ovary_CCACGGATCACTGGGC-Niu2020	CoelEpi_Lhx9	0.554393	0.0456922	0.0912412	0.18226	0.126413
GSM4643733_E12.5ovary_CCACTACAGCAGCCTC-Niu2020	early_supporting	0.0649847	0.718556	0.00823117	0.0524095	0.155819
GSM4643733_E12.5ovary_CCACTACGTCATGCCG-Niu2020	CoelEpi_Lhx9	0.0934223	0.0428183	0.0599628	0.785945	0.0178514
GSM4643733_E12.5ovary_CCACTACTCGGACAAG-Niu2020	early_supporting	0.348003	0.039112	0.367477	0.117949	0.12746
GSM4643733_E12.5ovary_CCATGTCAGAGGTTGC-Niu2020	early_supporting	0.141249	0.72461	0.00858859	0.00756445	0.117988
GSM4643733_E12.5ovary_CCATGTCAGTACATGA-Niu2020	preGC_I	0.936405	0.00617806	0.0388018	0.01406	0.00455524
GSM4643733_E12.5ovary_CCATGTCCATGGTTGT-Niu2020	CoelEpi_Lhx9	0.524907	0.0100645	0.162385	0.238656	0.0639865
GSM4643733_E12.5ovary_CCATGTCCATTATCTC-Niu2020	preGC_I	0.0176693	0.116855	0.023181	0.264984	0.577311
GSM4643733_E12.5ovary_CCATGTCTCAACGAAA-Niu2020	CoelEpi_Lhx9	0.140429	0.00836195	0.469499	0.313206	0.0685045
GSM4643733_E12.5ovary_CCATGTCTCATCGGAT-Niu2020	preGC_I	0.00765009	0.000501535	0.0816618	0.90879	0.00139687
GSM4643733_E12.5ovary_CCATGTCTCGCATGGC-Niu2020	CoelEpi_Lhx9	0.275834	0.246846	0.091779	0.206065	0.179476
GSM4643733_E12.5ovary_CCATTCGAGAGACGAA-Niu2020	CoelEpi_Lhx9	0.734491	0.0327824	0.192959	0.0367143	0.00305319
GSM4643733_E12.5ovary_CCATTCGGTAGCCTCG-Niu2020	CoelEpi_Lhx9	0.653966	0.0759657	0.0485285	0.120437	0.101102
GSM4643733_E12.5ovary_CCCAGTTCACGTAAGG-Niu2020	preGC_I	0.047567	0.109148	0.0610987	0.193314	0.588873
GSM4643733_E12.5ovary_CCCAGTTTCGTTTAGG-Niu2020	early_supporting	0.0234486	0.0961935	0.101722	0.375305	0.403331
GSM4643733_E12.5ovary_CCCATACAGAATTGTG-Niu2020	preGC_I	0.113514	0.778775	0.0142775	0.0580872	0.0353468
GSM4643733_E12.5ovary_CCCATACAGGGATCTG-Niu2020	CoelEpi_Lhx9	0.509481	0.478842	0.00335286	0.00129267	0.00703179
GSM4643733_E12.5ovary_CCCATACAGGTAGCCA-Niu2020	early_supporting	0.0934701	0.468567	0.0541245	0.0411539	0.342685
GSM4643733_E12.5ovary_CCCATACCAACACCTA-Niu2020	preGC_I	0.0479538	0.326109	0.0288112	0.151291	0.445835
GSM4643733_E12.5ovary_CCCTCCTCACTTAAGC-Niu2020	preGC_II	0.0528106	0.257326	0.0855139	0.177673	0.426677
GSM4643733_E12.5ovary_CCCTCCTGTTGATTCG-Niu2020	CoelEpi_Lhx9	0.340764	0.313265	0.0550893	0.0961627	0.194719
GSM4643733_E12.5ovary_CCGGGATAGAACTCGG-Niu2020	preGC_I	0.0460637	0.0474268	0.18326	0.560545	0.162704
GSM4643733_E12.5ovary_CCGGTAGAGCGTGAGT-Niu2020	early_supporting	0.355027	0.365278	0.0514531	0.0553871	0.172856
GSM4643733_E12.5ovary_CCGTACTGTCCATCCT-Niu2020	preGC_I	0.156577	0.116528	0.128697	0.242274	0.355925
GSM4643733_E12.5ovary_CCGTGGAAGTTACCCA-Niu2020	preGC_I	0.319335	0.299504	0.0523089	0.261771	0.0670809
GSM4643733_E12.5ovary_CCGTGGAAGTTCGCAT-Niu2020	preGC_I	0.260287	0.116501	0.0372377	0.243779	0.342194
GSM4643733_E12.5ovary_CCGTGGAGTAAGTGGC-Niu2020	early_supporting	0.0817186	0.070438	0.247477	0.543431	0.0569359
GSM4643733_E12.5ovary_CCGTGGAGTCAGAGGT-Niu2020	CoelEpi_Lhx9	0.27281	0.164468	0.410349	0.137051	0.0153227
GSM4643733_E12.5ovary_CCGTGGAGTCGCATAT-Niu2020	early_supporting	0.256995	0.546595	0.0162587	0.14646	0.0336906
GSM4643733_E12.5ovary_CCTAAAGAGCTTATCG-Niu2020	early_supporting	0.163029	0.124656	0.14868	0.309989	0.253646
GSM4643733_E12.5ovary_CCTACACGTTATGTGC-Niu2020	early_supporting	0.261824	0.646503	0.00741259	0.0177996	0.0664607
GSM4643733_E12.5ovary_CCTACCAAGGCATGTG-Niu2020	CoelEpi_Lhx9	0.601516	0.22193	0.0252354	0.0217537	0.129566
GSM4643733_E12.5ovary_CCTACCAGTCCAGTAT-Niu2020	preGC_II	0.149327	0.0942834	0.162415	0.426588	0.167386
GSM4643733_E12.5ovary_CCTACCATCCCTCTTT-Niu2020	preGC_I	0.305613	0.298074	0.140724	0.0838419	0.171748
GSM4643733_E12.5ovary_CCTACCATCTGATACG-Niu2020	early_supporting	0.250119	0.604763	0.0205162	0.0306603	0.0939415
GSM4643733_E12.5ovary_CCTACCATCTTGTATC-Niu2020	early_supporting	0.351492	0.512648	0.0105005	0.0541659	0.0711927
GSM4643733_E12.5ovary_CCTAGCTAGTTACCCA-Niu2020	early_supporting	0.0670456	0.10372	0.0592874	0.591081	0.178866
GSM4643733_E12.5ovary_CCTAGCTCAAATCCGT-Niu2020	preGC_I	0.139666	0.123424	0.0255125	0.374644	0.336754
GSM4643733_E12.5ovary_CCTATTAAGAGCTATA-Niu2020	preGC_I	0.0300308	0.0296737	0.602192	0.331827	0.0062772
GSM4643733_E12.5ovary_CCTATTAAGCACCGTC-Niu2020	CoelEpi_Lhx9	0.924761	0.0183848	0.0455073	0.00510698	0.00624008
GSM4643733_E12.5ovary_CCTATTACAAACTGTC-Niu2020	early_supporting	0.190164	0.680875	0.0413128	0.0372227	0.0504253
GSM4643733_E12.5ovary_CCTATTACAGTAACGG-Niu2020	preGC_I	0.266133	0.349574	0.0127404	0.0875759	0.283976
GSM4643733_E12.5ovary_CCTATTACAGTATGCT-Niu2020	CoelEpi_Lhx9	0.652946	0.27179	0.0184752	0.0467023	0.0100868
GSM4643733_E12.5ovary_CCTATTATCCGTAGGC-Niu2020	early_supporting	0.0135104	0.057142	0.0190625	0.614967	0.295318
GSM4643733_E12.5ovary_CCTATTATCTCAAACG-Niu2020	early_supporting	0.0393999	0.715482	0.00383234	0.0251998	0.216086
GSM4643733_E12.5ovary_CCTCAGTCAGACGCAA-Niu2020	early_supporting	0.234042	0.275203	0.0556488	0.235662	0.199444
GSM4643733_E12.5ovary_CCTCAGTTCTGGTGTA-Niu2020	preGC_I	0.980288	0.00360983	0.0104308	0.00388724	0.00178429
GSM4643733_E12.5ovary_CCTCTGAGTATTCTCT-Niu2020	preGC_I	0.348032	0.034953	0.0684239	0.317012	0.231578
GSM4643733_E12.5ovary_CCTCTGAGTCGAGATG-Niu2020	early_supporting	0.160913	0.236547	0.00558884	0.140465	0.456487
GSM4643733_E12.5ovary_CCTCTGATCAGTCAGT-Niu2020	preGC_I	0.25148	0.0755723	0.150855	0.441036	0.0810573
GSM4643733_E12.5ovary_CCTCTGATCTTTACAC-Niu2020	CoelEpi_Lhx9	0.538253	0.422593	0.0282867	0.00615281	0.0047143
GSM4643733_E12.5ovary_CCTTACGAGTGGGTTG-Niu2020	early_supporting	0.104266	0.528842	0.0484473	0.152124	0.166322
GSM4643733_E12.5ovary_CCTTACGCAGACTCGC-Niu2020	preGC_I	0.0594488	0.0367934	0.0336997	0.790162	0.0798957
GSM4643733_E12.5ovary_CCTTACGGTGCATCTA-Niu2020	early_supporting	0.0880722	0.11767	0.0399952	0.0631211	0.691142
GSM4643733_E12.5ovary_CCTTACGGTTACCGAT-Niu2020	CoelEpi_Lhx9	0.801303	0.071701	0.0216495	0.0689411	0.0364054
GSM4643733_E12.5ovary_CCTTACGTCACGCATA-Niu2020	CoelEpi_Lhx9	0.63653	0.115246	0.136018	0.0726095	0.039596
GSM4643733_E12.5ovary_CCTTACGTCCAGTAGT-Niu2020	CoelEpi_Lhx9	0.815395	0.059429	0.106578	0.0142599	0.00433871
GSM4643733_E12.5ovary_CCTTACGTCGTTGACA-Niu2020	preGC_I	0.483755	0.114881	0.0190098	0.276537	0.105817
GSM4643733_E12.5ovary_CCTTACGTCTCTGTCG-Niu2020	CoelEpi_Lhx9	0.352636	0.0506154	0.144904	0.336491	0.115353
GSM4643733_E12.5ovary_CCTTCCCGTCGCATCG-Niu2020	early_supporting	0.0676977	0.885079	0.00420668	0.0111853	0.031831
GSM4643733_E12.5ovary_CCTTCGACACCAACCG-Niu2020	CoelEpi_Lhx9	0.265201	0.702335	0.00445851	0.0114841	0.016522
GSM4643733_E12.5ovary_CCTTCGACAGTCACTA-Niu2020	early_supporting	0.165806	0.397167	0.0402722	0.128658	0.268097
GSM4643733_E12.5ovary_CCTTTCTCACTTAACG-Niu2020	preGC_I	0.257136	0.323466	0.0305686	0.213554	0.175275
GSM4643733_E12.5ovary_CCTTTCTCAGGCAGTA-Niu2020	preGC_I	0.124881	0.569013	0.035246	0.123062	0.147797
GSM4643733_E12.5ovary_CCTTTCTGTTCCAACA-Niu2020	preGC_I	0.0382697	0.134734	0.0155015	0.123656	0.687839
GSM4643733_E12.5ovary_CCTTTCTTCGCAAGCC-Niu2020	CoelEpi_Lhx9	0.712741	0.2442	0.00588903	0.0100037	0.0271667
GSM4643733_E12.5ovary_CGAACATCAGTTCCCT-Niu2020	preGC_I	0.843163	0.146221	0.000977709	0.000802587	0.00883553
GSM4643733_E12.5ovary_CGAACATGTAAGAGGA-Niu2020	CoelEpi_Lhx9	0.959111	0.0357677	0.00321127	0.00111145	0.000798246
GSM4643733_E12.5ovary_CGAACATTCACTTATC-Niu2020	CoelEpi_Lhx9	0.883107	0.0615504	0.0018689	0.0121698	0.041304
GSM4643733_E12.5ovary_CGAACATTCATTGCCC-Niu2020	early_supporting	0.232502	0.116973	0.333918	0.171847	0.14476
GSM4643733_E12.5ovary_CGAACATTCCACGCAG-Niu2020	early_supporting	0.618944	0.0823289	0.0566068	0.0957618	0.146359
GSM4643733_E12.5ovary_CGAATGTTCACTATTC-Niu2020	CoelEpi_Lhx9	0.192793	0.355121	0.190386	0.169915	0.0917845
GSM4643733_E12.5ovary_CGACCTTAGTACGCCC-Niu2020	preGC_I	0.43425	0.094524	0.246739	0.203276	0.0212107
GSM4643733_E12.5ovary_CGACCTTAGTGCAAGC-Niu2020	early_supporting	0.112936	0.536961	0.0450008	0.100023	0.205078
GSM4643733_E12.5ovary_CGACCTTCAAATACAG-Niu2020	early_supporting	0.672947	0.0864905	0.0342137	0.0584344	0.147914
GSM4643733_E12.5ovary_CGACCTTGTCGCATAT-Niu2020	early_supporting	0.136033	0.276151	0.0441986	0.175678	0.36794
GSM4643733_E12.5ovary_CGACCTTGTGTAACGG-Niu2020	preGC_II	0.34166	0.0983199	0.139123	0.284544	0.136353
GSM4643733_E12.5ovary_CGACCTTTCAGGATCT-Niu2020	early_supporting	0.136725	0.467296	0.0219256	0.169138	0.204915
GSM4643733_E12.5ovary_CGACTTCAGAGTACCG-Niu2020	CoelEpi_Lhx9	0.587721	0.245266	0.0154093	0.00968648	0.141917
GSM4643733_E12.5ovary_CGACTTCAGCAGCGTA-Niu2020	preGC_I	0.0560909	0.569823	0.0427268	0.207495	0.123864
GSM4643733_E12.5ovary_CGACTTCCAAGTTAAG-Niu2020	CoelEpi_Lhx9	0.740124	0.197639	0.0060014	0.00318014	0.0530552
GSM4643733_E12.5ovary_CGACTTCCAGGTTTCA-Niu2020	early_supporting	0.769636	0.120115	0.00530579	0.0258238	0.0791195
GSM4643733_E12.5ovary_CGACTTCGTACGCTGC-Niu2020	early_supporting	0.479437	0.106291	0.0654151	0.24464	0.104217
GSM4643733_E12.5ovary_CGACTTCGTATAGGTA-Niu2020	early_supporting	0.325395	0.25836	0.165643	0.137791	0.112811
GSM4643733_E12.5ovary_CGACTTCGTCGCGAAA-Niu2020	preGC_I	0.0810043	0.483933	0.0182184	0.0728331	0.344011
GSM4643733_E12.5ovary_CGACTTCGTGCCTGCA-Niu2020	CoelEpi_Lhx9	0.395395	0.0285378	0.280739	0.112523	0.182805
GSM4643733_E12.5ovary_CGACTTCTCAAGCCTA-Niu2020	CoelEpi_Lhx9	0.487659	0.0121392	0.181372	0.289965	0.0288657
GSM4643733_E12.5ovary_CGAGAAGAGCGTGAAC-Niu2020	CoelEpi_Lhx9	0.184143	0.740373	0.0020233	0.00272587	0.0707352
GSM4643733_E12.5ovary_CGAGAAGAGGTTACCT-Niu2020	CoelEpi_Lhx9	0.922293	0.021851	0.0290524	0.00880905	0.0179945
GSM4643733_E12.5ovary_CGAGAAGAGTCTCGGC-Niu2020	CoelEpi_Lhx9	0.669128	0.0211629	0.148574	0.0875205	0.0736149
GSM4643733_E12.5ovary_CGAGAAGCATCGGTTA-Niu2020	early_supporting	0.0495627	0.465711	0.00445365	0.0374571	0.442815
GSM4643733_E12.5ovary_CGAGAAGTCGCTAGCG-Niu2020	CoelEpi_Lhx9	0.679281	0.0358093	0.0521394	0.0360806	0.196689
GSM4643733_E12.5ovary_CGAGCACCAGTCGTGC-Niu2020	CoelEpi_Lhx9	0.395787	0.128696	0.11812	0.295683	0.0617141
GSM4643733_E12.5ovary_CGAGCCACAAAGTGCG-Niu2020	preGC_I	0.0779529	0.0316332	0.0372221	0.803905	0.0492872
GSM4643733_E12.5ovary_CGAGCCAGTTGTCTTT-Niu2020	CoelEpi_Lhx9	0.515719	0.130379	0.0893471	0.202064	0.0624906
GSM4643733_E12.5ovary_CGATCGGAGCCACCTG-Niu2020	early_supporting	0.313304	0.559265	0.051098	0.0479413	0.0283921
GSM4643733_E12.5ovary_CGATCGGAGTGGACGT-Niu2020	early_supporting	0.16721	0.0856157	0.298713	0.357715	0.0907475
GSM4643733_E12.5ovary_CGATCGGTCTACTATC-Niu2020	CoelEpi_Lhx9	0.460809	0.495576	0.00298668	0.00216862	0.0384598
GSM4643733_E12.5ovary_CGATGGCAGGCTCTTA-Niu2020	CoelEpi_Lhx9	0.153529	0.711892	0.00782929	0.108364	0.0183861
GSM4643733_E12.5ovary_CGATGGCGTATAGGTA-Niu2020	preGC_I	0.300861	0.216707	0.210665	0.208541	0.0632266
GSM4643733_E12.5ovary_CGATGGCGTCCGTGAC-Niu2020	early_supporting	0.0995882	0.269561	0.0648	0.212061	0.35399
GSM4643733_E12.5ovary_CGATGTAGTCCAGTGC-Niu2020	CoelEpi_Lhx9	0.247827	0.687616	0.0212164	0.0318967	0.0114442
GSM4643733_E12.5ovary_CGATTGACAGACGCAA-Niu2020	early_supporting	0.0579675	0.0591121	0.0831801	0.586513	0.213227
GSM4643733_E12.5ovary_CGATTGATCTACCTGC-Niu2020	CoelEpi_Lhx9	0.0899985	0.824973	0.00364768	0.00368493	0.0776956
GSM4643733_E12.5ovary_CGATTGATCTGTCTCG-Niu2020	preGC_I	0.80378	0.163201	0.00798986	0.0141423	0.0108868
GSM4643733_E12.5ovary_CGCCAAGAGCATGGCA-Niu2020	preGC_I	0.368122	0.165285	0.0593803	0.130592	0.27662
GSM4643733_E12.5ovary_CGCCAAGCACCTATCC-Niu2020	preGC_I	0.161344	0.107474	0.186251	0.425931	0.119001
GSM4643733_E12.5ovary_CGCGGTAAGGTACTCT-Niu2020	CoelEpi_Lhx9	0.99154	0.00734617	0.000262918	6.57573e-05	0.000785408
GSM4643733_E12.5ovary_CGCGGTATCTTTAGGG-Niu2020	early_supporting	0.126452	0.435069	0.0903136	0.14042	0.207746
GSM4643733_E12.5ovary_CGCGTTTAGCGTGTCC-Niu2020	CoelEpi_Lhx9	0.951765	0.0107734	0.00776752	0.0114662	0.0182278
GSM4643733_E12.5ovary_CGCGTTTCAACACGCC-Niu2020	CoelEpi_Lhx9	0.405119	0.33222	0.104144	0.0207381	0.13778
GSM4643733_E12.5ovary_CGCGTTTGTTACGGAG-Niu2020	CoelEpi_Lhx9	0.106528	0.144746	0.084292	0.48441	0.180024
GSM4643733_E12.5ovary_CGCTATCCAAGTCTAC-Niu2020	CoelEpi_Lhx9	0.816062	0.0338773	0.10159	0.0359369	0.012534
GSM4643733_E12.5ovary_CGCTATCCAATACGCT-Niu2020	early_supporting	0.0116058	0.00620865	0.642079	0.280847	0.0592594
GSM4643733_E12.5ovary_CGCTATCGTATATCCG-Niu2020	early_supporting	0.106582	0.533842	0.0400502	0.134051	0.185475
GSM4643733_E12.5ovary_CGCTATCGTTACGGAG-Niu2020	CoelEpi_Lhx9	0.813296	0.00402071	0.0736276	0.095668	0.0133879
GSM4643733_E12.5ovary_CGCTATCGTTTGACTG-Niu2020	CoelEpi_Lhx9	0.473902	0.0617298	0.0137451	0.0406586	0.409965
GSM4643733_E12.5ovary_CGCTATCTCGCGTAGC-Niu2020	preGC_I	0.0803931	0.151251	0.0701976	0.31815	0.380008
GSM4643733_E12.5ovary_CGCTATCTCGGCTTGG-Niu2020	preGC_II	0.150234	0.205348	0.0995028	0.462015	0.0829
GSM4643733_E12.5ovary_CGCTGGATCAACGCTA-Niu2020	early_supporting	0.122846	0.169661	0.0441133	0.23572	0.42766
GSM4643733_E12.5ovary_CGCTGGATCGCCTGAG-Niu2020	preGC_II	0.0116904	0.229081	0.00558424	0.140261	0.613383
GSM4643733_E12.5ovary_CGCTTCACACCGATAT-Niu2020	preGC_I	0.39122	0.536235	0.0395034	0.0199905	0.0130513
GSM4643733_E12.5ovary_CGCTTCAGTACAGTGG-Niu2020	early_supporting	0.00957494	0.336931	0.00110967	0.0364935	0.615891
GSM4643733_E12.5ovary_CGCTTCAGTCTGCAAT-Niu2020	preGC_II	0.172793	0.254989	0.259983	0.245409	0.0668254
GSM4643733_E12.5ovary_CGGACACCACTCTGTC-Niu2020	early_supporting	0.0567089	0.0324202	0.62802	0.255002	0.0278498
GSM4643733_E12.5ovary_CGGACGTCACCTATCC-Niu2020	CoelEpi_Lhx9	0.711215	0.0820755	0.0324187	0.0217158	0.152575
GSM4643733_E12.5ovary_CGGACGTGTAGCAAAT-Niu2020	early_supporting	0.156039	0.324827	0.266305	0.112775	0.140054
GSM4643733_E12.5ovary_CGGACGTGTTGTCGCG-Niu2020	preGC_I	0.305175	0.671684	0.0029348	0.00400961	0.0161973
GSM4643733_E12.5ovary_CGGACTGAGCGAAGGG-Niu2020	early_supporting	0.0408135	0.180271	0.114126	0.481956	0.182834
GSM4643733_E12.5ovary_CGGACTGGTACATCCA-Niu2020	early_supporting	0.135935	0.429502	0.0912711	0.219893	0.123399
GSM4643733_E12.5ovary_CGGAGCTAGTTTGCGT-Niu2020	early_supporting	0.123944	0.144147	0.239457	0.3035	0.188953
GSM4643733_E12.5ovary_CGGAGCTCACATCTTT-Niu2020	preGC_I	0.303683	0.19079	0.130762	0.281029	0.0937367
GSM4643733_E12.5ovary_CGGAGCTCACTAGTAC-Niu2020	CoelEpi_Lhx9	0.648699	0.304421	0.00742749	0.0125342	0.0269185
GSM4643733_E12.5ovary_CGGAGCTGTAGTAGTA-Niu2020	preGC_I	0.358596	0.144736	0.0358506	0.168118	0.292699
GSM4643733_E12.5ovary_CGGAGTCCAATCTGCA-Niu2020	early_supporting	0.145038	0.67383	0.010959	0.0323263	0.137846
GSM4643733_E12.5ovary_CGGAGTCTCCGAAGAG-Niu2020	early_supporting	0.210155	0.0159628	0.542906	0.216223	0.0147539
GSM4643733_E12.5ovary_CGGGTCAAGCAGATCG-Niu2020	early_supporting	0.468144	0.476378	0.0127466	0.00813507	0.0345963
GSM4643733_E12.5ovary_CGGGTCAAGGGCACTA-Niu2020	preGC_I	0.316306	0.492438	0.0179668	0.0275301	0.145759
GSM4643733_E12.5ovary_CGGGTCACACAAGTAA-Niu2020	preGC_II	0.00553931	0.0267794	0.0202448	0.436444	0.510993
GSM4643733_E12.5ovary_CGGGTCATCCCAACGG-Niu2020	early_supporting	0.0138475	0.16822	0.068153	0.399296	0.350484
GSM4643733_E12.5ovary_CGGTTAACACAGACTT-Niu2020	preGC_II	0.107963	0.391528	0.014804	0.046989	0.438716
GSM4643733_E12.5ovary_CGGTTAATCCTGCCAT-Niu2020	early_supporting	0.566422	0.230694	0.0189538	0.0734712	0.110459
GSM4643733_E12.5ovary_CGTAGCGAGGTGTGGT-Niu2020	CoelEpi_Lhx9	0.535215	0.266657	0.0759883	0.0285587	0.0935807
GSM4643733_E12.5ovary_CGTAGCGCACCTTGTC-Niu2020	early_supporting	0.745126	0.0608235	0.0320132	0.0482432	0.113794
GSM4643733_E12.5ovary_CGTAGCGTCCGCATCT-Niu2020	CoelEpi_Lhx9	0.297395	0.145172	0.398732	0.142485	0.0162159
GSM4643733_E12.5ovary_CGTAGGCCAAGTACCT-Niu2020	early_supporting	0.30577	0.433104	0.0895323	0.0649235	0.106671
GSM4643733_E12.5ovary_CGTAGGCCATCGGACC-Niu2020	preGC_II	0.0593312	0.874212	0.011519	0.0249866	0.0299507
GSM4643733_E12.5ovary_CGTAGGCTCAGTCAGT-Niu2020	early_supporting	0.137288	0.287895	0.0189496	0.197243	0.358624
GSM4643733_E12.5ovary_CGTCACTAGATAGGAG-Niu2020	CoelEpi_Lhx9	0.553676	0.257145	0.0303586	0.0706363	0.0881837
GSM4643733_E12.5ovary_CGTCAGGAGAGTACCG-Niu2020	preGC_I	0.712732	0.109155	0.0602409	0.0714104	0.0464617
GSM4643733_E12.5ovary_CGTCAGGAGCGTAATA-Niu2020	early_supporting	0.18572	0.460716	0.0984177	0.166827	0.0883197
GSM4643733_E12.5ovary_CGTCAGGAGTGATCGG-Niu2020	early_supporting	0.0838558	0.120364	0.0387653	0.518655	0.23836
GSM4643733_E12.5ovary_CGTCAGGTCCCTAACC-Niu2020	CoelEpi_Lhx9	0.603151	0.0496007	0.151088	0.168797	0.0273629
GSM4643733_E12.5ovary_CGTCCATAGCCAGGAT-Niu2020	preGC_I	0.0124493	0.0428871	0.021224	0.0581851	0.865254
GSM4643733_E12.5ovary_CGTCCATAGCTGAAAT-Niu2020	early_supporting	0.0742919	0.0594441	0.45496	0.377524	0.0337797
GSM4643733_E12.5ovary_CGTCCATAGGCAGTCA-Niu2020	preGC_I	0.241833	0.00454886	0.388474	0.336895	0.0282491
GSM4643733_E12.5ovary_CGTCCATAGGTGATTA-Niu2020	preGC_I	0.12394	0.0946447	0.118742	0.601635	0.0610378
GSM4643733_E12.5ovary_CGTCCATAGTTGAGTA-Niu2020	preGC_I	0.00695741	0.0538456	0.0170829	0.462149	0.459966
GSM4643733_E12.5ovary_CGTCCATGTATAGTAG-Niu2020	CoelEpi_Lhx9	0.216874	0.761809	0.00573292	0.00899592	0.00658794
GSM4643733_E12.5ovary_CGTCCATTCACCTCGT-Niu2020	early_supporting	0.471662	0.45943	0.00426551	0.00706443	0.0575785
GSM4643733_E12.5ovary_CGTCTACAGAGTCGGT-Niu2020	preGC_II	0.270223	0.515942	0.0669668	0.08459	0.0622782
GSM4643733_E12.5ovary_CGTCTACGTCTTCGTC-Niu2020	early_supporting	0.270999	0.422735	0.0150643	0.076882	0.214319
GSM4643733_E12.5ovary_CGTCTACGTTGTGGAG-Niu2020	preGC_I	0.01114	0.00562739	0.0564823	0.896719	0.030031
GSM4643733_E12.5ovary_CGTCTACGTTGTTTGG-Niu2020	early_supporting	0.134292	0.781347	0.00273348	0.00302938	0.0785987
GSM4643733_E12.5ovary_CGTGAGCAGGCCCTTG-Niu2020	early_supporting	0.272828	0.386885	0.0471938	0.133855	0.159237
GSM4643733_E12.5ovary_CGTGAGCGTAATCACC-Niu2020	preGC_II	0.0242843	0.350688	0.00787115	0.0664155	0.550741
GSM4643733_E12.5ovary_CGTGAGCTCAACGAAA-Niu2020	CoelEpi_Lhx9	0.829396	0.0607437	0.00855753	0.0238191	0.0774836
GSM4643733_E12.5ovary_CGTGAGCTCGATAGAA-Niu2020	CoelEpi_Lhx9	0.481241	0.0688653	0.167055	0.156765	0.126074
GSM4643733_E12.5ovary_CGTGTAACACCGTTGG-Niu2020	preGC_I	0.192619	0.0928179	0.0738972	0.258409	0.382257
GSM4643733_E12.5ovary_CGTGTAACACGCTTTC-Niu2020	early_supporting	0.0725629	0.514784	0.0296328	0.136427	0.246593
GSM4643733_E12.5ovary_CGTGTCTAGAAGGACA-Niu2020	preGC_I	0.139991	0.388612	0.00771155	0.0742678	0.389418
GSM4643733_E12.5ovary_CGTGTCTAGAATTGTG-Niu2020	CoelEpi_Lhx9	0.571675	0.424809	0.000707081	0.000614987	0.00219345
GSM4643733_E12.5ovary_CGTGTCTCACAGATTC-Niu2020	preGC_I	0.0249188	0.0550794	0.504085	0.259054	0.156862
GSM4643733_E12.5ovary_CGTGTCTGTCTCCACT-Niu2020	CoelEpi_Lhx9	0.0461073	0.0130152	0.649111	0.224964	0.0668027
GSM4643733_E12.5ovary_CGTGTCTTCCGTACAA-Niu2020	preGC_II	0.0702378	0.36155	0.0175846	0.222343	0.328284
GSM4643733_E12.5ovary_CGTGTCTTCGCGATCG-Niu2020	preGC_II	0.0709418	0.238243	0.0731075	0.250089	0.367618
GSM4643733_E12.5ovary_CGTTAGACATCATCCC-Niu2020	preGC_I	0.107535	0.642824	0.0159897	0.127427	0.106224
GSM4643733_E12.5ovary_CGTTCTGCATCACAAC-Niu2020	CoelEpi_Lhx9	0.239772	0.734805	0.00460666	0.00571722	0.0150995
GSM4643733_E12.5ovary_CGTTCTGGTCCCTTGT-Niu2020	CoelEpi_Lhx9	0.687651	0.0231562	0.194981	0.0414729	0.0527391
GSM4643733_E12.5ovary_CGTTCTGTCTCTTGAT-Niu2020	preGC_I	0.00758063	0.000174585	0.969865	0.0222753	0.000104348
GSM4643733_E12.5ovary_CGTTCTGTCTTAACCT-Niu2020	CoelEpi_Lhx9	0.355691	0.0322079	0.312187	0.158033	0.141881
GSM4643733_E12.5ovary_CGTTGGGAGAATTGTG-Niu2020	early_supporting	0.0138767	0.024737	0.0428886	0.766019	0.152479
GSM4643733_E12.5ovary_CGTTGGGAGGTGGGTT-Niu2020	early_supporting	0.00345296	0.0337975	0.00425427	0.157985	0.80051
GSM4643733_E12.5ovary_CGTTGGGAGTCCGTAT-Niu2020	early_supporting	0.142569	0.456143	0.0027842	0.162192	0.236312
GSM4643733_E12.5ovary_CTAACTTCATCACCCT-Niu2020	early_supporting	0.371478	0.452882	0.0113223	0.0529217	0.111396
GSM4643733_E12.5ovary_CTAACTTTCACATGCA-Niu2020	early_supporting	0.087281	0.191953	0.14896	0.395312	0.176495
GSM4643733_E12.5ovary_CTAAGACTCCCTCTTT-Niu2020	preGC_I	0.299502	0.339548	0.0306906	0.0480925	0.282166
GSM4643733_E12.5ovary_CTAAGACTCTGGTTCC-Niu2020	early_supporting	0.260224	0.147578	0.0672724	0.2807	0.244225
GSM4643733_E12.5ovary_CTAATGGAGTCGATAA-Niu2020	preGC_II	0.576233	0.0730034	0.0427471	0.142376	0.165641
GSM4643733_E12.5ovary_CTAATGGCAAGAAGAG-Niu2020	early_supporting	0.495017	0.266588	0.0416917	0.102596	0.094108
GSM4643733_E12.5ovary_CTAATGGGTTGGAGGT-Niu2020	CoelEpi_Lhx9	0.296877	0.044328	0.106762	0.420079	0.131953
GSM4643733_E12.5ovary_CTAATGGTCCCAAGAT-Niu2020	preGC_I	0.0066996	0.0282334	0.248909	0.674858	0.0413007
GSM4643733_E12.5ovary_CTACACCAGCGTTTAC-Niu2020	preGC_I	0.0284027	0.0910447	0.00848446	0.0502873	0.821781
GSM4643733_E12.5ovary_CTACACCCATCGATGT-Niu2020	early_supporting	0.637558	0.200007	0.0129573	0.0622759	0.0872019
GSM4643733_E12.5ovary_CTACATTAGATAGCAT-Niu2020	early_supporting	0.619811	0.331519	0.00319966	0.0232376	0.0222328
GSM4643733_E12.5ovary_CTACATTCAGTTCCCT-Niu2020	preGC_I	0.0671489	0.0528342	0.185865	0.664244	0.0299074
GSM4643733_E12.5ovary_CTACATTCATGGGAAC-Niu2020	preGC_II	0.0586435	0.143759	0.0275548	0.557659	0.212384
GSM4643733_E12.5ovary_CTACATTGTCATATCG-Niu2020	CoelEpi_Lhx9	0.860642	0.0212452	0.0414755	0.0631907	0.0134461
GSM4643733_E12.5ovary_CTACATTTCGGATGGA-Niu2020	preGC_I	0.216247	0.588988	0.0242718	0.0159481	0.154545
GSM4643733_E12.5ovary_CTACCCAAGCTAACAA-Niu2020	preGC_I	0.0858699	0.0288743	0.391592	0.236271	0.257392
GSM4643733_E12.5ovary_CTACCCAAGGCGCTCT-Niu2020	early_supporting	0.159164	0.0922603	0.0207201	0.234896	0.49296
GSM4643733_E12.5ovary_CTACGTCAGTTAAGTG-Niu2020	preGC_I	0.05868	0.0756268	0.387601	0.39043	0.0876618
GSM4643733_E12.5ovary_CTAGAGTAGCAGGCTA-Niu2020	CoelEpi_Lhx9	0.695868	0.0416767	0.104469	0.0712658	0.0867204
GSM4643733_E12.5ovary_CTAGAGTAGGACTGGT-Niu2020	early_supporting	0.330575	0.0127795	0.22339	0.388964	0.0442911
GSM4643733_E12.5ovary_CTAGAGTCAAGTCTGT-Niu2020	early_supporting	0.781407	0.0838337	0.0611377	0.0299385	0.0436834
GSM4643733_E12.5ovary_CTAGAGTCAGTGGAGT-Niu2020	CoelEpi_Lhx9	0.099956	0.846176	0.00423794	0.00817169	0.0414584
GSM4643733_E12.5ovary_CTAGAGTTCCACGACG-Niu2020	early_supporting	0.128577	0.555627	0.0044453	0.0179776	0.293373
GSM4643733_E12.5ovary_CTAGCCTCAGTATGCT-Niu2020	early_supporting	0.29871	0.0401556	0.0628127	0.357476	0.240847
GSM4643733_E12.5ovary_CTAGCCTTCCTATGTT-Niu2020	early_supporting	0.256747	0.218093	0.0969685	0.256823	0.171368
GSM4643733_E12.5ovary_CTAGTGACAAGAGTCG-Niu2020	early_supporting	0.00280079	0.174412	0.00206595	0.10568	0.715041
GSM4643733_E12.5ovary_CTAGTGAGTAGATTAG-Niu2020	preGC_I	0.162812	0.551839	0.0212031	0.0443746	0.219771
GSM4643733_E12.5ovary_CTAGTGAGTCGTGGCT-Niu2020	preGC_II	0.0145211	0.009405	0.263143	0.596983	0.115947
GSM4643733_E12.5ovary_CTCACACAGCACAGGT-Niu2020	early_supporting	0.464819	0.0846345	0.0236634	0.125504	0.30138
GSM4643733_E12.5ovary_CTCACACAGCCACCTG-Niu2020	early_supporting	0.135909	0.322824	0.00783933	0.0676442	0.465783
GSM4643733_E12.5ovary_CTCACACGTCCTGCTT-Niu2020	CoelEpi_Lhx9	0.563474	0.197676	0.110798	0.0409675	0.087084
GSM4643733_E12.5ovary_CTCAGAACACAGCCCA-Niu2020	early_supporting	0.269996	0.415351	0.057839	0.0753959	0.181418
GSM4643733_E12.5ovary_CTCAGAACACTCGACG-Niu2020	early_supporting	0.283506	0.700724	0.00342448	0.00199476	0.0103511
GSM4643733_E12.5ovary_CTCAGAAGTCAAAGCG-Niu2020	CoelEpi_Lhx9	0.0693126	0.455638	0.0644875	0.332362	0.0782002
GSM4643733_E12.5ovary_CTCAGAATCAACACCA-Niu2020	early_supporting	0.114833	0.27141	0.0825059	0.183649	0.347602
GSM4643733_E12.5ovary_CTCATTAAGAAACCGC-Niu2020	CoelEpi_Lhx9	0.312807	0.0755198	0.0765707	0.468997	0.0661052
GSM4643733_E12.5ovary_CTCATTACAGACGCCT-Niu2020	CoelEpi_Lhx9	0.460095	0.229784	0.0317111	0.217826	0.0605846
GSM4643733_E12.5ovary_CTCATTATCTGGTTCC-Niu2020	CoelEpi_Lhx9	0.460924	0.116927	0.242446	0.118757	0.0609451
GSM4643733_E12.5ovary_CTCCTAGAGGAGCGAG-Niu2020	preGC_I	0.0368065	0.00414739	0.297725	0.647423	0.0138987
GSM4643733_E12.5ovary_CTCCTAGTCATTGCGA-Niu2020	CoelEpi_Lhx9	0.829333	0.140867	0.00276654	0.00369534	0.0233383
GSM4643733_E12.5ovary_CTCCTAGTCCCTTGCA-Niu2020	CoelEpi_Lhx9	0.68918	0.0203434	0.0122256	0.0177991	0.260451
GSM4643733_E12.5ovary_CTCGAAAAGTGGTCCC-Niu2020	preGC_I	0.0356888	0.219748	0.0778772	0.241558	0.425128
GSM4643733_E12.5ovary_CTCGAAAGTCTCAACA-Niu2020	early_supporting	0.069416	0.12846	0.00267869	0.196956	0.60249
GSM4643733_E12.5ovary_CTCGAAATCCAGTAGT-Niu2020	CoelEpi_Lhx9	0.114191	0.00459741	0.239179	0.627729	0.0143038
GSM4643733_E12.5ovary_CTCGAGGAGTGAAGTT-Niu2020	early_supporting	0.104354	0.0716378	0.035193	0.508494	0.280321
GSM4643733_E12.5ovary_CTCGAGGGTTCCATGA-Niu2020	CoelEpi_Lhx9	0.585742	0.0779445	0.118741	0.0622864	0.155286
GSM4643733_E12.5ovary_CTCGAGGTCATCGCTC-Niu2020	CoelEpi_Lhx9	0.652553	0.268319	0.00205565	0.00463073	0.0724416
GSM4643733_E12.5ovary_CTCGAGGTCGAGAACG-Niu2020	early_supporting	0.380566	0.404651	0.0211313	0.0821736	0.111478
GSM4643733_E12.5ovary_CTCGGAGTCCGTTGTC-Niu2020	early_supporting	0.0794616	0.131329	0.038581	0.27495	0.475679
GSM4643733_E12.5ovary_CTCGGGAAGATAGGAG-Niu2020	CoelEpi_Lhx9	0.147674	0.0956388	0.0465947	0.150065	0.560027
GSM4643733_E12.5ovary_CTCGGGAAGTAGCGGT-Niu2020	early_supporting	0.664721	0.143013	0.103376	0.0471646	0.0417248
GSM4643733_E12.5ovary_CTCGGGACAAGCCCAC-Niu2020	preGC_I	0.091119	0.807782	0.0449883	0.0267805	0.0293306
GSM4643733_E12.5ovary_CTCGGGACACATTTCT-Niu2020	preGC_I	0.163436	0.61597	0.0141045	0.0773332	0.129156
GSM4643733_E12.5ovary_CTCGGGACACGAAAGC-Niu2020	preGC_I	0.292448	0.295694	0.190997	0.142814	0.078047
GSM4643733_E12.5ovary_CTCGGGAGTTGATTCG-Niu2020	CoelEpi_Lhx9	0.762798	0.190803	0.021516	0.00597512	0.0189086
GSM4643733_E12.5ovary_CTCGGGAGTTGTCTTT-Niu2020	early_supporting	0.306756	0.105209	0.177554	0.322839	0.0876419
GSM4643733_E12.5ovary_CTCGGGATCACTTACT-Niu2020	early_supporting	0.132484	0.187659	0.0685075	0.442189	0.16916
GSM4643733_E12.5ovary_CTCGTACCAGTAGAGC-Niu2020	early_supporting	0.0499297	0.46537	0.0445272	0.056349	0.383824
GSM4643733_E12.5ovary_CTCGTCAAGAAACCAT-Niu2020	CoelEpi_Lhx9	0.973075	0.00960475	0.0143063	0.00263171	0.000382422
GSM4643733_E12.5ovary_CTCGTCAAGGTGGGTT-Niu2020	preGC_I	0.0824839	0.692201	0.0216705	0.0590627	0.144582
GSM4643733_E12.5ovary_CTCTAATGTGGCTCCA-Niu2020	preGC_I	0.250146	0.213655	0.166257	0.317433	0.0525081
GSM4643733_E12.5ovary_CTCTACGAGAGTAATC-Niu2020	preGC_I	0.250008	0.0398758	0.208391	0.415924	0.085801
GSM4643733_E12.5ovary_CTCTACGCACGTGAGA-Niu2020	early_supporting	0.0316885	0.120741	0.0037832	0.225686	0.618101
GSM4643733_E12.5ovary_CTCTACGCAGCCACCA-Niu2020	CoelEpi_Lhx9	0.306433	0.142068	0.0212154	0.144597	0.385687
GSM4643733_E12.5ovary_CTCTACGGTCCATCCT-Niu2020	CoelEpi_Lhx9	0.452753	0.145611	0.173453	0.179567	0.0486158
GSM4643733_E12.5ovary_CTCTACGGTTTCCACC-Niu2020	early_supporting	0.236348	0.337537	0.00489165	0.0448418	0.376382
GSM4643733_E12.5ovary_CTCTACGTCAACACTG-Niu2020	early_supporting	0.419251	0.308896	0.083502	0.124622	0.0637286
GSM4643733_E12.5ovary_CTCTACGTCCGTAGGC-Niu2020	CoelEpi_Lhx9	0.576769	0.121414	0.24499	0.0169468	0.0398798
GSM4643733_E12.5ovary_CTCTACGTCGCTAGCG-Niu2020	early_supporting	0.150689	0.0977799	0.200541	0.452107	0.0988832
GSM4643733_E12.5ovary_CTCTGGTAGACAGACC-Niu2020	early_supporting	0.0560871	0.747189	0.000505135	0.00449825	0.191721
GSM4643733_E12.5ovary_CTCTGGTGTTAGATGA-Niu2020	CoelEpi_Lhx9	0.7108	0.0450494	0.0333914	0.0434244	0.167334
GSM4643733_E12.5ovary_CTCTGGTTCATTGCCC-Niu2020	early_supporting	0.0731918	0.547497	0.0226173	0.114956	0.241739
GSM4643733_E12.5ovary_CTCTGGTTCGGAGCAA-Niu2020	preGC_I	0.0632155	0.0413806	0.141009	0.610261	0.144134
GSM4643733_E12.5ovary_CTCTGGTTCTCTTGAT-Niu2020	CoelEpi_Lhx9	0.711922	0.138818	0.0189434	0.024242	0.106075
GSM4643733_E12.5ovary_CTGAAACAGCCAGGAT-Niu2020	early_supporting	0.00860883	0.165636	0.0020163	0.0321353	0.791604
GSM4643733_E12.5ovary_CTGAAACAGCTGATAA-Niu2020	CoelEpi_Lhx9	0.452187	0.0433221	0.263128	0.23107	0.0102937
GSM4643733_E12.5ovary_CTGAAACCATAACCTG-Niu2020	preGC_I	0.208028	0.27887	0.0293891	0.11386	0.369853
GSM4643733_E12.5ovary_CTGAAGTAGTACGATA-Niu2020	early_supporting	0.122221	0.759007	0.00141347	0.0187844	0.0985739
GSM4643733_E12.5ovary_CTGAAGTAGTTTCCTT-Niu2020	early_supporting	0.107317	0.0344515	0.0584069	0.733013	0.0668118
GSM4643733_E12.5ovary_CTGAAGTCAGGTCCAC-Niu2020	early_supporting	0.0264984	0.0675989	0.028919	0.2126	0.664383
GSM4643733_E12.5ovary_CTGAAGTCAGTAGAGC-Niu2020	preGC_I	0.0608579	0.0985747	0.0623603	0.292903	0.485304
GSM4643733_E12.5ovary_CTGAAGTGTCGATTGT-Niu2020	early_supporting	0.014788	0.0185715	0.388893	0.523999	0.0537483
GSM4643733_E12.5ovary_CTGATAGAGAAACCGC-Niu2020	preGC_I	0.577849	0.245147	0.0577008	0.0747494	0.044553
GSM4643733_E12.5ovary_CTGATAGCACCTCGGA-Niu2020	preGC_I	0.0671567	0.622884	0.0281215	0.0424474	0.239391
GSM4643733_E12.5ovary_CTGATAGCATCTATGG-Niu2020	preGC_I	0.170335	0.603476	0.0325206	0.0605234	0.133144
GSM4643733_E12.5ovary_CTGATAGGTCATTAGC-Niu2020	CoelEpi_Lhx9	0.995544	0.00334771	0.000587972	0.00014659	0.000373364
GSM4643733_E12.5ovary_CTGATAGGTGTCGCTG-Niu2020	OSE	0.356734	0.634987	0.00262556	0.00196488	0.00368898
GSM4643733_E12.5ovary_CTGATCCGTCCAGTAT-Niu2020	CoelEpi_Lhx9	0.153891	0.81376	0.00385458	0.00219676	0.0262974
GSM4643733_E12.5ovary_CTGCCTAAGCTACCGC-Niu2020	early_supporting	0.208893	0.600471	0.00345409	0.0391489	0.148033
GSM4643733_E12.5ovary_CTGCCTACATAAGACA-Niu2020	early_supporting	0.0528358	0.413642	0.00656146	0.0773475	0.449614
GSM4643733_E12.5ovary_CTGCCTATCACGCATA-Niu2020	CoelEpi_Lhx9	0.870568	0.0782395	0.0175931	0.00766985	0.02593
GSM4643733_E12.5ovary_CTGCCTATCGTATCAG-Niu2020	CoelEpi_Lhx9	0.949371	0.00382985	0.0304461	0.00900178	0.00735129
GSM4643733_E12.5ovary_CTGCGGACAAAGTGCG-Niu2020	early_supporting	0.249339	0.35456	0.00850228	0.0503908	0.337208
GSM4643733_E12.5ovary_CTGCGGACAAGCCGCT-Niu2020	CoelEpi_Lhx9	0.567435	0.357323	0.0198407	0.0136963	0.0417058
GSM4643733_E12.5ovary_CTGCGGACATGGATGG-Niu2020	early_supporting	0.0242325	0.02115	0.0731345	0.80542	0.0760633
GSM4643733_E12.5ovary_CTGCGGAGTCGCTTTC-Niu2020	CoelEpi_Lhx9	0.358388	0.0843747	0.190364	0.141053	0.225821
GSM4643733_E12.5ovary_CTGCTGTTCACAGTAC-Niu2020	preGC_I	0.0789783	0.490645	0.0345003	0.150714	0.245162
GSM4643733_E12.5ovary_CTGCTGTTCGGCGCTA-Niu2020	early_supporting	0.101908	0.581215	0.0420002	0.122487	0.15239
GSM4643733_E12.5ovary_CTGGTCTAGTACCGGA-Niu2020	CoelEpi_Lhx9	0.611138	0.0697035	0.0490791	0.20297	0.0671097
GSM4643733_E12.5ovary_CTGGTCTGTAAATACG-Niu2020	preGC_I	0.559079	0.0931534	0.0334507	0.189196	0.125121
GSM4643733_E12.5ovary_CTGTGCTAGAGGTTAT-Niu2020	preGC_I	0.386854	0.287192	0.0148752	0.108229	0.20285
GSM4643733_E12.5ovary_CTGTGCTCACCTCGGA-Niu2020	CoelEpi_Lhx9	0.169278	0.160634	0.194701	0.231547	0.24384
GSM4643733_E12.5ovary_CTGTTTACAGACGCCT-Niu2020	CoelEpi_Lhx9	0.927678	0.0320519	0.0170175	0.00768487	0.0155675
GSM4643733_E12.5ovary_CTTAACTAGACAAGCC-Niu2020	early_supporting	0.0151749	0.00403582	0.00345116	0.974913	0.00242535
GSM4643733_E12.5ovary_CTTAACTAGCCACTAT-Niu2020	CoelEpi_Lhx9	0.633722	0.185725	0.0259077	0.0281435	0.126502
GSM4643733_E12.5ovary_CTTAACTCAATGCCAT-Niu2020	CoelEpi_Lhx9	0.453797	0.229788	0.0116939	0.0195242	0.285197
GSM4643733_E12.5ovary_CTTAACTCAGGCAGTA-Niu2020	early_supporting	0.0896328	0.118176	0.0218369	0.263328	0.507027
GSM4643733_E12.5ovary_CTTACCGAGGATCGCA-Niu2020	early_supporting	0.154583	0.332059	0.0588545	0.161433	0.293071
GSM4643733_E12.5ovary_CTTACCGGTCGCCATG-Niu2020	preGC_I	0.107374	0.666702	0.0061602	0.0326131	0.18715
GSM4643733_E12.5ovary_CTTACCGTCCTAGAAC-Niu2020	CoelEpi_Lhx9	0.58027	0.393949	0.0107755	0.00659065	0.00841502
GSM4643733_E12.5ovary_CTTACCGTCGCAGGCT-Niu2020	preGC_I	0.150395	0.0757338	0.115457	0.220685	0.43773
GSM4643733_E12.5ovary_CTTAGGAAGCGGATCA-Niu2020	preGC_I	0.260183	0.0416018	0.0593636	0.52956	0.109291
GSM4643733_E12.5ovary_CTTAGGAAGCTGAACG-Niu2020	early_supporting	0.0198125	0.232914	0.00209086	0.0508356	0.694347
GSM4643733_E12.5ovary_CTTCTCTAGCGTTCCG-Niu2020	early_supporting	0.17996	0.761612	0.0166964	0.0178881	0.0238441
GSM4643733_E12.5ovary_CTTCTCTCATACAGCT-Niu2020	preGC_II	0.622817	0.360389	0.00178461	0.00420216	0.0108073
GSM4643733_E12.5ovary_CTTCTCTGTAGCTAAA-Niu2020	early_supporting	0.746872	0.101773	0.005109	0.0667091	0.0795375
GSM4643733_E12.5ovary_CTTCTCTGTTGTTTGG-Niu2020	preGC_I	0.0870812	0.256255	0.0886291	0.138046	0.429989
GSM4643733_E12.5ovary_CTTCTCTTCAAGATCC-Niu2020	preGC_I	0.126092	0.108118	0.245451	0.422717	0.0976221
GSM4643733_E12.5ovary_CTTCTCTTCTGTCAAG-Niu2020	preGC_I	0.739933	0.0448192	0.0198753	0.0479906	0.147382
GSM4643733_E12.5ovary_CTTGGCTAGAATCTCC-Niu2020	CoelEpi_Lhx9	0.928138	0.00855375	0.0340135	0.0201573	0.00913801
GSM4643733_E12.5ovary_CTTGGCTCACAGCGTC-Niu2020	preGC_II	0.0699555	0.0849202	0.0749825	0.673477	0.0966648
GSM4643733_E12.5ovary_CTTGGCTGTTACCAGT-Niu2020	preGC_I	0.0607944	0.0316361	0.180926	0.5844	0.142243
GSM4643733_E12.5ovary_CTTGGCTGTTACGCGC-Niu2020	CoelEpi_Lhx9	0.622913	0.0778098	0.127006	0.0401629	0.132108
GSM4643733_E12.5ovary_CTTTGCGGTATTCGTG-Niu2020	early_supporting	0.0455954	0.277122	0.0236351	0.151902	0.501746
GSM4643733_E12.5ovary_GAAATGAAGCTTCGCG-Niu2020	CoelEpi_Lhx9	0.126491	0.766436	0.00537911	0.0149008	0.0867931
GSM4643733_E12.5ovary_GAAATGACAATGACCT-Niu2020	CoelEpi_Lhx9	0.874795	0.102604	0.00313575	0.00240894	0.0170563
GSM4643733_E12.5ovary_GAAATGACACACTGCG-Niu2020	preGC_I	0.152387	0.0745436	0.0394895	0.516736	0.216844
GSM4643733_E12.5ovary_GAAATGACACATCTTT-Niu2020	CoelEpi_Lhx9	0.0516248	0.00511452	0.0129017	0.92269	0.00766929
GSM4643733_E12.5ovary_GAAATGAGTCCCTTGT-Niu2020	preGC_I	0.100759	0.273013	0.013321	0.0628284	0.550078
GSM4643733_E12.5ovary_GAAATGAGTGCTCTTC-Niu2020	CoelEpi_Lhx9	0.85442	0.040529	0.0389423	0.0243993	0.0417098
GSM4643733_E12.5ovary_GAAATGATCTGGCGAC-Niu2020	preGC_I	0.20785	0.237714	0.0448	0.348775	0.160861
GSM4643733_E12.5ovary_GAACATCAGCTGAAAT-Niu2020	early_supporting	0.00607684	0.0405385	0.428586	0.472504	0.0522946
GSM4643733_E12.5ovary_GAACATCCACACCGAC-Niu2020	early_supporting	0.0202524	0.199063	0.0636612	0.632737	0.0842863
GSM4643733_E12.5ovary_GAACATCCATCACAAC-Niu2020	early_supporting	0.079108	0.292776	0.0286606	0.312224	0.287231
GSM4643733_E12.5ovary_GAACCTAAGGCCCGTT-Niu2020	CoelEpi_Lhx9	0.350581	0.0365355	0.167839	0.402758	0.0422865
GSM4643733_E12.5ovary_GAACCTAGTCTTCGTC-Niu2020	CoelEpi_Lhx9	0.808085	0.0532955	0.102593	0.0266933	0.00933308
GSM4643733_E12.5ovary_GAACCTATCCATTCTA-Niu2020	early_supporting	0.240669	0.246225	0.00851079	0.21297	0.291626
GSM4643733_E12.5ovary_GAACCTATCGGTCTAA-Niu2020	CoelEpi_Lhx9	0.764657	0.05704	0.147303	0.0185835	0.0124164
GSM4643733_E12.5ovary_GAACGGACACTTCGAA-Niu2020	early_supporting	0.125905	0.139742	0.0850017	0.463316	0.186035
GSM4643733_E12.5ovary_GAACGGATCCCACTTG-Niu2020	CoelEpi_Lhx9	0.464895	0.118759	0.0863161	0.157712	0.172318
GSM4643733_E12.5ovary_GAACGGATCCGAAGAG-Niu2020	CoelEpi_Lhx9	0.0824576	0.189921	0.276646	0.244693	0.206282
GSM4643733_E12.5ovary_GAAGCAGAGAAGGCCT-Niu2020	early_supporting	0.177408	0.150181	0.0078785	0.12479	0.539741
GSM4643733_E12.5ovary_GAAGCAGGTCCAACTA-Niu2020	early_supporting	0.0869116	0.14579	0.139524	0.427285	0.200489
GSM4643733_E12.5ovary_GAAGCAGTCAACCAAC-Niu2020	preGC_I	0.185643	0.170982	0.0363803	0.107782	0.499213
GSM4643733_E12.5ovary_GAAGCAGTCTTAGAGC-Niu2020	early_supporting	0.17104	0.489111	0.00635281	0.0354641	0.298033
GSM4643733_E12.5ovary_GAATAAGCAAAGTGCG-Niu2020	preGC_I	0.541812	0.254102	0.0356685	0.109136	0.0592804
GSM4643733_E12.5ovary_GAATAAGCAGATGAGC-Niu2020	early_supporting	0.0901897	0.2217	0.087891	0.08524	0.51498
GSM4643733_E12.5ovary_GAATAAGCAGCATACT-Niu2020	early_supporting	0.0503036	0.60007	0.0144627	0.128694	0.20647
GSM4643733_E12.5ovary_GAATAAGTCAAAGACA-Niu2020	preGC_I	0.0494774	0.249581	0.0257113	0.375768	0.299462
GSM4643733_E12.5ovary_GAATGAAAGAACAACT-Niu2020	preGC_I	0.0197622	0.161269	0.146302	0.459188	0.213478
GSM4643733_E12.5ovary_GAATGAAAGAGCTGGT-Niu2020	CoelEpi_Lhx9	0.181522	0.0155039	0.098728	0.397971	0.306275
GSM4643733_E12.5ovary_GAATGAAAGCTAGTGG-Niu2020	early_supporting	0.460898	0.144839	0.115742	0.116802	0.16172
GSM4643733_E12.5ovary_GAATGAAGTAGGCTGA-Niu2020	preGC_II	0.439294	0.119865	0.0691013	0.280073	0.0916658
GSM4643733_E12.5ovary_GACACGCCACGACTCG-Niu2020	preGC_I	0.322152	0.392655	0.0612721	0.111145	0.112777
GSM4643733_E12.5ovary_GACACGCCAGCCTGTG-Niu2020	early_supporting	0.119468	0.646554	0.0154342	0.120035	0.0985089
GSM4643733_E12.5ovary_GACACGCCATAAGACA-Niu2020	early_supporting	0.30884	0.412469	0.0279749	0.109374	0.141342
GSM4643733_E12.5ovary_GACACGCGTTCCACTC-Niu2020	early_supporting	0.0683372	0.524365	0.0458395	0.20714	0.154318
GSM4643733_E12.5ovary_GACACGCTCAACACAC-Niu2020	preGC_I	0.0220749	0.0572102	0.133792	0.414082	0.37284
GSM4643733_E12.5ovary_GACACGCTCACGCATA-Niu2020	early_supporting	0.92163	0.0514281	0.00573225	0.00713098	0.0140788
GSM4643733_E12.5ovary_GACCAATAGTGTTAGA-Niu2020	CoelEpi_Lhx9	0.761551	0.0255244	0.177071	0.0270647	0.00878815
GSM4643733_E12.5ovary_GACCAATGTCACAAGG-Niu2020	CoelEpi_Lhx9	0.200777	0.71655	0.00335195	0.0263281	0.0529929
GSM4643733_E12.5ovary_GACCTGGAGACGACGT-Niu2020	preGC_I	0.628464	0.0630828	0.0608078	0.196383	0.0512621
GSM4643733_E12.5ovary_GACCTGGCAAGGTTCT-Niu2020	early_supporting	0.045472	0.035882	0.0564419	0.665709	0.196496
GSM4643733_E12.5ovary_GACCTGGCAGGGTACA-Niu2020	early_supporting	0.90152	0.0107472	0.0395449	0.0403437	0.00784416
GSM4643733_E12.5ovary_GACCTGGTCCGTTGCT-Niu2020	early_supporting	0.127943	0.431915	0.0473004	0.0382132	0.354628
GSM4643733_E12.5ovary_GACGCGTCACCCATTC-Niu2020	early_supporting	0.446579	0.366045	0.00291049	0.0371101	0.147355
GSM4643733_E12.5ovary_GACGGCTAGGATGTAT-Niu2020	preGC_I	0.197036	0.187542	0.131438	0.463947	0.0200376
GSM4643733_E12.5ovary_GACGGCTCATATACCG-Niu2020	CoelEpi_Lhx9	0.818362	0.107889	0.00748929	0.0129763	0.0532838
GSM4643733_E12.5ovary_GACGGCTCATTGAGCT-Niu2020	early_supporting	0.0755686	0.0762698	0.0652245	0.188587	0.59435
GSM4643733_E12.5ovary_GACGGCTGTGCAACGA-Niu2020	early_supporting	0.154058	0.783946	0.00752806	0.00810543	0.0463623
GSM4643733_E12.5ovary_GACGGCTTCTGCAAGT-Niu2020	preGC_I	0.12062	0.716427	0.0193209	0.0493102	0.0943214
GSM4643733_E12.5ovary_GACGGCTTCTGCGTAA-Niu2020	preGC_I	0.0734763	0.19529	0.0510457	0.225377	0.454811
GSM4643733_E12.5ovary_GACGTGCGTTGCCTCT-Niu2020	early_supporting	0.00886165	0.0353878	0.00400912	0.585085	0.366657
GSM4643733_E12.5ovary_GACGTGCTCCGCATCT-Niu2020	preGC_I	0.240384	0.213307	0.0906187	0.25597	0.199721
GSM4643733_E12.5ovary_GACGTGCTCGCCTGAG-Niu2020	CoelEpi_Lhx9	0.685147	0.184477	0.0229103	0.036589	0.070877
GSM4643733_E12.5ovary_GACGTTAAGACTAGAT-Niu2020	preGC_I	0.0935498	0.378032	0.0865748	0.288573	0.15327
GSM4643733_E12.5ovary_GACGTTAAGTATCGAA-Niu2020	early_supporting	0.294455	0.363937	0.0274819	0.0699127	0.244213
GSM4643733_E12.5ovary_GACGTTACATCTACGA-Niu2020	CoelEpi_Lhx9	0.473203	0.279765	0.00800939	0.0330018	0.20602
GSM4643733_E12.5ovary_GACGTTAGTCGCATAT-Niu2020	early_supporting	0.39526	0.520249	0.0113321	0.0207781	0.0523809
GSM4643733_E12.5ovary_GACGTTAGTCTCTTTA-Niu2020	early_supporting	0.352202	0.0342699	0.0789908	0.482701	0.0518358
GSM4643733_E12.5ovary_GACGTTATCACCACCT-Niu2020	early_supporting	0.133917	0.504216	0.028509	0.131441	0.201918
GSM4643733_E12.5ovary_GACTAACAGATTACCC-Niu2020	CoelEpi_Lhx9	0.656287	0.110729	0.0371789	0.179248	0.0165574
GSM4643733_E12.5ovary_GACTAACCAGAGCCAA-Niu2020	early_supporting	0.404306	0.338561	0.0211184	0.0551068	0.180908
GSM4643733_E12.5ovary_GACTAACCAGCGAACA-Niu2020	preGC_I	0.192472	0.0826456	0.238651	0.395108	0.0911233
GSM4643733_E12.5ovary_GACTAACCATGCCCGA-Niu2020	preGC_I	0.264959	0.120307	0.0363565	0.14848	0.429897
GSM4643733_E12.5ovary_GACTAACGTCTCTTAT-Niu2020	early_supporting	0.0607499	0.0764071	0.202303	0.569621	0.0909188
GSM4643733_E12.5ovary_GACTAACGTGCTGTAT-Niu2020	preGC_I	0.544919	0.237196	0.0505079	0.115272	0.0521049
GSM4643733_E12.5ovary_GACTAACTCACATACG-Niu2020	early_supporting	0.0769721	0.0242502	0.0801129	0.770121	0.048544
GSM4643733_E12.5ovary_GACTACAAGCGATGAC-Niu2020	preGC_I	0.00833109	0.0415984	0.114716	0.368738	0.466616
GSM4643733_E12.5ovary_GACTACAAGGGAACGG-Niu2020	CoelEpi_Lhx9	0.182928	0.0194455	0.176378	0.489275	0.131973
GSM4643733_E12.5ovary_GACTACAGTCATATGC-Niu2020	preGC_I	0.0385363	0.394975	0.00613097	0.0568732	0.503485
GSM4643733_E12.5ovary_GACTACATCGATGAGG-Niu2020	early_supporting	0.138519	0.403325	0.0163335	0.19212	0.249702
GSM4643733_E12.5ovary_GACTACATCTAGAGTC-Niu2020	preGC_I	0.0372364	0.00638362	0.0661447	0.852644	0.0375915
GSM4643733_E12.5ovary_GACTGCGGTGGCAAAC-Niu2020	CoelEpi_Lhx9	0.381073	0.112862	0.269518	0.182762	0.0537855
GSM4643733_E12.5ovary_GACTGCGGTTCAGGCC-Niu2020	preGC_I	0.547357	0.436424	0.00182153	0.00299617	0.0114013
GSM4643733_E12.5ovary_GAGCAGAAGGAGTTGC-Niu2020	early_supporting	0.00487599	0.00760697	0.133012	0.34251	0.511995
GSM4643733_E12.5ovary_GAGCAGAAGTTGCAGG-Niu2020	early_supporting	0.0939914	0.0421694	0.0728958	0.714961	0.0759828
GSM4643733_E12.5ovary_GAGCAGACAACTTGAC-Niu2020	CoelEpi_Lhx9	0.242826	0.712168	0.018263	0.00748601	0.0192571
GSM4643733_E12.5ovary_GAGCAGACAAGCGATG-Niu2020	preGC_I	0.0219931	0.0270456	0.13837	0.638001	0.17459
GSM4643733_E12.5ovary_GAGCAGACAGTTTACG-Niu2020	preGC_I	0.0120557	0.0153193	0.040012	0.871141	0.0614715
GSM4643733_E12.5ovary_GAGGTGAGTTAAGGGC-Niu2020	preGC_I	0.162688	0.786515	0.0120804	0.00812994	0.0305861
GSM4643733_E12.5ovary_GAGTCCGAGCGCTTAT-Niu2020	early_supporting	0.225161	0.67608	0.0104613	0.0274685	0.0608299
GSM4643733_E12.5ovary_GAGTCCGAGCTAAGAT-Niu2020	preGC_I	0.55014	0.260132	0.0123772	0.0320922	0.145259
GSM4643733_E12.5ovary_GAGTCCGCAGACAAAT-Niu2020	preGC_I	0.131636	0.612196	0.00616837	0.0440029	0.205996
GSM4643733_E12.5ovary_GAGTCCGCATTAGGCT-Niu2020	early_supporting	0.441707	0.425984	0.00795187	0.022509	0.101848
GSM4643733_E12.5ovary_GAGTCCGGTACTTCTT-Niu2020	CoelEpi_Lhx9	0.550098	0.256322	0.00731557	0.0127411	0.173523
GSM4643733_E12.5ovary_GATCGATAGACCGGAT-Niu2020	early_supporting	0.104038	0.333672	0.225565	0.0960136	0.240711
GSM4643733_E12.5ovary_GATCGATAGGCATGGT-Niu2020	CoelEpi_Lhx9	0.381354	0.585608	0.00934632	0.0138247	0.00986753
GSM4643733_E12.5ovary_GATCGATAGGCTCATT-Niu2020	preGC_I	0.236594	0.236647	0.305873	0.188869	0.0320167
GSM4643733_E12.5ovary_GATCGATAGTGGAGTC-Niu2020	preGC_I	0.131724	0.469552	0.0386642	0.0782378	0.281822
GSM4643733_E12.5ovary_GATCGATCAACACGCC-Niu2020	preGC_I	0.906915	0.0363126	0.00764938	0.0163306	0.0327921
GSM4643733_E12.5ovary_GATCGATCATATACGC-Niu2020	preGC_I	0.986741	0.00439142	0.00163897	0.00607487	0.00115362
GSM4643733_E12.5ovary_GATCGATGTGTAATGA-Niu2020	preGC_I	0.0287441	0.0452963	0.0517513	0.395471	0.478738
GSM4643733_E12.5ovary_GATCGATGTGTGAATA-Niu2020	preGC_I	0.186802	0.205761	0.135947	0.303645	0.167845
GSM4643733_E12.5ovary_GATCGCGCACGCCAGT-Niu2020	preGC_I	0.123352	0.452861	0.0276412	0.127107	0.269039
GSM4643733_E12.5ovary_GATCGCGCATCCCATC-Niu2020	preGC_II	0.100069	0.0230828	0.184108	0.614147	0.0785936
GSM4643733_E12.5ovary_GATCGCGGTACGCTGC-Niu2020	preGC_II	0.193628	0.475762	0.022022	0.0406099	0.267978
GSM4643733_E12.5ovary_GATCGCGTCTCGTTTA-Niu2020	early_supporting	0.0535787	0.0927898	0.337264	0.301947	0.21442
GSM4643733_E12.5ovary_GATCGTACACCTTGTC-Niu2020	preGC_I	0.531177	0.206329	0.0452582	0.135498	0.0817374
GSM4643733_E12.5ovary_GATCGTACAGGAACGT-Niu2020	preGC_I	0.4379	0.362859	0.0792114	0.0708635	0.0491657
GSM4643733_E12.5ovary_GATCGTATCACGCATA-Niu2020	CoelEpi_Lhx9	0.658817	0.0578926	0.0519986	0.167915	0.063377
GSM4643733_E12.5ovary_GATCGTATCAGTTAGC-Niu2020	early_supporting	0.173785	0.132512	0.0186308	0.0406608	0.634411
GSM4643733_E12.5ovary_GATCTAGCACTGCCAG-Niu2020	early_supporting	0.410927	0.0330393	0.237124	0.200041	0.118868
GSM4643733_E12.5ovary_GATGAAAAGAATAGGG-Niu2020	preGC_I	0.027489	0.300913	0.143668	0.225945	0.301985
GSM4643733_E12.5ovary_GATGAAACAAGAGGCT-Niu2020	preGC_I	0.0960934	0.631364	0.0274744	0.157619	0.0874488
GSM4643733_E12.5ovary_GATGAAAGTATTCTCT-Niu2020	preGC_I	0.0616123	0.26282	0.0446047	0.417737	0.213227
GSM4643733_E12.5ovary_GATGAGGTCAGAGCTT-Niu2020	early_supporting	0.201079	0.132958	0.119155	0.380791	0.166018
GSM4643733_E12.5ovary_GATGCTAAGATAGGAG-Niu2020	early_supporting	0.0272301	0.219018	0.0124088	0.141921	0.599422
GSM4643733_E12.5ovary_GATGCTAAGCTGTTCA-Niu2020	CoelEpi_Lhx9	0.988473	0.0023204	0.00616487	0.00233735	0.000704244
GSM4643733_E12.5ovary_GATGCTACACCACCAG-Niu2020	early_supporting	0.443421	0.181669	0.0141415	0.0321795	0.328589
GSM4643733_E12.5ovary_GATGCTAGTACTTAGC-Niu2020	preGC_I	0.282292	0.248798	0.0206529	0.204699	0.243558
GSM4643733_E12.5ovary_GATGCTAGTGACGCCT-Niu2020	CoelEpi_Lhx9	0.606926	0.20796	0.0160265	0.0584485	0.11064
GSM4643733_E12.5ovary_GATTCAGAGAGATGAG-Niu2020	CoelEpi_Lhx9	0.17201	0.716302	0.00199829	0.0217106	0.0879787
GSM4643733_E12.5ovary_GATTCAGCAGTAAGAT-Niu2020	preGC_I	0.0423064	0.0104165	0.0262946	0.883052	0.0379302
GSM4643733_E12.5ovary_GATTCAGGTAAGGGCT-Niu2020	preGC_I	0.0517883	0.0636307	0.0505456	0.77343	0.0606051
GSM4643733_E12.5ovary_GCAAACTCAACTTGAC-Niu2020	CoelEpi_Lhx9	0.833888	0.141702	0.00429143	0.00877953	0.0113396
GSM4643733_E12.5ovary_GCAAACTTCTACGAGT-Niu2020	preGC_I	0.692093	0.0952161	0.046341	0.115818	0.0505324
GSM4643733_E12.5ovary_GCAATCACATAGACTC-Niu2020	CoelEpi_Lhx9	0.988895	0.00790663	0.000620627	0.000241484	0.00233644
GSM4643733_E12.5ovary_GCAATCATCACGGTTA-Niu2020	CoelEpi_Lhx9	0.0432025	0.0129198	0.638502	0.24891	0.0564652
GSM4643733_E12.5ovary_GCACATAAGAGTACCG-Niu2020	early_supporting	0.103352	0.472731	0.0369558	0.175426	0.211535
GSM4643733_E12.5ovary_GCACATAAGCCAGTTT-Niu2020	CoelEpi_Lhx9	0.871768	0.0430261	0.0338203	0.0315195	0.019866
GSM4643733_E12.5ovary_GCACATACACGAGGTA-Niu2020	CoelEpi_Lhx9	0.177451	0.66142	0.0373891	0.0390737	0.0846658
GSM4643733_E12.5ovary_GCACATAGTGCATCTA-Niu2020	CoelEpi_Lhx9	0.652031	0.0220694	0.0912414	0.168256	0.0664021
GSM4643733_E12.5ovary_GCACTCTTCAGAGCTT-Niu2020	early_supporting	0.241504	0.14362	0.0382442	0.495841	0.0807902
GSM4643733_E12.5ovary_GCACTCTTCATATCGG-Niu2020	preGC_I	0.0880546	0.0753893	0.022621	0.369198	0.444737
GSM4643733_E12.5ovary_GCACTCTTCTGTTTGT-Niu2020	preGC_I	0.179119	0.061549	0.602958	0.0758114	0.080562
GSM4643733_E12.5ovary_GCAGTTAAGAACAATC-Niu2020	CoelEpi_Lhx9	0.490549	0.235644	0.125098	0.080559	0.0681501
GSM4643733_E12.5ovary_GCAGTTAAGGGAGTAA-Niu2020	CoelEpi_Lhx9	0.563828	0.246235	0.0166566	0.040016	0.133265
GSM4643733_E12.5ovary_GCAGTTAAGTCATCCA-Niu2020	CoelEpi_Lhx9	0.381084	0.0331227	0.195952	0.351431	0.0384104
GSM4643733_E12.5ovary_GCAGTTAGTGGTGTAG-Niu2020	early_supporting	0.488302	0.245624	0.0528164	0.0721729	0.141085
GSM4643733_E12.5ovary_GCAGTTAGTTCGTCTC-Niu2020	early_supporting	0.643998	0.107411	0.0556778	0.141183	0.0517302
GSM4643733_E12.5ovary_GCAGTTATCTGTTTGT-Niu2020	early_supporting	0.766414	0.175481	0.00635479	0.0241169	0.0276336
GSM4643733_E12.5ovary_GCATACAAGTGGACGT-Niu2020	CoelEpi_Lhx9	0.802411	0.0102595	0.0199356	0.0721455	0.0952478
GSM4643733_E12.5ovary_GCATACACAGGCTCAC-Niu2020	early_supporting	0.511928	0.128061	0.110345	0.080733	0.168933
GSM4643733_E12.5ovary_GCATACACATATACCG-Niu2020	preGC_I	0.729507	0.0265412	0.123367	0.108076	0.0125085
GSM4643733_E12.5ovary_GCATACAGTACTCTCC-Niu2020	CoelEpi_Lhx9	0.124195	0.0920814	0.0917488	0.287147	0.404827
GSM4643733_E12.5ovary_GCATACATCTGAAAGA-Niu2020	CoelEpi_Lhx9	0.521341	0.115795	0.0229077	0.278236	0.0617204
GSM4643733_E12.5ovary_GCATGATGTCTAAAGA-Niu2020	CoelEpi_Lhx9	0.635219	0.173734	0.060717	0.0976575	0.0326716
GSM4643733_E12.5ovary_GCATGATTCGGTGTCG-Niu2020	CoelEpi_Lhx9	0.608255	0.0409461	0.234258	0.110485	0.00605598
GSM4643733_E12.5ovary_GCATGCGAGACCTAGG-Niu2020	CoelEpi_Lhx9	0.0642833	0.00894378	0.249275	0.625387	0.0521101
GSM4643733_E12.5ovary_GCATGCGAGGCCCGTT-Niu2020	early_supporting	0.540199	0.0773593	0.0371157	0.0917166	0.253609
GSM4643733_E12.5ovary_GCATGTAAGCTGCAAG-Niu2020	early_supporting	0.517113	0.0580816	0.0453843	0.0997652	0.279656
GSM4643733_E12.5ovary_GCATGTAAGGCATGGT-Niu2020	early_supporting	0.174912	0.750834	0.00189983	0.0143869	0.0579672
GSM4643733_E12.5ovary_GCATGTAAGTACATGA-Niu2020	CoelEpi_Lhx9	0.414123	0.338773	0.035373	0.0130213	0.19871
GSM4643733_E12.5ovary_GCATGTACACGCTTTC-Niu2020	CoelEpi_Lhx9	0.628223	0.0558904	0.0512171	0.145697	0.118972
GSM4643733_E12.5ovary_GCCAAATAGGCGATAC-Niu2020	CoelEpi_Lhx9	0.196822	0.00497886	0.626119	0.169498	0.00258199
GSM4643733_E12.5ovary_GCCAAATAGTCCGGTC-Niu2020	early_supporting	0.137852	0.165033	0.0625967	0.395143	0.239376
GSM4643733_E12.5ovary_GCCAAATCAGTTCATG-Niu2020	CoelEpi_Lhx9	0.0753424	0.0554303	0.382527	0.428315	0.058385
GSM4643733_E12.5ovary_GCCAAATGTAGCACGA-Niu2020	early_supporting	0.586625	0.397375	0.0033089	0.0017186	0.0109727
GSM4643733_E12.5ovary_GCCTCTAAGCAGCGTA-Niu2020	preGC_I	0.12093	0.757076	0.00878867	0.0303487	0.0828572
GSM4643733_E12.5ovary_GCCTCTACATTTGCTT-Niu2020	CoelEpi_Lhx9	0.896955	0.0205994	0.0162708	0.0127253	0.0534495
GSM4643733_E12.5ovary_GCCTCTAGTAAACACA-Niu2020	preGC_I	0.00704494	0.116708	0.0729872	0.700195	0.103065
GSM4643733_E12.5ovary_GCCTCTAGTGGACGAT-Niu2020	early_supporting	0.13322	0.201466	0.0114879	0.187409	0.466417
GSM4643733_E12.5ovary_GCCTCTATCCTCTAGC-Niu2020	early_supporting	0.640709	0.0950345	0.0121539	0.171198	0.0809044
GSM4643733_E12.5ovary_GCGACCAAGCGTTTAC-Niu2020	CoelEpi_Lhx9	0.680591	0.163255	0.114575	0.0169186	0.0246608
GSM4643733_E12.5ovary_GCGACCACACACCGCA-Niu2020	early_supporting	0.364298	0.423913	0.00950504	0.0317731	0.170511
GSM4643733_E12.5ovary_GCGACCACACCCATTC-Niu2020	CoelEpi_Lhx9	0.238355	0.625483	0.00276868	0.0193887	0.114004
GSM4643733_E12.5ovary_GCGACCACATGGTCAT-Niu2020	preGC_I	0.188299	0.320577	0.193025	0.142874	0.155226
GSM4643733_E12.5ovary_GCGAGAAAGCCGCCTA-Niu2020	CoelEpi_Lhx9	0.803887	0.167521	0.0125361	0.010474	0.00558292
GSM4643733_E12.5ovary_GCGAGAAAGTCATGCT-Niu2020	early_supporting	0.0222491	0.0942642	0.0291027	0.44013	0.414254
GSM4643733_E12.5ovary_GCGCAACGTAAGGGCT-Niu2020	CoelEpi_Lhx9	0.894408	0.06852	0.0176932	0.00870012	0.0106789
GSM4643733_E12.5ovary_GCGCAGTCAAGCTGAG-Niu2020	early_supporting	0.00125184	0.000891706	0.889178	0.107902	0.000777306
GSM4643733_E12.5ovary_GCGCCAAGTGCAGGTA-Niu2020	early_supporting	0.19584	0.591126	0.0105764	0.0325425	0.169916
GSM4643733_E12.5ovary_GCGCGATAGATCGGGT-Niu2020	preGC_I	0.0361109	0.167615	0.0935705	0.488882	0.213821
GSM4643733_E12.5ovary_GCGCGATAGTCTCAAC-Niu2020	preGC_I	0.0159295	0.0236559	0.0173799	0.683049	0.259986
GSM4643733_E12.5ovary_GCGCGATGTAGCCTAT-Niu2020	preGC_I	0.00968936	0.0514125	0.0296463	0.248532	0.66072
GSM4643733_E12.5ovary_GCGGGTTGTCGGCACT-Niu2020	CoelEpi_Lhx9	0.200451	0.0893307	0.035477	0.465683	0.209058
GSM4643733_E12.5ovary_GCGGGTTGTGTGGCTC-Niu2020	CoelEpi_Lhx9	0.140051	0.100276	0.0482354	0.508295	0.203143
GSM4643733_E12.5ovary_GCTCCTAAGCGATTCT-Niu2020	CoelEpi_Lhx9	0.743072	0.0515357	0.0961595	0.0548694	0.0543634
GSM4643733_E12.5ovary_GCTCCTACATGAAGTA-Niu2020	early_supporting	0.602027	0.222991	0.0227158	0.0832276	0.0690384
GSM4643733_E12.5ovary_GCTCTGTGTAGCGTCC-Niu2020	preGC_I	0.0905363	0.293708	0.0530145	0.0802114	0.482529
GSM4643733_E12.5ovary_GCTCTGTTCACCAGGC-Niu2020	early_supporting	0.144555	0.430561	0.0145604	0.0549297	0.355394
GSM4643733_E12.5ovary_GCTCTGTTCTGGCGAC-Niu2020	CoelEpi_Lhx9	0.888658	0.0357226	0.00409669	0.0293074	0.0422156
GSM4643733_E12.5ovary_GCTGCAGAGTACGCGA-Niu2020	early_supporting	0.894764	0.077003	0.00905381	0.0029241	0.0162551
GSM4643733_E12.5ovary_GCTGCAGAGTCCGGTC-Niu2020	early_supporting	0.86072	0.0894359	0.00262792	0.00484673	0.0423694
GSM4643733_E12.5ovary_GCTGCAGCACAGTCGC-Niu2020	CoelEpi_Lhx9	0.345123	0.617405	0.0139525	0.0102119	0.0133076
GSM4643733_E12.5ovary_GCTGCAGGTATCAGTC-Niu2020	CoelEpi_Lhx9	0.682713	0.00669798	0.190428	0.113866	0.00629496
GSM4643733_E12.5ovary_GCTGCAGTCAAACCAC-Niu2020	early_supporting	0.0482157	0.296967	0.0403111	0.43148	0.183026
GSM4643733_E12.5ovary_GCTGCGAAGGTGGGTT-Niu2020	preGC_I	0.536847	0.380549	0.0115741	0.0211633	0.0498661
GSM4643733_E12.5ovary_GCTGCGAGTACCCAAT-Niu2020	CoelEpi_Lhx9	0.932938	0.0503436	0.00732244	0.00314043	0.00625536
GSM4643733_E12.5ovary_GCTGCGAGTCCGAAGA-Niu2020	early_supporting	0.184798	0.30248	0.0582728	0.144447	0.310002
GSM4643733_E12.5ovary_GCTGCGATCCGATATG-Niu2020	CoelEpi_Lhx9	0.666452	0.0522462	0.0489997	0.0230999	0.209203
GSM4643733_E12.5ovary_GCTGCTTAGTTCGCAT-Niu2020	CoelEpi_Lhx9	0.790124	0.106573	0.0274021	0.0602288	0.0156723
GSM4643733_E12.5ovary_GCTGCTTCAGCCTTGG-Niu2020	preGC_I	0.235122	0.544653	0.0209695	0.0444559	0.154799
GSM4643733_E12.5ovary_GCTGGGTTCCGCATCT-Niu2020	early_supporting	0.0733625	0.663933	0.021385	0.187874	0.0534458
GSM4643733_E12.5ovary_GCTTCCACATCTATGG-Niu2020	preGC_I	0.117448	0.00464683	0.0325404	0.789481	0.0558834
GSM4643733_E12.5ovary_GCTTCCAGTGCTAGCC-Niu2020	early_supporting	0.12066	0.299096	0.0481066	0.137891	0.394247
GSM4643733_E12.5ovary_GCTTCCAGTGTGAAAT-Niu2020	preGC_I	0.0341871	0.0593093	0.215439	0.467841	0.223224
GSM4643733_E12.5ovary_GCTTGAAGTAACGCGA-Niu2020	early_supporting	0.0510262	0.491095	0.00692273	0.113102	0.337854
GSM4643733_E12.5ovary_GCTTGAAGTCTTCTCG-Niu2020	early_supporting	0.546549	0.257638	0.00415847	0.00884407	0.18281
GSM4643733_E12.5ovary_GCTTGAAGTGTTGAGG-Niu2020	preGC_I	0.0731946	0.490412	0.0321491	0.138983	0.265262
GSM4643733_E12.5ovary_GCTTGAAGTTAAGTAG-Niu2020	early_supporting	0.410387	0.405978	0.0329076	0.0473178	0.103409
GSM4643733_E12.5ovary_GGAAAGCAGCAGCCTC-Niu2020	preGC_I	0.0741278	0.0870803	0.0899464	0.673933	0.0749126
GSM4643733_E12.5ovary_GGAAAGCAGGAGTCTG-Niu2020	preGC_I	0.0404609	0.0500122	0.15736	0.727591	0.0245752
GSM4643733_E12.5ovary_GGAAAGCGTTCTGTTT-Niu2020	early_supporting	0.61005	0.121148	0.0382423	0.0907184	0.13984
GSM4643733_E12.5ovary_GGAAAGCTCCACGTGG-Niu2020	preGC_I	0.161096	0.317369	0.0284801	0.118676	0.374379
GSM4643733_E12.5ovary_GGAAAGCTCCCACTTG-Niu2020	CoelEpi_Lhx9	0.0325318	0.141202	0.0104683	0.0424912	0.773306
GSM4643733_E12.5ovary_GGAAAGCTCCGATATG-Niu2020	early_supporting	0.0619944	0.0990341	0.0832149	0.650722	0.105035
GSM4643733_E12.5ovary_GGAAAGCTCGTTTATC-Niu2020	preGC_I	0.144517	0.34889	0.0663426	0.132542	0.307708
GSM4643733_E12.5ovary_GGAACTTGTGTCGCTG-Niu2020	CoelEpi_Lhx9	0.213267	0.0488395	0.0921391	0.411606	0.234148
GSM4643733_E12.5ovary_GGAATAACAGGACGTA-Niu2020	CoelEpi_Lhx9	0.175519	0.00873873	0.359524	0.434764	0.0214546
GSM4643733_E12.5ovary_GGAATAATCAGGTTCA-Niu2020	early_supporting	0.0522864	0.0997542	0.00340104	0.363918	0.480641
GSM4643733_E12.5ovary_GGACAAGAGTAGGTGC-Niu2020	preGC_I	0.197131	0.25391	0.38915	0.110925	0.0488838
GSM4643733_E12.5ovary_GGACAAGCATCTCCCA-Niu2020	CoelEpi_Lhx9	0.984228	0.00292301	0.00921143	0.00284003	0.000797898
GSM4643733_E12.5ovary_GGACAAGTCAGGTTCA-Niu2020	preGC_II	0.0156722	0.0286851	0.054673	0.663623	0.237346
GSM4643733_E12.5ovary_GGACAGAAGAACTCGG-Niu2020	CoelEpi_Lhx9	0.793908	0.174542	0.0102367	0.00979058	0.0115227
GSM4643733_E12.5ovary_GGACAGACAAGTAGTA-Niu2020	preGC_I	0.0463207	0.557178	0.0468569	0.28684	0.0628038
GSM4643733_E12.5ovary_GGACATTTCAGCTGGC-Niu2020	CoelEpi_Lhx9	0.0571132	0.657971	0.010768	0.200139	0.0740086
GSM4643733_E12.5ovary_GGACGTCAGCCAGTAG-Niu2020	CoelEpi_Lhx9	0.893139	0.0360361	0.0323301	0.0237223	0.0147728
GSM4643733_E12.5ovary_GGACGTCTCAAGCCTA-Niu2020	early_supporting	0.790067	0.129768	0.0147197	0.0121334	0.0533118
GSM4643733_E12.5ovary_GGACGTCTCACTATTC-Niu2020	early_supporting	0.209501	0.0893715	0.0378965	0.240542	0.422689
GSM4643733_E12.5ovary_GGACGTCTCCCAAGAT-Niu2020	CoelEpi_Lhx9	0.0406695	0.0519931	0.164481	0.554265	0.188591
GSM4643733_E12.5ovary_GGACGTCTCCCTTGCA-Niu2020	early_supporting	0.121006	0.146519	0.0617857	0.0614832	0.609206
GSM4643733_E12.5ovary_GGAGCAAAGTACGTTC-Niu2020	preGC_I	0.285136	0.268583	0.177485	0.179649	0.0891474
GSM4643733_E12.5ovary_GGAGCAAGTCCATCCT-Niu2020	preGC_I	0.101276	0.0603775	0.205743	0.394772	0.237831
GSM4643733_E12.5ovary_GGAGCAAGTGATAAAC-Niu2020	preGC_I	0.0674966	0.476803	0.0155121	0.103402	0.336787
GSM4643733_E12.5ovary_GGAGCAAGTGATGATA-Niu2020	preGC_I	0.39208	0.240672	0.0477826	0.108157	0.211309
GSM4643733_E12.5ovary_GGATGTTCACACGCTG-Niu2020	early_supporting	0.19753	0.624398	0.082515	0.0510549	0.0445022
GSM4643733_E12.5ovary_GGATGTTGTCCGTTAA-Niu2020	CoelEpi_Lhx9	0.0528495	0.0874945	0.0513584	0.242785	0.565512
GSM4643733_E12.5ovary_GGATGTTGTCGACTGC-Niu2020	CoelEpi_Lhx9	0.633874	0.033325	0.0320449	0.242521	0.0582354
GSM4643733_E12.5ovary_GGATGTTGTTATCGGT-Niu2020	early_supporting	0.17113	0.335712	0.0427251	0.110969	0.339465
GSM4643733_E12.5ovary_GGATGTTTCGCCAAAT-Niu2020	early_supporting	0.0434144	0.103853	0.011182	0.624796	0.216754
GSM4643733_E12.5ovary_GGATTACGTCGAGATG-Niu2020	early_supporting	0.267219	0.278038	0.0125187	0.102513	0.339712
GSM4643733_E12.5ovary_GGCAATTAGCTGATAA-Niu2020	preGC_I	0.0919903	0.245494	0.0171799	0.199363	0.445973
GSM4643733_E12.5ovary_GGCAATTAGGCTAGGT-Niu2020	CoelEpi_Lhx9	0.504744	0.0206412	0.153002	0.139973	0.18164
GSM4643733_E12.5ovary_GGCAATTTCTAACTGG-Niu2020	early_supporting	0.439138	0.477171	0.0192061	0.0190824	0.0454021
GSM4643733_E12.5ovary_GGCCGATTCGCCGTGA-Niu2020	early_supporting	0.0179241	0.0049855	0.79746	0.16821	0.0114204
GSM4643733_E12.5ovary_GGCGACTAGTACGCCC-Niu2020	early_supporting	0.375704	0.184069	0.194095	0.103399	0.142734
GSM4643733_E12.5ovary_GGCGACTCAAATACAG-Niu2020	preGC_I	0.0745797	0.0366251	0.0736808	0.74975	0.0653647
GSM4643733_E12.5ovary_GGCGACTCAACACCCG-Niu2020	early_supporting	0.215007	0.078084	0.134355	0.251401	0.321153
GSM4643733_E12.5ovary_GGCGACTGTCTTCAAG-Niu2020	preGC_I	0.00910321	0.0583456	0.0975526	0.315654	0.519345
GSM4643733_E12.5ovary_GGCGACTTCCTTGGTC-Niu2020	early_supporting	0.200996	0.0467715	0.362724	0.309942	0.0795668
GSM4643733_E12.5ovary_GGCGTGTCATATGGTC-Niu2020	preGC_I	0.734132	0.19917	0.0273472	0.0112554	0.0280955
GSM4643733_E12.5ovary_GGCGTGTGTTGGTAAA-Niu2020	early_supporting	0.0886129	0.199229	0.0099094	0.0414658	0.660783
GSM4643733_E12.5ovary_GGCTCGAAGCTAACTC-Niu2020	CoelEpi_Lhx9	0.471778	0.300542	0.00299902	0.00363766	0.221043
GSM4643733_E12.5ovary_GGCTCGATCAACACTG-Niu2020	preGC_I	0.589735	0.0954181	0.105276	0.124405	0.0851652
GSM4643733_E12.5ovary_GGCTCGATCTCGGACG-Niu2020	preGC_I	0.690655	0.0774657	0.15279	0.0577999	0.0212899
GSM4643733_E12.5ovary_GGCTGGTAGACACGAC-Niu2020	CoelEpi_Lhx9	0.0161018	0.00466569	0.765312	0.160221	0.0536988
GSM4643733_E12.5ovary_GGCTGGTAGGTGATTA-Niu2020	CoelEpi_Lhx9	0.0451287	0.8035	0.0048164	0.0878189	0.058736
GSM4643733_E12.5ovary_GGCTGGTAGTGCGATG-Niu2020	preGC_I	0.00514244	0.0122259	0.0968094	0.79547	0.0903521
GSM4643733_E12.5ovary_GGCTGGTGTCCATCCT-Niu2020	preGC_I	0.368398	0.200129	0.0812791	0.129297	0.220897
GSM4643733_E12.5ovary_GGGAATGTCCTTAATC-Niu2020	CoelEpi_Lhx9	0.856653	0.139407	0.00091764	0.000793448	0.00222862
GSM4643733_E12.5ovary_GGGACCTAGAAACCAT-Niu2020	preGC_I	0.688192	0.0365906	0.122523	0.103261	0.049433
GSM4643733_E12.5ovary_GGGACCTAGACCTTTG-Niu2020	CoelEpi_Lhx9	0.681095	0.0165124	0.0311048	0.202931	0.0683567
GSM4643733_E12.5ovary_GGGACCTAGGTGATTA-Niu2020	preGC_I	0.113382	0.130605	0.0815211	0.110859	0.563632
GSM4643733_E12.5ovary_GGGACCTAGTGGTAAT-Niu2020	preGC_I	0.0805472	0.164467	0.32797	0.291093	0.135922
GSM4643733_E12.5ovary_GGGACCTCAGATCTGT-Niu2020	early_supporting	0.0151153	0.0544547	0.0563971	0.800391	0.0736415
GSM4643733_E12.5ovary_GGGACCTCAGGAATCG-Niu2020	preGC_I	0.0378982	0.101444	0.128228	0.173454	0.558975
GSM4643733_E12.5ovary_GGGACCTGTCGCATCG-Niu2020	early_supporting	0.45806	0.483337	0.0203387	0.0092135	0.0290507
GSM4643733_E12.5ovary_GGGAGATAGAGGTTGC-Niu2020	preGC_I	0.137647	0.328909	0.0387699	0.23187	0.262804
GSM4643733_E12.5ovary_GGGAGATGTGAGTATA-Niu2020	early_supporting	0.504148	0.106349	0.0621844	0.168605	0.158713
GSM4643733_E12.5ovary_GGGAGATTCAACGGCC-Niu2020	CoelEpi_Lhx9	0.413297	0.270854	0.026556	0.124696	0.164597
GSM4643733_E12.5ovary_GGGAGATTCGATCCCT-Niu2020	early_supporting	0.793106	0.10367	0.0255894	0.0277146	0.0499198
GSM4643733_E12.5ovary_GGGATGACAAGGGTCA-Niu2020	preGC_I	0.69171	0.14048	0.0152426	0.103638	0.0489293
GSM4643733_E12.5ovary_GGGATGAGTCTACCTC-Niu2020	early_supporting	0.0256266	0.0789872	0.0809722	0.400595	0.41382
GSM4643733_E12.5ovary_GGGATGAGTGCGAAAC-Niu2020	CoelEpi_Lhx9	0.660737	0.0458899	0.0982678	0.181446	0.0136597
GSM4643733_E12.5ovary_GGGATGATCCCATTAT-Niu2020	early_supporting	0.112681	0.720241	0.00735393	0.074308	0.0854161
GSM4643733_E12.5ovary_GGGCACTGTATAAACG-Niu2020	CoelEpi_Lhx9	0.219193	0.611291	0.0438381	0.0414231	0.0842547
GSM4643733_E12.5ovary_GGGCACTGTGGTAACG-Niu2020	early_supporting	0.0758639	0.799669	0.0231407	0.0103455	0.0909813
GSM4643733_E12.5ovary_GGGCATCCACCAGATT-Niu2020	preGC_I	0.0584386	0.0393752	0.166996	0.663692	0.0714989
GSM4643733_E12.5ovary_GGGCATCTCCTTGGTC-Niu2020	CoelEpi_Lhx9	0.33044	0.392118	0.0347073	0.0836853	0.159049
GSM4643733_E12.5ovary_GGGTCTGAGCCCAACC-Niu2020	early_supporting	0.22785	0.441077	0.0173977	0.206105	0.107571
GSM4643733_E12.5ovary_GGGTCTGCAGGCGATA-Niu2020	preGC_I	0.0998666	0.702671	0.0573915	0.0657279	0.0743431
GSM4643733_E12.5ovary_GGGTCTGTCCAGTATG-Niu2020	preGC_I	0.539922	0.304989	0.0283438	0.0498723	0.076873
GSM4643733_E12.5ovary_GGGTCTGTCTACCTGC-Niu2020	early_supporting	0.174442	0.516329	0.0260658	0.140641	0.142523
GSM4643733_E12.5ovary_GGGTCTGTCTACTTAC-Niu2020	early_supporting	0.0450564	0.586474	0.0228604	0.0769136	0.268695
GSM4643733_E12.5ovary_GGGTCTGTCTTCGGTC-Niu2020	preGC_I	0.0159865	0.0462172	0.00547035	0.215478	0.716848
GSM4643733_E12.5ovary_GGGTTGCAGATGAGAG-Niu2020	early_supporting	0.581097	0.161432	0.109041	0.097276	0.051154
GSM4643733_E12.5ovary_GGGTTGCAGGATGGAA-Niu2020	early_supporting	0.169594	0.420208	0.0212967	0.162438	0.226463
GSM4643733_E12.5ovary_GGGTTGCCACTCTGTC-Niu2020	early_supporting	0.077292	0.173644	0.0371051	0.410061	0.301898
GSM4643733_E12.5ovary_GGGTTGCTCATCGCTC-Niu2020	CoelEpi_Lhx9	0.41406	0.132993	0.1077	0.297767	0.0474798
GSM4643733_E12.5ovary_GGTATTGCACAGTCGC-Niu2020	preGC_I	0.138135	0.160054	0.0957375	0.315873	0.290201
GSM4643733_E12.5ovary_GGTATTGGTTCAGGCC-Niu2020	preGC_I	0.108997	0.192668	0.0485931	0.227183	0.422559
GSM4643733_E12.5ovary_GGTATTGTCACCGTAA-Niu2020	CoelEpi_Lhx9	0.503534	0.0237695	0.400184	0.0408278	0.0316851
GSM4643733_E12.5ovary_GGTGAAGCAAGTTCTG-Niu2020	CoelEpi_Lhx9	0.620423	0.348351	0.013886	0.00683662	0.0105033
GSM4643733_E12.5ovary_GGTGAAGCACTTCGAA-Niu2020	early_supporting	0.443448	0.333837	0.0260392	0.0654991	0.131177
GSM4643733_E12.5ovary_GGTGAAGCATTCACTT-Niu2020	early_supporting	0.722481	0.112746	0.0170206	0.0357346	0.112018
GSM4643733_E12.5ovary_GGTGAAGGTCGTCTTC-Niu2020	preGC_I	0.377426	0.172207	0.060903	0.130498	0.258966
GSM4643733_E12.5ovary_GGTGAAGGTGTTCTTT-Niu2020	preGC_I	0.481312	0.338291	0.116379	0.0336012	0.0304164
GSM4643733_E12.5ovary_GGTGAAGTCTTGTCAT-Niu2020	preGC_I	0.0468385	0.546157	0.0140702	0.0437892	0.349145
GSM4643733_E12.5ovary_GGTGCGTAGCAATATG-Niu2020	early_supporting	0.290932	0.150209	0.0737744	0.411104	0.0739802
GSM4643733_E12.5ovary_GGTGCGTCACAGACAG-Niu2020	CoelEpi_Lhx9	0.855809	0.0373952	0.0938964	0.0121045	0.000795078
GSM4643733_E12.5ovary_GGTGCGTCATGATCCA-Niu2020	early_supporting	0.0380866	0.0931928	0.0364442	0.399224	0.433052
GSM4643733_E12.5ovary_GGTGCGTTCAACGCTA-Niu2020	CoelEpi_Lhx9	0.355495	0.172143	0.227825	0.190377	0.0541605
GSM4643733_E12.5ovary_GGTGCGTTCACAGTAC-Niu2020	CoelEpi_Lhx9	0.859409	0.0175363	0.0693247	0.04692	0.00680995
GSM4643733_E12.5ovary_GGTGTTATCAAGATCC-Niu2020	CoelEpi_Lhx9	0.316711	0.182888	0.01074	0.0798348	0.409826
GSM4643733_E12.5ovary_GTAACGTAGCCATCGC-Niu2020	preGC_II	0.0369166	0.182656	0.0116891	0.267878	0.50086
GSM4643733_E12.5ovary_GTAACGTAGCGTGAGT-Niu2020	early_supporting	0.117152	0.623929	0.0594136	0.0698713	0.129634
GSM4643733_E12.5ovary_GTAACGTCAGCTGCTG-Niu2020	early_supporting	0.169454	0.343645	0.0424733	0.117415	0.327012
GSM4643733_E12.5ovary_GTAACGTGTTAAAGTG-Niu2020	preGC_I	0.414694	0.263739	0.0960524	0.167647	0.0578676
GSM4643733_E12.5ovary_GTAACTGAGGGTGTGT-Niu2020	CoelEpi_Lhx9	0.560327	0.25397	0.0267054	0.0260339	0.132963
GSM4643733_E12.5ovary_GTAACTGAGGTCGGAT-Niu2020	early_supporting	0.315533	0.510324	0.0394501	0.0657476	0.068945
GSM4643733_E12.5ovary_GTACGTACAGTCAGAG-Niu2020	CoelEpi_Lhx9	0.595934	0.10798	0.0476258	0.0344621	0.213998
GSM4643733_E12.5ovary_GTACGTATCAATAAGG-Niu2020	early_supporting	0.0465044	0.442051	0.00802152	0.02524	0.478183
GSM4643733_E12.5ovary_GTACTCCGTGAAATCA-Niu2020	early_supporting	0.0565812	0.338045	0.0463418	0.20691	0.352122
GSM4643733_E12.5ovary_GTACTTTAGCTAAACA-Niu2020	early_supporting	0.067461	0.0913007	0.0922824	0.464449	0.284507
GSM4643733_E12.5ovary_GTAGGCCAGGGCTTGA-Niu2020	CoelEpi_Lhx9	0.700369	0.206177	0.0171728	0.00953894	0.0667425
GSM4643733_E12.5ovary_GTAGGCCCAAGGTTTC-Niu2020	early_supporting	0.239766	0.296408	0.0783199	0.245463	0.140043
GSM4643733_E12.5ovary_GTAGGCCCATCATCCC-Niu2020	early_supporting	0.246318	0.187376	0.0153426	0.203949	0.347015
GSM4643733_E12.5ovary_GTAGGCCGTCTGCGGT-Niu2020	early_supporting	0.0150572	0.901828	0.0159471	0.0343112	0.032857
GSM4643733_E12.5ovary_GTAGGCCGTCTTGCGG-Niu2020	preGC_I	0.11412	0.393582	0.0944452	0.218782	0.179071
GSM4643733_E12.5ovary_GTAGGCCTCCTACAGA-Niu2020	early_supporting	0.00339106	0.00448237	0.0162195	0.86802	0.107887
GSM4643733_E12.5ovary_GTAGTCATCAGCATGT-Niu2020	preGC_I	0.258123	0.107424	0.121841	0.409338	0.103274
GSM4643733_E12.5ovary_GTATCTTCACATCCGG-Niu2020	preGC_I	0.124583	0.184138	0.0340229	0.230358	0.426898
GSM4643733_E12.5ovary_GTATTCTGTCACTTCC-Niu2020	early_supporting	0.293734	0.600062	0.00811086	0.0352886	0.0628039
GSM4643733_E12.5ovary_GTATTCTGTCAGAGGT-Niu2020	preGC_I	0.00270433	0.0216414	0.00396661	0.10541	0.866278
GSM4643733_E12.5ovary_GTCAAGTCATGGTCTA-Niu2020	preGC_I	0.0503476	0.669889	0.0307445	0.192653	0.0563653
GSM4643733_E12.5ovary_GTCAAGTGTCAGAGGT-Niu2020	early_supporting	0.0209501	0.185756	0.049325	0.471469	0.272499
GSM4643733_E12.5ovary_GTCAAGTTCATTATCC-Niu2020	preGC_I	0.168975	0.0840443	0.324517	0.286132	0.136332
GSM4643733_E12.5ovary_GTCAAGTTCTCGATGA-Niu2020	early_supporting	0.762314	0.12237	0.0133715	0.0490873	0.0528578
GSM4643733_E12.5ovary_GTCACAAAGGCATGGT-Niu2020	early_supporting	0.0213225	0.637593	0.000798709	0.00878553	0.331501
GSM4643733_E12.5ovary_GTCACAACATTTCAGG-Niu2020	preGC_II	0.287109	0.0734722	0.0879142	0.383568	0.167936
GSM4643733_E12.5ovary_GTCACAAGTTACTGAC-Niu2020	early_supporting	0.213236	0.511336	0.102691	0.065301	0.107435
GSM4643733_E12.5ovary_GTCACGGCATCGATGT-Niu2020	CoelEpi_Lhx9	0.860999	0.0641626	0.0259285	0.0272746	0.0216356
GSM4643733_E12.5ovary_GTCACGGCATGCCACG-Niu2020	preGC_I	0.0379417	0.0811263	0.0332324	0.670048	0.177652
GSM4643733_E12.5ovary_GTCACGGGTATCGCAT-Niu2020	CoelEpi_Lhx9	0.915995	0.0161432	0.0404552	0.0117751	0.0156316
GSM4643733_E12.5ovary_GTCACGGTCTCCTATA-Niu2020	preGC_I	0.00956088	0.0282476	0.00953037	0.885811	0.0668498
GSM4643733_E12.5ovary_GTCACGGTCTGCTGTC-Niu2020	CoelEpi_Lhx9	0.119283	0.0356585	0.514496	0.219801	0.110762
GSM4643733_E12.5ovary_GTCATTTAGGACATTA-Niu2020	early_supporting	0.0608994	0.22381	0.136346	0.27707	0.301874
GSM4643733_E12.5ovary_GTCATTTCAAGGCTCC-Niu2020	CoelEpi_Lhx9	0.58976	0.0148792	0.225824	0.161899	0.00763806
GSM4643733_E12.5ovary_GTCATTTGTCAGAATA-Niu2020	preGC_I	0.288871	0.318572	0.0119734	0.113602	0.266982
GSM4643733_E12.5ovary_GTCATTTGTGGTCTCG-Niu2020	CoelEpi_Lhx9	0.574465	0.219503	0.0688034	0.0340504	0.103179
GSM4643733_E12.5ovary_GTCATTTGTTTGTGTG-Niu2020	preGC_I	0.28603	0.116201	0.06421	0.403995	0.129564
GSM4643733_E12.5ovary_GTCCTCAAGCTGTCTA-Niu2020	preGC_I	0.169207	0.578405	0.0210626	0.0550601	0.176265
GSM4643733_E12.5ovary_GTCCTCAAGGTTACCT-Niu2020	CoelEpi_Lhx9	0.188285	0.0919255	0.110458	0.454393	0.154938
GSM4643733_E12.5ovary_GTCCTCATCTGCGTAA-Niu2020	preGC_I	0.139584	0.0399563	0.49838	0.299189	0.0228902
GSM4643733_E12.5ovary_GTCGGGTAGAATGTGT-Niu2020	preGC_I	0.971519	0.0167739	0.00162276	0.00358683	0.00649768
GSM4643733_E12.5ovary_GTCGGGTCAGGGTTAG-Niu2020	preGC_II	0.0454196	0.017498	0.0772835	0.666424	0.193375
GSM4643733_E12.5ovary_GTCGGGTTCTGGCGTG-Niu2020	preGC_I	0.152196	0.369648	0.0403877	0.150138	0.28763
GSM4643733_E12.5ovary_GTCGGGTTCTTGAGAC-Niu2020	early_supporting	0.0777552	0.351302	0.0401576	0.295704	0.235081
GSM4643733_E12.5ovary_GTCGTAAAGCGCTTAT-Niu2020	CoelEpi_Lhx9	0.92469	0.00942392	0.0365468	0.0113484	0.0179904
GSM4643733_E12.5ovary_GTCGTAACAATACGCT-Niu2020	preGC_I	0.211545	0.411509	0.118042	0.0587299	0.200174
GSM4643733_E12.5ovary_GTCTCGTCACAAGCCC-Niu2020	early_supporting	0.346666	0.159979	0.0115759	0.221186	0.260593
GSM4643733_E12.5ovary_GTCTCGTTCACGCGGT-Niu2020	preGC_I	0.0488509	0.156073	0.036634	0.132626	0.625816
GSM4643733_E12.5ovary_GTCTCGTTCCCGGATG-Niu2020	early_supporting	0.0748405	0.305346	0.0996748	0.0887423	0.431396
GSM4643733_E12.5ovary_GTCTCGTTCGGTGTCG-Niu2020	preGC_I	0.0373285	0.151929	0.0553134	0.397893	0.357536
GSM4643733_E12.5ovary_GTCTTCGAGTGGGCTA-Niu2020	early_supporting	0.257041	0.245312	0.0577036	0.238902	0.201042
GSM4643733_E12.5ovary_GTCTTCGCACTTGGAT-Niu2020	CoelEpi_Lhx9	0.433062	0.0499883	0.127448	0.268092	0.121409
GSM4643733_E12.5ovary_GTCTTCGGTAAGGATT-Niu2020	early_supporting	0.0315055	0.169103	0.169636	0.391863	0.237892
GSM4643733_E12.5ovary_GTGAAGGCAAAGGTGC-Niu2020	early_supporting	0.104267	0.316935	0.0365601	0.144312	0.397926
GSM4643733_E12.5ovary_GTGAAGGCAACTGCGC-Niu2020	preGC_I	0.0726868	0.196438	0.0924001	0.17558	0.462895
GSM4643733_E12.5ovary_GTGAAGGGTTACGCGC-Niu2020	CoelEpi_Lhx9	0.448962	0.0877005	0.0283946	0.0714268	0.363516
GSM4643733_E12.5ovary_GTGCAGCGTACTTAGC-Niu2020	preGC_I	0.19996	0.327213	0.151548	0.272357	0.0489217
GSM4643733_E12.5ovary_GTGCAGCGTGTGAATA-Niu2020	CoelEpi_Lhx9	0.71806	0.257583	0.000520437	0.001919	0.0219169
GSM4643733_E12.5ovary_GTGCAGCTCAGTTCGA-Niu2020	early_supporting	0.360404	0.386337	0.0575403	0.0452277	0.150491
GSM4643733_E12.5ovary_GTGCAGCTCGCTGATA-Niu2020	early_supporting	0.342834	0.0732215	0.312094	0.258927	0.0129236
GSM4643733_E12.5ovary_GTGCATAAGATGTTAG-Niu2020	preGC_I	0.111728	0.0970192	0.244219	0.338198	0.208836
GSM4643733_E12.5ovary_GTGCATAAGGGCTTGA-Niu2020	preGC_I	0.432596	0.321646	0.0397999	0.0870735	0.118885
GSM4643733_E12.5ovary_GTGCATAAGTGGTAAT-Niu2020	early_supporting	0.0016599	0.00562112	0.0573013	0.918951	0.0164671
GSM4643733_E12.5ovary_GTGCATAGTACAGTTC-Niu2020	early_supporting	0.0769627	0.302393	0.189892	0.120118	0.310634
GSM4643733_E12.5ovary_GTGCATATCCTGTACC-Niu2020	CoelEpi_Lhx9	0.660737	0.23149	0.0288587	0.0422028	0.0367114
GSM4643733_E12.5ovary_GTGCATATCTTCGAGA-Niu2020	CoelEpi_Lhx9	0.363438	0.0967535	0.198121	0.293763	0.0479235
GSM4643733_E12.5ovary_GTGCGGTCAGCTGTGC-Niu2020	early_supporting	0.158185	0.062259	0.295777	0.269373	0.214406
GSM4643733_E12.5ovary_GTGCGGTGTATCAGTC-Niu2020	early_supporting	0.137447	0.236519	0.0352448	0.227105	0.363685
GSM4643733_E12.5ovary_GTGCGGTGTCATGCCG-Niu2020	preGC_I	0.217674	0.686061	0.0100123	0.0121077	0.0741446
GSM4643733_E12.5ovary_GTGCGGTGTGCTAGCC-Niu2020	early_supporting	0.290237	0.297062	0.0172306	0.203339	0.192132
GSM4643733_E12.5ovary_GTGCTTCAGTAGCGGT-Niu2020	CoelEpi_Lhx9	0.0551784	0.024114	0.705521	0.203771	0.011415
GSM4643733_E12.5ovary_GTGCTTCGTCTTGCGG-Niu2020	CoelEpi_Lhx9	0.423205	0.0493713	0.310572	0.19307	0.0237824
GSM4643733_E12.5ovary_GTGCTTCTCAGAGGTG-Niu2020	early_supporting	0.132751	0.275146	0.0740994	0.228322	0.289682
GSM4643733_E12.5ovary_GTGGGTCGTAAAGGAG-Niu2020	preGC_I	0.395111	0.299866	0.0631077	0.14496	0.0969558
GSM4643733_E12.5ovary_GTGGGTCGTTTCCACC-Niu2020	preGC_I	0.51773	0.231657	0.0310919	0.143561	0.0759592
GSM4643733_E12.5ovary_GTGTGCGGTCTGCAAT-Niu2020	preGC_I	0.18661	0.783836	0.0165982	0.00943055	0.00352584
GSM4643733_E12.5ovary_GTGTGCGTCGACGGAA-Niu2020	CoelEpi_Lhx9	0.182836	0.0900245	0.308831	0.353781	0.0645277
GSM4643733_E12.5ovary_GTGTTAGCAAGGTTTC-Niu2020	CoelEpi_Lhx9	0.991646	0.00642877	0.00110649	0.000282655	0.000536408
GSM4643733_E12.5ovary_GTGTTAGCACCACCAG-Niu2020	preGC_I	0.128093	0.241384	0.0475359	0.0749771	0.50801
GSM4643733_E12.5ovary_GTGTTAGGTACATGTC-Niu2020	early_supporting	0.225027	0.534384	0.0200175	0.103859	0.116713
GSM4643733_E12.5ovary_GTTAAGCAGGGTATCG-Niu2020	CoelEpi_Lhx9	0.762378	0.104852	0.029135	0.0338913	0.069744
GSM4643733_E12.5ovary_GTTAAGCTCCAAACAC-Niu2020	preGC_I	0.393734	0.129098	0.0366493	0.101849	0.33867
GSM4643733_E12.5ovary_GTTACAGAGGCTCTTA-Niu2020	early_supporting	0.300407	0.0907193	0.0464774	0.430741	0.131655
GSM4643733_E12.5ovary_GTTACAGGTGTTTGTG-Niu2020	early_supporting	0.146585	0.429492	0.0498289	0.0723179	0.301776
GSM4643733_E12.5ovary_GTTACAGTCATTGCGA-Niu2020	early_supporting	0.169813	0.60061	0.00753664	0.0141979	0.207843
GSM4643733_E12.5ovary_GTTCATTAGCGTCTAT-Niu2020	early_supporting	0.0218835	0.0731019	0.0104323	0.0367344	0.857848
GSM4643733_E12.5ovary_GTTCATTCATGATCCA-Niu2020	early_supporting	0.837908	0.131481	0.00355747	0.00934026	0.0177134
GSM4643733_E12.5ovary_GTTCATTTCCCAACGG-Niu2020	early_supporting	0.41734	0.35919	0.0924847	0.0699706	0.0610142
GSM4643733_E12.5ovary_GTTCATTTCTTTAGGG-Niu2020	early_supporting	0.191929	0.245281	0.0965343	0.247296	0.21896
GSM4643733_E12.5ovary_GTTCGGGAGGGAACGG-Niu2020	early_supporting	0.0326587	0.573309	0.0200885	0.0786999	0.295244
GSM4643733_E12.5ovary_GTTCGGGCACGAAGCA-Niu2020	early_supporting	0.401768	0.379905	0.0221013	0.0787422	0.117483
GSM4643733_E12.5ovary_GTTCGGGGTCATGCCG-Niu2020	preGC_I	0.375336	0.155352	0.128472	0.147378	0.193462
GSM4643733_E12.5ovary_GTTCGGGTCGCGGATC-Niu2020	early_supporting	0.265438	0.281593	0.0206818	0.203967	0.22832
GSM4643733_E12.5ovary_GTTCTCGAGAAAGTGG-Niu2020	early_supporting	0.73852	0.120541	0.00956121	0.049778	0.0815998
GSM4643733_E12.5ovary_GTTCTCGAGAATCTCC-Niu2020	preGC_I	0.132723	0.178352	0.0474776	0.345287	0.29616
GSM4643733_E12.5ovary_GTTCTCGCAAGTTAAG-Niu2020	early_supporting	0.26295	0.133904	0.030114	0.407213	0.165819
GSM4643733_E12.5ovary_GTTCTCGCATTGGCGC-Niu2020	preGC_I	0.154279	0.425942	0.0895453	0.235283	0.0949502
GSM4643733_E12.5ovary_GTTTCTAGTCCGTGAC-Niu2020	preGC_I	0.157075	0.285626	0.0299251	0.283076	0.244298
GSM4643733_E12.5ovary_TAAACCGAGCTTATCG-Niu2020	CoelEpi_Lhx9	0.845291	0.0211216	0.0485865	0.0493018	0.0356986
GSM4643733_E12.5ovary_TAAACCGGTGGTTTCA-Niu2020	early_supporting	0.312035	0.225123	0.104194	0.284731	0.0739171
GSM4643733_E12.5ovary_TAAACCGGTGTTAAGA-Niu2020	early_supporting	0.320805	0.100487	0.206662	0.312107	0.059939
GSM4643733_E12.5ovary_TAAGAGAAGTACGTTC-Niu2020	early_supporting	0.286006	0.527116	0.00503093	0.0295426	0.152304
GSM4643733_E12.5ovary_TAAGAGAGTTACCGAT-Niu2020	CoelEpi_Lhx9	0.365382	0.0305655	0.0482545	0.472266	0.0835317
GSM4643733_E12.5ovary_TAAGCGTGTTCACCTC-Niu2020	CoelEpi_Lhx9	0.955963	0.0137675	0.0189797	0.00946523	0.00182487
GSM4643733_E12.5ovary_TAAGCGTTCGGAAACG-Niu2020	preGC_I	0.209569	0.732051	0.00473473	0.00810904	0.0455356
GSM4643733_E12.5ovary_TAAGTGCAGGAGTACC-Niu2020	early_supporting	0.304826	0.529292	0.0722363	0.0453292	0.0483163
GSM4643733_E12.5ovary_TAAGTGCCATAGTAAG-Niu2020	early_supporting	0.0279869	0.95694	0.00341996	0.00226278	0.00938999
GSM4643733_E12.5ovary_TAAGTGCTCCACGACG-Niu2020	CoelEpi_Lhx9	0.864651	0.064182	0.0411527	0.0229783	0.00703618
GSM4643733_E12.5ovary_TACACGAAGAATGTTG-Niu2020	preGC_II	0.650419	0.276524	0.00352743	0.0220259	0.0475042
GSM4643733_E12.5ovary_TACACGAAGAGTAAGG-Niu2020	preGC_I	0.069502	0.0790217	0.0278393	0.120108	0.703529
GSM4643733_E12.5ovary_TACACGAAGATGCCTT-Niu2020	CoelEpi_Lhx9	0.477765	0.171962	0.0767988	0.187691	0.0857829
GSM4643733_E12.5ovary_TACACGAAGGCCCTTG-Niu2020	early_supporting	0.0498632	0.166037	0.0434941	0.565668	0.174938
GSM4643733_E12.5ovary_TACACGACACGTGAGA-Niu2020	CoelEpi_Lhx9	0.0293651	0.100322	0.0404078	0.176546	0.653359
GSM4643733_E12.5ovary_TACACGAGTCCGACGT-Niu2020	early_supporting	0.317578	0.334676	0.0212957	0.0900126	0.236438
GSM4643733_E12.5ovary_TACAGTGGTGGCTCCA-Niu2020	preGC_I	0.353077	0.367089	0.0735858	0.13652	0.0697282
GSM4643733_E12.5ovary_TACAGTGTCCATGAAC-Niu2020	CoelEpi_Lhx9	0.306636	0.107566	0.041486	0.42371	0.120603
GSM4643733_E12.5ovary_TACAGTGTCTGCCCTA-Niu2020	preGC_I	0.0943679	0.410476	0.0185038	0.180523	0.296129
GSM4643733_E12.5ovary_TACCTATCACTTGGAT-Niu2020	early_supporting	0.224814	0.0603941	0.0295903	0.208059	0.477143
GSM4643733_E12.5ovary_TACCTATCATGCCTTC-Niu2020	early_supporting	0.0842858	0.117093	0.0443002	0.585038	0.169283
GSM4643733_E12.5ovary_TACCTATTCTGATTCT-Niu2020	CoelEpi_Lhx9	0.0954902	0.185575	0.0204013	0.167926	0.530608
GSM4643733_E12.5ovary_TACCTTACACCTCGTT-Niu2020	early_supporting	0.128196	0.149659	0.364314	0.18473	0.1731
GSM4643733_E12.5ovary_TACCTTACAGACGTAG-Niu2020	CoelEpi_Lhx9	0.459818	0.471264	0.0118516	0.00912874	0.0479375
GSM4643733_E12.5ovary_TACGGGCAGGACAGAA-Niu2020	early_supporting	0.0825919	0.47749	0.153117	0.151082	0.135719
GSM4643733_E12.5ovary_TACGGGCAGTTGAGAT-Niu2020	CoelEpi_Lhx9	0.936677	0.0228395	0.0201135	0.0153267	0.00504352
GSM4643733_E12.5ovary_TACGGGCCAGCTCGCA-Niu2020	preGC_II	0.780474	0.0940949	0.0438752	0.0671346	0.0144211
GSM4643733_E12.5ovary_TACGGGCGTCATTAGC-Niu2020	CoelEpi_Lhx9	0.263472	0.00667276	0.411236	0.301972	0.0166482
GSM4643733_E12.5ovary_TACGGTACAGATCCAT-Niu2020	early_supporting	0.219257	0.129287	0.0544091	0.353539	0.243508
GSM4643733_E12.5ovary_TACGGTAGTGTCCTCT-Niu2020	preGC_I	0.194108	0.495736	0.0904452	0.152253	0.0674565
GSM4643733_E12.5ovary_TACTCATGTAAAGTCA-Niu2020	preGC_I	0.0712998	0.315564	0.014324	0.213928	0.384884
GSM4643733_E12.5ovary_TACTCATGTGGACGAT-Niu2020	early_supporting	0.344865	0.185768	0.057612	0.15385	0.257905
GSM4643733_E12.5ovary_TACTCGCAGAAACCAT-Niu2020	early_supporting	0.204817	0.0979422	0.141334	0.319111	0.236796
GSM4643733_E12.5ovary_TACTCGCAGTATCGAA-Niu2020	preGC_I	0.0440765	0.0666344	0.0247693	0.651477	0.213043
GSM4643733_E12.5ovary_TACTCGCTCTCTGAGA-Niu2020	preGC_I	0.685309	0.188271	0.00194898	0.0344623	0.0900091
GSM4643733_E12.5ovary_TACTTACCAAACTGCT-Niu2020	preGC_I	0.0652608	0.11592	0.363383	0.39448	0.0609563
GSM4643733_E12.5ovary_TACTTACGTCTCAACA-Niu2020	early_supporting	0.186768	0.084142	0.0162951	0.119678	0.593117
GSM4643733_E12.5ovary_TACTTACTCCGCAGTG-Niu2020	CoelEpi_Lhx9	0.544688	0.0552465	0.249272	0.131031	0.0197619
GSM4643733_E12.5ovary_TACTTGTAGCACAGGT-Niu2020	CoelEpi_Lhx9	0.362276	0.164731	0.0724695	0.344232	0.0562912
GSM4643733_E12.5ovary_TACTTGTAGTGACTCT-Niu2020	early_supporting	0.521628	0.273927	0.0718655	0.0563136	0.0762655
GSM4643733_E12.5ovary_TACTTGTCAATAGAGT-Niu2020	CoelEpi_Lhx9	0.634389	0.27738	0.00200497	0.00424734	0.0819783
GSM4643733_E12.5ovary_TACTTGTCAGCATGAG-Niu2020	early_supporting	0.425449	0.513276	0.00887421	0.026231	0.0261699
GSM4643733_E12.5ovary_TACTTGTGTCGAATCT-Niu2020	CoelEpi_Lhx9	0.227525	0.182238	0.19483	0.342933	0.0524734
GSM4643733_E12.5ovary_TACTTGTGTCTAGGTT-Niu2020	CoelEpi_Lhx9	0.859551	0.0569314	0.031109	0.0318903	0.0205182
GSM4643733_E12.5ovary_TACTTGTGTTGATTCG-Niu2020	early_supporting	0.121678	0.675454	0.00731669	0.0301812	0.16537
GSM4643733_E12.5ovary_TACTTGTTCCGAACGC-Niu2020	early_supporting	0.0505926	0.0404038	0.0136838	0.146368	0.748951
GSM4643733_E12.5ovary_TACTTGTTCGACGGAA-Niu2020	preGC_II	0.126372	0.147118	0.0312481	0.370924	0.324338
GSM4643733_E12.5ovary_TACTTGTTCGCAAACT-Niu2020	CoelEpi_Lhx9	0.196596	0.161364	0.188558	0.391311	0.0621704
GSM4643733_E12.5ovary_TACTTGTTCTATCGCC-Niu2020	CoelEpi_Lhx9	0.789188	0.108879	0.0177625	0.0259274	0.0582433
GSM4643733_E12.5ovary_TAGACCACAACACCCG-Niu2020	CoelEpi_Lhx9	0.918125	0.00947761	0.0245748	0.0114962	0.0363261
GSM4643733_E12.5ovary_TAGACCACAAGTTGTC-Niu2020	early_supporting	0.160079	0.429838	0.0440794	0.281244	0.0847595
GSM4643733_E12.5ovary_TAGACCACACTGTTAG-Niu2020	CoelEpi_Lhx9	0.301858	0.0113915	0.446154	0.207787	0.0328094
GSM4643733_E12.5ovary_TAGACCAGTAGCCTCG-Niu2020	early_supporting	0.0581821	0.896997	0.00017287	0.00559915	0.0390493
GSM4643733_E12.5ovary_TAGACCATCCGTCAAA-Niu2020	CoelEpi_Lhx9	0.61111	0.101257	0.0642092	0.0575269	0.165897
GSM4643733_E12.5ovary_TAGAGCTGTAGCTCCG-Niu2020	early_supporting	0.500132	0.0601135	0.120426	0.25273	0.0665983
GSM4643733_E12.5ovary_TAGCCGGCAAGGCTCC-Niu2020	early_supporting	0.067331	0.218495	0.0412609	0.323352	0.349561
GSM4643733_E12.5ovary_TAGCCGGCATACAGCT-Niu2020	preGC_I	0.228554	0.138787	0.0364529	0.519549	0.0766574
GSM4643733_E12.5ovary_TAGCCGGGTCTAGAGG-Niu2020	early_supporting	0.161463	0.104511	0.0123272	0.231552	0.490147
GSM4643733_E12.5ovary_TAGCCGGTCCTTTACA-Niu2020	early_supporting	0.254801	0.436358	0.0106851	0.0272011	0.270955
GSM4643733_E12.5ovary_TAGCCGGTCTGTACGA-Niu2020	CoelEpi_Lhx9	0.913501	0.00405249	0.0568553	0.00353347	0.0220579
GSM4643733_E12.5ovary_TAGGCATAGTCACGCC-Niu2020	early_supporting	0.205329	0.204338	0.154828	0.258711	0.176794
GSM4643733_E12.5ovary_TAGGCATCACAACGTT-Niu2020	early_supporting	0.0342945	0.481546	0.0108829	0.0606036	0.412673
GSM4643733_E12.5ovary_TAGGCATGTTCGCTAA-Niu2020	preGC_II	0.143062	0.146542	0.0850339	0.185462	0.439901
GSM4643733_E12.5ovary_TAGTGGTGTGCAACGA-Niu2020	preGC_I	0.0465581	0.639418	0.01561	0.0435029	0.254911
GSM4643733_E12.5ovary_TAGTGGTTCCTCATTA-Niu2020	early_supporting	0.715604	0.129593	0.0163101	0.0645139	0.073979
GSM4643733_E12.5ovary_TAGTTGGTCAATACCG-Niu2020	CoelEpi_Lhx9	0.321244	0.0627567	0.149951	0.305181	0.160868
GSM4643733_E12.5ovary_TAGTTGGTCCTTGACC-Niu2020	early_supporting	0.058881	0.189149	0.0473673	0.313821	0.390781
GSM4643733_E12.5ovary_TATCAGGCAGGATTGG-Niu2020	CoelEpi_Lhx9	0.205008	0.766203	0.00541163	0.0085689	0.0148087
GSM4643733_E12.5ovary_TATCAGGGTACTCAAC-Niu2020	CoelEpi_Lhx9	0.44972	0.110757	0.0624515	0.220731	0.156342
GSM4643733_E12.5ovary_TATCTCAAGAGTACAT-Niu2020	early_supporting	0.12131	0.526044	0.0307839	0.051518	0.270344
GSM4643733_E12.5ovary_TATCTCATCTCGCTTG-Niu2020	preGC_I	0.24452	0.0461652	0.250553	0.311174	0.147588
GSM4643733_E12.5ovary_TATGCCCAGGGTCTCC-Niu2020	early_supporting	0.0885682	0.0492956	0.0277249	0.225728	0.608683
GSM4643733_E12.5ovary_TATGCCCCAGAGCCAA-Niu2020	early_supporting	0.341999	0.113806	0.0146822	0.2474	0.282113
GSM4643733_E12.5ovary_TATGCCCGTTAGTGGG-Niu2020	CoelEpi_Lhx9	0.998658	0.000205917	0.000587477	0.000326874	0.000221623
GSM4643733_E12.5ovary_TATTACCAGATGTGTA-Niu2020	early_supporting	0.125894	0.0415832	0.0662327	0.17443	0.59186
GSM4643733_E12.5ovary_TATTACCGTCCTCTTG-Niu2020	CoelEpi_Lhx9	0.411348	0.0597919	0.291256	0.129719	0.107886
GSM4643733_E12.5ovary_TATTACCGTCTGATCA-Niu2020	preGC_I	0.0911992	0.732656	0.0330484	0.0781653	0.0649311
GSM4643733_E12.5ovary_TATTACCTCCCACTTG-Niu2020	CoelEpi_Lhx9	0.167859	0.100211	0.373318	0.298925	0.0596879
GSM4643733_E12.5ovary_TCAACGAAGTAGGCCA-Niu2020	early_supporting	0.269868	0.590653	0.0190279	0.0547391	0.065712
GSM4643733_E12.5ovary_TCAACGACATCCGGGT-Niu2020	CoelEpi_Lhx9	0.624708	0.248994	0.0176493	0.0497794	0.0588699
GSM4643733_E12.5ovary_TCAACGAGTCCTAGCG-Niu2020	early_supporting	0.214881	0.116326	0.0936554	0.373568	0.201569
GSM4643733_E12.5ovary_TCAACGAGTGTTTGGT-Niu2020	early_supporting	0.550118	0.414866	0.00865818	0.00293239	0.0234255
GSM4643733_E12.5ovary_TCAACGATCCGCGGTA-Niu2020	early_supporting	0.0675848	0.884626	0.00165934	0.00658264	0.0395472
GSM4643733_E12.5ovary_TCAACGATCTTGTCAT-Niu2020	CoelEpi_Lhx9	0.753006	0.10864	0.0145103	0.01432	0.109524
GSM4643733_E12.5ovary_TCAATCTAGCTAAACA-Niu2020	CoelEpi_Lhx9	0.532184	0.151194	0.0156103	0.0263356	0.274676
GSM4643733_E12.5ovary_TCAATCTCAGACGTAG-Niu2020	early_supporting	0.345749	0.396902	0.0159428	0.0347126	0.206694
GSM4643733_E12.5ovary_TCAATCTGTCGAGATG-Niu2020	CoelEpi_Lhx9	0.72471	0.11365	0.0903863	0.0551277	0.016127
GSM4643733_E12.5ovary_TCAATCTGTTCGAATC-Niu2020	preGC_I	0.0653649	0.846097	0.0271407	0.0211935	0.040204
GSM4643733_E12.5ovary_TCACAAGAGATCCCGC-Niu2020	early_supporting	0.0390559	0.48225	0.0191903	0.0372806	0.422224
GSM4643733_E12.5ovary_TCACAAGAGGCGTACA-Niu2020	preGC_I	0.0501079	0.141803	0.21655	0.377108	0.214431
GSM4643733_E12.5ovary_TCACAAGTCATTGCGA-Niu2020	preGC_II	0.0358397	0.15109	0.0671248	0.0858302	0.660115
GSM4643733_E12.5ovary_TCACAAGTCGGTGTTA-Niu2020	early_supporting	0.2153	0.237208	0.0703646	0.154192	0.322935
GSM4643733_E12.5ovary_TCACAAGTCTCGAGTA-Niu2020	early_supporting	0.247039	0.255907	0.0497638	0.0911767	0.356114
GSM4643733_E12.5ovary_TCACGAAAGACCACGA-Niu2020	preGC_I	0.156838	0.025692	0.546129	0.257831	0.0135107
GSM4643733_E12.5ovary_TCACGAACACTGTCGG-Niu2020	preGC_I	0.656154	0.172068	0.0617642	0.0934355	0.0165781
GSM4643733_E12.5ovary_TCACGAAGTCAAGCGA-Niu2020	early_supporting	0.206396	0.556796	0.0289381	0.0504413	0.157429
GSM4643733_E12.5ovary_TCACGAATCACGACTA-Niu2020	early_supporting	0.139396	0.249767	0.0263125	0.180316	0.404209
GSM4643733_E12.5ovary_TCACGAATCGTCTGAA-Niu2020	CoelEpi_Lhx9	0.244518	0.0533889	0.171236	0.517565	0.0132924
GSM4643733_E12.5ovary_TCAGATGAGAATCTCC-Niu2020	preGC_I	0.439097	0.294574	0.0848403	0.0955929	0.0858955
GSM4643733_E12.5ovary_TCAGATGAGGACCACA-Niu2020	early_supporting	0.0484136	0.756988	0.00178039	0.0180096	0.174808
GSM4643733_E12.5ovary_TCAGATGCACGACGAA-Niu2020	early_supporting	0.131254	0.16085	0.0708191	0.271262	0.365815
GSM4643733_E12.5ovary_TCAGATGGTGAGGGTT-Niu2020	CoelEpi_Lhx9	0.608613	0.201215	0.0750392	0.0581457	0.0569869
GSM4643733_E12.5ovary_TCAGCAAAGGGCTTCC-Niu2020	CoelEpi_Lhx9	0.421447	0.33175	0.00684948	0.0148832	0.225071
GSM4643733_E12.5ovary_TCAGCAAGTAAGTTCC-Niu2020	early_supporting	0.293916	0.473016	0.0770681	0.090144	0.0658566
GSM4643733_E12.5ovary_TCAGCTCAGGAATGGA-Niu2020	preGC_I	0.0869261	0.144908	0.177393	0.216693	0.374079
GSM4643733_E12.5ovary_TCAGCTCGTATGAAAC-Niu2020	CoelEpi_Lhx9	0.722448	0.267234	0.00254659	0.00162381	0.0061479
GSM4643733_E12.5ovary_TCAGCTCGTGCACTTA-Niu2020	early_supporting	0.128303	0.432877	0.0684218	0.179483	0.190916
GSM4643733_E12.5ovary_TCAGCTCTCGTCTGAA-Niu2020	preGC_I	0.330701	0.154959	0.0593681	0.221638	0.233334
GSM4643733_E12.5ovary_TCAGGATAGAAGGACA-Niu2020	early_supporting	0.838174	0.0621286	0.00944052	0.0367153	0.053542
GSM4643733_E12.5ovary_TCAGGATAGAGGGATA-Niu2020	preGC_I	0.0922483	0.0517713	0.359851	0.265206	0.230923
GSM4643733_E12.5ovary_TCAGGATCACGTGAGA-Niu2020	preGC_I	0.091158	0.141381	0.0769362	0.300172	0.390353
GSM4643733_E12.5ovary_TCAGGATGTGAGGGAG-Niu2020	early_supporting	0.260528	0.388905	0.0147885	0.0650836	0.270694
GSM4643733_E12.5ovary_TCAGGATGTTAAAGAC-Niu2020	CoelEpi_Lhx9	0.541159	0.0211453	0.181062	0.147758	0.108875
GSM4643733_E12.5ovary_TCAGGATTCCCTAATT-Niu2020	early_supporting	0.0518446	0.624533	0.0309177	0.213277	0.079427
GSM4643733_E12.5ovary_TCAGGATTCCCTTGCA-Niu2020	CoelEpi_Lhx9	0.0237096	0.00558254	0.109929	0.835252	0.025527
GSM4643733_E12.5ovary_TCAGGTAAGACGCTTT-Niu2020	CoelEpi_Lhx9	0.112005	0.862862	0.00693102	0.00312652	0.0150754
GSM4643733_E12.5ovary_TCAGGTAAGTAACCCT-Niu2020	CoelEpi_Lhx9	0.248389	0.704373	0.0182585	0.0202091	0.00877042
GSM4643733_E12.5ovary_TCAGGTACATCACCCT-Niu2020	preGC_I	0.124766	0.401905	0.06251	0.110977	0.299842
GSM4643733_E12.5ovary_TCAGGTAGTTGAACTC-Niu2020	early_supporting	0.236539	0.225556	0.0368327	0.285933	0.215139
GSM4643733_E12.5ovary_TCAGGTAGTTGCTCCT-Niu2020	CoelEpi_Lhx9	0.851227	0.110838	0.0167957	0.0121799	0.00895909
GSM4643733_E12.5ovary_TCATTACAGAAGAAGC-Niu2020	early_supporting	0.0104429	0.124262	0.0278358	0.125869	0.71159
GSM4643733_E12.5ovary_TCATTACGTTAGGGTG-Niu2020	early_supporting	0.10502	0.23615	0.0119848	0.184244	0.462601
GSM4643733_E12.5ovary_TCATTTGCAGACACTT-Niu2020	CoelEpi_Lhx9	0.855283	0.0263566	0.0358894	0.0648621	0.0176085
GSM4643733_E12.5ovary_TCATTTGCATACGCCG-Niu2020	early_supporting	0.0162849	0.0350265	0.0109648	0.721275	0.216449
GSM4643733_E12.5ovary_TCATTTGGTCTTGCGG-Niu2020	preGC_I	0.0220661	0.0313233	0.122592	0.72538	0.098639
GSM4643733_E12.5ovary_TCATTTGGTCTTTCAT-Niu2020	preGC_I	0.127273	0.0551953	0.0570157	0.731069	0.0294466
GSM4643733_E12.5ovary_TCATTTGGTTAGGGTG-Niu2020	preGC_I	0.167271	0.133562	0.132559	0.466288	0.10032
GSM4643733_E12.5ovary_TCATTTGTCATCGATG-Niu2020	early_supporting	0.665078	0.115561	0.0403344	0.0559971	0.123029
GSM4643733_E12.5ovary_TCCACACAGTCACGCC-Niu2020	early_supporting	0.595655	0.357992	0.00204166	0.00630585	0.0380053
GSM4643733_E12.5ovary_TCCACACTCGGAATCT-Niu2020	early_supporting	0.181635	0.386261	0.0940967	0.12692	0.211088
GSM4643733_E12.5ovary_TCCCGATAGCGTGAGT-Niu2020	preGC_I	0.116863	0.643721	0.0162902	0.0919209	0.131205
GSM4643733_E12.5ovary_TCCCGATAGGTGACCA-Niu2020	early_supporting	0.102356	0.224441	0.0150133	0.0765312	0.581658
GSM4643733_E12.5ovary_TCCCGATCAGCAGTTT-Niu2020	CoelEpi_Lhx9	0.928193	0.0248769	0.0208813	0.0143881	0.0116609
GSM4643733_E12.5ovary_TCCCGATGTCACCCAG-Niu2020	CoelEpi_Lhx9	0.473064	0.154446	0.106235	0.187506	0.0787497
GSM4643733_E12.5ovary_TCCCGATGTCCTCCAT-Niu2020	early_supporting	0.934619	0.0339021	0.0199971	0.00536745	0.00611396
GSM4643733_E12.5ovary_TCCCGATGTGCCTGGT-Niu2020	early_supporting	0.0834325	0.128063	0.104738	0.294508	0.389258
GSM4643733_E12.5ovary_TCGAGGCAGTCCAGGA-Niu2020	early_supporting	0.125228	0.194902	0.0463845	0.0828546	0.550631
GSM4643733_E12.5ovary_TCGCGAGAGTGAACGC-Niu2020	early_supporting	0.0476399	0.463924	0.0199426	0.0559646	0.412529
GSM4643733_E12.5ovary_TCGCGAGCACACCGCA-Niu2020	preGC_I	0.0496725	0.302857	0.0914686	0.319515	0.236487
GSM4643733_E12.5ovary_TCGCGAGCATACTACG-Niu2020	CoelEpi_Lhx9	0.0906909	0.564122	0.0176796	0.240947	0.0865611
GSM4643733_E12.5ovary_TCGCGAGTCAGGCGAA-Niu2020	preGC_I	0.188558	0.136306	0.0696501	0.349427	0.256059
GSM4643733_E12.5ovary_TCGCGAGTCGAGCCCA-Niu2020	CoelEpi_Lhx9	0.244874	0.45061	0.00585547	0.0101786	0.288482
GSM4643733_E12.5ovary_TCGCGTTAGAAGGGTA-Niu2020	CoelEpi_Lhx9	0.0130282	0.103548	0.0206451	0.83292	0.0298581
GSM4643733_E12.5ovary_TCGCGTTGTCATACTG-Niu2020	CoelEpi_Lhx9	0.395319	0.0189905	0.393907	0.175069	0.0167139
GSM4643733_E12.5ovary_TCGCGTTGTGGTGTAG-Niu2020	preGC_I	0.0192899	0.215947	0.0411607	0.49268	0.230922
GSM4643733_E12.5ovary_TCGCGTTGTTGTCGCG-Niu2020	preGC_I	0.0900754	0.0419967	0.114365	0.458428	0.295135
GSM4643733_E12.5ovary_TCGCGTTTCAGTGTTG-Niu2020	preGC_I	0.0551798	0.0135074	0.235404	0.680559	0.0153502
GSM4643733_E12.5ovary_TCGCGTTTCCGCATCT-Niu2020	preGC_I	0.014879	0.0662328	0.102442	0.66715	0.149296
GSM4643733_E12.5ovary_TCGGGACAGTGGTCCC-Niu2020	preGC_I	0.0812646	0.0738598	0.0336175	0.179647	0.631611
GSM4643733_E12.5ovary_TCGGGACGTGTAACGG-Niu2020	preGC_I	0.00249796	0.00521819	0.174044	0.780893	0.0373463
GSM4643733_E12.5ovary_TCGGGACTCTTGCCGT-Niu2020	preGC_I	0.202985	0.279209	0.0203476	0.0894853	0.407973
GSM4643733_E12.5ovary_TCGGTAAAGGCTAGCA-Niu2020	early_supporting	0.0817412	0.454415	0.00833282	0.169845	0.285665
GSM4643733_E12.5ovary_TCGGTAACAGTCAGCC-Niu2020	CoelEpi_Lhx9	0.606599	0.12631	0.175782	0.0806933	0.0106148
GSM4643733_E12.5ovary_TCGGTAAGTCTTCTCG-Niu2020	early_supporting	0.0725363	0.549892	0.0444707	0.172791	0.160311
GSM4643733_E12.5ovary_TCGGTAATCTCTAAGG-Niu2020	CoelEpi_Lhx9	0.430839	0.395389	0.0627794	0.074582	0.0364112
GSM4643733_E12.5ovary_TCGTACCCAAACCCAT-Niu2020	CoelEpi_Lhx9	0.220138	0.00200916	0.372349	0.404251	0.00125292
GSM4643733_E12.5ovary_TCGTACCCAGATGGGT-Niu2020	early_supporting	0.0217941	0.103786	0.0486121	0.301303	0.524505
GSM4643733_E12.5ovary_TCGTACCCAGGCGATA-Niu2020	CoelEpi_Lhx9	0.0608989	0.0147748	0.501128	0.344364	0.0788337
GSM4643733_E12.5ovary_TCGTACCTCAAGAAGT-Niu2020	early_supporting	0.0604911	0.146375	0.116141	0.267945	0.409048
GSM4643733_E12.5ovary_TCGTAGAAGGGTGTTG-Niu2020	preGC_I	0.0592637	0.0121498	0.0562853	0.824434	0.0478672
GSM4643733_E12.5ovary_TCGTAGAGTCCAGTGC-Niu2020	preGC_I	0.685412	0.0978028	0.0842452	0.0692013	0.0633391
GSM4643733_E12.5ovary_TCGTAGAGTGCGAAAC-Niu2020	early_supporting	0.128251	0.137634	0.00926664	0.237516	0.487332
GSM4643733_E12.5ovary_TCGTAGATCCGTACAA-Niu2020	preGC_I	0.356752	0.607836	0.00544256	0.00671234	0.0232572
GSM4643733_E12.5ovary_TCTATTGTCCCTTGTG-Niu2020	preGC_I	0.427319	0.344728	0.0451623	0.132134	0.0506567
GSM4643733_E12.5ovary_TCTCATAAGAGTGAGA-Niu2020	early_supporting	0.0467719	0.0440677	0.00745501	0.2229	0.678806
GSM4643733_E12.5ovary_TCTCTAAGTCGTGGCT-Niu2020	early_supporting	0.00757168	0.209881	0.00549908	0.0651147	0.711934
GSM4643733_E12.5ovary_TCTCTAATCGGACAAG-Niu2020	preGC_I	0.299759	0.596679	0.0213268	0.0396672	0.0425674
GSM4643733_E12.5ovary_TCTCTAATCTTGACGA-Niu2020	early_supporting	0.00884406	0.0129507	0.00296509	0.014142	0.961098
GSM4643733_E12.5ovary_TCTGAGAAGGCCCTCA-Niu2020	CoelEpi_Lhx9	0.731974	0.151228	0.0695804	0.0337906	0.0134264
GSM4643733_E12.5ovary_TCTGGAAAGGTAAACT-Niu2020	preGC_I	0.201644	0.398932	0.0758201	0.213693	0.109911
GSM4643733_E12.5ovary_TCTGGAATCCACTCCA-Niu2020	early_supporting	0.0580078	0.0217703	0.0820433	0.813638	0.024541
GSM4643733_E12.5ovary_TCTTCGGAGATGGCGT-Niu2020	early_supporting	0.0146545	0.11072	0.0191615	0.0619658	0.793499
GSM4643733_E12.5ovary_TCTTCGGCACATGGGA-Niu2020	CoelEpi_Lhx9	0.604127	0.118926	0.0433448	0.0845481	0.149054
GSM4643733_E12.5ovary_TCTTCGGGTAAATACG-Niu2020	OSE	0.212798	0.235633	0.0341855	0.117546	0.399837
GSM4643733_E12.5ovary_TCTTCGGGTAAGTGGC-Niu2020	early_supporting	0.0508431	0.0618742	0.159238	0.71114	0.0169044
GSM4643733_E12.5ovary_TCTTCGGGTAGTACCT-Niu2020	early_supporting	0.204322	0.138545	0.166861	0.200488	0.289785
GSM4643733_E12.5ovary_TCTTCGGGTTCCAACA-Niu2020	preGC_I	0.000619122	0.00113266	0.036508	0.95481	0.00693057
GSM4643733_E12.5ovary_TCTTTCCCAACTTGAC-Niu2020	early_supporting	0.677754	0.0696526	0.0260125	0.152796	0.0737844
GSM4643733_E12.5ovary_TCTTTCCGTCGACTGC-Niu2020	preGC_I	0.130263	0.106607	0.0717728	0.495354	0.196004
GSM4643733_E12.5ovary_TCTTTCCTCCATTCTA-Niu2020	preGC_I	0.108722	0.427914	0.0113652	0.0458845	0.406114
GSM4643733_E12.5ovary_TGAAAGAAGGCATTGG-Niu2020	preGC_I	0.0644163	0.04781	0.0425225	0.662664	0.182587
GSM4643733_E12.5ovary_TGAAAGAGTCCAGTAT-Niu2020	preGC_I	0.0106317	0.0169995	0.0444177	0.70989	0.218061
GSM4643733_E12.5ovary_TGAAAGATCGTAGGAG-Niu2020	early_supporting	0.478265	0.383434	0.00305329	0.0267432	0.108504
GSM4643733_E12.5ovary_TGAAAGATCTGCTGCT-Niu2020	early_supporting	0.0253989	0.107781	0.0102819	0.138624	0.717915
GSM4643733_E12.5ovary_TGACAACAGGTCGGAT-Niu2020	CoelEpi_Lhx9	0.934126	0.0484958	0.012559	0.00179969	0.00301989
GSM4643733_E12.5ovary_TGACAACCAAGAAGAG-Niu2020	CoelEpi_Lhx9	0.145126	0.666936	0.0260233	0.0282475	0.133667
GSM4643733_E12.5ovary_TGACAACCAGTCGATT-Niu2020	preGC_I	0.19206	0.274923	0.0846132	0.161691	0.286712
GSM4643733_E12.5ovary_TGACAACTCCGCATCT-Niu2020	CoelEpi_Lhx9	0.10574	0.512047	0.173999	0.0729781	0.135235
GSM4643733_E12.5ovary_TGACGGCAGACGCACA-Niu2020	preGC_I	0.122462	0.070957	0.140797	0.648606	0.0171774
GSM4643733_E12.5ovary_TGACGGCAGTCGTTTG-Niu2020	early_supporting	0.402767	0.304188	0.00894363	0.052872	0.231229
GSM4643733_E12.5ovary_TGACGGCCAGTCCTTC-Niu2020	preGC_II	0.327896	0.0594678	0.0548787	0.28603	0.271728
GSM4643733_E12.5ovary_TGACGGCGTTCGGCAC-Niu2020	preGC_I	0.0558411	0.128692	0.0992396	0.302763	0.413464
GSM4643733_E12.5ovary_TGACGGCTCTATCCCG-Niu2020	preGC_I	0.139689	0.145614	0.0776807	0.41017	0.226846
GSM4643733_E12.5ovary_TGACTAGCAAACTGCT-Niu2020	CoelEpi_Lhx9	0.620933	0.256779	0.00705385	0.0395437	0.0756906
GSM4643733_E12.5ovary_TGACTAGGTCCGACGT-Niu2020	preGC_I	0.0422475	0.0366432	0.0846003	0.123025	0.713484
GSM4643733_E12.5ovary_TGACTTTAGCGAGAAA-Niu2020	early_supporting	0.238863	0.230423	0.0817012	0.254756	0.194258
GSM4643733_E12.5ovary_TGACTTTCAAAGGCGT-Niu2020	early_supporting	0.351705	0.37348	0.0389793	0.0905372	0.145298
GSM4643733_E12.5ovary_TGACTTTGTAAACCTC-Niu2020	preGC_I	0.32809	0.509323	0.0618863	0.0535902	0.0471102
GSM4643733_E12.5ovary_TGACTTTGTAGGGACT-Niu2020	CoelEpi_Lhx9	0.59944	0.202337	0.0340443	0.0451073	0.119071
GSM4643733_E12.5ovary_TGACTTTGTGATAAAC-Niu2020	preGC_I	0.629594	0.180109	0.0329235	0.0638131	0.0935607
GSM4643733_E12.5ovary_TGAGAGGAGCCACGTC-Niu2020	early_supporting	0.240266	0.134681	0.0487819	0.387528	0.188742
GSM4643733_E12.5ovary_TGAGAGGTCTATCCTA-Niu2020	CoelEpi_Lhx9	0.321504	0.0335567	0.319218	0.271491	0.0542307
GSM4643733_E12.5ovary_TGAGCATCATGACATC-Niu2020	early_supporting	0.181282	0.44717	0.00744448	0.0719537	0.29215
GSM4643733_E12.5ovary_TGAGCATTCAGGCCCA-Niu2020	CoelEpi_Lhx9	0.11446	0.361714	0.00864977	0.0347248	0.480451
GSM4643733_E12.5ovary_TGAGCCGAGGGTGTGT-Niu2020	CoelEpi_Lhx9	0.357155	0.177724	0.108109	0.25333	0.103682
GSM4643733_E12.5ovary_TGAGCCGTCCTTTCTC-Niu2020	early_supporting	0.000437479	0.00039354	0.0557056	0.903778	0.039685
GSM4643733_E12.5ovary_TGAGCCGTCTAACTGG-Niu2020	early_supporting	0.10421	0.776264	0.00102871	0.0208798	0.0976179
GSM4643733_E12.5ovary_TGAGGGAAGGGCTTCC-Niu2020	early_supporting	0.11297	0.219999	0.0347385	0.253061	0.379232
GSM4643733_E12.5ovary_TGATTTCAGCTTTGGT-Niu2020	early_supporting	0.409614	0.356827	0.0393355	0.0713991	0.122825
GSM4643733_E12.5ovary_TGATTTCCAGGAATCG-Niu2020	CoelEpi_Lhx9	0.49107	0.4571	0.0108851	0.0171996	0.0237445
GSM4643733_E12.5ovary_TGATTTCGTTCTGGTA-Niu2020	preGC_I	0.326462	0.381529	0.0456806	0.0964975	0.149831
GSM4643733_E12.5ovary_TGCACCTAGAACTCGG-Niu2020	early_supporting	0.0435218	0.49023	0.0269194	0.162627	0.276701
GSM4643733_E12.5ovary_TGCACCTAGAGTAATC-Niu2020	early_supporting	0.112226	0.787452	0.000757522	0.00559482	0.0939704
GSM4643733_E12.5ovary_TGCACCTAGGCAAAGA-Niu2020	preGC_I	0.0275152	0.0162749	0.153304	0.730447	0.0724585
GSM4643733_E12.5ovary_TGCACCTCAAGTCTGT-Niu2020	early_supporting	0.0731875	0.288632	0.0266647	0.21369	0.397825
GSM4643733_E12.5ovary_TGCACCTCACTCAGGC-Niu2020	early_supporting	0.163703	0.222884	0.0091266	0.379986	0.2243
GSM4643733_E12.5ovary_TGCACCTCACTCTGTC-Niu2020	early_supporting	0.100033	0.490753	0.017628	0.0953319	0.296253
GSM4643733_E12.5ovary_TGCACCTTCTGTCCGT-Niu2020	CoelEpi_Lhx9	0.541495	0.0316508	0.371307	0.0240517	0.031495
GSM4643733_E12.5ovary_TGCCAAACAAACTGTC-Niu2020	CoelEpi_Lhx9	0.436538	0.0988444	0.13924	0.220063	0.105315
GSM4643733_E12.5ovary_TGCCAAAGTAGTAGTA-Niu2020	preGC_I	0.34638	0.454558	0.0367031	0.0374123	0.124947
GSM4643733_E12.5ovary_TGCCAAATCCGTACAA-Niu2020	preGC_I	0.0774353	0.104367	0.0256809	0.590688	0.201828
GSM4643733_E12.5ovary_TGCCCTAAGAAACGAG-Niu2020	early_supporting	0.128848	0.192019	0.0288928	0.250032	0.400209
GSM4643733_E12.5ovary_TGCCCTACACTGTGTA-Niu2020	early_supporting	0.0163556	0.00426016	0.726687	0.22988	0.0228173
GSM4643733_E12.5ovary_TGCCCTACATCAGTCA-Niu2020	preGC_I	0.173656	0.155256	0.088953	0.424531	0.157604
GSM4643733_E12.5ovary_TGCCCTAGTGCCTTGG-Niu2020	early_supporting	0.261076	0.43265	0.0295642	0.228665	0.0480451
GSM4643733_E12.5ovary_TGCCCTAGTGCTCTTC-Niu2020	preGC_I	0.208747	0.17689	0.186446	0.379597	0.0483199
GSM4643733_E12.5ovary_TGCCCTATCAGTTGAC-Niu2020	preGC_II	0.0144325	0.133813	0.183351	0.42898	0.239424
GSM4643733_E12.5ovary_TGCGCAGAGACACTAA-Niu2020	preGC_II	0.12817	0.224332	0.0769025	0.129825	0.440771
GSM4643733_E12.5ovary_TGCGCAGCAACGATCT-Niu2020	early_supporting	0.054563	0.101723	0.0362652	0.476196	0.331252
GSM4643733_E12.5ovary_TGCGCAGCATGCCACG-Niu2020	early_supporting	0.176093	0.569517	0.101702	0.0794845	0.0732042
GSM4643733_E12.5ovary_TGCGCAGGTCCGTTAA-Niu2020	early_supporting	0.0391124	0.58704	0.0914588	0.0747447	0.207644
GSM4643733_E12.5ovary_TGCGCAGTCCGAATGT-Niu2020	CoelEpi_Lhx9	0.143564	0.100818	0.00995276	0.0791807	0.666484
GSM4643733_E12.5ovary_TGCGGGTCATGTAAGA-Niu2020	preGC_I	0.0471223	0.309321	0.0742725	0.134011	0.435274
GSM4643733_E12.5ovary_TGCGGGTTCCAACCAA-Niu2020	CoelEpi_Lhx9	0.884904	0.00906965	0.0750396	0.0278087	0.003178
GSM4643733_E12.5ovary_TGCGGGTTCTGTTTGT-Niu2020	early_supporting	0.128075	0.506761	0.0314022	0.0546874	0.279075
GSM4643733_E12.5ovary_TGCGTGGCAACCGCCA-Niu2020	CoelEpi_Lhx9	0.944463	0.0538706	0.000591996	0.000663255	0.000411528
GSM4643733_E12.5ovary_TGCGTGGGTTCATGGT-Niu2020	early_supporting	0.864624	0.0183868	0.0520927	0.0491203	0.0157761
GSM4643733_E12.5ovary_TGCTACCAGTGTCCCG-Niu2020	CoelEpi_Lhx9	0.00735304	0.00181062	0.0257146	0.959105	0.00601668
GSM4643733_E12.5ovary_TGCTACCCAGCCTTTC-Niu2020	preGC_I	0.088212	0.419001	0.04884	0.204502	0.239445
GSM4643733_E12.5ovary_TGCTACCGTAGGCTGA-Niu2020	CoelEpi_Lhx9	0.840124	0.0766888	0.0150889	0.0623305	0.00576772
GSM4643733_E12.5ovary_TGCTACCTCGGTCTAA-Niu2020	early_supporting	0.100457	0.410306	0.0631001	0.220576	0.205561
GSM4643733_E12.5ovary_TGCTGCTAGGCGCTCT-Niu2020	preGC_I	0.198047	0.661949	0.023375	0.061709	0.0549201
GSM4643733_E12.5ovary_TGCTGCTCATCGTCGG-Niu2020	preGC_I	0.80999	0.0853288	0.00804695	0.0227847	0.0738498
GSM4643733_E12.5ovary_TGCTGCTGTCAAACTC-Niu2020	early_supporting	0.0601609	0.45052	0.02709	0.10734	0.35489
GSM4643733_E12.5ovary_TGCTGCTGTCCCGACA-Niu2020	early_supporting	0.489513	0.272203	0.0352661	0.113487	0.0895308
GSM4643733_E12.5ovary_TGCTGCTTCGGCTACG-Niu2020	CoelEpi_Lhx9	0.872408	0.0356131	0.0276318	0.0280745	0.0362731
GSM4643733_E12.5ovary_TGGACGCAGGGTGTTG-Niu2020	preGC_I	0.85296	0.125546	0.00440471	0.00320982	0.0138794
GSM4643733_E12.5ovary_TGGACGCAGTACGACG-Niu2020	preGC_I	0.231634	0.322179	0.0314468	0.28125	0.133489
GSM4643733_E12.5ovary_TGGACGCCAATAACGA-Niu2020	early_supporting	0.0945958	0.685706	0.049073	0.103777	0.066849
GSM4643733_E12.5ovary_TGGCCAGAGGGATCTG-Niu2020	CoelEpi_Lhx9	0.265716	0.673955	0.000736951	0.0029601	0.0566312
GSM4643733_E12.5ovary_TGGCCAGCAGCTGGCT-Niu2020	preGC_I	0.241282	0.361902	0.0113306	0.120233	0.265253
GSM4643733_E12.5ovary_TGGCGCAAGGAATTAC-Niu2020	preGC_II	0.268194	0.119024	0.285264	0.19289	0.134628
GSM4643733_E12.5ovary_TGGCGCAGTCAAACTC-Niu2020	CoelEpi_Lhx9	0.219304	0.0502588	0.303377	0.370667	0.0563929
GSM4643733_E12.5ovary_TGGCGCAGTGTTAAGA-Niu2020	early_supporting	0.0616422	0.167351	0.0351842	0.431029	0.304793
GSM4643733_E12.5ovary_TGGCGCATCATTCACT-Niu2020	preGC_I	0.463727	0.278492	0.048791	0.114637	0.0943526
GSM4643733_E12.5ovary_TGGCGCATCGAACGGA-Niu2020	CoelEpi_Lhx9	0.217504	0.100081	0.0569452	0.309295	0.316175
GSM4643733_E12.5ovary_TGGCGCATCTTACCGC-Niu2020	CoelEpi_Lhx9	0.687613	0.142805	0.0656563	0.0903249	0.0136007
GSM4643733_E12.5ovary_TGGCTGGGTAAGTGTA-Niu2020	early_supporting	0.867286	0.112855	0.00262808	0.00337689	0.0138547
GSM4643733_E12.5ovary_TGGGAAGAGGCTAGGT-Niu2020	CoelEpi_Lhx9	0.596615	0.0651787	0.100871	0.0387128	0.198622
GSM4643733_E12.5ovary_TGGGAAGGTGCCTTGG-Niu2020	preGC_I	0.0831548	0.0948513	0.126207	0.625831	0.0699564
GSM4643733_E12.5ovary_TGGTTAGAGATGCCAG-Niu2020	CoelEpi_Lhx9	0.600322	0.0150637	0.105788	0.271586	0.00724003
GSM4643733_E12.5ovary_TGGTTAGAGTCAATAG-Niu2020	CoelEpi_Lhx9	0.475107	0.057019	0.314966	0.102748	0.0501605
GSM4643733_E12.5ovary_TGGTTAGCAGACTCGC-Niu2020	CoelEpi_Lhx9	0.710872	0.275428	0.000419967	0.000880897	0.012399
GSM4643733_E12.5ovary_TGGTTAGGTCTTCGTC-Niu2020	CoelEpi_Lhx9	0.290429	0.70732	0.000121139	0.000131831	0.00199784
GSM4643733_E12.5ovary_TGGTTAGGTTCCAACA-Niu2020	early_supporting	0.286023	0.612096	0.0138735	0.0223362	0.0656712
GSM4643733_E12.5ovary_TGGTTAGTCTGTTTGT-Niu2020	CoelEpi_Lhx9	0.680923	0.142209	0.0611233	0.0461126	0.0696317
GSM4643733_E12.5ovary_TGGTTCCCACTTACGA-Niu2020	CoelEpi_Lhx9	0.856766	0.0652995	0.0352135	0.0293568	0.013364
GSM4643733_E12.5ovary_TGGTTCCCAGTTTACG-Niu2020	early_supporting	0.764739	0.0861105	0.0256968	0.0409879	0.0824657
GSM4643733_E12.5ovary_TGGTTCCGTCGGATCC-Niu2020	CoelEpi_Lhx9	0.784785	0.0357664	0.0922314	0.0816702	0.0055469
GSM4643733_E12.5ovary_TGGTTCCTCACAACGT-Niu2020	preGC_I	0.0101182	0.0403219	0.0729941	0.773796	0.10277
GSM4643733_E12.5ovary_TGGTTCCTCGCGATCG-Niu2020	CoelEpi_Lhx9	0.945568	0.0335753	0.00886068	0.00324799	0.00874778
GSM4643733_E12.5ovary_TGTATTCAGGCGATAC-Niu2020	preGC_I	0.776484	0.124563	0.0260429	0.0291209	0.0437896
GSM4643733_E12.5ovary_TGTATTCAGTACATGA-Niu2020	preGC_I	0.0461985	0.200024	0.0571911	0.336215	0.360372
GSM4643733_E12.5ovary_TGTATTCCAGCGTCCA-Niu2020	preGC_I	0.0425777	0.0559648	0.109914	0.67194	0.119604
GSM4643733_E12.5ovary_TGTATTCGTCGCTTTC-Niu2020	preGC_I	0.336595	0.0996668	0.0777168	0.309796	0.176225
GSM4643733_E12.5ovary_TGTCCCAAGATAGCAT-Niu2020	CoelEpi_Lhx9	0.548335	0.410396	0.014615	0.00831111	0.018342
GSM4643733_E12.5ovary_TGTCCCACAATGTTGC-Niu2020	preGC_I	0.328388	0.650976	0.0125549	0.00487024	0.0032109
GSM4643733_E12.5ovary_TGTCCCACACATCTTT-Niu2020	CoelEpi_Lhx9	0.927409	0.0167564	0.0116078	0.0040538	0.0401725
GSM4643733_E12.5ovary_TGTCCCACAGCTTAAC-Niu2020	CoelEpi_Lhx9	0.78206	0.0750731	0.0700115	0.0302526	0.0426025
GSM4643733_E12.5ovary_TGTGGTAAGATCGATA-Niu2020	early_supporting	0.0279677	0.0786706	0.0215245	0.0843103	0.787527
GSM4643733_E12.5ovary_TGTGGTACACCTATCC-Niu2020	CoelEpi_Lhx9	0.5612	0.216005	0.036571	0.142289	0.0439347
GSM4643733_E12.5ovary_TGTGTTTAGCCCGAAA-Niu2020	early_supporting	0.301138	0.281715	0.052229	0.251198	0.11372
GSM4643733_E12.5ovary_TGTGTTTCAAGTTAAG-Niu2020	CoelEpi_Lhx9	0.464225	0.232742	0.0933836	0.141964	0.067685
GSM4643733_E12.5ovary_TGTGTTTGTACCGTAT-Niu2020	CoelEpi_Lhx9	0.941099	0.0466493	0.00341733	0.00201367	0.0068203
GSM4643733_E12.5ovary_TGTTCCGTCCAACCAA-Niu2020	CoelEpi_Lhx9	0.895406	0.0290238	0.0185354	0.0413442	0.0156911
GSM4643733_E12.5ovary_TTAACTCAGTTAGCGG-Niu2020	preGC_I	0.0856937	0.239935	0.0763375	0.438289	0.159745
GSM4643733_E12.5ovary_TTAACTCCATCCCACT-Niu2020	preGC_I	0.0380145	0.206432	0.255288	0.419413	0.0808528
GSM4643733_E12.5ovary_TTAACTCTCAGGCAAG-Niu2020	CoelEpi_Lhx9	0.0575518	0.169426	0.0329394	0.41957	0.320512
GSM4643733_E12.5ovary_TTAACTCTCCTTCAAT-Niu2020	early_supporting	0.168755	0.658388	0.00411497	0.0183644	0.150378
GSM4643733_E12.5ovary_TTAGGACCAATCGGTT-Niu2020	CoelEpi_Lhx9	0.0284623	0.000797212	0.25035	0.718408	0.00198302
GSM4643733_E12.5ovary_TTAGGACCAGGATCGA-Niu2020	early_supporting	0.176139	0.104044	0.178348	0.473195	0.0682737
GSM4643733_E12.5ovary_TTAGGCAAGGCCCTCA-Niu2020	early_supporting	0.62077	0.300401	0.0041869	0.0274915	0.0471507
GSM4643733_E12.5ovary_TTAGGCACAGCTCCGA-Niu2020	early_supporting	0.346501	0.0316659	0.225021	0.382502	0.01431
GSM4643733_E12.5ovary_TTAGGCACAGTACACT-Niu2020	early_supporting	0.0635491	0.116907	0.0849449	0.624137	0.110462
GSM4643733_E12.5ovary_TTAGGCATCGTAGATC-Niu2020	CoelEpi_Lhx9	0.802104	0.0409152	0.0956103	0.0302578	0.0311132
GSM4643733_E12.5ovary_TTAGTTCAGCGCCTTG-Niu2020	preGC_I	0.158461	0.254362	0.0416343	0.281856	0.263686
GSM4643733_E12.5ovary_TTAGTTCAGGTACTCT-Niu2020	CoelEpi_Lhx9	0.933094	0.00937803	0.0200313	0.016137	0.0213594
GSM4643733_E12.5ovary_TTAGTTCCATCTCCCA-Niu2020	preGC_I	0.347825	0.11625	0.0433658	0.147212	0.345348
GSM4643733_E12.5ovary_TTAGTTCGTCATTAGC-Niu2020	CoelEpi_Lhx9	0.714811	0.184051	0.0554734	0.0320833	0.0135809
GSM4643733_E12.5ovary_TTAGTTCGTGTGTGCC-Niu2020	preGC_I	0.129147	0.823107	0.0154214	0.0100552	0.0222696
GSM4643733_E12.5ovary_TTAGTTCTCCAAGTAC-Niu2020	early_supporting	0.00560054	0.00702533	0.0586917	0.899767	0.0289159
GSM4643733_E12.5ovary_TTCCCAGAGGGTCTCC-Niu2020	preGC_I	0.0667314	0.0579537	0.111442	0.598437	0.165436
GSM4643733_E12.5ovary_TTCCCAGCAATGACCT-Niu2020	early_supporting	0.208123	0.426884	0.0486945	0.141921	0.174377
GSM4643733_E12.5ovary_TTCCCAGGTCAACATC-Niu2020	CoelEpi_Lhx9	0.736851	0.167014	0.0172132	0.0502808	0.0286412
GSM4643733_E12.5ovary_TTCCCAGGTTCAGACT-Niu2020	early_supporting	0.749021	0.117655	0.0154875	0.0571486	0.0606881
GSM4643733_E12.5ovary_TTCCCAGTCACATAGC-Niu2020	early_supporting	0.135085	0.48223	0.0264749	0.0992096	0.257001
GSM4643733_E12.5ovary_TTCGAAGAGACTTGAA-Niu2020	preGC_I	0.160253	0.126478	0.0310171	0.223717	0.458536
GSM4643733_E12.5ovary_TTCGAAGAGCTAGCCC-Niu2020	early_supporting	0.333986	0.0975238	0.23647	0.232737	0.0992833
GSM4643733_E12.5ovary_TTCGAAGAGGCTACGA-Niu2020	preGC_I	0.0306867	0.00890267	0.594759	0.353453	0.0121983
GSM4643733_E12.5ovary_TTCGAAGAGTAGGCCA-Niu2020	preGC_I	0.00447762	0.0106021	0.00653342	0.0582629	0.920124
GSM4643733_E12.5ovary_TTCGAAGGTTGCCTCT-Niu2020	preGC_II	0.0772411	0.0357288	0.0222896	0.656904	0.207836
GSM4643733_E12.5ovary_TTCGAAGTCCGGCACA-Niu2020	preGC_I	0.0518192	0.148912	0.0673595	0.562642	0.169267
GSM4643733_E12.5ovary_TTCGGTCCAAAGGAAG-Niu2020	early_supporting	0.0341741	0.235842	0.010461	0.114786	0.604738
GSM4643733_E12.5ovary_TTCGGTCCAGCTTAAC-Niu2020	early_supporting	0.0996221	0.853915	0.00223147	0.00620564	0.0380256
GSM4643733_E12.5ovary_TTCGGTCGTACACCGC-Niu2020	early_supporting	0.0796457	0.850792	0.0137741	0.0174467	0.0383419
GSM4643733_E12.5ovary_TTCGGTCGTCGAACAG-Niu2020	preGC_I	0.11191	0.385528	0.233399	0.0701935	0.19897
GSM4643733_E12.5ovary_TTCGGTCTCGGACAAG-Niu2020	CoelEpi_Lhx9	0.814375	0.00944989	0.0851896	0.0414265	0.0495593
GSM4643733_E12.5ovary_TTCTCAAAGGGTGTGT-Niu2020	early_supporting	0.354948	0.0900468	0.0683209	0.315643	0.171041
GSM4643733_E12.5ovary_TTCTCCTGTAAGTGTA-Niu2020	early_supporting	0.14047	0.451936	0.0232486	0.179353	0.204992
GSM4643733_E12.5ovary_TTCTCCTGTCAAAGCG-Niu2020	CoelEpi_Lhx9	0.985635	0.00514711	0.00205704	0.00102456	0.00613591
GSM4643733_E12.5ovary_TTCTCCTGTTGGGACA-Niu2020	early_supporting	0.233556	0.628816	0.00729455	0.0266717	0.103662
GSM4643733_E12.5ovary_TTCTTAGAGGCATTGG-Niu2020	early_supporting	0.135789	0.231655	0.0445551	0.140109	0.447892
GSM4643733_E12.5ovary_TTCTTAGCAGCGAACA-Niu2020	early_supporting	0.0520782	0.0700789	0.280499	0.54275	0.0545937
GSM4643733_E12.5ovary_TTCTTAGTCCAAAGTC-Niu2020	preGC_I	0.178806	0.116345	0.0771745	0.523368	0.104308
GSM4643733_E12.5ovary_TTGACTTCAGCCAATT-Niu2020	CoelEpi_Lhx9	0.828844	0.0164122	0.06144	0.0579827	0.0353217
GSM4643733_E12.5ovary_TTGACTTTCTACGAGT-Niu2020	preGC_I	0.884404	0.0365862	0.0115393	0.0296479	0.0378225
GSM4643733_E12.5ovary_TTGACTTTCTTGACGA-Niu2020	preGC_I	0.0532634	0.164338	0.00341363	0.19622	0.582765
GSM4643733_E12.5ovary_TTGCCGTCACATTCGA-Niu2020	CoelEpi_Lhx9	0.260133	0.607915	0.00882883	0.0352139	0.087909
GSM4643733_E12.5ovary_TTGCCGTGTTAAGAAC-Niu2020	CoelEpi_Lhx9	0.935477	0.0277988	0.00950681	0.0161623	0.0110548
GSM4643733_E12.5ovary_TTGCCGTTCATGCTCC-Niu2020	preGC_I	0.46045	0.304458	0.0770865	0.0961412	0.0618649
GSM4643733_E12.5ovary_TTGCGTCAGTGGGTTG-Niu2020	CoelEpi_Lhx9	0.190106	0.0159431	0.294335	0.38462	0.114995
GSM4643733_E12.5ovary_TTGCGTCGTAGGGACT-Niu2020	early_supporting	0.0329923	0.108156	0.0643331	0.481537	0.312982
GSM4643733_E12.5ovary_TTGGAACAGGAGTAGA-Niu2020	preGC_II	0.211411	0.396615	0.063372	0.12523	0.203373
GSM4643733_E12.5ovary_TTGGAACCATAGGATA-Niu2020	CoelEpi_Lhx9	0.137373	0.808846	0.0174074	0.0120218	0.0243519
GSM4643733_E12.5ovary_TTGGAACGTCTGCGGT-Niu2020	CoelEpi_Lhx9	0.531427	0.00889225	0.229769	0.225745	0.00416733
GSM4643733_E12.5ovary_TTGGAACTCTACTCAT-Niu2020	preGC_II	0.897673	0.0337253	0.00903795	0.0337219	0.0258413
GSM4643733_E12.5ovary_TTGGCAAAGAGAGCTC-Niu2020	preGC_II	0.0283008	0.178408	0.0116257	0.292141	0.489525
GSM4643733_E12.5ovary_TTGGCAAGTGACAAAT-Niu2020	early_supporting	0.298816	0.364491	0.0204775	0.101245	0.21497
GSM4643733_E12.5ovary_TTGGCAAGTGTGTGCC-Niu2020	early_supporting	0.391016	0.570506	0.000841629	0.00404567	0.0335903
GSM4643733_E12.5ovary_TTGGCAATCCCTGACT-Niu2020	CoelEpi_Lhx9	0.435347	0.0208494	0.19757	0.325179	0.0210552
GSM4643733_E12.5ovary_TTTACTGGTAGGCTGA-Niu2020	early_supporting	0.0300393	0.237447	0.00279339	0.0156932	0.714027
GSM4643733_E12.5ovary_TTTACTGGTTCAACCA-Niu2020	early_supporting	0.356808	0.283154	0.0242366	0.0849112	0.25089
GSM4643733_E12.5ovary_TTTACTGTCGCAAGCC-Niu2020	early_supporting	0.037145	0.228213	0.0597591	0.293873	0.38101
GSM4643733_E12.5ovary_TTTACTGTCGTCGTTC-Niu2020	preGC_I	0.0329143	0.069864	0.122964	0.688846	0.0854117
GSM4643733_E12.5ovary_TTTATGCCAGGACGTA-Niu2020	CoelEpi_Lhx9	0.22277	0.0365852	0.137686	0.566647	0.0363124
GSM4643733_E12.5ovary_TTTCCTCCATGGTCTA-Niu2020	CoelEpi_Lhx9	0.781765	0.178496	0.0148863	0.011461	0.0133918
GSM4643733_E12.5ovary_TTTCCTCCATTTGCTT-Niu2020	preGC_I	0.08758	0.126571	0.143578	0.586496	0.0557749
GSM4643733_E12.5ovary_TTTCCTCGTCATACTG-Niu2020	early_supporting	0.262731	0.0898611	0.0635147	0.359244	0.22465
GSM4643733_E12.5ovary_TTTCCTCGTCTCGTTC-Niu2020	preGC_I	0.202163	0.275797	0.00655027	0.100865	0.414625
GSM4643733_E12.5ovary_TTTGCGCAGATGGGTC-Niu2020	CoelEpi_Lhx9	0.437925	0.366242	0.0158526	0.0408143	0.139166
GSM4643733_E12.5ovary_TTTGCGCGTTCAGACT-Niu2020	CoelEpi_Lhx9	0.887097	0.074893	0.00514009	0.00783581	0.0250345
GSM4643733_E12.5ovary_TTTGCGCTCTGTGCAA-Niu2020	early_supporting	0.369484	0.0292208	0.246635	0.172459	0.182201
GSM4643733_E12.5ovary_TTTGGTTCAGTTCCCT-Niu2020	preGC_I	0.150979	0.797438	0.00322122	0.0092405	0.0391216
GSM4643733_E12.5ovary_TTTGGTTCATAACCTG-Niu2020	preGC_I	0.186634	0.296724	0.0326807	0.177203	0.306759
GSM4643733_E12.5ovary_TTTGGTTTCTGTCCGT-Niu2020	preGC_I	0.174791	0.420873	0.0125865	0.06797	0.323779
GSM4643733_E12.5ovary_TTTGTCATCGAATGGG-Niu2020	early_supporting	0.431624	0.453196	0.00521492	0.014817	0.0951482
GSM4643734_E14.5ovary_AAACCTGAGCCTATGT-Niu2020	preGC_II	0.107385	0.0908465	0.183016	0.45301	0.165743
GSM4643734_E14.5ovary_AAACCTGCAACGATCT-Niu2020	CoelEpi_Lhx9	0.673437	0.185141	0.00608282	0.0065706	0.128768
GSM4643734_E14.5ovary_AAACCTGCACGTCAGC-Niu2020	preGC_I	0.0197912	0.0558661	0.00529526	0.129636	0.789411
GSM4643734_E14.5ovary_AAACCTGCAGTGGGAT-Niu2020	preGC_I	0.610408	0.151668	0.0541428	0.0698232	0.113958
GSM4643734_E14.5ovary_AAACCTGGTCATCCCT-Niu2020	preGC_II	0.0615045	0.592052	0.00672621	0.0671813	0.272536
GSM4643734_E14.5ovary_AAACCTGGTTCAGGCC-Niu2020	preGC_I	0.37908	0.0451895	0.131117	0.287102	0.157512
GSM4643734_E14.5ovary_AAACCTGTCGCGGATC-Niu2020	preGC_I	0.194075	0.227094	0.0415366	0.176495	0.360799
GSM4643734_E14.5ovary_AAACCTGTCGGCATCG-Niu2020	preGC_II	0.0246922	0.0497201	0.11535	0.348458	0.46178
GSM4643734_E14.5ovary_AAACGGGAGACTGTAA-Niu2020	preGC_II	0.0118124	0.433405	0.00765775	0.203393	0.343732
GSM4643734_E14.5ovary_AAACGGGAGTACGCCC-Niu2020	preGC_II	0.0637737	0.0799012	0.142217	0.204444	0.509664
GSM4643734_E14.5ovary_AAACGGGCATCGTCGG-Niu2020	preGC_II	0.659784	0.120409	0.0603879	0.0470099	0.11241
GSM4643734_E14.5ovary_AAACGGGTCCTTAATC-Niu2020	preGC_II	0.00783985	0.101556	0.0565196	0.185094	0.64899
GSM4643734_E14.5ovary_AAACGGGTCGGCGGTT-Niu2020	preGC_II	0.0145968	0.0166831	0.0713422	0.552928	0.34445
GSM4643734_E14.5ovary_AAAGATGCAGCCACCA-Niu2020	preGC_I	0.233092	0.39635	0.0328585	0.085969	0.25173
GSM4643734_E14.5ovary_AAAGATGGTCTCTCTG-Niu2020	CoelEpi_Lhx9	0.571427	0.316781	0.0490917	0.0343466	0.0283538
GSM4643734_E14.5ovary_AAAGATGTCAGCACAT-Niu2020	preGC_II	0.382961	0.407123	0.0225018	0.0880203	0.0993943
GSM4643734_E14.5ovary_AAAGATGTCCAGTAGT-Niu2020	preGC_II	0.0084455	0.0419065	0.0101988	0.159881	0.779568
GSM4643734_E14.5ovary_AAAGATGTCCCTCAGT-Niu2020	CoelEpi_Lhx9	0.677816	0.0674825	0.164624	0.0319238	0.0581541
GSM4643734_E14.5ovary_AAAGATGTCCTCATTA-Niu2020	preGC_I	0.086503	0.0670918	0.435294	0.247939	0.163172
GSM4643734_E14.5ovary_AAAGATGTCTCATTCA-Niu2020	preGC_II	0.0173272	0.0365637	0.0309353	0.385266	0.529908
GSM4643734_E14.5ovary_AAAGATGTCTGAGGGA-Niu2020	preGC_I	0.0218693	0.0669857	0.140767	0.369725	0.400653
GSM4643734_E14.5ovary_AAAGCAAAGTGGTAGC-Niu2020	preGC_I	0.00406873	0.0293352	0.00686687	0.358251	0.601478
GSM4643734_E14.5ovary_AAAGCAACACCGCTAG-Niu2020	CoelEpi_Lhx9	0.868139	0.0971205	0.0180562	0.00206185	0.0146223
GSM4643734_E14.5ovary_AAAGCAACAGGGTATG-Niu2020	preGC_II	0.0234914	0.0626213	0.0886242	0.453711	0.371552
GSM4643734_E14.5ovary_AAAGCAACATAAAGGT-Niu2020	preGC_II	0.22476	0.126997	0.0440404	0.195374	0.408829
GSM4643734_E14.5ovary_AAAGCAACATGCCTAA-Niu2020	preGC_II	0.11654	0.341623	0.0813365	0.214931	0.24557
GSM4643734_E14.5ovary_AAAGCAAGTAGGGACT-Niu2020	preGC_I	0.0642249	0.238082	0.0151459	0.459629	0.222918
GSM4643734_E14.5ovary_AAAGCAAGTAGTACCT-Niu2020	preGC_II	0.0744347	0.352913	0.132419	0.227008	0.213226
GSM4643734_E14.5ovary_AAAGCAAGTGCATCTA-Niu2020	preGC_II	0.12931	0.251224	0.152176	0.155822	0.311468
GSM4643734_E14.5ovary_AAAGCAAGTTACGACT-Niu2020	preGC_I	0.0447985	0.0158304	0.362457	0.391934	0.184981
GSM4643734_E14.5ovary_AAAGCAAGTTGTGGCC-Niu2020	preGC_II	0.670109	0.0200546	0.188094	0.0346754	0.0870665
GSM4643734_E14.5ovary_AAAGTAGAGAAGAAGC-Niu2020	preGC_II	0.178288	0.346039	0.0713494	0.0484348	0.355889
GSM4643734_E14.5ovary_AAAGTAGAGCCTCGTG-Niu2020	preGC_II	0.0146131	0.0149171	0.0586402	0.669125	0.242705
GSM4643734_E14.5ovary_AAAGTAGAGCTGAACG-Niu2020	preGC_I	0.0397607	0.128098	0.0913952	0.656123	0.0846233
GSM4643734_E14.5ovary_AAAGTAGAGGGCTTGA-Niu2020	preGC_II	0.0463391	0.0833109	0.0971099	0.0799004	0.69334
GSM4643734_E14.5ovary_AAAGTAGCAAGAAGAG-Niu2020	preGC_II	0.0520164	0.433218	0.077848	0.18194	0.254977
GSM4643734_E14.5ovary_AAAGTAGCAAGCCGCT-Niu2020	preGC_I	0.166495	0.0680538	0.22373	0.184542	0.357179
GSM4643734_E14.5ovary_AAAGTAGCACGCATCG-Niu2020	preGC_I	0.309303	0.257139	0.0111071	0.110564	0.311887
GSM4643734_E14.5ovary_AAAGTAGCAGTCTTCC-Niu2020	preGC_II	0.120754	0.0558024	0.127417	0.314588	0.381438
GSM4643734_E14.5ovary_AAAGTAGGTAAATGTG-Niu2020	preGC_II	0.0496946	0.131688	0.0577046	0.248092	0.512821
GSM4643734_E14.5ovary_AAAGTAGGTAGTGAAT-Niu2020	preGC_II	0.223965	0.232809	0.290636	0.0647807	0.187809
GSM4643734_E14.5ovary_AAAGTAGGTCAGAATA-Niu2020	preGC_I	0.342425	0.509853	0.0308159	0.0186897	0.0982169
GSM4643734_E14.5ovary_AAAGTAGTCAGTACGT-Niu2020	preGC_I	0.0908304	0.0977568	0.108872	0.433488	0.269053
GSM4643734_E14.5ovary_AAAGTAGTCCCTCAGT-Niu2020	preGC_I	0.334376	0.308142	0.0969236	0.100591	0.159968
GSM4643734_E14.5ovary_AAATGCCAGAGTGAGA-Niu2020	early_supporting	0.684156	0.0727545	0.17354	0.0369064	0.0326437
GSM4643734_E14.5ovary_AAATGCCAGCGATATA-Niu2020	preGC_I	0.0134089	0.049262	0.0931377	0.342173	0.502018
GSM4643734_E14.5ovary_AAATGCCAGGCTAGCA-Niu2020	preGC_II	0.189128	0.475635	0.0924296	0.0732653	0.169543
GSM4643734_E14.5ovary_AAATGCCCACCTATCC-Niu2020	CoelEpi_Lhx9	0.166243	0.56556	0.0125533	0.031841	0.223803
GSM4643734_E14.5ovary_AAATGCCCATAACCTG-Niu2020	preGC_I	0.140745	0.244044	0.401389	0.110977	0.102845
GSM4643734_E14.5ovary_AAATGCCCATTCTTAC-Niu2020	preGC_II	0.0032041	0.0052722	0.0811476	0.704092	0.206284
GSM4643734_E14.5ovary_AAATGCCGTCAAGCGA-Niu2020	preGC_I	0.00241514	0.0016163	0.0616374	0.831642	0.10269
GSM4643734_E14.5ovary_AAATGCCGTCCGAACC-Niu2020	preGC_II	0.0137176	0.0231127	0.0415091	0.168922	0.752738
GSM4643734_E14.5ovary_AAATGCCTCACCCTCA-Niu2020	preGC_I	0.0142032	0.0270211	0.284124	0.473229	0.201423
GSM4643734_E14.5ovary_AAATGCCTCGGTGTTA-Niu2020	preGC_I	0.408931	0.256131	0.0156339	0.0374115	0.281893
GSM4643734_E14.5ovary_AAATGCCTCGTTTAGG-Niu2020	preGC_I	0.199928	0.12591	0.173267	0.179038	0.321856
GSM4643734_E14.5ovary_AACACGTAGACACTAA-Niu2020	early_supporting	0.576307	0.250548	0.0488779	0.0415134	0.0827534
GSM4643734_E14.5ovary_AACACGTAGTTGAGAT-Niu2020	CoelEpi_Lhx9	0.744384	0.207701	0.00471529	0.00470272	0.0384973
GSM4643734_E14.5ovary_AACACGTCAATGGACG-Niu2020	preGC_I	0.0121835	0.0291959	0.431293	0.387054	0.140274
GSM4643734_E14.5ovary_AACACGTCATGCGCAC-Niu2020	early_supporting	0.0761362	0.277353	0.00599404	0.150838	0.489678
GSM4643734_E14.5ovary_AACACGTGTAATTGGA-Niu2020	preGC_II	0.244359	0.0234618	0.37657	0.252645	0.102963
GSM4643734_E14.5ovary_AACACGTGTACGACCC-Niu2020	CoelEpi_Lhx9	0.992501	0.00521437	0.00169907	0.00027878	0.00030677
GSM4643734_E14.5ovary_AACACGTGTAGCACGA-Niu2020	CoelEpi_Lhx9	0.276376	0.673643	0.0318676	0.00497174	0.0131417
GSM4643734_E14.5ovary_AACACGTTCCCGGATG-Niu2020	preGC_II	0.00285618	0.00754938	0.0318204	0.0522556	0.905518
GSM4643734_E14.5ovary_AACACGTTCTACCTGC-Niu2020	preGC_I	0.0127743	0.0831172	0.0395725	0.104821	0.759715
GSM4643734_E14.5ovary_AACCATGAGAATGTTG-Niu2020	preGC_I	0.00765073	0.00456051	0.0186262	0.590104	0.379059
GSM4643734_E14.5ovary_AACCATGAGCCGGTAA-Niu2020	preGC_II	0.0377317	0.172828	0.0825239	0.397723	0.309193
GSM4643734_E14.5ovary_AACCATGCAAGCGTAG-Niu2020	preGC_II	0.0799648	0.055165	0.269191	0.302248	0.293431
GSM4643734_E14.5ovary_AACCATGCACCAGCAC-Niu2020	preGC_I	0.00274323	0.0114316	0.0706794	0.547636	0.36751
GSM4643734_E14.5ovary_AACCATGCAGTGGGAT-Niu2020	preGC_II	0.0247681	0.11895	0.0832411	0.251825	0.521216
GSM4643734_E14.5ovary_AACCATGCATCGGTTA-Niu2020	preGC_I	0.0101783	0.00453272	0.650576	0.318604	0.0161088
GSM4643734_E14.5ovary_AACCATGCATGCTAGT-Niu2020	preGC_II	0.00288838	0.0168394	0.0179171	0.252616	0.709739
GSM4643734_E14.5ovary_AACCATGTCACTCTTA-Niu2020	CoelEpi_Lhx9	0.920189	0.073902	0.00381586	0.000955871	0.00113717
GSM4643734_E14.5ovary_AACCATGTCTGCCAGG-Niu2020	CoelEpi_Lhx9	0.822296	0.15053	0.00806166	0.0112914	0.00782055
GSM4643734_E14.5ovary_AACCGCGAGCCACGTC-Niu2020	CoelEpi_Lhx9	0.685891	0.103564	0.0429241	0.0873096	0.0803114
GSM4643734_E14.5ovary_AACCGCGAGTAGGTGC-Niu2020	CoelEpi_Lhx9	0.981006	0.0105978	0.00630284	0.00136438	0.000729527
GSM4643734_E14.5ovary_AACCGCGCAAAGCGGT-Niu2020	preGC_I	0.222809	0.372568	0.0379768	0.0638874	0.302759
GSM4643734_E14.5ovary_AACCGCGCAAGCTGGA-Niu2020	preGC_II	0.00626619	0.0469564	0.628058	0.270894	0.0478254
GSM4643734_E14.5ovary_AACCGCGCATACTCTT-Niu2020	preGC_I	0.234776	0.110129	0.0925774	0.32222	0.240297
GSM4643734_E14.5ovary_AACCGCGGTGAACCTT-Niu2020	preGC_I	0.169751	0.119307	0.4633	0.131827	0.115816
GSM4643734_E14.5ovary_AACCGCGGTTCTGTTT-Niu2020	preGC_II	0.0529699	0.0153318	0.0860131	0.610478	0.235207
GSM4643734_E14.5ovary_AACCGCGGTTTGTTTC-Niu2020	CoelEpi_Lhx9	0.616295	0.314071	0.0184663	0.0209116	0.0302558
GSM4643734_E14.5ovary_AACCGCGTCCGCGGTA-Niu2020	OSE	0.533495	0.0272245	0.344165	0.0694896	0.0256253
GSM4643734_E14.5ovary_AACGTTGAGCGAGAAA-Niu2020	preGC_I	0.918696	0.0249495	0.0146961	0.00519401	0.0364643
GSM4643734_E14.5ovary_AACGTTGCAGTATGCT-Niu2020	preGC_II	0.00195858	0.0351732	0.00245258	0.0135109	0.946905
GSM4643734_E14.5ovary_AACGTTGGTAGAGCTG-Niu2020	preGC_II	0.173911	0.214503	0.0538853	0.374119	0.183581
GSM4643734_E14.5ovary_AACGTTGGTCCGAACC-Niu2020	preGC_I	0.163703	0.139013	0.187699	0.261748	0.247837
GSM4643734_E14.5ovary_AACGTTGGTCTCTCTG-Niu2020	preGC_I	0.179771	0.037396	0.0807316	0.104137	0.597965
GSM4643734_E14.5ovary_AACGTTGTCGATCCCT-Niu2020	preGC_II	0.119331	0.212578	0.188709	0.113958	0.365425
GSM4643734_E14.5ovary_AACTCAGAGAAGGTTT-Niu2020	preGC_II	0.079386	0.0724543	0.222899	0.21023	0.415031
GSM4643734_E14.5ovary_AACTCAGAGCCTTGAT-Niu2020	preGC_I	0.018767	0.024661	0.00751986	0.165743	0.783309
GSM4643734_E14.5ovary_AACTCAGCAGACGTAG-Niu2020	preGC_II	0.132891	0.297429	0.0806886	0.169137	0.319854
GSM4643734_E14.5ovary_AACTCAGGTTGGTGGA-Niu2020	preGC_I	0.81044	0.0529933	0.0462864	0.0352274	0.0550528
GSM4643734_E14.5ovary_AACTCAGTCTTCCTTC-Niu2020	preGC_II	0.441482	0.143269	0.025958	0.0740061	0.315285
GSM4643734_E14.5ovary_AACTCCCAGTGGGATC-Niu2020	preGC_I	0.0869301	0.0298152	0.029612	0.455491	0.398152
GSM4643734_E14.5ovary_AACTCCCAGTTAGCGG-Niu2020	preGC_II	0.410436	0.577992	0.00205117	0.00333489	0.00618565
GSM4643734_E14.5ovary_AACTCCCCATCCTAGA-Niu2020	preGC_I	0.0699852	0.0721452	0.207335	0.366746	0.283789
GSM4643734_E14.5ovary_AACTCCCGTGTAACGG-Niu2020	preGC_I	0.151499	0.20262	0.120849	0.247478	0.277554
GSM4643734_E14.5ovary_AACTCCCGTTCCTCCA-Niu2020	preGC_II	0.0870813	0.17872	0.0718227	0.517267	0.14511
GSM4643734_E14.5ovary_AACTCTTCAACGCACC-Niu2020	CoelEpi_Lhx9	0.980378	0.0131405	0.0022834	0.000880239	0.00331739
GSM4643734_E14.5ovary_AACTCTTCACTGTTAG-Niu2020	preGC_I	0.0165129	0.0704918	0.0220975	0.123064	0.767833
GSM4643734_E14.5ovary_AACTCTTCAGATCTGT-Niu2020	preGC_I	0.0257957	0.0249749	0.085264	0.211301	0.652664
GSM4643734_E14.5ovary_AACTCTTGTGCCTGTG-Niu2020	preGC_I	0.14914	0.0705136	0.151436	0.206026	0.422885
GSM4643734_E14.5ovary_AACTCTTTCCTTCAAT-Niu2020	early_supporting	0.174214	0.640664	0.00169056	0.0132946	0.170137
GSM4643734_E14.5ovary_AACTGGTAGAGCCCAA-Niu2020	CoelEpi_Lhx9	0.203791	0.470385	0.00461172	0.00482666	0.316385
GSM4643734_E14.5ovary_AACTGGTCAACGATCT-Niu2020	preGC_II	0.14906	0.466967	0.0107981	0.186282	0.186893
GSM4643734_E14.5ovary_AACTGGTCAAGGACAC-Niu2020	preGC_II	0.0178882	0.0126614	0.209527	0.361509	0.398415
GSM4643734_E14.5ovary_AACTGGTCACGGATAG-Niu2020	preGC_I	0.0438255	0.108427	0.0220644	0.102302	0.72338
GSM4643734_E14.5ovary_AACTGGTGTAAATGTG-Niu2020	preGC_II	0.0500187	0.0344111	0.325198	0.432196	0.158177
GSM4643734_E14.5ovary_AACTGGTGTTGATTGC-Niu2020	preGC_I	0.0325668	0.0395001	0.209338	0.291027	0.427568
GSM4643734_E14.5ovary_AACTGGTTCAAGGTAA-Niu2020	preGC_I	0.0215166	0.126787	0.042199	0.466881	0.342617
GSM4643734_E14.5ovary_AACTGGTTCCAATGGT-Niu2020	CoelEpi_Lhx9	0.565475	0.381872	0.00757544	0.00675646	0.0383217
GSM4643734_E14.5ovary_AACTGGTTCGTGTAGT-Niu2020	OSE	0.99338	0.00641573	0.000148404	2.99979e-05	2.57979e-05
GSM4643734_E14.5ovary_AACTGGTTCTTAACCT-Niu2020	preGC_I	0.0833278	0.0934999	0.104965	0.613166	0.105042
GSM4643734_E14.5ovary_AACTTTCAGAAAGTGG-Niu2020	preGC_II	0.0178019	0.102971	0.00901335	0.0990114	0.771202
GSM4643734_E14.5ovary_AACTTTCCAATTCCTT-Niu2020	preGC_I	0.00896487	0.0168415	0.0473449	0.544504	0.382345
GSM4643734_E14.5ovary_AACTTTCGTCCGAGTC-Niu2020	preGC_II	0.0790935	0.22593	0.00213335	0.0227737	0.67007
GSM4643734_E14.5ovary_AACTTTCTCATTTGGG-Niu2020	preGC_II	0.124777	0.0464132	0.217537	0.425618	0.185655
GSM4643734_E14.5ovary_AACTTTCTCTGTCTCG-Niu2020	preGC_I	0.16478	0.280877	0.192993	0.225807	0.135544
GSM4643734_E14.5ovary_AAGACCTAGGACTGGT-Niu2020	preGC_II	0.104195	0.104206	0.383839	0.165047	0.242712
GSM4643734_E14.5ovary_AAGACCTAGGTTCCTA-Niu2020	preGC_II	0.133044	0.103604	0.20885	0.366802	0.187701
GSM4643734_E14.5ovary_AAGACCTAGTGTACCT-Niu2020	preGC_I	0.00852355	0.026329	0.03896	0.606418	0.31977
GSM4643734_E14.5ovary_AAGACCTCACGAAACG-Niu2020	CoelEpi_Lhx9	0.695677	0.23997	0.0471638	0.00967677	0.00751261
GSM4643734_E14.5ovary_AAGACCTCACGAAAGC-Niu2020	preGC_II	0.0804533	0.0650676	0.024337	0.151648	0.678494
GSM4643734_E14.5ovary_AAGACCTCACTTAACG-Niu2020	preGC_II	0.116572	0.0524401	0.646364	0.0940665	0.0905569
GSM4643734_E14.5ovary_AAGACCTGTACAGTGG-Niu2020	preGC_II	0.076679	0.219001	0.035875	0.0685229	0.599922
GSM4643734_E14.5ovary_AAGACCTTCCATGCTC-Niu2020	CoelEpi_Lhx9	0.127903	0.198005	0.123162	0.282463	0.268467
GSM4643734_E14.5ovary_AAGACCTTCCTTGCCA-Niu2020	preGC_II	0.049663	0.223036	0.0699389	0.306347	0.351015
GSM4643734_E14.5ovary_AAGACCTTCGCAGGCT-Niu2020	preGC_II	0.108736	0.106437	0.312567	0.256862	0.215397
GSM4643734_E14.5ovary_AAGACCTTCGCCTGAG-Niu2020	early_supporting	0.0324159	0.317257	0.0491513	0.160736	0.44044
GSM4643734_E14.5ovary_AAGCCGCAGGATCGCA-Niu2020	preGC_II	0.116364	0.142147	0.237128	0.233624	0.270737
GSM4643734_E14.5ovary_AAGCCGCAGTAGCGGT-Niu2020	preGC_II	0.0302879	0.0750608	0.0748084	0.535952	0.283891
GSM4643734_E14.5ovary_AAGCCGCCAATGGACG-Niu2020	preGC_I	0.0740114	0.205949	0.169129	0.113847	0.437063
GSM4643734_E14.5ovary_AAGCCGCGTCTAGAGG-Niu2020	preGC_I	0.00104145	0.0031264	0.791797	0.183568	0.0204671
GSM4643734_E14.5ovary_AAGCCGCTCACATGCA-Niu2020	CoelEpi_Lhx9	0.721362	0.263285	0.00677274	0.00648085	0.00209876
GSM4643734_E14.5ovary_AAGCCGCTCAGCTTAG-Niu2020	preGC_II	0.00558913	0.0224693	0.154623	0.722661	0.0946574
GSM4643734_E14.5ovary_AAGCCGCTCCTTAATC-Niu2020	preGC_II	0.00373751	0.0336642	0.00638688	0.19191	0.764302
GSM4643734_E14.5ovary_AAGCCGCTCTGGCGTG-Niu2020	preGC_II	0.0234827	0.402634	0.00808702	0.167673	0.398123
GSM4643734_E14.5ovary_AAGGAGCAGAAGGCCT-Niu2020	preGC_I	0.0241482	0.0145497	0.252189	0.430851	0.278262
GSM4643734_E14.5ovary_AAGGAGCAGAATAGGG-Niu2020	CoelEpi_Lhx9	0.713405	0.221622	0.0134592	0.021823	0.0296912
GSM4643734_E14.5ovary_AAGGAGCAGCCCGAAA-Niu2020	early_supporting	0.743021	0.0814952	0.00864744	0.0327038	0.134133
GSM4643734_E14.5ovary_AAGGAGCCACCACCAG-Niu2020	preGC_II	0.0960392	0.0534037	0.0229589	0.10561	0.721989
GSM4643734_E14.5ovary_AAGGAGCGTACCATCA-Niu2020	preGC_II	0.165509	0.45721	0.0517984	0.101714	0.223768
GSM4643734_E14.5ovary_AAGGAGCGTAGAGCTG-Niu2020	CoelEpi_Lhx9	0.63667	0.218728	0.0332697	0.0843683	0.0269639
GSM4643734_E14.5ovary_AAGGAGCGTCCAACTA-Niu2020	preGC_II	0.557917	0.170634	0.0806606	0.0763987	0.114389
GSM4643734_E14.5ovary_AAGGAGCGTTGGTTTG-Niu2020	preGC_II	0.0481266	0.104981	0.0167405	0.202823	0.62733
GSM4643734_E14.5ovary_AAGGAGCTCAACACGT-Niu2020	OSE	0.823356	0.165849	0.00393049	0.00233636	0.00452824
GSM4643734_E14.5ovary_AAGGAGCTCCAAACTG-Niu2020	preGC_II	0.0799511	0.0426648	0.0717575	0.70109	0.104537
GSM4643734_E14.5ovary_AAGGAGCTCCGAGCCA-Niu2020	preGC_I	0.0434644	0.0992954	0.0920135	0.376119	0.389108
GSM4643734_E14.5ovary_AAGGAGCTCTGGTTCC-Niu2020	preGC_I	0.120529	0.233196	0.137635	0.0906188	0.418022
GSM4643734_E14.5ovary_AAGGCAGAGCGTTTAC-Niu2020	preGC_I	0.120858	0.0830711	0.106302	0.618512	0.0712568
GSM4643734_E14.5ovary_AAGGCAGAGTAATCCC-Niu2020	preGC_I	0.00323712	0.0262259	0.0234938	0.891354	0.0556892
GSM4643734_E14.5ovary_AAGGCAGCAAGCTGGA-Niu2020	preGC_I	0.222144	0.166703	0.074292	0.163776	0.373085
GSM4643734_E14.5ovary_AAGGCAGCACAGGCCT-Niu2020	preGC_II	0.0631178	0.600283	0.0227439	0.0247562	0.289099
GSM4643734_E14.5ovary_AAGGCAGTCCGTCATC-Niu2020	early_supporting	0.0153853	0.48801	0.0025274	0.0424199	0.451657
GSM4643734_E14.5ovary_AAGGCAGTCTCTTATG-Niu2020	preGC_II	0.00594641	0.0153699	0.0800566	0.652456	0.246171
GSM4643734_E14.5ovary_AAGGTTCAGAAGAAGC-Niu2020	preGC_II	0.281371	0.120742	0.065428	0.247168	0.28529
GSM4643734_E14.5ovary_AAGGTTCAGAGGACGG-Niu2020	preGC_I	0.0852939	0.0145041	0.391678	0.29491	0.213614
GSM4643734_E14.5ovary_AAGGTTCAGAGTAATC-Niu2020	preGC_I	0.207987	0.0843632	0.0549879	0.298118	0.354544
GSM4643734_E14.5ovary_AAGGTTCAGTGTGAAT-Niu2020	preGC_I	0.0652028	0.164348	0.0326187	0.577735	0.160096
GSM4643734_E14.5ovary_AAGGTTCCATGCCCGA-Niu2020	preGC_I	0.309776	0.37356	0.0265431	0.0848695	0.205252
GSM4643734_E14.5ovary_AAGGTTCGTGAAAGAG-Niu2020	preGC_II	0.0922564	0.65547	0.0092297	0.0192148	0.223829
GSM4643734_E14.5ovary_AAGGTTCGTGTGGCTC-Niu2020	preGC_I	0.3039	0.347129	0.0533047	0.0949257	0.20074
GSM4643734_E14.5ovary_AAGGTTCGTTTGTTGG-Niu2020	CoelEpi_Lhx9	0.436051	0.553253	0.00309334	0.00231607	0.00528659
GSM4643734_E14.5ovary_AAGTCTGAGCCACCTG-Niu2020	preGC_II	0.045745	0.205068	0.163669	0.510369	0.0751492
GSM4643734_E14.5ovary_AAGTCTGCATACGCCG-Niu2020	CoelEpi_Lhx9	0.91575	0.0774951	0.0031732	0.00198758	0.00159379
GSM4643734_E14.5ovary_AAGTCTGTCAACACGT-Niu2020	preGC_II	0.216404	0.297919	0.0750141	0.0930425	0.31762
GSM4643734_E14.5ovary_AAGTCTGTCTGGTGTA-Niu2020	CoelEpi_Lhx9	0.311459	0.11341	0.228335	0.213508	0.133288
GSM4643734_E14.5ovary_AATCCAGAGAGATGAG-Niu2020	preGC_I	0.302866	0.0916883	0.149318	0.270376	0.185751
GSM4643734_E14.5ovary_AATCCAGAGGTGCACA-Niu2020	preGC_II	0.0375829	0.131801	0.159881	0.133467	0.537269
GSM4643734_E14.5ovary_AATCCAGAGTGACTCT-Niu2020	CoelEpi_Lhx9	0.808471	0.151942	0.0250458	0.00664918	0.00789221
GSM4643734_E14.5ovary_AATCCAGCAAGGTTCT-Niu2020	preGC_I	0.463084	0.468713	0.00849196	0.0100748	0.0496355
GSM4643734_E14.5ovary_AATCCAGCAGCATACT-Niu2020	preGC_II	0.0626018	0.144785	0.0639156	0.243573	0.485125
GSM4643734_E14.5ovary_AATCCAGGTAAGAGAG-Niu2020	preGC_II	0.023522	0.153219	0.14664	0.30643	0.370189
GSM4643734_E14.5ovary_AATCCAGGTAAGCACG-Niu2020	preGC_I	0.0119381	0.00748229	0.746656	0.20048	0.0334439
GSM4643734_E14.5ovary_AATCCAGGTGCTCTTC-Niu2020	CoelEpi_Lhx9	0.239592	0.0783766	0.377519	0.156486	0.148027
GSM4643734_E14.5ovary_AATCCAGGTTAGTGGG-Niu2020	preGC_II	0.0171669	0.070294	0.131216	0.178771	0.602552
GSM4643734_E14.5ovary_AATCCAGGTTGATTGC-Niu2020	preGC_I	0.476627	0.416623	0.0516357	0.0177999	0.0373146
GSM4643734_E14.5ovary_AATCCAGGTTGGGACA-Niu2020	preGC_II	0.0537819	0.295959	0.0324685	0.128166	0.489625
GSM4643734_E14.5ovary_AATCGGTAGTTAAGTG-Niu2020	preGC_II	0.00483207	0.0347057	0.0206456	0.613659	0.326158
GSM4643734_E14.5ovary_AATCGGTCAAGGTTCT-Niu2020	preGC_II	0.324394	0.060479	0.194051	0.26227	0.158806
GSM4643734_E14.5ovary_AATCGGTCAAGTTGTC-Niu2020	preGC_II	0.00205578	0.00416375	0.10397	0.749825	0.139986
GSM4643734_E14.5ovary_AATCGGTCAGACAAGC-Niu2020	preGC_I	0.21018	0.34603	0.0318265	0.228973	0.18299
GSM4643734_E14.5ovary_AATCGGTCAGATGAGC-Niu2020	preGC_II	0.24325	0.0983136	0.236721	0.334813	0.0869018
GSM4643734_E14.5ovary_AATCGGTCAGCTCCGA-Niu2020	CoelEpi_Lhx9	0.568049	0.297013	0.0610653	0.0277223	0.0461502
GSM4643734_E14.5ovary_AATCGGTCAGGAATCG-Niu2020	preGC_I	0.332952	0.224178	0.107088	0.093563	0.24222
GSM4643734_E14.5ovary_AATCGGTGTGATAAAC-Niu2020	CoelEpi_Lhx9	0.287466	0.706938	0.00107536	0.00100846	0.00351217
GSM4643734_E14.5ovary_AATCGGTGTTAAGGGC-Niu2020	preGC_II	0.185105	0.137708	0.0735963	0.190835	0.412755
GSM4643734_E14.5ovary_AATCGGTTCAGGCAAG-Niu2020	preGC_II	0.124516	0.0975634	0.130016	0.242214	0.40569
GSM4643734_E14.5ovary_ACACCAAAGAGAGCTC-Niu2020	preGC_II	0.0220483	0.0617964	0.0280161	0.0535608	0.834578
GSM4643734_E14.5ovary_ACACCAAAGAGTACCG-Niu2020	preGC_II	0.00769073	0.0990714	0.0358087	0.519381	0.338048
GSM4643734_E14.5ovary_ACACCAACAGCTGCTG-Niu2020	preGC_I	0.00364946	0.00326614	0.208813	0.716274	0.0679967
GSM4643734_E14.5ovary_ACACCAACATGTAGTC-Niu2020	preGC_II	0.00441135	0.0667473	0.0350864	0.576502	0.317253
GSM4643734_E14.5ovary_ACACCAACATGTCGAT-Niu2020	preGC_II	0.0347005	0.923244	0.0137531	0.0073963	0.0209061
GSM4643734_E14.5ovary_ACACCAAGTCATCGGC-Niu2020	preGC_II	0.00381907	0.0319887	0.00449046	0.37775	0.581952
GSM4643734_E14.5ovary_ACACCAAGTCCAAGTT-Niu2020	preGC_II	0.0106091	0.0422315	0.0550445	0.148928	0.743187
GSM4643734_E14.5ovary_ACACCAAGTCCGCTGA-Niu2020	preGC_II	0.00374548	0.00288034	0.0071398	0.0285508	0.957684
GSM4643734_E14.5ovary_ACACCAAGTGAGTGAC-Niu2020	preGC_I	0.432875	0.132749	0.203217	0.0334281	0.19773
GSM4643734_E14.5ovary_ACACCAAGTTCATGGT-Niu2020	preGC_II	0.0763571	0.128324	0.0745841	0.354306	0.366429
GSM4643734_E14.5ovary_ACACCAATCAAGAAGT-Niu2020	preGC_II	0.189892	0.494854	0.0318765	0.040343	0.243035
GSM4643734_E14.5ovary_ACACCAATCAGTGCAT-Niu2020	preGC_II	0.00896818	0.410338	0.0184019	0.0547942	0.507498
GSM4643734_E14.5ovary_ACACCAATCCTGCTTG-Niu2020	preGC_I	0.014939	0.0631042	0.044039	0.303462	0.574456
GSM4643734_E14.5ovary_ACACCAATCGCCAGCA-Niu2020	preGC_II	0.0142223	0.0126848	0.116947	0.0491711	0.806975
GSM4643734_E14.5ovary_ACACCAATCGGCATCG-Niu2020	CoelEpi_Lhx9	0.952486	0.0433731	0.000313144	0.000360584	0.00346713
GSM4643734_E14.5ovary_ACACCAATCTACTTAC-Niu2020	preGC_II	0.0292236	0.105339	0.0647629	0.522699	0.277976
GSM4643734_E14.5ovary_ACACCCTAGTCATCCA-Niu2020	CoelEpi_Lhx9	0.471347	0.315924	0.0251693	0.112328	0.0752318
GSM4643734_E14.5ovary_ACACCCTAGTGAACGC-Niu2020	preGC_I	0.0112089	0.0256566	0.0625856	0.442481	0.458068
GSM4643734_E14.5ovary_ACACCCTAGTGTTAGA-Niu2020	CoelEpi_Lhx9	0.899427	0.0243627	0.0247113	0.0026051	0.0488936
GSM4643734_E14.5ovary_ACACCCTCAAGTACCT-Niu2020	preGC_II	0.270999	0.230231	0.0292669	0.0530988	0.416404
GSM4643734_E14.5ovary_ACACCCTCATCTCCCA-Niu2020	preGC_II	0.133614	0.108971	0.0432734	0.535964	0.178177
GSM4643734_E14.5ovary_ACACCCTCATGCAATC-Niu2020	preGC_II	0.107096	0.308604	0.0238679	0.117238	0.443194
GSM4643734_E14.5ovary_ACACCCTGTAAAGGAG-Niu2020	early_supporting	0.782676	0.0385249	0.0204328	0.0596882	0.0986782
GSM4643734_E14.5ovary_ACACCCTGTATCAGTC-Niu2020	preGC_I	0.17859	0.34634	0.0713509	0.10625	0.297469
GSM4643734_E14.5ovary_ACACCCTGTCCGAACC-Niu2020	preGC_I	0.0140976	0.00202765	0.582681	0.355377	0.0458167
GSM4643734_E14.5ovary_ACACCGGAGTGAAGAG-Niu2020	early_supporting	0.35312	0.202477	0.143776	0.191026	0.109601
GSM4643734_E14.5ovary_ACACCGGCAAGTCTGT-Niu2020	CoelEpi_Lhx9	0.938365	0.0220049	0.00814486	0.0280038	0.00348133
GSM4643734_E14.5ovary_ACACCGGCACTTCGAA-Niu2020	preGC_II	0.0418616	0.732584	0.0323664	0.0587536	0.134434
GSM4643734_E14.5ovary_ACACCGGCAGAGCCAA-Niu2020	preGC_II	0.0379647	0.274983	0.0313814	0.0941581	0.561513
GSM4643734_E14.5ovary_ACACCGGCATTAGGCT-Niu2020	preGC_I	0.100423	0.146789	0.0336228	0.110831	0.608334
GSM4643734_E14.5ovary_ACACCGGGTATAATGG-Niu2020	early_supporting	0.0363437	0.122222	0.412595	0.20133	0.22751
GSM4643734_E14.5ovary_ACACCGGGTCCAACTA-Niu2020	preGC_II	0.0663558	0.150924	0.16386	0.266965	0.351895
GSM4643734_E14.5ovary_ACACCGGGTGTTGAGG-Niu2020	preGC_I	0.321588	0.0590541	0.119394	0.28474	0.215224
GSM4643734_E14.5ovary_ACACCGGGTTCGGGCT-Niu2020	preGC_II	0.00981072	0.0262601	0.304237	0.302728	0.356964
GSM4643734_E14.5ovary_ACACCGGTCGTTACAG-Niu2020	preGC_II	0.00932783	0.046345	0.158913	0.386503	0.398911
GSM4643734_E14.5ovary_ACACTGAAGAGGTAGA-Niu2020	preGC_I	0.261422	0.0765869	0.209554	0.278799	0.173637
GSM4643734_E14.5ovary_ACACTGAAGAGTGACC-Niu2020	preGC_II	0.0649975	0.10176	0.0388404	0.206327	0.588074
GSM4643734_E14.5ovary_ACACTGAGTTAAGTAG-Niu2020	preGC_II	0.100722	0.14175	0.178752	0.419721	0.159056
GSM4643734_E14.5ovary_ACACTGATCGGATGTT-Niu2020	preGC_II	0.144781	0.103746	0.141445	0.338684	0.271344
GSM4643734_E14.5ovary_ACACTGATCTCAAGTG-Niu2020	preGC_II	0.480597	0.0813951	0.12211	0.15355	0.162347
GSM4643734_E14.5ovary_ACACTGATCTGTCAAG-Niu2020	preGC_II	0.00775236	0.00717053	0.084317	0.825145	0.0756153
GSM4643734_E14.5ovary_ACAGCCGAGAAGGTGA-Niu2020	CoelEpi_Lhx9	0.268833	0.372681	0.0110455	0.0720583	0.275382
GSM4643734_E14.5ovary_ACAGCCGAGCTTCGCG-Niu2020	preGC_I	0.00712373	0.00859424	0.240703	0.449355	0.294224
GSM4643734_E14.5ovary_ACAGCCGAGGCTCATT-Niu2020	preGC_II	0.0519896	0.470346	0.126824	0.0904039	0.260437
GSM4643734_E14.5ovary_ACAGCCGAGGTGATAT-Niu2020	preGC_II	0.351348	0.53087	0.0249711	0.0588475	0.0339634
GSM4643734_E14.5ovary_ACAGCCGCACATCCAA-Niu2020	preGC_II	0.0215764	0.356645	0.0353345	0.0209837	0.565461
GSM4643734_E14.5ovary_ACAGCCGCACCGAAAG-Niu2020	preGC_II	0.0476628	0.213176	0.141744	0.182553	0.414864
GSM4643734_E14.5ovary_ACAGCCGCACTGTTAG-Niu2020	CoelEpi_Lhx9	0.159502	0.0193252	0.160351	0.629298	0.0315232
GSM4643734_E14.5ovary_ACAGCCGCAGAGTGTG-Niu2020	preGC_I	0.000426812	0.00118914	0.145089	0.672862	0.180433
GSM4643734_E14.5ovary_ACAGCCGCATTGGTAC-Niu2020	CoelEpi_Lhx9	0.260516	0.726889	0.000428061	0.00163052	0.010537
GSM4643734_E14.5ovary_ACAGCCGGTAGATTAG-Niu2020	CoelEpi_Lhx9	0.910104	0.0491622	0.00840922	0.0134851	0.0188391
GSM4643734_E14.5ovary_ACAGCCGGTAGGGTAC-Niu2020	preGC_II	0.00808685	0.0188484	0.0108372	0.895312	0.0669158
GSM4643734_E14.5ovary_ACAGCCGGTTATCACG-Niu2020	preGC_II	0.215821	0.0378035	0.174088	0.410135	0.162153
GSM4643734_E14.5ovary_ACAGCCGGTTCGGGCT-Niu2020	preGC_I	0.377472	0.553473	0.00957399	0.00658949	0.0528913
GSM4643734_E14.5ovary_ACAGCCGTCACCAGGC-Niu2020	preGC_I	0.0183645	0.0386191	0.0377127	0.049959	0.855345
GSM4643734_E14.5ovary_ACAGCCGTCACTTACT-Niu2020	preGC_II	0.0576583	0.0389631	0.220212	0.214833	0.468334
GSM4643734_E14.5ovary_ACAGCCGTCCTAAGTG-Niu2020	preGC_II	0.0837327	0.0727529	0.0180293	0.218672	0.606813
GSM4643734_E14.5ovary_ACAGCCGTCGTATCAG-Niu2020	preGC_I	0.0244743	0.000612434	0.0577008	0.904156	0.0130565
GSM4643734_E14.5ovary_ACAGCCGTCTCTGAGA-Niu2020	preGC_II	0.161872	0.545886	0.00530602	0.0565944	0.230341
GSM4643734_E14.5ovary_ACAGCTAAGTTCGCGC-Niu2020	CoelEpi_Lhx9	0.179811	0.0421416	0.161943	0.196541	0.419563
GSM4643734_E14.5ovary_ACAGCTACAAAGAATC-Niu2020	preGC_II	0.0174748	0.0055377	0.170138	0.0715015	0.735348
GSM4643734_E14.5ovary_ACAGCTACACCTCGTT-Niu2020	preGC_I	0.174971	0.064728	0.204376	0.147389	0.408536
GSM4643734_E14.5ovary_ACAGCTACACGTCTCT-Niu2020	preGC_II	0.0293083	0.121838	0.029483	0.583291	0.23608
GSM4643734_E14.5ovary_ACAGCTACAGACGCTC-Niu2020	preGC_I	0.0124101	0.892615	0.00636925	0.0184936	0.0701123
GSM4643734_E14.5ovary_ACAGCTACAGGTTTCA-Niu2020	CoelEpi_Lhx9	0.853892	0.139074	0.00309705	0.00106671	0.00287049
GSM4643734_E14.5ovary_ACAGCTACATTGGTAC-Niu2020	preGC_II	0.169678	0.148967	0.261325	0.192075	0.227956
GSM4643734_E14.5ovary_ACAGCTAGTTGGACCC-Niu2020	preGC_I	0.00156983	0.00235629	0.942577	0.0472536	0.00624313
GSM4643734_E14.5ovary_ACAGCTAGTTTGTGTG-Niu2020	preGC_I	0.271629	0.111311	0.271766	0.251384	0.0939106
GSM4643734_E14.5ovary_ACAGCTATCGCGATCG-Niu2020	preGC_II	0.197285	0.110449	0.236608	0.307892	0.147766
GSM4643734_E14.5ovary_ACATACGAGAAACGAG-Niu2020	preGC_II	0.00836599	0.0199267	0.0564421	0.560784	0.354481
GSM4643734_E14.5ovary_ACATACGAGGACAGCT-Niu2020	preGC_II	0.00165549	0.00177915	0.945075	0.0351209	0.0163694
GSM4643734_E14.5ovary_ACATACGAGTACGATA-Niu2020	preGC_II	0.366298	0.566736	0.0153213	0.0107715	0.0408738
GSM4643734_E14.5ovary_ACATACGCAATACGCT-Niu2020	preGC_I	0.141047	0.277281	0.0263064	0.0808827	0.474483
GSM4643734_E14.5ovary_ACATACGGTAGAGCTG-Niu2020	preGC_II	0.0221914	0.173293	0.149817	0.220541	0.434158
GSM4643734_E14.5ovary_ACATACGTCAGCTTAG-Niu2020	preGC_I	0.0730769	0.333519	0.0410573	0.0381859	0.51416
GSM4643734_E14.5ovary_ACATACGTCATAGCAC-Niu2020	preGC_I	0.0577365	0.373543	0.0426273	0.134658	0.391435
GSM4643734_E14.5ovary_ACATCAGAGACAAAGG-Niu2020	preGC_II	0.178051	0.0761289	0.558175	0.0674102	0.120235
GSM4643734_E14.5ovary_ACATCAGAGACTTTCG-Niu2020	preGC_II	0.0041992	0.0176798	0.0527509	0.829434	0.0959364
GSM4643734_E14.5ovary_ACATCAGAGATGTGGC-Niu2020	preGC_II	0.0258961	0.0503294	0.0518885	0.28814	0.583746
GSM4643734_E14.5ovary_ACATCAGAGCACCGTC-Niu2020	preGC_II	0.0472437	0.854291	0.0293492	0.0308641	0.0382524
GSM4643734_E14.5ovary_ACATCAGCATGCAATC-Niu2020	preGC_I	0.00150556	0.00189649	0.0609537	0.907667	0.0279777
GSM4643734_E14.5ovary_ACATCAGGTAGCGTCC-Niu2020	preGC_I	0.0375304	0.595218	0.025787	0.083015	0.25845
GSM4643734_E14.5ovary_ACATCAGGTAGGGTAC-Niu2020	preGC_II	0.175629	0.225548	0.0246954	0.107159	0.466969
GSM4643734_E14.5ovary_ACATCAGGTCACTGGC-Niu2020	preGC_II	0.00286162	0.00409828	0.273843	0.693669	0.0255284
GSM4643734_E14.5ovary_ACATCAGGTCGGGTCT-Niu2020	preGC_II	0.00148688	0.00923008	0.0023524	0.303222	0.683709
GSM4643734_E14.5ovary_ACATCAGTCCGATATG-Niu2020	preGC_II	0.0999745	0.0945986	0.0262528	0.21153	0.567644
GSM4643734_E14.5ovary_ACATGGTAGCTCCTTC-Niu2020	CoelEpi_Lhx9	0.314344	0.68483	0.000275438	6.95163e-05	0.000480613
GSM4643734_E14.5ovary_ACATGGTCAAATACAG-Niu2020	preGC_II	0.0932399	0.546036	0.0352624	0.0568052	0.268657
GSM4643734_E14.5ovary_ACATGGTCACGAAAGC-Niu2020	CoelEpi_Lhx9	0.957503	0.00805905	0.0258281	0.00612947	0.00248031
GSM4643734_E14.5ovary_ACATGGTCACTAGTAC-Niu2020	preGC_II	0.0311034	0.800411	0.00111151	0.0143618	0.153012
GSM4643734_E14.5ovary_ACATGGTCAGTCGTGC-Niu2020	CoelEpi_Lhx9	0.0880748	0.880922	0.00310446	0.0107085	0.0171899
GSM4643734_E14.5ovary_ACATGGTCATCACGAT-Niu2020	preGC_II	0.0349027	0.301527	0.143799	0.160456	0.359315
GSM4643734_E14.5ovary_ACATGGTTCAACGGGA-Niu2020	preGC_I	0.0509057	0.453114	0.0458507	0.052383	0.397747
GSM4643734_E14.5ovary_ACATGGTTCCGGGTGT-Niu2020	preGC_II	0.00165438	0.0041613	0.889975	0.0903708	0.0138385
GSM4643734_E14.5ovary_ACATGGTTCTGTGCAA-Niu2020	preGC_II	0.00365801	0.0187673	0.150676	0.625533	0.201365
GSM4643734_E14.5ovary_ACCAGTAAGCCTATGT-Niu2020	preGC_II	0.00157883	0.020719	0.082349	0.50687	0.388483
GSM4643734_E14.5ovary_ACCAGTAAGTGGACGT-Niu2020	preGC_I	0.151935	0.163352	0.254377	0.187187	0.24315
GSM4643734_E14.5ovary_ACCAGTACACAGGTTT-Niu2020	CoelEpi_Lhx9	0.112225	0.00759875	0.142647	0.725367	0.0121622
GSM4643734_E14.5ovary_ACCAGTACACTTCTGC-Niu2020	preGC_II	0.335406	0.388886	0.0096288	0.0355919	0.230488
GSM4643734_E14.5ovary_ACCAGTACAGCATGAG-Niu2020	preGC_II	0.00361317	0.00945613	0.0110934	0.510124	0.465713
GSM4643734_E14.5ovary_ACCAGTACATATACCG-Niu2020	CoelEpi_Lhx9	0.523451	0.00229463	0.42501	0.0480984	0.00114571
GSM4643734_E14.5ovary_ACCAGTACATCACCCT-Niu2020	preGC_I	0.120046	0.081304	0.217539	0.222931	0.35818
GSM4643734_E14.5ovary_ACCAGTACATCGGAAG-Niu2020	preGC_I	0.0293489	0.039231	0.101031	0.584726	0.245663
GSM4643734_E14.5ovary_ACCAGTAGTACCGTTA-Niu2020	preGC_II	0.0806267	0.175733	0.0754797	0.236479	0.431682
GSM4643734_E14.5ovary_ACCAGTAGTAGGAGTC-Niu2020	preGC_I	0.00724249	0.0100393	0.116886	0.34617	0.519662
GSM4643734_E14.5ovary_ACCAGTAGTCCTCTTG-Niu2020	preGC_II	0.0226906	0.043069	0.0555983	0.0680087	0.810633
GSM4643734_E14.5ovary_ACCAGTAGTTGATTGC-Niu2020	preGC_II	0.00491194	0.0104515	0.25613	0.503429	0.225077
GSM4643734_E14.5ovary_ACCAGTAGTTTGGCGC-Niu2020	preGC_I	0.836829	0.146147	0.00694664	0.00297708	0.00710058
GSM4643734_E14.5ovary_ACCAGTATCCGAAGAG-Niu2020	preGC_II	0.319708	0.05531	0.0486809	0.0713921	0.504909
GSM4643734_E14.5ovary_ACCAGTATCGTTGCCT-Niu2020	preGC_II	0.0340339	0.0446171	0.147584	0.54198	0.231785
GSM4643734_E14.5ovary_ACCAGTATCTAACTTC-Niu2020	early_supporting	0.0146671	0.143937	0.0177746	0.623007	0.200615
GSM4643734_E14.5ovary_ACCCACTCACTTAACG-Niu2020	preGC_I	0.00435403	0.00287201	0.0752966	0.893678	0.0237989
GSM4643734_E14.5ovary_ACCCACTCATAACCTG-Niu2020	OSE	0.31139	0.0570963	0.468986	0.0545392	0.107989
GSM4643734_E14.5ovary_ACCCACTGTAGAGTGC-Niu2020	preGC_II	0.0388568	0.111313	0.267771	0.303112	0.278947
GSM4643734_E14.5ovary_ACCCACTGTTAAGGGC-Niu2020	preGC_II	0.112743	0.108675	0.0928217	0.400755	0.285005
GSM4643734_E14.5ovary_ACCCACTTCCCTCAGT-Niu2020	preGC_II	0.0240294	0.165023	0.0682726	0.247813	0.494861
GSM4643734_E14.5ovary_ACCCACTTCTTTACAC-Niu2020	early_supporting	0.0173409	0.197368	0.0446165	0.377888	0.362786
GSM4643734_E14.5ovary_ACCGTAAAGAATTGTG-Niu2020	preGC_II	0.0248634	0.0382314	0.432618	0.329982	0.174305
GSM4643734_E14.5ovary_ACCGTAACAAGCCGTC-Niu2020	preGC_II	0.0650351	0.138213	0.0694084	0.140925	0.586419
GSM4643734_E14.5ovary_ACCGTAACAGTCACTA-Niu2020	preGC_II	0.0754485	0.121562	0.187996	0.371435	0.243558
GSM4643734_E14.5ovary_ACCGTAACATAGTAAG-Niu2020	preGC_II	0.167772	0.511007	0.116137	0.154831	0.0502525
GSM4643734_E14.5ovary_ACCGTAACATTCCTCG-Niu2020	preGC_I	0.056074	0.0132411	0.397332	0.496678	0.0366754
GSM4643734_E14.5ovary_ACCGTAAGTCCGAAGA-Niu2020	preGC_II	0.00858512	0.0351421	0.270517	0.302627	0.38313
GSM4643734_E14.5ovary_ACCGTAAGTGTATGGG-Niu2020	preGC_II	0.0136217	0.00932923	0.604165	0.281219	0.0916658
GSM4643734_E14.5ovary_ACCGTAAGTTACAGAA-Niu2020	preGC_II	0.0630269	0.299174	0.0410578	0.158473	0.438268
GSM4643734_E14.5ovary_ACCGTAAGTTGGACCC-Niu2020	preGC_I	0.224215	0.120117	0.0214027	0.132981	0.501285
GSM4643734_E14.5ovary_ACCGTAATCCACGCAG-Niu2020	preGC_I	0.641297	0.119399	0.0738662	0.0673024	0.0981354
GSM4643734_E14.5ovary_ACCGTAATCCACGTGG-Niu2020	preGC_II	0.144845	0.0488131	0.152601	0.263589	0.390151
GSM4643734_E14.5ovary_ACCGTAATCTTCGAGA-Niu2020	preGC_I	0.0818221	0.152941	0.0615675	0.487863	0.215806
GSM4643734_E14.5ovary_ACCTTTAAGCCAGTAG-Niu2020	preGC_II	0.00822334	0.00442173	0.1575	0.447599	0.382256
GSM4643734_E14.5ovary_ACCTTTAAGCCAGTTT-Niu2020	CoelEpi_Lhx9	0.700506	0.0102112	0.118596	0.129103	0.041583
GSM4643734_E14.5ovary_ACCTTTAAGCGACGTA-Niu2020	preGC_I	0.134325	0.372118	0.00862236	0.13636	0.348575
GSM4643734_E14.5ovary_ACCTTTAAGCTAACTC-Niu2020	CoelEpi_Lhx9	0.787762	0.159644	0.0311979	0.0192617	0.00213478
GSM4643734_E14.5ovary_ACCTTTAAGTATCGAA-Niu2020	preGC_II	0.0339407	0.0778619	0.369463	0.437628	0.0811061
GSM4643734_E14.5ovary_ACCTTTAAGTTAACGA-Niu2020	preGC_II	0.0150998	0.0969514	0.0555957	0.402659	0.429694
GSM4643734_E14.5ovary_ACCTTTACAAACTGCT-Niu2020	preGC_II	0.021734	0.00916591	0.671472	0.246986	0.0506413
GSM4643734_E14.5ovary_ACCTTTACACACCGAC-Niu2020	preGC_II	0.368797	0.179136	0.115606	0.229925	0.106536
GSM4643734_E14.5ovary_ACCTTTACACCGGAAA-Niu2020	preGC_II	0.0373095	0.250917	0.0102557	0.063717	0.637801
GSM4643734_E14.5ovary_ACCTTTACACGTCTCT-Niu2020	preGC_II	0.14742	0.122721	0.0675676	0.13169	0.530601
GSM4643734_E14.5ovary_ACCTTTACAGCAGTTT-Niu2020	preGC_II	0.104219	0.352115	0.0380987	0.112567	0.393
GSM4643734_E14.5ovary_ACCTTTACATATACCG-Niu2020	preGC_II	0.447021	0.342258	0.060107	0.0594517	0.0911628
GSM4643734_E14.5ovary_ACCTTTAGTGAGTATA-Niu2020	preGC_II	0.0577673	0.0640311	0.308866	0.183547	0.385789
GSM4643734_E14.5ovary_ACCTTTAGTTCACCTC-Niu2020	preGC_II	0.00159748	0.00497242	0.0343016	0.261378	0.69775
GSM4643734_E14.5ovary_ACCTTTAGTTGAGGTG-Niu2020	preGC_I	0.0363389	0.730355	0.0182255	0.0828971	0.132183
GSM4643734_E14.5ovary_ACCTTTATCATCGCTC-Niu2020	preGC_II	0.0403256	0.103582	0.207357	0.220805	0.427931
GSM4643734_E14.5ovary_ACCTTTATCGGATGTT-Niu2020	preGC_I	0.16489	0.70123	0.0258946	0.0211657	0.0868206
GSM4643734_E14.5ovary_ACCTTTATCTGGAGCC-Niu2020	preGC_II	0.00675001	0.0860164	0.262738	0.421301	0.223195
GSM4643734_E14.5ovary_ACGAGCCAGAGACTTA-Niu2020	preGC_II	0.432315	0.0909203	0.193846	0.145979	0.13694
GSM4643734_E14.5ovary_ACGAGCCCAAACCCAT-Niu2020	preGC_I	0.0149319	0.0723969	0.229009	0.575118	0.108544
GSM4643734_E14.5ovary_ACGAGCCCACAACTGT-Niu2020	preGC_I	0.0142681	0.121944	0.0144976	0.166023	0.683267
GSM4643734_E14.5ovary_ACGAGCCCACATTTCT-Niu2020	preGC_I	0.0450742	0.397595	0.0360405	0.247884	0.273407
GSM4643734_E14.5ovary_ACGAGCCCATCGTCGG-Niu2020	preGC_I	0.0778133	0.170726	0.0129222	0.272127	0.466412
GSM4643734_E14.5ovary_ACGAGCCTCAAGAAGT-Niu2020	preGC_II	0.0131455	0.117895	0.100079	0.270386	0.498495
GSM4643734_E14.5ovary_ACGAGCCTCATTTGGG-Niu2020	early_supporting	0.0607284	0.720673	0.0404271	0.0675731	0.110598
GSM4643734_E14.5ovary_ACGAGCCTCCTCAACC-Niu2020	preGC_II	0.000820794	0.00386753	0.00181983	0.092433	0.901059
GSM4643734_E14.5ovary_ACGAGCCTCGGCTACG-Niu2020	preGC_I	0.509289	0.317763	0.0473498	0.0541223	0.0714755
GSM4643734_E14.5ovary_ACGAGCCTCTGGGCCA-Niu2020	preGC_II	0.29869	0.652495	0.00775816	0.00875525	0.0323019
GSM4643734_E14.5ovary_ACGAGGAAGAGCAATT-Niu2020	preGC_I	0.0353538	0.871003	0.00148446	0.0128309	0.0793282
GSM4643734_E14.5ovary_ACGAGGAAGAGGTAGA-Niu2020	preGC_II	0.00560076	0.008981	0.334661	0.590342	0.0604154
GSM4643734_E14.5ovary_ACGAGGAAGGAATGGA-Niu2020	preGC_I	0.494044	0.418071	0.0314553	0.019454	0.0369759
GSM4643734_E14.5ovary_ACGAGGAAGTGAACAT-Niu2020	preGC_I	0.0878927	0.615677	0.0386855	0.0400151	0.21773
GSM4643734_E14.5ovary_ACGAGGACAAAGGAAG-Niu2020	preGC_II	0.0125897	0.076138	0.160894	0.143634	0.606744
GSM4643734_E14.5ovary_ACGAGGACACGGACAA-Niu2020	preGC_II	0.0319227	0.23712	0.00543988	0.108643	0.616874
GSM4643734_E14.5ovary_ACGAGGACAGGGATTG-Niu2020	preGC_II	0.0236157	0.0529409	0.239575	0.231574	0.452295
GSM4643734_E14.5ovary_ACGAGGACATCCGGGT-Niu2020	preGC_I	0.0205953	0.0386419	0.0164293	0.27711	0.647224
GSM4643734_E14.5ovary_ACGAGGAGTCACTTCC-Niu2020	early_supporting	0.0735235	0.182308	0.0264734	0.23061	0.487085
GSM4643734_E14.5ovary_ACGAGGAGTCTTGTCC-Niu2020	preGC_II	0.0924165	0.162878	0.153899	0.281556	0.30925
GSM4643734_E14.5ovary_ACGAGGAGTGCCTGCA-Niu2020	preGC_II	0.00287657	0.0227513	0.0188039	0.0631298	0.892439
GSM4643734_E14.5ovary_ACGAGGAGTTACCGAT-Niu2020	preGC_I	0.0139939	0.0364587	0.00167562	0.130966	0.816906
GSM4643734_E14.5ovary_ACGAGGAGTTCCATGA-Niu2020	preGC_II	0.153844	0.472737	0.0486236	0.0949035	0.229891
GSM4643734_E14.5ovary_ACGAGGATCACCCGAG-Niu2020	preGC_II	0.0531791	0.48988	0.180004	0.140217	0.136721
GSM4643734_E14.5ovary_ACGAGGATCGATCCCT-Niu2020	preGC_II	0.0843261	0.085665	0.382639	0.259979	0.187391
GSM4643734_E14.5ovary_ACGAGGATCTGAGGGA-Niu2020	CoelEpi_Lhx9	0.299276	0.423318	0.128707	0.0387635	0.109935
GSM4643734_E14.5ovary_ACGATACAGCACACAG-Niu2020	preGC_II	0.0209342	0.691847	0.00415032	0.0446397	0.238429
GSM4643734_E14.5ovary_ACGATACAGCACAGGT-Niu2020	preGC_II	0.10985	0.0712128	0.0982527	0.464746	0.255938
GSM4643734_E14.5ovary_ACGATACAGGACTGGT-Niu2020	preGC_I	0.00327976	0.0029659	0.214367	0.737201	0.0421867
GSM4643734_E14.5ovary_ACGATACCACACATGT-Niu2020	preGC_I	0.0311709	0.0156734	0.532171	0.2409	0.180084
GSM4643734_E14.5ovary_ACGATACCACATCCAA-Niu2020	preGC_I	0.0839791	0.481088	0.0175412	0.0980936	0.319298
GSM4643734_E14.5ovary_ACGATACCATCCGGGT-Niu2020	preGC_II	0.0015324	0.00154433	0.745738	0.247316	0.00386938
GSM4643734_E14.5ovary_ACGATACGTGCACCAC-Niu2020	preGC_II	0.0345357	0.67112	0.0425878	0.0712	0.180557
GSM4643734_E14.5ovary_ACGATACTCCAAATGC-Niu2020	preGC_II	0.139429	0.107395	0.139903	0.472448	0.140824
GSM4643734_E14.5ovary_ACGATACTCCCTAACC-Niu2020	preGC_I	0.145354	0.190135	0.120515	0.155555	0.388442
GSM4643734_E14.5ovary_ACGATACTCGACCAGC-Niu2020	preGC_II	0.030394	0.161757	0.291354	0.257769	0.258725
GSM4643734_E14.5ovary_ACGATGTAGATACACA-Niu2020	preGC_II	0.0584895	0.103947	0.0744568	0.119412	0.643695
GSM4643734_E14.5ovary_ACGATGTAGCGATGAC-Niu2020	preGC_II	0.0565046	0.250429	0.0882282	0.289564	0.315275
GSM4643734_E14.5ovary_ACGATGTAGCTGCGAA-Niu2020	preGC_II	0.0317273	0.0766678	0.186942	0.405819	0.298844
GSM4643734_E14.5ovary_ACGATGTAGGAGTTTA-Niu2020	preGC_II	0.00647303	0.00467416	0.0720548	0.846585	0.0702134
GSM4643734_E14.5ovary_ACGATGTGTAAAGGAG-Niu2020	preGC_II	0.223707	0.135922	0.0882591	0.137962	0.41415
GSM4643734_E14.5ovary_ACGATGTGTCAGAATA-Niu2020	preGC_II	0.00475858	0.0168902	0.110562	0.527854	0.339935
GSM4643734_E14.5ovary_ACGATGTTCATTATCC-Niu2020	preGC_II	0.00687596	0.0252119	0.0199649	0.555507	0.39244
GSM4643734_E14.5ovary_ACGATGTTCGCGTAGC-Niu2020	preGC_II	0.027318	0.108042	0.0288037	0.492958	0.342879
GSM4643734_E14.5ovary_ACGATGTTCTGATACG-Niu2020	preGC_I	0.0740935	0.0157701	0.0692186	0.619261	0.221657
GSM4643734_E14.5ovary_ACGCAGCAGTACATGA-Niu2020	CoelEpi_Lhx9	0.871072	0.12627	0.000559663	0.000702133	0.00139611
GSM4643734_E14.5ovary_ACGCAGCCACCTCGGA-Niu2020	preGC_I	0.150769	0.630995	0.0501719	0.0287685	0.139296
GSM4643734_E14.5ovary_ACGCAGCCATCACGTA-Niu2020	preGC_II	0.0173201	0.0341287	0.0367928	0.261729	0.65003
GSM4643734_E14.5ovary_ACGCAGCGTACCATCA-Niu2020	preGC_I	0.158657	0.75713	0.00329442	0.0105454	0.0703732
GSM4643734_E14.5ovary_ACGCAGCGTACCGCTG-Niu2020	preGC_I	0.0643857	0.138959	0.435602	0.155416	0.205638
GSM4643734_E14.5ovary_ACGCAGCGTCACCCAG-Niu2020	preGC_I	0.0178677	0.036234	0.130049	0.379413	0.436437
GSM4643734_E14.5ovary_ACGCAGCGTTCCTCCA-Niu2020	preGC_I	0.0113734	0.0246258	0.0347011	0.511195	0.418105
GSM4643734_E14.5ovary_ACGCAGCTCACAGGCC-Niu2020	preGC_II	0.129887	0.00730219	0.805005	0.0342766	0.0235291
GSM4643734_E14.5ovary_ACGCAGCTCATGTCTT-Niu2020	preGC_II	0.0208893	0.0684892	0.494533	0.187315	0.228773
GSM4643734_E14.5ovary_ACGCAGCTCTCGGACG-Niu2020	preGC_I	0.120347	0.102168	0.201707	0.433712	0.142066
GSM4643734_E14.5ovary_ACGCCAGAGGGTATCG-Niu2020	CoelEpi_Lhx9	0.585271	0.0242409	0.236097	0.107252	0.0471395
GSM4643734_E14.5ovary_ACGCCAGAGTGTGGCA-Niu2020	preGC_I	0.304188	0.413095	0.0204918	0.115373	0.146852
GSM4643734_E14.5ovary_ACGCCAGCAAACTGTC-Niu2020	preGC_II	0.131019	0.115314	0.132319	0.254995	0.366354
GSM4643734_E14.5ovary_ACGCCAGCAGACGTAG-Niu2020	preGC_II	0.0237375	0.0307377	0.0168511	0.454975	0.473698
GSM4643734_E14.5ovary_ACGCCAGGTAGAGTGC-Niu2020	preGC_I	0.197896	0.164042	0.335033	0.141127	0.161901
GSM4643734_E14.5ovary_ACGCCAGTCAATAAGG-Niu2020	CoelEpi_Lhx9	0.869277	0.0913707	0.0175661	0.00690189	0.0148838
GSM4643734_E14.5ovary_ACGCCAGTCCGCAGTG-Niu2020	CoelEpi_Lhx9	0.122019	0.854437	0.00297257	0.00163256	0.0189389
GSM4643734_E14.5ovary_ACGCCGAAGGCATGTG-Niu2020	preGC_II	0.00368251	0.035593	0.083147	0.17462	0.702958
GSM4643734_E14.5ovary_ACGCCGACAATGGAAT-Niu2020	preGC_II	0.012324	0.0327265	0.0899743	0.535628	0.329347
GSM4643734_E14.5ovary_ACGCCGACACATTAGC-Niu2020	preGC_I	0.101529	0.107801	0.0247925	0.504172	0.261706
GSM4643734_E14.5ovary_ACGCCGACACCGATAT-Niu2020	preGC_I	0.0216603	0.011985	0.681587	0.249805	0.0349631
GSM4643734_E14.5ovary_ACGCCGACACTCGACG-Niu2020	preGC_I	0.279582	0.10077	0.122497	0.369617	0.127534
GSM4643734_E14.5ovary_ACGCCGAGTTCGGGCT-Niu2020	preGC_II	0.0317816	0.0876304	0.0578505	0.0941907	0.728547
GSM4643734_E14.5ovary_ACGCCGATCACGCGGT-Niu2020	preGC_I	0.238902	0.605611	0.0128962	0.0130757	0.129515
GSM4643734_E14.5ovary_ACGCCGATCAGTTTGG-Niu2020	preGC_I	0.0153422	0.0259507	0.047907	0.648158	0.262642
GSM4643734_E14.5ovary_ACGCCGATCCAGGGCT-Niu2020	preGC_II	0.587414	0.0830605	0.182653	0.111534	0.0353387
GSM4643734_E14.5ovary_ACGCCGATCTCTGAGA-Niu2020	preGC_II	0.00834173	0.0937987	0.0400093	0.479388	0.378462
GSM4643734_E14.5ovary_ACGGAGAAGCGTCAAG-Niu2020	preGC_II	0.661677	0.0416627	0.160911	0.036904	0.0988456
GSM4643734_E14.5ovary_ACGGAGAAGCTCAACT-Niu2020	preGC_II	0.0994841	0.495948	0.0104831	0.0742562	0.319829
GSM4643734_E14.5ovary_ACGGAGAAGGCCGAAT-Niu2020	preGC_II	0.0117214	0.0157367	0.0348003	0.153629	0.784113
GSM4643734_E14.5ovary_ACGGAGAAGTACATGA-Niu2020	CoelEpi_Lhx9	0.936713	0.0376245	0.00434527	0.012564	0.00875345
GSM4643734_E14.5ovary_ACGGAGAAGTCGAGTG-Niu2020	preGC_I	0.0181386	0.0452189	0.0771974	0.597016	0.262429
GSM4643734_E14.5ovary_ACGGAGACATAGACTC-Niu2020	preGC_I	0.0662977	0.0866249	0.0716112	0.406452	0.369014
GSM4643734_E14.5ovary_ACGGAGACATTATCTC-Niu2020	CoelEpi_Lhx9	0.993533	0.00117335	0.00406139	0.00111986	0.000112694
GSM4643734_E14.5ovary_ACGGAGAGTTAAAGTG-Niu2020	preGC_II	0.00435666	0.0324171	0.0630361	0.214398	0.685792
GSM4643734_E14.5ovary_ACGGAGATCTGGTATG-Niu2020	preGC_II	0.501561	0.306349	0.0889198	0.0660875	0.037083
GSM4643734_E14.5ovary_ACGGCCACAAAGGCGT-Niu2020	preGC_II	0.042218	0.135922	0.0305637	0.366529	0.424768
GSM4643734_E14.5ovary_ACGGCCACAAGCGATG-Niu2020	preGC_I	0.0214766	0.100287	0.00665404	0.0818732	0.789709
GSM4643734_E14.5ovary_ACGGCCACAATTGCTG-Niu2020	preGC_I	0.00440635	0.0142926	0.0884387	0.158728	0.734134
GSM4643734_E14.5ovary_ACGGCCACAGCTCCGA-Niu2020	early_supporting	0.242923	0.373716	0.0630545	0.219317	0.10099
GSM4643734_E14.5ovary_ACGGCCAGTCATCCCT-Niu2020	preGC_I	0.0414482	0.0595649	0.0365858	0.105433	0.756968
GSM4643734_E14.5ovary_ACGGCCAGTCGGATCC-Niu2020	preGC_I	0.166919	0.196426	0.0815977	0.228873	0.326185
GSM4643734_E14.5ovary_ACGGCCAGTTATGTGC-Niu2020	preGC_I	0.018454	0.0581308	0.0641677	0.38606	0.473188
GSM4643734_E14.5ovary_ACGGCCATCCGGGTGT-Niu2020	preGC_II	0.250537	0.139888	0.324805	0.157623	0.127148
GSM4643734_E14.5ovary_ACGGCCATCTTGAGGT-Niu2020	preGC_II	0.00314927	0.00247868	0.929845	0.058825	0.00570172
GSM4643734_E14.5ovary_ACGGGCTCAAGAAGAG-Niu2020	CoelEpi_Lhx9	0.497115	0.249483	0.0753114	0.0564769	0.121614
GSM4643734_E14.5ovary_ACGGGCTCACACGCTG-Niu2020	preGC_II	0.0160977	0.206837	0.114061	0.305044	0.357961
GSM4643734_E14.5ovary_ACGGGCTCATGATCCA-Niu2020	preGC_I	0.0111748	0.0417329	0.414046	0.276966	0.25608
GSM4643734_E14.5ovary_ACGGGCTGTTAAGGGC-Niu2020	preGC_II	0.0639603	0.174726	0.0956634	0.19366	0.47199
GSM4643734_E14.5ovary_ACGGGTCAGCGAAGGG-Niu2020	CoelEpi_Lhx9	0.951347	0.0256764	0.0095158	0.00430908	0.00915165
GSM4643734_E14.5ovary_ACGGGTCAGTCTTGCA-Niu2020	preGC_II	0.0465962	0.0498612	0.660774	0.115694	0.127074
GSM4643734_E14.5ovary_ACGGGTCCAGACAAAT-Niu2020	preGC_II	0.460346	0.0135198	0.074585	0.185817	0.265732
GSM4643734_E14.5ovary_ACGGGTCCAGATAATG-Niu2020	early_supporting	0.0563438	0.0712912	0.0372011	0.714806	0.120358
GSM4643734_E14.5ovary_ACGGGTCTCCGTTGCT-Niu2020	preGC_I	0.563281	0.107732	0.0534124	0.0780773	0.197498
GSM4643734_E14.5ovary_ACGGGTCTCGCGTAGC-Niu2020	preGC_I	0.712734	0.169056	0.023642	0.0197058	0.0748621
GSM4643734_E14.5ovary_ACGGGTCTCTTGTCAT-Niu2020	preGC_II	0.0682717	0.0173082	0.0974046	0.502428	0.314588
GSM4643734_E14.5ovary_ACGTCAACAAATCCGT-Niu2020	CoelEpi_Lhx9	0.53392	0.415188	0.008565	0.00451062	0.0378166
GSM4643734_E14.5ovary_ACGTCAACAGTCAGAG-Niu2020	preGC_I	0.00612753	0.0132194	0.117504	0.52095	0.342199
GSM4643734_E14.5ovary_ACGTCAACATGCAATC-Niu2020	preGC_I	0.0378414	0.366926	0.0656508	0.135698	0.393884
GSM4643734_E14.5ovary_ACGTCAAGTAGCTTGT-Niu2020	preGC_I	0.0173659	0.0428127	0.502526	0.391925	0.0453704
GSM4643734_E14.5ovary_ACGTCAAGTTATTCTC-Niu2020	preGC_II	0.0238685	0.0942102	0.279586	0.285457	0.316878
GSM4643734_E14.5ovary_ACGTCAAGTTCGGGCT-Niu2020	preGC_II	0.00376927	0.0105165	0.0371471	0.741979	0.206589
GSM4643734_E14.5ovary_ACGTCAAGTTGAGGTG-Niu2020	preGC_II	0.000286208	0.000272963	0.157403	0.816096	0.0259415
GSM4643734_E14.5ovary_ACGTCAAGTTGTGGAG-Niu2020	preGC_I	0.0593106	0.113737	0.0259809	0.480995	0.319976
GSM4643734_E14.5ovary_ACGTCAATCATAGCAC-Niu2020	preGC_II	0.0779155	0.0821335	0.221289	0.14965	0.469012
GSM4643734_E14.5ovary_ACTATCTAGATCCCAT-Niu2020	preGC_II	0.0317842	0.501895	0.00849984	0.089252	0.368569
GSM4643734_E14.5ovary_ACTATCTAGGCATGGT-Niu2020	preGC_II	0.00330312	0.0122793	0.043317	0.112406	0.828695
GSM4643734_E14.5ovary_ACTATCTAGTAGATGT-Niu2020	preGC_II	0.156725	0.718894	0.0124308	0.0107744	0.101176
GSM4643734_E14.5ovary_ACTATCTCAACGATCT-Niu2020	CoelEpi_Lhx9	0.0843885	0.00499279	0.147495	0.730575	0.0325484
GSM4643734_E14.5ovary_ACTATCTCAAGAAGAG-Niu2020	preGC_II	0.0569392	0.0483216	0.201259	0.134353	0.559127
GSM4643734_E14.5ovary_ACTATCTCATAGTAAG-Niu2020	CoelEpi_Lhx9	0.205716	0.650279	0.0394049	0.0434214	0.0611793
GSM4643734_E14.5ovary_ACTATCTGTACACCGC-Niu2020	preGC_II	0.00360792	0.0123431	0.0713676	0.527532	0.385149
GSM4643734_E14.5ovary_ACTATCTGTCGAGTTT-Niu2020	early_supporting	0.0214366	0.132632	0.00553332	0.0595947	0.780804
GSM4643734_E14.5ovary_ACTATCTGTCTCCATC-Niu2020	preGC_I	0.0255873	0.0890576	0.122906	0.591922	0.170527
GSM4643734_E14.5ovary_ACTATCTGTGGTTTCA-Niu2020	preGC_II	0.156166	0.247232	0.138817	0.07413	0.383654
GSM4643734_E14.5ovary_ACTATCTTCCACGAAT-Niu2020	preGC_II	0.294549	0.372796	0.131742	0.105677	0.0952355
GSM4643734_E14.5ovary_ACTATCTTCTCACATT-Niu2020	preGC_I	0.552241	0.0790277	0.157057	0.10974	0.101934
GSM4643734_E14.5ovary_ACTATCTTCTGTCTAT-Niu2020	preGC_I	0.0274941	0.0358775	0.177093	0.409425	0.35011
GSM4643734_E14.5ovary_ACTGAACAGAGTAAGG-Niu2020	CoelEpi_Lhx9	0.246896	0.615367	0.00949178	0.0273315	0.100914
GSM4643734_E14.5ovary_ACTGAACAGCTAACTC-Niu2020	preGC_II	0.387295	0.222612	0.15379	0.123074	0.113228
GSM4643734_E14.5ovary_ACTGAACAGGACAGAA-Niu2020	CoelEpi_Lhx9	0.995129	9.09293e-05	0.00405786	0.000591739	0.000130313
GSM4643734_E14.5ovary_ACTGAACAGGCAAAGA-Niu2020	preGC_II	0.0105853	0.209123	0.0362855	0.430934	0.313073
GSM4643734_E14.5ovary_ACTGAACAGGTGCAAC-Niu2020	preGC_II	0.125104	0.389909	0.0202866	0.0219772	0.442723
GSM4643734_E14.5ovary_ACTGAACCACTTGGAT-Niu2020	early_supporting	0.153462	0.297541	0.0596258	0.253448	0.235924
GSM4643734_E14.5ovary_ACTGAACCAGGATCGA-Niu2020	preGC_II	0.0311702	0.0890209	0.264271	0.244929	0.370609
GSM4643734_E14.5ovary_ACTGAACGTAAGAGGA-Niu2020	preGC_II	0.00610445	0.0355795	0.0343454	0.620887	0.303083
GSM4643734_E14.5ovary_ACTGAACGTGAAGGCT-Niu2020	preGC_I	0.222888	0.0357731	0.37743	0.279793	0.0841157
GSM4643734_E14.5ovary_ACTGAACGTTAGTGGG-Niu2020	CoelEpi_Lhx9	0.254954	0.379842	0.181986	0.129349	0.053869
GSM4643734_E14.5ovary_ACTGAACTCAAACGGG-Niu2020	CoelEpi_Lhx9	0.0412492	0.870459	0.0104981	0.0248587	0.0529351
GSM4643734_E14.5ovary_ACTGAACTCAAGCCTA-Niu2020	preGC_I	0.0359894	0.0203592	0.048299	0.886788	0.00856394
GSM4643734_E14.5ovary_ACTGAACTCCTCATTA-Niu2020	preGC_II	0.0199923	0.14557	0.0125088	0.2093	0.612629
GSM4643734_E14.5ovary_ACTGAACTCGCACTCT-Niu2020	preGC_I	0.0537919	0.0600225	0.148058	0.521669	0.216458
[truncated: 8,043 more rows]

## Sheet: ED Fig.8a SVM_supp_E18.5P5
	annotation	prob_CoelEpi_LHX9	prob_OSE	prob_granulosa	prob_preGC_I	prob_preGC_II
GSM4643736_E18.5ovary_AAACCTGCACCGAATT-Niu2020	granulosa	0.0171461	0.0804486	0.00618058	0.311983	0.584242
GSM4643736_E18.5ovary_AAACCTGTCGGTGTTA-Niu2020	preGC_I	0.0466566	0.215492	0.129835	0.0708944	0.537122
GSM4643736_E18.5ovary_AAACCTGTCTCCTATA-Niu2020	preGC_II	0.0645175	0.189607	0.0151173	0.0577554	0.673003
GSM4643736_E18.5ovary_AAACGGGCAACACCCG-Niu2020	preGC_I	0.0126354	0.423038	0.00710173	0.00758631	0.549639
GSM4643736_E18.5ovary_AAACGGGCAATAACGA-Niu2020	preGC_II	0.00212689	0.0313799	0.0360683	0.0229316	0.907493
GSM4643736_E18.5ovary_AAAGATGAGAGTGACC-Niu2020	preGC_II	0.00830683	0.045693	0.00531148	0.0527048	0.887984
GSM4643736_E18.5ovary_AAAGATGAGTTACCCA-Niu2020	preGC_II	0.0239312	0.808422	0.0381845	0.0362535	0.0932086
GSM4643736_E18.5ovary_AAAGATGTCATCATTC-Niu2020	preGC_II	0.0426127	0.0711091	0.0725956	0.187323	0.62636
GSM4643736_E18.5ovary_AAAGATGTCGGGAGTA-Niu2020	preGC_I	0.0170556	0.170973	0.010862	0.0766989	0.72441
GSM4643736_E18.5ovary_AAAGCAAGTCTAGAGG-Niu2020	preGC_II	0.00543833	0.135095	0.00988419	0.0377312	0.811851
GSM4643736_E18.5ovary_AAAGTAGAGCCTCGTG-Niu2020	preGC_I	0.00275904	0.112776	0.00462604	0.00956781	0.870271
GSM4643736_E18.5ovary_AAAGTAGAGCTGAACG-Niu2020	preGC_II	0.00682678	0.076127	0.0184069	0.18862	0.71002
GSM4643736_E18.5ovary_AAATGCCAGTAGCGGT-Niu2020	OSE	0.471536	0.235723	0.0268519	0.2191	0.0467891
GSM4643736_E18.5ovary_AAATGCCCAGTTAACC-Niu2020	preGC_I	0.0317254	0.12112	0.0344274	0.114333	0.698395
GSM4643736_E18.5ovary_AAATGCCCATAACCTG-Niu2020	preGC_II	0.0334282	0.207109	0.013593	0.11951	0.62636
GSM4643736_E18.5ovary_AACACGTAGCTGAAAT-Niu2020	preGC_II	0.0445508	0.235072	0.0321094	0.414578	0.27369
GSM4643736_E18.5ovary_AACACGTAGGTCATCT-Niu2020	preGC_II	0.0299154	0.209298	0.355183	0.0585136	0.347091
GSM4643736_E18.5ovary_AACACGTTCGTCGTTC-Niu2020	preGC_I	0.0531901	0.467784	0.0247673	0.19306	0.261199
GSM4643736_E18.5ovary_AACCATGAGCCATCGC-Niu2020	preGC_II	0.039366	0.720345	0.0140628	0.093674	0.132552
GSM4643736_E18.5ovary_AACCATGCATCACGTA-Niu2020	preGC_I	0.0142951	0.514923	0.00726174	0.0382636	0.425256
GSM4643736_E18.5ovary_AACCATGTCCCAACGG-Niu2020	preGC_I	0.0207353	0.217715	0.0238179	0.405735	0.331997
GSM4643736_E18.5ovary_AACCATGTCCTATGTT-Niu2020	preGC_II	0.0753452	0.143378	0.0233217	0.19716	0.560795
GSM4643736_E18.5ovary_AACCATGTCGTATCAG-Niu2020	preGC_I	0.00797422	0.157122	0.00292036	0.0822756	0.749708
GSM4643736_E18.5ovary_AACCGCGAGCTTTGGT-Niu2020	preGC_II	0.00416064	0.0356303	0.0047593	0.712973	0.242477
GSM4643736_E18.5ovary_AACCGCGGTTGGAGGT-Niu2020	preGC_II	0.0476027	0.172529	0.0279651	0.362735	0.389168
GSM4643736_E18.5ovary_AACCGCGTCACTATTC-Niu2020	preGC_II	0.0187345	0.192462	0.194111	0.23386	0.360832
GSM4643736_E18.5ovary_AACCGCGTCGCCGTGA-Niu2020	preGC_II	0.0114888	0.298114	0.0236085	0.134132	0.532656
GSM4643736_E18.5ovary_AACGTTGAGGAATTAC-Niu2020	preGC_II	0.167572	0.199582	0.139845	0.101728	0.391273
GSM4643736_E18.5ovary_AACGTTGCAAGCCTAT-Niu2020	preGC_I	0.0118264	0.185626	0.00172246	0.00344142	0.797383
GSM4643736_E18.5ovary_AACGTTGGTACCGAGA-Niu2020	preGC_II	0.0204421	0.145904	0.0116767	0.0410615	0.780915
GSM4643736_E18.5ovary_AACGTTGGTCTCCATC-Niu2020	preGC_II	0.0196205	0.292901	0.00815714	0.150446	0.528876
GSM4643736_E18.5ovary_AACGTTGGTCTGCGGT-Niu2020	preGC_I	0.0726318	0.212626	0.0219569	0.300584	0.392202
GSM4643736_E18.5ovary_AACTCAGAGGGTTCCC-Niu2020	preGC_II	0.00617043	0.033328	0.0108163	0.917949	0.0317358
GSM4643736_E18.5ovary_AACTCAGGTGAGGGAG-Niu2020	preGC_II	0.243216	0.272815	0.0496433	0.0666327	0.367693
GSM4643736_E18.5ovary_AACTCAGTCGCAGGCT-Niu2020	preGC_II	0.758178	0.0787702	0.0296332	0.0442036	0.0892148
GSM4643736_E18.5ovary_AACTCCCGTCCAACTA-Niu2020	preGC_II	0.0189855	0.0437532	0.0158963	0.57451	0.346855
GSM4643736_E18.5ovary_AACTCTTAGCGTCTAT-Niu2020	preGC_II	0.0362955	0.114673	0.0166985	0.616415	0.215917
GSM4643736_E18.5ovary_AACTCTTAGGGAACGG-Niu2020	preGC_II	0.00578506	0.136661	0.00702049	0.0705917	0.779942
GSM4643736_E18.5ovary_AACTGGTAGGTAGCTG-Niu2020	preGC_II	0.139767	0.326192	0.0093125	0.0582944	0.466434
GSM4643736_E18.5ovary_AACTGGTCACCGGAAA-Niu2020	preGC_II	0.0124219	0.0929563	0.00897026	0.0266054	0.859046
GSM4643736_E18.5ovary_AACTGGTCACGAAACG-Niu2020	preGC_I	0.190172	0.102446	0.131216	0.435538	0.140628
GSM4643736_E18.5ovary_AACTGGTCACTGTGTA-Niu2020	preGC_II	0.0433393	0.694535	0.007972	0.0187315	0.235422
GSM4643736_E18.5ovary_AACTGGTGTCCAGTAT-Niu2020	preGC_II	0.0347029	0.0681635	0.00955212	0.0375967	0.849985
GSM4643736_E18.5ovary_AACTTTCAGCTCTCGG-Niu2020	preGC_II	0.141298	0.322773	0.0154486	0.113633	0.406848
GSM4643736_E18.5ovary_AACTTTCCAAGCGATG-Niu2020	preGC_II	0.0108079	0.105179	0.0109923	0.0140942	0.858926
GSM4643736_E18.5ovary_AACTTTCGTTTGTGTG-Niu2020	preGC_II	0.00559754	0.0597999	0.00878555	0.046194	0.879623
GSM4643736_E18.5ovary_AACTTTCTCACGGTTA-Niu2020	preGC_II	0.0584561	0.291507	0.0278693	0.19933	0.422838
GSM4643736_E18.5ovary_AACTTTCTCGTTGCCT-Niu2020	preGC_II	0.00965705	0.0891264	0.0141817	0.0356747	0.85136
GSM4643736_E18.5ovary_AACTTTCTCTTCGGTC-Niu2020	preGC_II	0.0263787	0.221096	0.0223785	0.113325	0.616821
GSM4643736_E18.5ovary_AAGACCTCAGGAATGC-Niu2020	preGC_I	0.112281	0.106138	0.572679	0.0421137	0.166788
GSM4643736_E18.5ovary_AAGACCTTCCTGCTTG-Niu2020	preGC_II	0.0105682	0.0197943	0.0120688	0.0223392	0.93523
GSM4643736_E18.5ovary_AAGCCGCAGGACAGAA-Niu2020	preGC_II	0.0155769	0.281746	0.0214807	0.173235	0.507962
GSM4643736_E18.5ovary_AAGCCGCAGTCGTACT-Niu2020	preGC_I	0.0188065	0.193335	0.307208	0.0297327	0.450918
GSM4643736_E18.5ovary_AAGCCGCGTAAGGGAA-Niu2020	preGC_I	0.0468919	0.54103	0.0294042	0.0275632	0.35511
GSM4643736_E18.5ovary_AAGCCGCGTACATCCA-Niu2020	preGC_II	0.372565	0.110047	0.0262508	0.0552191	0.435918
GSM4643736_E18.5ovary_AAGCCGCGTAGGGACT-Niu2020	preGC_II	0.0280846	0.482474	0.00425353	0.0139193	0.471269
GSM4643736_E18.5ovary_AAGCCGCGTCAAAGAT-Niu2020	preGC_I	0.0380921	0.123393	0.0302882	0.734884	0.073342
GSM4643736_E18.5ovary_AAGGAGCAGACGCTTT-Niu2020	OSE	0.0312519	0.5251	0.0125859	0.0119511	0.419111
GSM4643736_E18.5ovary_AAGGAGCAGTTAAGTG-Niu2020	preGC_II	0.006556	0.610871	0.0173666	0.0340856	0.331121
GSM4643736_E18.5ovary_AAGGCAGAGTGCTGCC-Niu2020	preGC_II	0.0525122	0.470191	0.0388674	0.198067	0.240362
GSM4643736_E18.5ovary_AAGGCAGGTCGAAAGC-Niu2020	OSE	0.129211	0.27956	0.0359896	0.424219	0.131021
GSM4643736_E18.5ovary_AAGGCAGTCACATGCA-Niu2020	preGC_II	0.0356559	0.262112	0.235538	0.17126	0.295435
GSM4643736_E18.5ovary_AAGGCAGTCAGCTTAG-Niu2020	preGC_II	0.0246875	0.0947522	0.022622	0.293007	0.564931
GSM4643736_E18.5ovary_AAGGTTCAGTTTGCGT-Niu2020	preGC_I	0.00753363	0.218679	0.00829393	0.206702	0.558791
GSM4643736_E18.5ovary_AAGGTTCTCATCGGAT-Niu2020	preGC_I	0.0198267	0.0756662	0.0645444	0.668009	0.171953
GSM4643736_E18.5ovary_AAGGTTCTCTTGTTTG-Niu2020	preGC_I	0.05356	0.455482	0.0407189	0.16013	0.29011
GSM4643736_E18.5ovary_AAGTCTGCAGCCTTGG-Niu2020	preGC_II	0.232195	0.36763	0.036406	0.118934	0.244836
GSM4643736_E18.5ovary_AAGTCTGCATTCACTT-Niu2020	preGC_II	0.0492091	0.0689884	0.592192	0.114387	0.175224
GSM4643736_E18.5ovary_AAGTCTGGTAAATGTG-Niu2020	preGC_II	0.0260562	0.147552	0.0258158	0.0311465	0.769429
GSM4643736_E18.5ovary_AAGTCTGTCGAGAGCA-Niu2020	preGC_I	0.0213787	0.260604	0.0408051	0.360052	0.31716
GSM4643736_E18.5ovary_AAGTCTGTCGGCGCAT-Niu2020	preGC_II	0.015882	0.0942264	0.0350205	0.22592	0.628951
GSM4643736_E18.5ovary_AATCCAGAGCTTCGCG-Niu2020	preGC_II	0.000905833	0.00626089	0.0295175	0.922807	0.0405088
GSM4643736_E18.5ovary_AATCCAGCAGATAATG-Niu2020	preGC_II	0.0100616	0.276161	0.00426409	0.0103411	0.699172
GSM4643736_E18.5ovary_AATCCAGGTACCATCA-Niu2020	preGC_II	0.0135016	0.400296	0.014179	0.0993661	0.472657
GSM4643736_E18.5ovary_AATCCAGGTTAAAGAC-Niu2020	preGC_II	0.0992363	0.126289	0.0404986	0.406448	0.327527
GSM4643736_E18.5ovary_AATCCAGGTTCGTTGA-Niu2020	preGC_I	0.0233352	0.660568	0.0172	0.0207919	0.278105
GSM4643736_E18.5ovary_AATCCAGTCCGCTGTT-Niu2020	preGC_I	0.115599	0.370106	0.0864082	0.0576604	0.370226
GSM4643736_E18.5ovary_AATCGGTAGCGCTTAT-Niu2020	preGC_I	0.0552137	0.0605338	0.0338861	0.678826	0.17154
GSM4643736_E18.5ovary_AATCGGTCACAACGCC-Niu2020	preGC_II	0.143491	0.170791	0.0200499	0.452973	0.212695
GSM4643736_E18.5ovary_ACACCAAAGAGTACAT-Niu2020	preGC_I	0.036709	0.250553	0.0539172	0.164439	0.494381
GSM4643736_E18.5ovary_ACACCAAAGCTGAAAT-Niu2020	preGC_II	0.135087	0.226284	0.0595166	0.278603	0.30051
GSM4643736_E18.5ovary_ACACCAAAGGAGTTGC-Niu2020	preGC_II	0.10538	0.427416	0.0672617	0.0457916	0.354152
GSM4643736_E18.5ovary_ACACCAATCAGTCAGT-Niu2020	OSE	0.057531	0.240894	0.114638	0.401334	0.185603
GSM4643736_E18.5ovary_ACACCAATCTCGAGTA-Niu2020	preGC_II	0.0351651	0.400738	0.121766	0.0404785	0.401853
GSM4643736_E18.5ovary_ACACCCTAGTCGATAA-Niu2020	preGC_II	0.0666728	0.173268	0.0487997	0.546396	0.164863
GSM4643736_E18.5ovary_ACACCCTCAATGGAAT-Niu2020	preGC_I	0.0376492	0.11384	0.0191307	0.237032	0.592349
GSM4643736_E18.5ovary_ACACCCTCAGCGAACA-Niu2020	preGC_II	0.0304062	0.117885	0.0347901	0.0706692	0.74625
GSM4643736_E18.5ovary_ACACCCTGTCTAGGTT-Niu2020	preGC_II	0.0566234	0.237747	0.160921	0.294403	0.250305
GSM4643736_E18.5ovary_ACACCCTTCAACCATG-Niu2020	preGC_II	0.00989327	0.026854	0.0164767	0.129538	0.817238
GSM4643736_E18.5ovary_ACACCCTTCTTCGAGA-Niu2020	preGC_I	0.151405	0.32807	0.0416592	0.303334	0.175533
GSM4643736_E18.5ovary_ACACCGGAGACCACGA-Niu2020	preGC_II	0.0104586	0.275118	0.00556805	0.0234944	0.685361
GSM4643736_E18.5ovary_ACACTGAAGCTCTCGG-Niu2020	preGC_II	0.0109509	0.117739	0.0859518	0.0172383	0.76812
GSM4643736_E18.5ovary_ACACTGAAGCTGAACG-Niu2020	OSE	0.221249	0.574933	0.0498889	0.098973	0.0549563
GSM4643736_E18.5ovary_ACACTGACAATGGAAT-Niu2020	OSE	0.100701	0.371717	0.0526071	0.203691	0.271283
GSM4643736_E18.5ovary_ACACTGACACTGTCGG-Niu2020	preGC_II	0.00588383	0.0693419	0.0455246	0.171707	0.707543
GSM4643736_E18.5ovary_ACACTGAGTCAAAGCG-Niu2020	preGC_II	0.0517534	0.0142195	0.00639463	0.0287115	0.898921
GSM4643736_E18.5ovary_ACACTGAGTCGTGGCT-Niu2020	preGC_II	0.00131495	0.0130583	0.00127697	0.0142418	0.970108
GSM4643736_E18.5ovary_ACACTGATCAGCCTAA-Niu2020	preGC_I	0.0674355	0.0731041	0.0533547	0.701054	0.105052
GSM4643736_E18.5ovary_ACAGCCGCAGACACTT-Niu2020	preGC_I	0.148922	0.561072	0.0706922	0.0812465	0.138068
GSM4643736_E18.5ovary_ACAGCCGTCATGTCCC-Niu2020	preGC_II	0.00114418	0.0642066	0.000259665	0.0033892	0.931
GSM4643736_E18.5ovary_ACAGCTACAGCTCGAC-Niu2020	preGC_I	0.00475348	0.00337377	0.00162004	0.0199609	0.970292
GSM4643736_E18.5ovary_ACAGCTACATGTAGTC-Niu2020	preGC_I	0.0269491	0.0412681	0.0133384	0.094934	0.82351
GSM4643736_E18.5ovary_ACAGCTAGTATAATGG-Niu2020	preGC_II	0.0280909	0.618503	0.0168048	0.0253257	0.311275
GSM4643736_E18.5ovary_ACAGCTAGTGGTGTAG-Niu2020	preGC_I	0.0144065	0.0932019	0.00455445	0.143483	0.744354
GSM4643736_E18.5ovary_ACAGCTATCAACGAAA-Niu2020	CoelEpi_Lhx9	0.235022	0.281966	0.0450876	0.0885	0.349425
GSM4643736_E18.5ovary_ACATACGCACCTTGTC-Niu2020	preGC_II	0.00734197	0.0370391	0.882141	0.0208671	0.0526106
GSM4643736_E18.5ovary_ACATACGTCAGCAACT-Niu2020	preGC_I	0.0256315	0.0395694	0.0407304	0.40175	0.492319
GSM4643736_E18.5ovary_ACATCAGAGAAAGTGG-Niu2020	preGC_I	0.00757272	0.079111	0.0272884	0.644964	0.241064
GSM4643736_E18.5ovary_ACATCAGCATTATCTC-Niu2020	preGC_II	0.0202029	0.342574	0.0817537	0.26309	0.292379
GSM4643736_E18.5ovary_ACATGGTAGTCCGTAT-Niu2020	preGC_I	0.0371558	0.328798	0.0429994	0.46157	0.129477
GSM4643736_E18.5ovary_ACATGGTCAAGTACCT-Niu2020	preGC_II	0.010246	0.0508003	0.00432612	0.629109	0.305519
GSM4643736_E18.5ovary_ACATGGTCAGATCCAT-Niu2020	preGC_II	0.076104	0.303885	0.0795628	0.332512	0.207937
GSM4643736_E18.5ovary_ACATGGTTCACTTACT-Niu2020	OSE	0.0548005	0.295324	0.195136	0.277951	0.176788
GSM4643736_E18.5ovary_ACCAGTAAGTCTCCTC-Niu2020	preGC_II	0.0498616	0.0501086	0.0551188	0.267471	0.57744
GSM4643736_E18.5ovary_ACCAGTAAGTGGAGTC-Niu2020	preGC_II	0.0074455	0.0261978	0.169493	0.0828671	0.713997
GSM4643736_E18.5ovary_ACCAGTAGTCTAAACC-Niu2020	preGC_I	0.0880997	0.192618	0.0692685	0.340877	0.309136
GSM4643736_E18.5ovary_ACCAGTAGTGATGTCT-Niu2020	preGC_II	0.00744064	0.101751	0.00736879	0.0820018	0.801437
GSM4643736_E18.5ovary_ACCAGTATCCCTAATT-Niu2020	preGC_II	0.0102993	0.10457	0.0226501	0.0427171	0.819764
GSM4643736_E18.5ovary_ACCAGTATCCTCCTAG-Niu2020	preGC_I	0.00347814	0.151021	0.00144762	0.0204983	0.823555
GSM4643736_E18.5ovary_ACCGTAACAAGTACCT-Niu2020	preGC_II	0.00861133	0.0728257	0.00739638	0.105511	0.805656
GSM4643736_E18.5ovary_ACCGTAACAATCGAAA-Niu2020	preGC_I	0.0433054	0.296966	0.0721575	0.19794	0.389631
GSM4643736_E18.5ovary_ACCGTAAGTAGCTGCC-Niu2020	preGC_II	0.0102584	0.101762	0.0104844	0.759346	0.11815
GSM4643736_E18.5ovary_ACCGTAAGTGTTGAGG-Niu2020	preGC_II	0.03113	0.0415003	0.043716	0.795185	0.0884686
GSM4643736_E18.5ovary_ACCTTTAAGATCGGGT-Niu2020	preGC_II	0.155752	0.223557	0.121993	0.366003	0.132695
GSM4643736_E18.5ovary_ACCTTTACACTTACGA-Niu2020	preGC_II	0.170263	0.27795	0.0103793	0.032109	0.509298
GSM4643736_E18.5ovary_ACCTTTAGTAATAGCA-Niu2020	preGC_II	0.0658303	0.110643	0.0327598	0.690354	0.100413
GSM4643736_E18.5ovary_ACCTTTAGTACCCAAT-Niu2020	preGC_II	0.0341785	0.170192	0.325157	0.108586	0.361887
GSM4643736_E18.5ovary_ACCTTTAGTCCGAACC-Niu2020	preGC_I	0.0145859	0.147346	0.0109653	0.557319	0.269784
GSM4643736_E18.5ovary_ACCTTTAGTCGCGGTT-Niu2020	preGC_II	0.015343	0.0171813	0.011982	0.792752	0.162742
GSM4643736_E18.5ovary_ACCTTTATCCACTCCA-Niu2020	OSE	0.247882	0.243947	0.0748714	0.218996	0.214304
GSM4643736_E18.5ovary_ACGAGCCAGACAAAGG-Niu2020	preGC_I	0.00398092	0.00769997	0.0259513	0.00493687	0.957431
GSM4643736_E18.5ovary_ACGAGCCCAGGCGATA-Niu2020	preGC_I	0.0698394	0.167704	0.05187	0.224096	0.48649
GSM4643736_E18.5ovary_ACGAGCCCATGTTGAC-Niu2020	preGC_II	0.0648687	0.294094	0.0175746	0.349992	0.27347
GSM4643736_E18.5ovary_ACGAGGATCTCCCTGA-Niu2020	preGC_II	0.00807501	0.0413968	0.788225	0.0942751	0.0680283
GSM4643736_E18.5ovary_ACGATGTAGAGGTTAT-Niu2020	preGC_II	0.01082	0.0469358	0.147207	0.508694	0.286343
GSM4643736_E18.5ovary_ACGATGTCAAGCTGAG-Niu2020	preGC_II	0.126363	0.327653	0.0645365	0.247731	0.233716
GSM4643736_E18.5ovary_ACGATGTCACCTTGTC-Niu2020	preGC_I	0.0242678	0.0533222	0.625121	0.047843	0.249446
GSM4643736_E18.5ovary_ACGATGTTCAATCTCT-Niu2020	preGC_II	0.093762	0.129449	0.0753417	0.211093	0.490354
GSM4643736_E18.5ovary_ACGCAGCAGGTGCAAC-Niu2020	preGC_II	0.0169303	0.142392	0.00561155	0.005679	0.829387
GSM4643736_E18.5ovary_ACGCAGCCAGCCAATT-Niu2020	preGC_II	0.0354123	0.0636057	0.0140458	0.609099	0.277837
GSM4643736_E18.5ovary_ACGCAGCCAGTGAGTG-Niu2020	OSE	0.0320766	0.136548	0.488482	0.15015	0.192744
GSM4643736_E18.5ovary_ACGCAGCCATCCCACT-Niu2020	preGC_II	0.0139525	0.10582	0.0721199	0.534481	0.273626
GSM4643736_E18.5ovary_ACGCAGCTCTGCTTGC-Niu2020	preGC_II	0.0043059	0.0814747	0.00155655	0.00305535	0.909607
GSM4643736_E18.5ovary_ACGCCAGAGGCATTGG-Niu2020	preGC_II	0.0437577	0.194161	0.00910024	0.120548	0.632433
GSM4643736_E18.5ovary_ACGCCAGAGGCTAGAC-Niu2020	preGC_I	0.0370822	0.379173	0.0716234	0.100985	0.411136
GSM4643736_E18.5ovary_ACGCCAGAGTGTTAGA-Niu2020	preGC_I	0.0308119	0.0698201	0.0753925	0.552	0.271976
GSM4643736_E18.5ovary_ACGCCAGGTTCCTCCA-Niu2020	preGC_II	0.0462308	0.212808	0.0265399	0.605342	0.109079
GSM4643736_E18.5ovary_ACGCCAGTCCCAAGTA-Niu2020	preGC_II	0.178991	0.251213	0.108732	0.220696	0.240368
GSM4643736_E18.5ovary_ACGCCGATCCAGAGGA-Niu2020	preGC_II	0.0780384	0.440193	0.0124189	0.0230256	0.446324
GSM4643736_E18.5ovary_ACGGAGAAGCGAGAAA-Niu2020	preGC_II	0.0195385	0.618068	0.0143475	0.0397637	0.308282
GSM4643736_E18.5ovary_ACGGAGACAATGCCAT-Niu2020	preGC_II	0.0467038	0.0677077	0.00938918	0.0714827	0.804717
GSM4643736_E18.5ovary_ACGGCCAAGCGAAGGG-Niu2020	preGC_I	0.00354687	0.0107663	0.00548667	0.00452913	0.975671
GSM4643736_E18.5ovary_ACGGCCAAGTCCGTAT-Niu2020	preGC_II	0.00902342	0.0331405	0.0408579	0.802943	0.114035
GSM4643736_E18.5ovary_ACGGCCACAACGATGG-Niu2020	preGC_I	0.0164302	0.182704	0.0020708	0.0551112	0.743684
GSM4643736_E18.5ovary_ACGGCCACATAAAGGT-Niu2020	preGC_II	0.0204294	0.118147	0.00676316	0.0554426	0.799217
GSM4643736_E18.5ovary_ACGGCCAGTAAGGATT-Niu2020	preGC_II	0.0429927	0.113437	0.0324784	0.0701972	0.740895
GSM4643736_E18.5ovary_ACGGCCAGTGTCTGAT-Niu2020	OSE	0.0886764	0.371818	0.0721292	0.0487401	0.418636
GSM4643736_E18.5ovary_ACGGGCTAGTGGTCCC-Niu2020	granulosa	0.0781051	0.536095	0.135324	0.114408	0.136068
GSM4643736_E18.5ovary_ACGGGCTCAATCTACG-Niu2020	preGC_I	0.0194171	0.233286	0.014759	0.0623763	0.670162
GSM4643736_E18.5ovary_ACGGGCTCACCACCAG-Niu2020	OSE	0.0370849	0.161592	0.0579146	0.0642376	0.679171
GSM4643736_E18.5ovary_ACGGGTCGTCGCCATG-Niu2020	preGC_I	0.00708212	0.91798	0.00154728	0.00255901	0.0708317
GSM4643736_E18.5ovary_ACGGGTCGTGAAATCA-Niu2020	preGC_II	0.0306264	0.411258	0.112356	0.0533846	0.392375
GSM4643736_E18.5ovary_ACGTCAACAAGGTTCT-Niu2020	preGC_I	0.225249	0.417144	0.121164	0.0882657	0.148177
GSM4643736_E18.5ovary_ACGTCAACACATTCGA-Niu2020	preGC_II	0.213669	0.147183	0.175187	0.132397	0.331564
GSM4643736_E18.5ovary_ACGTCAAGTACGCACC-Niu2020	preGC_I	0.0225806	0.168624	0.146566	0.0449174	0.617313
GSM4643736_E18.5ovary_ACGTCAAGTTGGACCC-Niu2020	preGC_I	0.00254151	0.0218211	0.091213	0.00610096	0.878323
GSM4643736_E18.5ovary_ACGTCAATCAACACTG-Niu2020	preGC_II	0.0424616	0.0391378	0.0139571	0.0767366	0.827707
GSM4643736_E18.5ovary_ACTATCTAGTGGAGTC-Niu2020	OSE	0.114728	0.200147	0.0387162	0.559916	0.0864922
GSM4643736_E18.5ovary_ACTGAACGTATATGAG-Niu2020	preGC_II	0.0303528	0.266803	0.0339357	0.462332	0.206577
GSM4643736_E18.5ovary_ACTGAACGTCTGGAGA-Niu2020	OSE	0.119766	0.219572	0.0682801	0.156251	0.436132
GSM4643736_E18.5ovary_ACTGAACGTGACTACT-Niu2020	preGC_II	0.00943623	0.656272	0.0119261	0.00536469	0.317001
GSM4643736_E18.5ovary_ACTGAGTAGATGTGTA-Niu2020	preGC_II	0.00650392	0.0924844	0.00972454	0.102972	0.788315
GSM4643736_E18.5ovary_ACTGATGCAACTGCTA-Niu2020	preGC_II	0.0173618	0.0841515	0.0262135	0.776077	0.096196
GSM4643736_E18.5ovary_ACTGATGCACAGATTC-Niu2020	preGC_II	0.0398546	0.0392878	0.0198763	0.0997341	0.801247
GSM4643736_E18.5ovary_ACTGATGCATTGGTAC-Niu2020	preGC_II	0.0183715	0.202864	0.591168	0.0109162	0.176681
GSM4643736_E18.5ovary_ACTGATGGTAATTGGA-Niu2020	preGC_II	0.0404715	0.0645977	0.020039	0.0376789	0.837213
GSM4643736_E18.5ovary_ACTGATGGTCTAGTGT-Niu2020	OSE	0.522218	0.321879	0.0975009	0.0214277	0.0369742
GSM4643736_E18.5ovary_ACTGATGGTGTTCGAT-Niu2020	preGC_I	0.0479136	0.332016	0.00682844	0.0498538	0.563389
GSM4643736_E18.5ovary_ACTGCTCAGATGGGTC-Niu2020	preGC_I	0.0228716	0.565449	0.0115675	0.0851449	0.314967
GSM4643736_E18.5ovary_ACTGCTCGTTCAGTAC-Niu2020	preGC_I	0.0565021	0.137845	0.0195852	0.135015	0.651052
GSM4643736_E18.5ovary_ACTGCTCGTTGGGACA-Niu2020	preGC_I	0.0896765	0.269578	0.0449974	0.0734704	0.522278
GSM4643736_E18.5ovary_ACTGTCCAGGGTCGAT-Niu2020	preGC_II	0.0619078	0.107837	0.123661	0.131121	0.575473
GSM4643736_E18.5ovary_ACTGTCCAGTCCGGTC-Niu2020	preGC_II	0.0148106	0.0437968	0.00574979	0.071948	0.863695
GSM4643736_E18.5ovary_ACTTACTAGCCCAACC-Niu2020	preGC_II	0.00760652	0.0121837	0.167352	0.758594	0.0542641
GSM4643736_E18.5ovary_ACTTACTGTTAAGTAG-Niu2020	preGC_II	0.0785863	0.286841	0.0975496	0.277351	0.259671
GSM4643736_E18.5ovary_ACTTGTTCAGGTCTCG-Niu2020	preGC_II	0.0519645	0.233544	0.0813781	0.161523	0.471591
GSM4643736_E18.5ovary_ACTTGTTGTTAAAGTG-Niu2020	preGC_II	0.00465745	0.0120057	0.00379415	0.0256725	0.95387
GSM4643736_E18.5ovary_ACTTGTTTCGCGATCG-Niu2020	preGC_II	0.0355178	0.396717	0.0159283	0.0312111	0.520626
GSM4643736_E18.5ovary_ACTTTCAAGTCAAGGC-Niu2020	preGC_I	0.0726659	0.197818	0.11998	0.0688974	0.540639
GSM4643736_E18.5ovary_ACTTTCATCACAGTAC-Niu2020	preGC_II	0.0402556	0.236641	0.0138985	0.223699	0.485506
GSM4643736_E18.5ovary_ACTTTCATCACGAAGG-Niu2020	preGC_II	0.0170903	0.0450963	0.00390312	0.048626	0.885284
GSM4643736_E18.5ovary_ACTTTCATCTTACCGC-Niu2020	preGC_II	0.0377787	0.0383847	0.0844479	0.0454879	0.793901
GSM4643736_E18.5ovary_AGAATAGAGACGCACA-Niu2020	preGC_II	0.0824902	0.436809	0.0495876	0.297753	0.13336
GSM4643736_E18.5ovary_AGAATAGAGCATGGCA-Niu2020	preGC_II	0.0136386	0.42892	0.0419795	0.0212487	0.494213
GSM4643736_E18.5ovary_AGAATAGAGGACGAAA-Niu2020	preGC_II	0.00572518	0.0165766	0.00111641	0.043567	0.933015
GSM4643736_E18.5ovary_AGAATAGGTACCGTAT-Niu2020	preGC_II	0.0233656	0.151776	0.0366819	0.551238	0.236939
GSM4643736_E18.5ovary_AGACGTTAGCTAAACA-Niu2020	preGC_II	0.019032	0.488561	0.00371749	0.00442238	0.484267
GSM4643736_E18.5ovary_AGACGTTAGTGCTGCC-Niu2020	preGC_II	0.08263	0.128797	0.210935	0.344617	0.233021
GSM4643736_E18.5ovary_AGACGTTGTCAACTGT-Niu2020	preGC_II	0.00654007	0.0238406	0.00292898	0.0103256	0.956365
GSM4643736_E18.5ovary_AGACGTTGTCCGAAGA-Niu2020	preGC_II	0.00275519	0.0421241	0.066578	0.00862471	0.879918
GSM4643736_E18.5ovary_AGACGTTTCCCACTTG-Niu2020	preGC_II	0.0136082	0.0328126	0.00135315	0.0033544	0.948872
GSM4643736_E18.5ovary_AGACGTTTCTTTAGTC-Niu2020	preGC_II	0.241426	0.238411	0.128717	0.178518	0.212928
GSM4643736_E18.5ovary_AGAGCGACAATAGAGT-Niu2020	preGC_I	0.0377376	0.140105	0.153453	0.311164	0.35754
GSM4643736_E18.5ovary_AGAGCGACACCAACCG-Niu2020	preGC_I	0.0866044	0.129903	0.0487063	0.241347	0.493439
GSM4643736_E18.5ovary_AGAGCGACAGTATAAG-Niu2020	preGC_II	0.0304163	0.11061	0.0362101	0.351096	0.471668
GSM4643736_E18.5ovary_AGAGCGAGTGTCAATC-Niu2020	preGC_II	0.00297562	0.0099001	0.0192803	0.00799866	0.959845
GSM4643736_E18.5ovary_AGAGCGATCGTAGGAG-Niu2020	preGC_II	0.0100191	0.108519	0.0369224	0.110563	0.733977
GSM4643736_E18.5ovary_AGAGCGATCGTTTAGG-Niu2020	preGC_II	0.0204328	0.162542	0.0068103	0.0233769	0.786838
GSM4643736_E18.5ovary_AGAGCGATCTGATACG-Niu2020	preGC_I	0.0147481	0.0581894	0.00700738	0.267988	0.652067
GSM4643736_E18.5ovary_AGAGCTTTCAAGGTAA-Niu2020	preGC_II	0.00289205	0.0301274	0.000606723	0.946003	0.0203713
GSM4643736_E18.5ovary_AGAGCTTTCTTGGGTA-Niu2020	OSE	0.415705	0.507079	0.0131095	0.0216116	0.0424952
GSM4643736_E18.5ovary_AGAGTGGAGGGCACTA-Niu2020	preGC_II	0.0146787	0.429758	0.0198175	0.050017	0.485729
GSM4643736_E18.5ovary_AGAGTGGGTGTGACGA-Niu2020	preGC_I	0.0289043	0.151201	0.237732	0.228855	0.353307
GSM4643736_E18.5ovary_AGAGTGGTCCATGAGT-Niu2020	preGC_II	0.0293711	0.0957406	0.0277587	0.246083	0.601047
GSM4643736_E18.5ovary_AGAGTGGTCGCTTAGA-Niu2020	preGC_II	0.104872	0.389575	0.017622	0.0542903	0.433642
GSM4643736_E18.5ovary_AGAGTGGTCTGGAGCC-Niu2020	preGC_II	0.215731	0.192849	0.0169127	0.0603436	0.514163
GSM4643736_E18.5ovary_AGATTGCAGGACACCA-Niu2020	preGC_I	0.0120211	0.166711	0.0102679	0.0591565	0.751843
GSM4643736_E18.5ovary_AGATTGCAGTCCATAC-Niu2020	preGC_I	0.0157008	0.208517	0.00582577	0.0165814	0.753375
GSM4643736_E18.5ovary_AGATTGCAGTGTACTC-Niu2020	preGC_II	0.00426239	0.581931	0.00538652	0.00176199	0.406658
GSM4643736_E18.5ovary_AGATTGCTCTCGATGA-Niu2020	preGC_II	0.00972411	0.0549662	0.00384522	0.198856	0.732608
GSM4643736_E18.5ovary_AGCAGCCAGAACTGTA-Niu2020	preGC_II	0.0812055	0.278629	0.0208723	0.225119	0.394175
GSM4643736_E18.5ovary_AGCAGCCAGAGTGACC-Niu2020	preGC_II	0.0268871	0.302304	0.0503636	0.039766	0.58068
GSM4643736_E18.5ovary_AGCAGCCAGATGTTAG-Niu2020	preGC_II	0.0424885	0.127444	0.00743263	0.299324	0.523311
GSM4643736_E18.5ovary_AGCAGCCCAGCTGTGC-Niu2020	preGC_I	0.0880836	0.12647	0.0680216	0.0353955	0.682029
GSM4643736_E18.5ovary_AGCATACAGACTTGAA-Niu2020	preGC_I	0.0118807	0.0936056	0.005881	0.0393189	0.849314
GSM4643736_E18.5ovary_AGCATACCAAGTCATC-Niu2020	preGC_II	0.0221416	0.19943	0.0173737	0.0914387	0.669616
GSM4643736_E18.5ovary_AGCATACGTCAGAATA-Niu2020	preGC_I	0.00512189	0.168886	0.00974675	0.136338	0.679908
GSM4643736_E18.5ovary_AGCATACGTCTGGTCG-Niu2020	preGC_II	0.0191939	0.0779637	0.0258981	0.81741	0.0595342
GSM4643736_E18.5ovary_AGCGGTCAGACAAGCC-Niu2020	preGC_II	0.108453	0.0481338	0.196337	0.578428	0.0686492
GSM4643736_E18.5ovary_AGCGGTCAGGTCGGAT-Niu2020	OSE	0.0246514	0.0541005	0.754138	0.141277	0.0258326
GSM4643736_E18.5ovary_AGCGGTCGTATATCCG-Niu2020	preGC_II	0.0269969	0.0384333	0.00626543	0.149674	0.778631
GSM4643736_E18.5ovary_AGCGGTCGTCCATGAT-Niu2020	preGC_II	0.0408932	0.557337	0.224521	0.0538528	0.123396
GSM4643736_E18.5ovary_AGCGGTCGTTGCGTTA-Niu2020	OSE	0.037164	0.654709	0.0520048	0.166402	0.0897197
GSM4643736_E18.5ovary_AGCGTCGAGCGCCTCA-Niu2020	preGC_II	0.141358	0.591317	0.0121747	0.0124492	0.2427
GSM4643736_E18.5ovary_AGCGTCGGTTTAGCTG-Niu2020	preGC_II	0.0397474	0.160091	0.0521055	0.514964	0.233092
GSM4643736_E18.5ovary_AGCTCTCGTCATGCCG-Niu2020	preGC_II	0.0884383	0.266975	0.0329903	0.401329	0.210267
GSM4643736_E18.5ovary_AGCTCTCGTCGACTAT-Niu2020	preGC_II	0.00258767	0.0784	0.00933171	0.0130899	0.896591
GSM4643736_E18.5ovary_AGCTCTCTCAAACCAC-Niu2020	OSE	0.130072	0.722894	0.0154561	0.0300094	0.101568
GSM4643736_E18.5ovary_AGCTTGACAAGCCATT-Niu2020	preGC_I	0.00749403	0.14317	0.089021	0.161597	0.598718
GSM4643736_E18.5ovary_AGCTTGACACATTAGC-Niu2020	preGC_II	0.00622238	0.0581613	0.0103039	0.764631	0.160681
GSM4643736_E18.5ovary_AGCTTGATCAGAGCTT-Niu2020	preGC_II	0.0628452	0.574402	0.0184076	0.199788	0.144557
GSM4643736_E18.5ovary_AGGCCACAGCCTTGAT-Niu2020	preGC_II	0.110037	0.126712	0.131396	0.470774	0.16108
GSM4643736_E18.5ovary_AGGCCACAGTTGTCGT-Niu2020	preGC_I	0.00400069	0.539904	0.0150349	0.0252204	0.41584
GSM4643736_E18.5ovary_AGGCCACGTACAGTTC-Niu2020	OSE	0.040112	0.285766	0.272302	0.316215	0.0856046
GSM4643736_E18.5ovary_AGGCCACTCTTGCAAG-Niu2020	preGC_I	0.0131253	0.138803	0.0268283	0.730682	0.090562
GSM4643736_E18.5ovary_AGGCCGTAGTCGTACT-Niu2020	preGC_I	0.0212434	0.14309	0.00697615	0.0300206	0.79867
GSM4643736_E18.5ovary_AGGCCGTCATGACGGA-Niu2020	preGC_II	0.0248608	0.234977	0.0267459	0.1787	0.534716
GSM4643736_E18.5ovary_AGGCCGTTCATAAAGG-Niu2020	preGC_II	0.0855718	0.122714	0.0322953	0.529349	0.23007
GSM4643736_E18.5ovary_AGGGAGTAGAGTGAGA-Niu2020	preGC_II	0.014214	0.0541636	0.0269023	0.344721	0.559999
GSM4643736_E18.5ovary_AGGGAGTAGCTCAACT-Niu2020	preGC_II	0.228793	0.16946	0.129038	0.308455	0.164254
GSM4643736_E18.5ovary_AGGGAGTCAAATTGCC-Niu2020	preGC_I	0.0321993	0.133275	0.0293571	0.0480216	0.757147
GSM4643736_E18.5ovary_AGGGAGTGTTGATTCG-Niu2020	preGC_II	0.0652958	0.680944	0.0109393	0.0192234	0.223598
GSM4643736_E18.5ovary_AGGGAGTTCACCGGGT-Niu2020	preGC_I	0.0772739	0.17888	0.282631	0.130056	0.331159
GSM4643736_E18.5ovary_AGGGATGAGATAGGAG-Niu2020	preGC_II	0.110573	0.355795	0.127948	0.103241	0.302443
GSM4643736_E18.5ovary_AGGGATGAGGGTGTTG-Niu2020	OSE	0.148892	0.225374	0.0402332	0.351984	0.233517
GSM4643736_E18.5ovary_AGGGATGAGTCCGGTC-Niu2020	preGC_II	0.0494293	0.146585	0.0102435	0.0165848	0.777158
GSM4643736_E18.5ovary_AGGGATGCATGATCCA-Niu2020	preGC_I	0.0883941	0.188435	0.0298252	0.0900334	0.603312
GSM4643736_E18.5ovary_AGGTCATGTCCTCTTG-Niu2020	preGC_II	0.0393903	0.149118	0.160061	0.433808	0.217622
GSM4643736_E18.5ovary_AGGTCATGTCTAGTGT-Niu2020	preGC_I	0.0343893	0.35254	0.0768437	0.184825	0.351402
GSM4643736_E18.5ovary_AGGTCATTCTGCCAGG-Niu2020	preGC_I	0.0975504	0.193488	0.021599	0.392341	0.295022
GSM4643736_E18.5ovary_AGGTCCGAGCCACGCT-Niu2020	preGC_I	0.0163549	0.0131922	0.0358539	0.720206	0.214393
GSM4643736_E18.5ovary_AGGTCCGCACCGAAAG-Niu2020	OSE	0.0506496	0.569362	0.0535822	0.0354826	0.290924
GSM4643736_E18.5ovary_AGGTCCGTCAGTTCGA-Niu2020	preGC_I	0.110987	0.0864	0.00948099	0.0244002	0.768732
GSM4643736_E18.5ovary_AGTAGTCAGTCGTTTG-Niu2020	preGC_II	0.0148064	0.349338	0.0193407	0.0366469	0.579868
GSM4643736_E18.5ovary_AGTAGTCCAATGAATG-Niu2020	preGC_II	0.210897	0.441602	0.0128119	0.0439868	0.290701
GSM4643736_E18.5ovary_AGTAGTCCAGATCTGT-Niu2020	preGC_I	0.119917	0.192851	0.143611	0.0893339	0.454287
GSM4643736_E18.5ovary_AGTCTTTAGCTCCTTC-Niu2020	preGC_II	0.0797934	0.213679	0.119157	0.35708	0.230291
GSM4643736_E18.5ovary_AGTCTTTAGGAGTCTG-Niu2020	preGC_II	0.0145698	0.222204	0.0179121	0.045194	0.70012
GSM4643736_E18.5ovary_AGTCTTTAGGCAGTCA-Niu2020	preGC_II	0.0422338	0.35548	0.0892696	0.232855	0.280162
GSM4643736_E18.5ovary_AGTCTTTCAAGGTTCT-Niu2020	preGC_II	0.00607683	0.255626	0.00718254	0.109839	0.621275
GSM4643736_E18.5ovary_AGTCTTTCAGATTGCT-Niu2020	preGC_II	0.0693771	0.0311584	0.0150145	0.0617941	0.822656
GSM4643736_E18.5ovary_AGTCTTTCAGGTCCAC-Niu2020	preGC_I	0.00506231	0.343442	0.00815559	0.0181512	0.625189
GSM4643736_E18.5ovary_AGTCTTTGTCTAAACC-Niu2020	OSE	0.0242606	0.0703317	0.0197214	0.44813	0.437556
GSM4643736_E18.5ovary_AGTCTTTGTTTCGCTC-Niu2020	preGC_I	0.0343686	0.133302	0.0101528	0.486315	0.335861
GSM4643736_E18.5ovary_AGTGAGGCAGTAAGAT-Niu2020	preGC_I	0.00594042	0.048661	0.0293101	0.102584	0.813505
GSM4643736_E18.5ovary_AGTGTCAGTTCATGGT-Niu2020	preGC_II	0.0742734	0.518968	0.0468509	0.244001	0.115906
GSM4643736_E18.5ovary_AGTGTCATCGTCCAGG-Niu2020	preGC_I	0.0280252	0.225508	0.00995696	0.00963161	0.726879
GSM4643736_E18.5ovary_AGTTGGTCAAGCTGTT-Niu2020	preGC_I	0.0817156	0.311166	0.0122983	0.0969005	0.49792
GSM4643736_E18.5ovary_AGTTGGTGTAAAGTCA-Niu2020	preGC_II	0.226453	0.253482	0.0384652	0.151784	0.329816
GSM4643736_E18.5ovary_ATAACGCCACAAGACG-Niu2020	preGC_I	0.0410511	0.108792	0.0573375	0.415715	0.377104
GSM4643736_E18.5ovary_ATAACGCCACGACGAA-Niu2020	preGC_I	0.0104656	0.0842424	0.00223104	0.00314072	0.89992
GSM4643736_E18.5ovary_ATAACGCTCAAGCCTA-Niu2020	preGC_II	0.291378	0.137797	0.191344	0.237369	0.142112
GSM4643736_E18.5ovary_ATAACGCTCACTCTTA-Niu2020	OSE	0.163274	0.410013	0.0387993	0.360576	0.027338
GSM4643736_E18.5ovary_ATAACGCTCCCTAACC-Niu2020	preGC_II	0.0152316	0.682563	0.00352137	0.0254068	0.273278
GSM4643736_E18.5ovary_ATAACGCTCTTTACAC-Niu2020	preGC_I	0.0151519	0.59685	0.0592571	0.198411	0.130329
GSM4643736_E18.5ovary_ATAAGAGGTGCACGAA-Niu2020	preGC_II	0.0959007	0.172287	0.275192	0.259414	0.197207
GSM4643736_E18.5ovary_ATAAGAGTCATTCACT-Niu2020	preGC_II	0.0192642	0.0890376	0.0858606	0.647766	0.158071
GSM4643736_E18.5ovary_ATAGACCAGCGTGAGT-Niu2020	OSE	0.431096	0.0757208	0.0480019	0.301436	0.143745
GSM4643736_E18.5ovary_ATAGACCGTATCAGTC-Niu2020	OSE	0.523604	0.166419	0.0485717	0.194505	0.0669008
GSM4643736_E18.5ovary_ATAGACCGTGTTCGAT-Niu2020	preGC_II	0.019847	0.0346857	0.307714	0.538592	0.0991613
GSM4643736_E18.5ovary_ATCACGACAGTCGATT-Niu2020	preGC_II	0.0178216	0.0464657	0.00461771	0.198061	0.733034
GSM4643736_E18.5ovary_ATCACGATCCGTTGTC-Niu2020	preGC_II	0.0364124	0.195051	0.0135605	0.0314484	0.723528
GSM4643736_E18.5ovary_ATCATCTAGAAACCAT-Niu2020	preGC_II	0.024384	0.201279	0.0501795	0.111379	0.612778
GSM4643736_E18.5ovary_ATCATCTAGATGGGTC-Niu2020	preGC_II	0.00201025	0.0789402	0.00336151	0.158177	0.757511
GSM4643736_E18.5ovary_ATCATCTCAATGGTCT-Niu2020	preGC_II	0.0106417	0.0174688	0.0363432	0.0113825	0.924164
GSM4643736_E18.5ovary_ATCATCTGTATGGTTC-Niu2020	preGC_II	0.00213815	0.047688	0.00252992	0.847685	0.0999587
GSM4643736_E18.5ovary_ATCATCTTCAGAGACG-Niu2020	preGC_I	0.0293921	0.114308	0.0230484	0.0326885	0.800563
GSM4643736_E18.5ovary_ATCATGGAGCGCCTCA-Niu2020	OSE	0.851093	0.0955168	0.0142115	0.0124039	0.0267748
GSM4643736_E18.5ovary_ATCATGGCACATCCGG-Niu2020	preGC_II	0.000225232	0.0079481	0.00425694	0.953045	0.0345242
GSM4643736_E18.5ovary_ATCATGGCAGCCTATA-Niu2020	OSE	0.192056	0.774668	0.0112332	0.0082273	0.013816
GSM4643736_E18.5ovary_ATCATGGGTTATCACG-Niu2020	preGC_II	0.0293034	0.0532933	0.00726231	0.176448	0.733693
GSM4643736_E18.5ovary_ATCATGGGTTCGTCTC-Niu2020	OSE	0.730617	0.177127	0.0250255	0.0366344	0.0305967
GSM4643736_E18.5ovary_ATCCACCAGATGTTAG-Niu2020	preGC_I	0.0314133	0.118067	0.0211482	0.743326	0.0860455
GSM4643736_E18.5ovary_ATCCACCAGTGGGTTG-Niu2020	preGC_I	0.0119665	0.851003	0.028488	0.0253306	0.0832123
GSM4643736_E18.5ovary_ATCCACCGTGGCTCCA-Niu2020	preGC_I	0.0415932	0.0714756	0.0536793	0.686147	0.147105
GSM4643736_E18.5ovary_ATCCACCTCACGCGGT-Niu2020	preGC_I	0.00810515	0.0368665	0.038505	0.366008	0.550516
GSM4643736_E18.5ovary_ATCCACCTCCATGAGT-Niu2020	preGC_I	0.574653	0.0423319	0.109847	0.24546	0.0277081
GSM4643736_E18.5ovary_ATCCGAAGTTAAAGTG-Niu2020	preGC_II	0.0340991	0.284997	0.0614312	0.149054	0.470419
GSM4643736_E18.5ovary_ATCCGAATCTTGCAAG-Niu2020	preGC_II	0.105559	0.0596289	0.0201925	0.0550116	0.759608
GSM4643736_E18.5ovary_ATCGAGTCATTTGCCC-Niu2020	preGC_II	0.294196	0.314732	0.0430955	0.251081	0.0968951
GSM4643736_E18.5ovary_ATCGAGTGTGTTTGGT-Niu2020	preGC_II	0.0421228	0.29165	0.00798018	0.0212674	0.63698
GSM4643736_E18.5ovary_ATCTACTAGAGTTGGC-Niu2020	preGC_I	0.0352755	0.170823	0.0103001	0.0430339	0.740568
GSM4643736_E18.5ovary_ATCTACTCACAAGTAA-Niu2020	preGC_II	0.0341179	0.0855554	0.0758923	0.148399	0.656036
GSM4643736_E18.5ovary_ATCTACTGTATATGGA-Niu2020	OSE	0.302734	0.346779	0.234928	0.0945195	0.0210393
GSM4643736_E18.5ovary_ATCTACTTCATCTGTT-Niu2020	preGC_II	0.002506	0.0461294	0.00414835	0.652862	0.294354
GSM4643736_E18.5ovary_ATCTGCCAGATGCGAC-Niu2020	preGC_II	0.0482628	0.132769	0.0922785	0.351632	0.375057
GSM4643736_E18.5ovary_ATCTGCCAGTATCGAA-Niu2020	preGC_II	0.00895892	0.890074	0.0122458	0.0129328	0.0757879
GSM4643736_E18.5ovary_ATCTGCCCAGCTCCGA-Niu2020	OSE	0.254029	0.168184	0.0714841	0.107672	0.398631
GSM4643736_E18.5ovary_ATCTGCCGTAGCTCCG-Niu2020	preGC_II	0.0347269	0.274833	0.122003	0.143247	0.42519
GSM4643736_E18.5ovary_ATGCGATAGCTGATAA-Niu2020	preGC_I	0.064746	0.139068	0.0147489	0.298467	0.48297
GSM4643736_E18.5ovary_ATGCGATAGGGCATGT-Niu2020	preGC_II	0.0461593	0.115225	0.0305524	0.29763	0.510433
GSM4643736_E18.5ovary_ATGCGATAGTGACATA-Niu2020	preGC_I	0.035046	0.308545	0.0401019	0.269977	0.346331
GSM4643736_E18.5ovary_ATGCGATCATGGGAAC-Niu2020	preGC_II	0.0715996	0.50435	0.0593339	0.068957	0.295759
GSM4643736_E18.5ovary_ATGGGAGCACGCTTTC-Niu2020	preGC_II	0.0553807	0.175508	0.0671536	0.543798	0.158159
GSM4643736_E18.5ovary_ATGGGAGGTGCTCTTC-Niu2020	OSE	0.683316	0.220171	0.0353421	0.0263648	0.0348066
GSM4643736_E18.5ovary_ATGGGAGTCAATCTCT-Niu2020	preGC_II	0.169426	0.318705	0.188276	0.133741	0.189851
GSM4643736_E18.5ovary_ATGGGAGTCGGCGGTT-Niu2020	preGC_II	0.0575515	0.122918	0.0811477	0.0990838	0.639299
GSM4643736_E18.5ovary_ATGGGAGTCTTGAGGT-Niu2020	preGC_II	0.0546182	0.153383	0.122474	0.0378497	0.631676
GSM4643736_E18.5ovary_ATGTGTGTCGCAAGCC-Niu2020	preGC_II	0.0993498	0.363197	0.00704955	0.0292677	0.501136
GSM4643736_E18.5ovary_ATGTGTGTCTGAGTGT-Niu2020	preGC_II	0.0275338	0.707756	0.0544039	0.12278	0.0875266
GSM4643736_E18.5ovary_ATTACTCAGGAATGGA-Niu2020	preGC_II	0.0499337	0.317675	0.0271804	0.101343	0.503868
GSM4643736_E18.5ovary_ATTATCCTCACAGTAC-Niu2020	preGC_II	0.0688224	0.482858	0.0688624	0.227369	0.152089
GSM4643736_E18.5ovary_ATTCTACGTTGCGTTA-Niu2020	preGC_II	0.0056601	0.0559665	0.097153	0.0454659	0.795755
GSM4643736_E18.5ovary_ATTCTACTCATCATTC-Niu2020	preGC_II	0.281137	0.221011	0.105595	0.212945	0.179312
GSM4643736_E18.5ovary_ATTCTACTCTTCCTTC-Niu2020	preGC_I	0.0149936	0.191917	0.127782	0.334691	0.330616
GSM4643736_E18.5ovary_ATTGGACCAATGGAGC-Niu2020	preGC_I	0.0258731	0.1039	0.33331	0.280786	0.256132
GSM4643736_E18.5ovary_ATTGGTGGTAAGAGGA-Niu2020	preGC_I	0.00803057	0.155614	0.102257	0.449922	0.284176
GSM4643736_E18.5ovary_ATTGGTGGTGCTAGCC-Niu2020	preGC_II	0.0225763	0.0297945	0.0144066	0.468148	0.465075
GSM4643736_E18.5ovary_ATTTCTGAGGTCATCT-Niu2020	preGC_II	0.0163309	0.140901	0.00376909	0.068646	0.770353
GSM4643736_E18.5ovary_ATTTCTGAGTACGCGA-Niu2020	preGC_II	0.0739561	0.0617254	0.143377	0.54421	0.176731
GSM4643736_E18.5ovary_ATTTCTGCACGCCAGT-Niu2020	preGC_II	0.0421968	0.290945	0.0309476	0.221959	0.413951
GSM4643736_E18.5ovary_ATTTCTGTCGGCCGAT-Niu2020	preGC_I	0.176948	0.248879	0.0362474	0.0614137	0.476512
GSM4643736_E18.5ovary_ATTTCTGTCTAGAGTC-Niu2020	preGC_I	0.0340238	0.216383	0.042969	0.230141	0.476483
GSM4643736_E18.5ovary_CAACCAAAGTCCATAC-Niu2020	preGC_I	0.0694136	0.468457	0.0170596	0.0824609	0.362609
GSM4643736_E18.5ovary_CAACCAAGTGACAAAT-Niu2020	OSE	0.0331646	0.828687	0.00824513	0.00942913	0.120474
GSM4643736_E18.5ovary_CAACCAATCTGCTTGC-Niu2020	preGC_II	0.00276863	0.0215143	0.0242987	0.775032	0.176386
GSM4643736_E18.5ovary_CAACCTCAGACCACGA-Niu2020	preGC_II	0.0235566	0.108622	0.0123775	0.516321	0.339124
GSM4643736_E18.5ovary_CAACCTCGTCATCGGC-Niu2020	preGC_I	0.0476148	0.364686	0.0166449	0.108072	0.462982
GSM4643736_E18.5ovary_CAACCTCTCCTCAATT-Niu2020	preGC_II	0.00591902	0.0532017	0.00105799	0.0635228	0.876299
GSM4643736_E18.5ovary_CAACCTCTCTTGTTTG-Niu2020	preGC_II	0.00193373	0.009019	0.00628251	0.921273	0.0614913
GSM4643736_E18.5ovary_CAACTAGTCCGAACGC-Niu2020	preGC_II	0.0931427	0.156076	0.345993	0.190407	0.214382
GSM4643736_E18.5ovary_CAACTAGTCTTAACCT-Niu2020	preGC_II	0.0065087	0.110779	0.00453141	0.0759674	0.802214
GSM4643736_E18.5ovary_CAAGAAAAGCAATATG-Niu2020	preGC_II	0.00845323	0.0991513	0.00356499	0.00448305	0.884347
GSM4643736_E18.5ovary_CAAGAAACAATGGAAT-Niu2020	preGC_I	0.0369989	0.197401	0.0231338	0.621206	0.121261
GSM4643736_E18.5ovary_CAAGAAACAGGGAGAG-Niu2020	preGC_I	0.0296921	0.311751	0.182367	0.0384499	0.437741
GSM4643736_E18.5ovary_CAAGAAACAGTATGCT-Niu2020	preGC_II	0.0273706	0.205409	0.182356	0.298845	0.286019
GSM4643736_E18.5ovary_CAAGAAATCTAACCGA-Niu2020	preGC_I	0.0530502	0.847335	0.00451649	0.035518	0.0595802
GSM4643736_E18.5ovary_CAAGATCAGTCAAGCG-Niu2020	preGC_I	0.0255022	0.440555	0.00596467	0.0122274	0.515751
GSM4643736_E18.5ovary_CAAGATCTCTGGCGTG-Niu2020	preGC_I	0.0393871	0.103808	0.128459	0.16644	0.561905
GSM4643736_E18.5ovary_CAAGGCCCACCGGAAA-Niu2020	preGC_II	0.00405054	0.0380479	0.00314661	0.0289279	0.925827
GSM4643736_E18.5ovary_CAAGGCCCAGTAAGAT-Niu2020	preGC_II	0.010151	0.244991	0.0139971	0.0810809	0.64978
GSM4643736_E18.5ovary_CAAGGCCGTAAGGATT-Niu2020	preGC_II	0.0585216	0.29218	0.00837374	0.0293803	0.611545
GSM4643736_E18.5ovary_CAAGGCCGTCCGAATT-Niu2020	preGC_I	0.0346295	0.479424	0.014727	0.0553975	0.415822
GSM4643736_E18.5ovary_CAAGGCCGTTATCCGA-Niu2020	preGC_II	0.0294869	0.319222	0.0443903	0.0925434	0.514357
GSM4643736_E18.5ovary_CACAAACCAGACAGGT-Niu2020	preGC_I	0.00480138	0.0393302	0.0407328	0.00724177	0.907894
GSM4643736_E18.5ovary_CACAAACCAGCGTTCG-Niu2020	preGC_II	0.0290475	0.439263	0.0124027	0.0122165	0.50707
GSM4643736_E18.5ovary_CACAAACCATGCGCAC-Niu2020	preGC_II	0.00567241	0.768559	0.00305251	0.00914117	0.213575
GSM4643736_E18.5ovary_CACAAACTCATTGCGA-Niu2020	preGC_II	0.0360375	0.276983	0.0624524	0.251437	0.37309
GSM4643736_E18.5ovary_CACACAACAAGTTGTC-Niu2020	preGC_II	0.0697074	0.186179	0.264292	0.240744	0.239078
GSM4643736_E18.5ovary_CACACCTAGCAGGTCA-Niu2020	preGC_II	0.011421	0.490463	0.0033643	0.0193221	0.475429
GSM4643736_E18.5ovary_CACACCTCACCACGTG-Niu2020	preGC_II	0.0533003	0.172141	0.0243899	0.0503627	0.699807
GSM4643736_E18.5ovary_CACACCTTCCAGAGGA-Niu2020	preGC_II	0.00819808	0.0275213	0.135642	0.316263	0.512375
GSM4643736_E18.5ovary_CACACTCAGCATGGCA-Niu2020	preGC_I	0.0122567	0.0839646	0.0119813	0.0402545	0.851543
GSM4643736_E18.5ovary_CACAGGCCAGGCTGAA-Niu2020	preGC_II	0.0272114	0.143648	0.00814952	0.757778	0.0632124
GSM4643736_E18.5ovary_CACAGGCGTGGTAACG-Niu2020	preGC_II	0.171523	0.334321	0.0487798	0.0312301	0.414146
GSM4643736_E18.5ovary_CACAGGCTCCTGCTTG-Niu2020	preGC_II	0.0178651	0.109274	0.00358274	0.0524918	0.816787
GSM4643736_E18.5ovary_CACAGGCTCTATGTGG-Niu2020	CoelEpi_Lhx9	0.041651	0.273173	0.0419684	0.550776	0.0924312
GSM4643736_E18.5ovary_CACAGTAAGCAATATG-Niu2020	OSE	0.207548	0.384376	0.0437786	0.252899	0.111399
GSM4643736_E18.5ovary_CACAGTAAGTGGTAAT-Niu2020	preGC_II	0.0046943	0.0712966	0.30118	0.0364154	0.586414
GSM4643736_E18.5ovary_CACAGTAAGTTAGGTA-Niu2020	preGC_II	0.00848092	0.061576	0.00970799	0.0143853	0.90585
GSM4643736_E18.5ovary_CACAGTAGTCATATCG-Niu2020	OSE	0.0246149	0.461225	0.0127205	0.110692	0.390748
GSM4643736_E18.5ovary_CACAGTAGTCGAACAG-Niu2020	preGC_II	0.0978004	0.0931133	0.0300419	0.265165	0.51388
GSM4643736_E18.5ovary_CACATAGCAGACAAGC-Niu2020	preGC_II	0.040528	0.0692948	0.0791421	0.315112	0.495923
GSM4643736_E18.5ovary_CACATAGGTAAGAGAG-Niu2020	preGC_II	0.258742	0.372659	0.0302652	0.133714	0.20462
GSM4643736_E18.5ovary_CACATTTCATCCGGGT-Niu2020	preGC_II	0.0269208	0.0815498	0.213162	0.0180472	0.660321
GSM4643736_E18.5ovary_CACATTTTCAAAGTAG-Niu2020	preGC_I	0.0131221	0.232844	0.00634601	0.0238963	0.723792
GSM4643736_E18.5ovary_CACATTTTCCTATTCA-Niu2020	preGC_I	0.0684369	0.21356	0.0268656	0.551253	0.139885
GSM4643736_E18.5ovary_CACATTTTCTTATCTG-Niu2020	preGC_II	0.015449	0.155483	0.0153156	0.589595	0.224158
GSM4643736_E18.5ovary_CACATTTTCTTGAGAC-Niu2020	preGC_I	0.271674	0.156362	0.0334501	0.193855	0.344658
GSM4643736_E18.5ovary_CACCACTAGGATATAC-Niu2020	preGC_II	0.0879418	0.468196	0.0360886	0.263829	0.143945
GSM4643736_E18.5ovary_CACCACTCACACATGT-Niu2020	preGC_II	0.00703339	0.183211	0.185424	0.0885	0.535831
GSM4643736_E18.5ovary_CACCACTGTTGTCTTT-Niu2020	preGC_II	0.0807736	0.764287	0.0128006	0.0279186	0.114221
GSM4643736_E18.5ovary_CACCAGGTCTCTAGGA-Niu2020	preGC_II	0.0842449	0.38391	0.015381	0.161673	0.354791
GSM4643736_E18.5ovary_CACCTTGCAATGGAGC-Niu2020	preGC_II	0.0298138	0.216257	0.0093042	0.037959	0.706667
GSM4643736_E18.5ovary_CACCTTGGTAAACACA-Niu2020	preGC_I	0.0264948	0.14554	0.0665826	0.046604	0.714779
GSM4643736_E18.5ovary_CACCTTGTCACAAACC-Niu2020	OSE	0.129448	0.689334	0.0299117	0.0814864	0.0698199
GSM4643736_E18.5ovary_CACCTTGTCTGCTGTC-Niu2020	preGC_II	0.0774463	0.22806	0.0397447	0.563553	0.0911959
GSM4643736_E18.5ovary_CACTCCAAGTAGCCGA-Niu2020	preGC_I	0.0341013	0.117255	0.0433829	0.609738	0.195523
GSM4643736_E18.5ovary_CACTCCACAATGGTCT-Niu2020	preGC_I	0.123154	0.141016	0.015658	0.0274677	0.692705
GSM4643736_E18.5ovary_CACTCCAGTCTTCGTC-Niu2020	preGC_II	0.00828133	0.0765885	0.0257374	0.0104953	0.878897
GSM4643736_E18.5ovary_CAGAATCAGACGCAAC-Niu2020	preGC_II	0.0239995	0.151757	0.0764079	0.424275	0.32356
GSM4643736_E18.5ovary_CAGAATCGTATGAAAC-Niu2020	preGC_II	0.0266452	0.137208	0.0612072	0.344278	0.430662
GSM4643736_E18.5ovary_CAGAATCTCGGAAATA-Niu2020	preGC_II	6.11342e-05	0.00182267	0.000637263	0.979692	0.0177869
GSM4643736_E18.5ovary_CAGAGAGAGGTAAACT-Niu2020	preGC_II	0.0309726	0.209262	0.0715261	0.341211	0.347028
GSM4643736_E18.5ovary_CAGAGAGGTAGCTCCG-Niu2020	preGC_II	0.0029439	0.0173008	0.00184905	0.109931	0.867976
GSM4643736_E18.5ovary_CAGAGAGGTGGTAACG-Niu2020	OSE	0.530623	0.263603	0.0392482	0.127012	0.0395135
GSM4643736_E18.5ovary_CAGCAGCAGATGCCAG-Niu2020	preGC_II	0.0229411	0.12431	0.0459556	0.0202459	0.786547
GSM4643736_E18.5ovary_CAGCAGCAGTGTTAGA-Niu2020	preGC_I	0.0393399	0.217781	0.0300623	0.0411195	0.671697
GSM4643736_E18.5ovary_CAGCAGCCATACCATG-Niu2020	preGC_II	0.00272494	0.0130545	0.00185422	0.00120907	0.981157
GSM4643736_E18.5ovary_CAGCAGCGTACATCCA-Niu2020	preGC_II	0.0108984	0.0371743	0.034616	0.0563491	0.860962
GSM4643736_E18.5ovary_CAGCAGCGTGGCTCCA-Niu2020	preGC_II	0.107469	0.575057	0.0162271	0.0377877	0.263459
GSM4643736_E18.5ovary_CAGCAGCGTTCGTTGA-Niu2020	preGC_II	0.00606142	0.0214799	0.0104733	0.858836	0.10315
GSM4643736_E18.5ovary_CAGCAGCGTTGGTGGA-Niu2020	preGC_I	0.031719	0.128105	0.00931503	0.112134	0.718727
GSM4643736_E18.5ovary_CAGCAGCTCAGAGCTT-Niu2020	preGC_II	0.00911481	0.108775	0.0275499	0.0317587	0.822801
GSM4643736_E18.5ovary_CAGCAGCTCTCAACTT-Niu2020	preGC_I	0.00315534	0.0256551	0.0132243	0.91188	0.0460852
GSM4643736_E18.5ovary_CAGCATACAATGAAAC-Niu2020	OSE	0.244104	0.227539	0.0478118	0.113115	0.36743
GSM4643736_E18.5ovary_CAGCATATCTGCTGCT-Niu2020	preGC_II	0.360254	0.121057	0.0288505	0.0866093	0.403229
GSM4643736_E18.5ovary_CAGCCGACATGACGGA-Niu2020	preGC_I	0.0566868	0.39308	0.0192555	0.417928	0.11305
GSM4643736_E18.5ovary_CAGCCGAGTAGCGTGA-Niu2020	preGC_I	0.0050471	0.0380323	0.0110893	0.151521	0.79431
GSM4643736_E18.5ovary_CAGCCGAGTTACGCGC-Niu2020	OSE	0.52397	0.140447	0.0213608	0.139151	0.175071
GSM4643736_E18.5ovary_CAGCCGAGTTCGTCTC-Niu2020	preGC_I	0.00811349	0.0717712	0.0031019	0.181863	0.73515
GSM4643736_E18.5ovary_CAGCGACGTCACAAGG-Niu2020	preGC_I	0.00554919	0.286067	0.0942106	0.110361	0.503812
GSM4643736_E18.5ovary_CAGCTGGAGAACAATC-Niu2020	granulosa	0.0112886	0.0230384	0.00509621	0.252748	0.707829
GSM4643736_E18.5ovary_CAGCTGGGTGCACGAA-Niu2020	preGC_I	0.409637	0.121699	0.0487382	0.383458	0.0364676
GSM4643736_E18.5ovary_CAGCTGGGTGTCAATC-Niu2020	OSE	0.358549	0.323696	0.033998	0.216558	0.067199
GSM4643736_E18.5ovary_CAGGTGCAGCGATATA-Niu2020	preGC_II	0.0160027	0.0857448	0.0364241	0.161299	0.700529
GSM4643736_E18.5ovary_CAGGTGCAGCGTCTAT-Niu2020	preGC_II	0.00218305	0.0454142	0.00213542	0.0152437	0.935024
GSM4643736_E18.5ovary_CAGGTGCAGGCCCTCA-Niu2020	preGC_II	0.00864123	0.20606	0.00591103	0.00843195	0.770956
GSM4643736_E18.5ovary_CAGGTGCCACGCGAAA-Niu2020	OSE	0.232638	0.14493	0.0939898	0.444597	0.0838453
GSM4643736_E18.5ovary_CAGGTGCCAGTTCCCT-Niu2020	preGC_I	0.0145655	0.184175	0.0278877	0.476435	0.296936
GSM4643736_E18.5ovary_CAGGTGCGTGGTTTCA-Niu2020	preGC_I	0.0943239	0.426122	0.0246557	0.151762	0.303137
GSM4643736_E18.5ovary_CAGGTGCTCATCATTC-Niu2020	preGC_II	0.0242725	0.380375	0.0480789	0.295565	0.251708
GSM4643736_E18.5ovary_CAGTAACAGGCAGGTT-Niu2020	OSE	0.0496473	0.264444	0.0196365	0.113957	0.552316
GSM4643736_E18.5ovary_CAGTAACTCGGACAAG-Niu2020	preGC_II	0.0160855	0.141348	0.0454899	0.254428	0.542648
GSM4643736_E18.5ovary_CAGTCCTTCGGTTCGG-Niu2020	preGC_II	0.00611595	0.0526917	0.00152555	0.00743215	0.932235
GSM4643736_E18.5ovary_CATATGGCATCACGTA-Niu2020	preGC_I	0.0313524	0.130132	0.0198366	0.396062	0.422616
GSM4643736_E18.5ovary_CATATGGCATTAGCCA-Niu2020	preGC_II	0.077525	0.626251	0.0289581	0.0443223	0.222944
GSM4643736_E18.5ovary_CATATGGTCACCTCGT-Niu2020	preGC_II	0.0152713	0.276405	0.132468	0.0308021	0.545054
GSM4643736_E18.5ovary_CATATGGTCCAAAGTC-Niu2020	preGC_II	0.0776949	0.168301	0.0539193	0.488807	0.211278
GSM4643736_E18.5ovary_CATATGGTCCCAGGTG-Niu2020	preGC_II	0.0284869	0.819006	0.014643	0.0551114	0.0827522
GSM4643736_E18.5ovary_CATATGGTCTTAACCT-Niu2020	preGC_II	0.0601599	0.22793	0.286608	0.0873143	0.337987
GSM4643736_E18.5ovary_CATATTCAGCCACGCT-Niu2020	preGC_II	0.00293456	0.0497633	0.782881	0.0285221	0.135899
GSM4643736_E18.5ovary_CATATTCGTCAAGCGA-Niu2020	preGC_II	0.0487546	0.296392	0.0108382	0.017505	0.62651
GSM4643736_E18.5ovary_CATCAAGAGCTGGAAC-Niu2020	preGC_I	0.0347689	0.148899	0.0283403	0.060286	0.727706
GSM4643736_E18.5ovary_CATCAAGCATCAGTCA-Niu2020	preGC_II	0.0281187	0.140168	0.0213563	0.0349324	0.775424
GSM4643736_E18.5ovary_CATCAAGGTACCGAGA-Niu2020	preGC_II	0.00251499	0.0821432	0.00116336	0.00267232	0.911506
GSM4643736_E18.5ovary_CATCAAGGTTCAACCA-Niu2020	preGC_I	0.0330814	0.125801	0.016589	0.0643757	0.760153
GSM4643736_E18.5ovary_CATCAGAAGCGTGAGT-Niu2020	preGC_I	0.0547103	0.249147	0.0285984	0.318405	0.349139
GSM4643736_E18.5ovary_CATCAGACATGGGACA-Niu2020	preGC_I	0.0281932	0.0853259	0.0115301	0.0692118	0.805739
GSM4643736_E18.5ovary_CATCAGACATTATCTC-Niu2020	preGC_II	0.00517423	0.049902	0.0375935	0.839902	0.0674284
GSM4643736_E18.5ovary_CATCCACAGCCAACAG-Niu2020	preGC_I	0.00232165	0.0995483	0.00869149	0.0228184	0.86662
GSM4643736_E18.5ovary_CATCCACGTCTCCACT-Niu2020	preGC_I	0.0144043	0.0884405	0.0356863	0.0610101	0.800459
GSM4643736_E18.5ovary_CATCCACTCACAACGT-Niu2020	preGC_II	0.00275008	0.018014	0.00587777	0.860067	0.113291
GSM4643736_E18.5ovary_CATCCACTCACTTCAT-Niu2020	preGC_II	0.0119274	0.0116594	0.00265594	0.0168015	0.956956
GSM4643736_E18.5ovary_CATCCACTCCGTACAA-Niu2020	preGC_II	0.0766742	0.180241	0.015222	0.0586052	0.669257
GSM4643736_E18.5ovary_CATCGAAAGAGCCCAA-Niu2020	preGC_II	0.105815	0.35499	0.0355946	0.335625	0.167975
GSM4643736_E18.5ovary_CATCGAACATCGACGC-Niu2020	OSE	0.130187	0.631943	0.0465174	0.129827	0.0615262
GSM4643736_E18.5ovary_CATCGAATCCAGTATG-Niu2020	preGC_II	0.0881621	0.573772	0.0254228	0.0271285	0.285515
GSM4643736_E18.5ovary_CATCGGGAGGGCATGT-Niu2020	preGC_II	0.0510281	0.162322	0.174175	0.0451942	0.567281
GSM4643736_E18.5ovary_CATCGGGCAGGGTTAG-Niu2020	preGC_II	0.0259694	0.154439	0.0590292	0.173664	0.586898
GSM4643736_E18.5ovary_CATGACAAGGAGCGAG-Niu2020	preGC_II	0.101361	0.351264	0.0158018	0.395016	0.136557
GSM4643736_E18.5ovary_CATGACACAGACGCTC-Niu2020	preGC_I	0.0146502	0.288839	0.0461575	0.116074	0.534279
GSM4643736_E18.5ovary_CATGACATCAGTTGAC-Niu2020	granulosa	0.00616329	0.0899988	0.114712	0.257355	0.531771
GSM4643736_E18.5ovary_CATGGCGCATACCATG-Niu2020	preGC_I	0.0476003	0.0916513	0.0413285	0.551061	0.268359
GSM4643736_E18.5ovary_CATGGCGGTACTTCTT-Niu2020	preGC_II	0.000745162	0.0138582	0.00276421	0.00247817	0.980154
GSM4643736_E18.5ovary_CATGGCGGTGAGGGTT-Niu2020	preGC_II	0.0144766	0.076808	0.0143278	0.320024	0.574364
GSM4643736_E18.5ovary_CATTATCAGAAACGAG-Niu2020	preGC_II	0.00848115	0.0950264	0.00863779	0.157479	0.730376
GSM4643736_E18.5ovary_CATTATCAGTCGTACT-Niu2020	preGC_II	0.00394077	0.0208127	0.0115704	0.866215	0.0974613
GSM4643736_E18.5ovary_CATTATCCACCAGCAC-Niu2020	preGC_II	0.00893892	0.0131358	0.775954	0.0324923	0.169479
GSM4643736_E18.5ovary_CATTATCGTCCTCTTG-Niu2020	preGC_II	0.0047995	0.030469	0.213962	0.289916	0.460853
GSM4643736_E18.5ovary_CATTATCGTGAAGGCT-Niu2020	preGC_I	0.196292	0.0812245	0.662283	0.0364005	0.0237994
GSM4643736_E18.5ovary_CATTATCTCCCAACGG-Niu2020	OSE	0.138276	0.79942	0.014818	0.0265361	0.0209501
GSM4643736_E18.5ovary_CATTCGCAGCCAGTTT-Niu2020	preGC_I	0.152502	0.165099	0.0441213	0.265059	0.373219
GSM4643736_E18.5ovary_CCAATCCCAATTGCTG-Niu2020	OSE	0.428036	0.113025	0.0971119	0.142271	0.219556
GSM4643736_E18.5ovary_CCAATCCGTCTTCAAG-Niu2020	preGC_I	0.00303355	0.177933	0.00452369	0.029076	0.785434
GSM4643736_E18.5ovary_CCACCTAAGGATGCGT-Niu2020	preGC_II	0.00600862	0.073823	0.00793989	0.0650486	0.84718
GSM4643736_E18.5ovary_CCACCTACACAGCCCA-Niu2020	preGC_II	0.00737099	0.381997	0.0075525	0.092536	0.510544
GSM4643736_E18.5ovary_CCACCTACACGTGAGA-Niu2020	OSE	0.16774	0.0903261	0.100597	0.582484	0.0588534
GSM4643736_E18.5ovary_CCACCTAGTAGCGCAA-Niu2020	preGC_II	0.0701722	0.381667	0.047677	0.124033	0.376451
GSM4643736_E18.5ovary_CCACCTAGTCACAAGG-Niu2020	preGC_II	0.0925259	0.118537	0.0466289	0.559096	0.183213
GSM4643736_E18.5ovary_CCACCTATCGAGGTAG-Niu2020	preGC_I	0.0158082	0.227415	0.040737	0.503646	0.212393
GSM4643736_E18.5ovary_CCACCTATCTAACCGA-Niu2020	preGC_II	0.065007	0.240381	0.0117533	0.0434774	0.639381
GSM4643736_E18.5ovary_CCACGGAGTATTAGCC-Niu2020	preGC_II	0.00624877	0.0660255	0.257474	0.611834	0.0584174
GSM4643736_E18.5ovary_CCACGGAGTGGTCTCG-Niu2020	preGC_II	0.0378015	0.110189	0.0940237	0.0128962	0.745089
GSM4643736_E18.5ovary_CCACGGATCAGCTTAG-Niu2020	preGC_II	0.0333831	0.0997158	0.0354502	0.311653	0.519798
GSM4643736_E18.5ovary_CCACTACAGGAGCGAG-Niu2020	preGC_II	0.228165	0.238685	0.0263411	0.303298	0.203511
GSM4643736_E18.5ovary_CCACTACGTACCGGCT-Niu2020	preGC_II	0.002246	0.0265612	0.010093	0.0230164	0.938083
GSM4643736_E18.5ovary_CCACTACGTGGCGAAT-Niu2020	preGC_II	0.035556	0.0984489	0.0193947	0.607874	0.238726
GSM4643736_E18.5ovary_CCACTACTCGTTTGCC-Niu2020	preGC_II	0.0158367	0.0605069	0.108548	0.564773	0.250335
GSM4643736_E18.5ovary_CCACTACTCTCCTATA-Niu2020	preGC_II	0.570756	0.100419	0.022255	0.0185267	0.288043
GSM4643736_E18.5ovary_CCAGCGACACGTCAGC-Niu2020	preGC_II	0.0177416	0.315363	0.0115114	0.0148338	0.64055
GSM4643736_E18.5ovary_CCAGCGAGTACCGCTG-Niu2020	preGC_II	0.0359528	0.752154	0.0608521	0.0280578	0.122983
GSM4643736_E18.5ovary_CCAGCGAGTTCCACGG-Niu2020	preGC_II	0.00284939	0.0718852	0.00193944	0.003558	0.919768
GSM4643736_E18.5ovary_CCAGCGAGTTGTCTTT-Niu2020	preGC_II	0.0308746	0.546082	0.0434128	0.142295	0.237335
GSM4643736_E18.5ovary_CCATGTCAGACCCACC-Niu2020	preGC_II	0.0418942	0.104976	0.0153747	0.416086	0.42167
GSM4643736_E18.5ovary_CCATGTCGTCACCTAA-Niu2020	preGC_I	0.00879539	0.453722	0.00813504	0.0400812	0.489266
GSM4643736_E18.5ovary_CCATTCGCATCACGTA-Niu2020	OSE	0.651383	0.118622	0.02945	0.141658	0.058887
GSM4643736_E18.5ovary_CCATTCGTCCTTGCCA-Niu2020	preGC_II	0.0225107	0.515485	0.00781698	0.0339743	0.420213
GSM4643736_E18.5ovary_CCCAATCGTACCGTTA-Niu2020	preGC_II	0.018267	0.550757	0.210797	0.107768	0.112411
GSM4643736_E18.5ovary_CCCAATCGTCTCTTTA-Niu2020	preGC_I	0.00118337	0.0342118	0.0189359	0.00799194	0.937677
GSM4643736_E18.5ovary_CCCAATCTCCAAACAC-Niu2020	preGC_II	0.0117753	0.131412	0.0148399	0.698889	0.143084
GSM4643736_E18.5ovary_CCCAATCTCCTCTAGC-Niu2020	preGC_I	0.0247989	0.388162	0.0487364	0.180541	0.357762
GSM4643736_E18.5ovary_CCCAGTTAGATGTTAG-Niu2020	preGC_I	0.0729023	0.182697	0.100779	0.459017	0.184605
GSM4643736_E18.5ovary_CCCAGTTCAAGGTTCT-Niu2020	preGC_II	0.0652379	0.121857	0.0106086	0.0320406	0.770256
GSM4643736_E18.5ovary_CCCAGTTCAATGTAAG-Niu2020	preGC_II	0.0187356	0.152009	0.0397119	0.469427	0.320117
GSM4643736_E18.5ovary_CCCATACAGAAACGCC-Niu2020	preGC_II	0.0204949	0.341394	0.0335935	0.0419629	0.562554
GSM4643736_E18.5ovary_CCCATACAGGATGGAA-Niu2020	preGC_II	0.00884375	0.189104	0.00162524	0.00141266	0.799014
GSM4643736_E18.5ovary_CCCATACGTACCGTAT-Niu2020	preGC_I	0.00660093	0.218184	0.012163	0.0958811	0.667171
GSM4643736_E18.5ovary_CCCATACGTCCGACGT-Niu2020	preGC_II	0.0175959	0.104022	0.0036881	0.006161	0.868533
GSM4643736_E18.5ovary_CCCTCCTAGGCCCTTG-Niu2020	preGC_II	0.00330454	0.0279889	0.0447201	0.703752	0.220234
GSM4643736_E18.5ovary_CCGGGATTCTTCATGT-Niu2020	preGC_I	0.00348537	0.0367207	0.000757457	0.0172443	0.941792
GSM4643736_E18.5ovary_CCGGTAGAGGAATCGC-Niu2020	preGC_II	0.0989539	0.155152	0.0333265	0.326855	0.385713
GSM4643736_E18.5ovary_CCGGTAGGTATATCCG-Niu2020	preGC_I	0.00499278	0.0957186	0.000875955	0.00438625	0.894026
GSM4643736_E18.5ovary_CCGTACTGTGCGATAG-Niu2020	preGC_I	0.0158055	0.0435413	0.20171	0.0230374	0.715906
GSM4643736_E18.5ovary_CCGTGGAAGTACGTAA-Niu2020	preGC_II	0.0351492	0.0883654	0.00467043	0.118488	0.753327
GSM4643736_E18.5ovary_CCGTGGAGTCTAGGTT-Niu2020	preGC_II	0.0182342	0.0803233	0.0310276	0.751462	0.118953
GSM4643736_E18.5ovary_CCGTGGATCATTGCGA-Niu2020	preGC_I	0.017049	0.302611	0.125781	0.116594	0.437965
GSM4643736_E18.5ovary_CCGTTCAAGTCCCACG-Niu2020	preGC_I	0.205989	0.215201	0.269473	0.19836	0.110978
GSM4643736_E18.5ovary_CCGTTCACAAGCTGAG-Niu2020	OSE	0.0560545	0.331832	0.0710982	0.0829178	0.458098
GSM4643736_E18.5ovary_CCGTTCACACAGCGTC-Niu2020	preGC_II	0.247171	0.229986	0.108937	0.0518644	0.362042
GSM4643736_E18.5ovary_CCGTTCATCAAAGTAG-Niu2020	preGC_II	0.0114505	0.0264709	0.0916935	0.662538	0.207847
GSM4643736_E18.5ovary_CCGTTCATCTAACTGG-Niu2020	OSE	0.304537	0.503956	0.0280832	0.0495173	0.113906
GSM4643736_E18.5ovary_CCTAAAGAGGTCATCT-Niu2020	preGC_II	0.000769291	0.0338179	0.00609672	0.00425421	0.955062
GSM4643736_E18.5ovary_CCTAAAGGTACAGCAG-Niu2020	preGC_II	0.0543067	0.0936545	0.399328	0.36514	0.0875709
GSM4643736_E18.5ovary_CCTAAAGGTCTTCAAG-Niu2020	preGC_II	0.0131964	0.0579387	0.00537987	0.0285253	0.89496
GSM4643736_E18.5ovary_CCTACACAGGCATTGG-Niu2020	preGC_II	0.00716012	0.0482427	0.0144621	0.873941	0.0561944
GSM4643736_E18.5ovary_CCTACACCACGCATCG-Niu2020	preGC_I	0.0134195	0.388207	0.0095083	0.0235022	0.565363
GSM4643736_E18.5ovary_CCTACACGTCGAGATG-Niu2020	preGC_II	0.00234476	0.193373	0.0281123	0.00936985	0.7668
GSM4643736_E18.5ovary_CCTACACTCAGCGACC-Niu2020	preGC_II	0.0308998	0.153	0.0248066	0.057139	0.734154
GSM4643736_E18.5ovary_CCTACACTCCTGTACC-Niu2020	preGC_I	0.00867584	0.561459	0.0940396	0.0218306	0.313995
GSM4643736_E18.5ovary_CCTACCACACGGATAG-Niu2020	preGC_I	0.113144	0.154615	0.23107	0.132055	0.369116
GSM4643736_E18.5ovary_CCTACCAGTAATAGCA-Niu2020	preGC_II	0.0608495	0.302963	0.010264	0.0524531	0.573471
GSM4643736_E18.5ovary_CCTACCAGTACCGTAT-Niu2020	preGC_II	0.102335	0.190549	0.0449297	0.258143	0.404043
GSM4643736_E18.5ovary_CCTACCATCCGCATCT-Niu2020	OSE	0.0378768	0.223827	0.0150063	0.534465	0.188825
GSM4643736_E18.5ovary_CCTAGCTTCTGTCTAT-Niu2020	preGC_II	0.21764	0.0574681	0.0721783	0.0837142	0.568999
GSM4643736_E18.5ovary_CCTATTACAATGGTCT-Niu2020	preGC_II	0.0475962	0.308036	0.0886339	0.188651	0.367084
GSM4643736_E18.5ovary_CCTATTACAGCCAGAA-Niu2020	preGC_II	0.00583357	0.0391241	0.00394573	0.0511379	0.899959
GSM4643736_E18.5ovary_CCTATTATCCGAGCCA-Niu2020	preGC_II	0.0178692	0.0874142	0.0255033	0.589017	0.280196
GSM4643736_E18.5ovary_CCTATTATCCGTTGTC-Niu2020	OSE	0.168466	0.351932	0.0307791	0.148094	0.300729
GSM4643736_E18.5ovary_CCTCAGTAGGTGCACA-Niu2020	preGC_II	0.0211142	0.145253	0.035161	0.087038	0.711434
GSM4643736_E18.5ovary_CCTCAGTCATCCGGGT-Niu2020	preGC_I	0.00535862	0.0643371	0.0123013	0.155524	0.762479
GSM4643736_E18.5ovary_CCTCAGTTCTTCCTTC-Niu2020	preGC_II	0.262713	0.172746	0.0963281	0.185241	0.282972
GSM4643736_E18.5ovary_CCTCTGACAAACCTAC-Niu2020	preGC_II	0.120194	0.168158	0.0100233	0.0273418	0.674282
GSM4643736_E18.5ovary_CCTCTGAGTGATGATA-Niu2020	preGC_II	0.0736757	0.0539065	0.0189613	0.437816	0.41564
GSM4643736_E18.5ovary_CCTCTGAGTTAAGACA-Niu2020	preGC_II	0.000994429	0.0102347	0.000995166	0.00965609	0.97812
GSM4643736_E18.5ovary_CCTCTGATCCCAAGAT-Niu2020	preGC_II	0.0128318	0.0366483	0.0105936	0.160845	0.779082
GSM4643736_E18.5ovary_CCTTACGAGATGTCGG-Niu2020	preGC_II	0.0550317	0.461311	0.081373	0.0738711	0.328413
GSM4643736_E18.5ovary_CCTTACGAGTCCGGTC-Niu2020	preGC_II	0.0898648	0.136183	0.126142	0.483663	0.164148
GSM4643736_E18.5ovary_CCTTACGAGTTGTCGT-Niu2020	preGC_I	0.049921	0.174538	0.0449412	0.109689	0.620911
GSM4643736_E18.5ovary_CCTTACGCACGTTGGC-Niu2020	preGC_II	0.00850677	0.0255159	0.260683	0.381829	0.323465
GSM4643736_E18.5ovary_CCTTCCCGTGAAATCA-Niu2020	preGC_II	0.086803	0.0684147	0.122306	0.277992	0.444484
GSM4643736_E18.5ovary_CCTTCGATCCACGCAG-Niu2020	OSE	0.574175	0.312294	0.0351901	0.0409664	0.0373743
GSM4643736_E18.5ovary_CCTTCGATCTTAACCT-Niu2020	preGC_II	0.0277641	0.236216	0.0378606	0.0986597	0.599499
GSM4643736_E18.5ovary_CCTTTCTCACAGGTTT-Niu2020	preGC_I	0.013585	0.270156	0.0316215	0.348199	0.336438
GSM4643736_E18.5ovary_CCTTTCTCAGGTCTCG-Niu2020	preGC_I	0.42126	0.0965617	0.0479064	0.0788699	0.355402
GSM4643736_E18.5ovary_CCTTTCTGTACTCAAC-Niu2020	preGC_I	0.0242489	0.067113	0.0992564	0.0817203	0.727661
GSM4643736_E18.5ovary_CCTTTCTGTCACTGGC-Niu2020	preGC_I	0.0143351	0.0292548	0.0166709	0.921849	0.0178904
GSM4643736_E18.5ovary_CCTTTCTGTTGATTCG-Niu2020	preGC_II	0.0163455	0.0317005	0.0113906	0.24888	0.691683
GSM4643736_E18.5ovary_CGAACATCATCACCCT-Niu2020	preGC_II	0.00568414	0.0612848	0.0132975	0.0667429	0.852991
GSM4643736_E18.5ovary_CGAACATTCGGCTACG-Niu2020	preGC_II	0.010609	0.0373433	0.140415	0.620198	0.191435
GSM4643736_E18.5ovary_CGAATGTAGTTTCCTT-Niu2020	preGC_II	0.0534288	0.205979	0.0116248	0.178055	0.550912
GSM4643736_E18.5ovary_CGAATGTCAGTATGCT-Niu2020	preGC_II	0.0111442	0.104412	0.0324396	0.541189	0.310815
GSM4643736_E18.5ovary_CGAATGTGTAACGCGA-Niu2020	preGC_II	0.031952	0.0483891	0.00735855	0.0406689	0.871631
GSM4643736_E18.5ovary_CGAATGTGTATGAAAC-Niu2020	preGC_II	0.0522685	0.0827084	0.252838	0.0346696	0.577516
GSM4643736_E18.5ovary_CGAATGTGTGGTGTAG-Niu2020	preGC_II	0.0260293	0.0941584	0.0469872	0.197787	0.635038
GSM4643736_E18.5ovary_CGACCTTAGGAGCGAG-Niu2020	preGC_II	0.00985109	0.0812392	0.304994	0.0628656	0.54105
GSM4643736_E18.5ovary_CGACCTTGTTGATTGC-Niu2020	preGC_II	0.00458522	0.0227315	0.00164665	0.00295453	0.968082
GSM4643736_E18.5ovary_CGACTTCAGACAGACC-Niu2020	preGC_II	0.0617172	0.18778	0.430599	0.235131	0.0847729
GSM4643736_E18.5ovary_CGACTTCCAAGCCCAC-Niu2020	preGC_II	0.0176077	0.415833	0.0941911	0.0383903	0.433978
GSM4643736_E18.5ovary_CGACTTCCAAGCGAGT-Niu2020	preGC_II	0.00167086	0.0344841	0.00155347	0.00912157	0.95317
GSM4643736_E18.5ovary_CGAGAAGAGTGGTAAT-Niu2020	preGC_II	0.040061	0.139155	0.234053	0.188641	0.398091
GSM4643736_E18.5ovary_CGAGCACAGCCCTAAT-Niu2020	preGC_II	0.00601282	0.0704988	0.00533515	0.724922	0.193232
GSM4643736_E18.5ovary_CGAGCACCAAGACACG-Niu2020	preGC_I	0.0155219	0.0290867	0.00395785	0.00692946	0.944504
GSM4643736_E18.5ovary_CGAGCACCACAAGACG-Niu2020	preGC_II	0.0338212	0.0958317	0.0181544	0.0706859	0.781507
GSM4643736_E18.5ovary_CGAGCCACACAGCGTC-Niu2020	preGC_II	0.0158538	0.0656173	0.00600475	0.222544	0.68998
GSM4643736_E18.5ovary_CGAGCCACAGGGCATA-Niu2020	preGC_II	0.00367929	0.128948	0.0359527	0.0628082	0.768612
GSM4643736_E18.5ovary_CGAGCCACAGTTCCCT-Niu2020	preGC_I	0.057455	0.134872	0.114811	0.328893	0.363968
GSM4643736_E18.5ovary_CGAGCCAGTAAATGTG-Niu2020	preGC_II	0.198058	0.260234	0.0363183	0.0530283	0.452361
GSM4643736_E18.5ovary_CGAGCCAGTAGCCTCG-Niu2020	OSE	0.67911	0.0984354	0.0347176	0.139608	0.0481288
GSM4643736_E18.5ovary_CGAGCCAGTTCAGTAC-Niu2020	preGC_II	0.106703	0.128624	0.186663	0.0986639	0.479346
GSM4643736_E18.5ovary_CGATCGGAGACTTTCG-Niu2020	preGC_I	0.0143747	0.321076	0.0141546	0.0596607	0.590734
GSM4643736_E18.5ovary_CGATCGGAGCCAACAG-Niu2020	preGC_I	0.0613221	0.0788243	0.0313473	0.767319	0.0611871
GSM4643736_E18.5ovary_CGATCGGAGGCAGGTT-Niu2020	OSE	0.268076	0.519921	0.0291504	0.125262	0.0575906
GSM4643736_E18.5ovary_CGATGGCCACTCAGGC-Niu2020	preGC_II	0.0237415	0.035848	0.0466366	0.82626	0.0675137
GSM4643736_E18.5ovary_CGATGGCCAGCCAGAA-Niu2020	preGC_II	0.0633064	0.0310023	0.0101451	0.691599	0.203947
GSM4643736_E18.5ovary_CGATGGCCATTCTTAC-Niu2020	preGC_II	0.0185298	0.115185	0.0195478	0.202798	0.64394
GSM4643736_E18.5ovary_CGATGTAAGTCCCACG-Niu2020	preGC_II	0.350891	0.171491	0.117169	0.155218	0.20523
GSM4643736_E18.5ovary_CGATGTAAGTGGTAAT-Niu2020	preGC_II	0.00290733	0.281536	0.00278426	0.00832126	0.704451
GSM4643736_E18.5ovary_CGATGTAAGTGGTCCC-Niu2020	preGC_II	0.0265552	0.554433	0.0220294	0.0576601	0.339323
GSM4643736_E18.5ovary_CGATGTACAGTAACGG-Niu2020	preGC_II	0.0101277	0.0677972	0.0173174	0.684605	0.220153
GSM4643736_E18.5ovary_CGATTGACACTCAGGC-Niu2020	preGC_II	0.0241683	0.0648411	0.0202103	0.365721	0.525059
GSM4643736_E18.5ovary_CGATTGACACTTCTGC-Niu2020	preGC_I	0.00183777	0.0368761	0.00613488	0.0963341	0.858817
GSM4643736_E18.5ovary_CGATTGACATGCAACT-Niu2020	preGC_I	0.0458519	0.211456	0.011652	0.617176	0.113864
GSM4643736_E18.5ovary_CGATTGAGTGTCCTCT-Niu2020	preGC_II	0.0193361	0.0550492	0.00786745	0.802987	0.11476
GSM4643736_E18.5ovary_CGCCAAGAGAGCAATT-Niu2020	preGC_I	0.0145096	0.0437382	0.133772	0.467746	0.340234
GSM4643736_E18.5ovary_CGCCAAGCATGTAAGA-Niu2020	OSE	0.254217	0.547811	0.062633	0.02809	0.107249
GSM4643736_E18.5ovary_CGCCAAGGTAAAGGAG-Niu2020	preGC_II	0.0129367	0.16637	0.00286484	0.0265951	0.791234
GSM4643736_E18.5ovary_CGCCAAGTCTTGAGGT-Niu2020	preGC_I	0.0139487	0.522706	0.103641	0.0253466	0.334358
GSM4643736_E18.5ovary_CGCGGTATCACGCGGT-Niu2020	OSE	0.839219	0.145201	0.0071466	0.00308917	0.00534439
GSM4643736_E18.5ovary_CGCGTTTCACATGTGT-Niu2020	preGC_II	0.183744	0.233227	0.193608	0.200684	0.188737
GSM4643736_E18.5ovary_CGCTATCCAATCTGCA-Niu2020	preGC_II	0.0271515	0.152073	0.0270288	0.65074	0.143007
GSM4643736_E18.5ovary_CGCTATCGTTCGTTGA-Niu2020	preGC_II	0.00618225	0.0662173	0.0282559	0.282552	0.616793
GSM4643736_E18.5ovary_CGCTGGAAGGATCGCA-Niu2020	OSE	0.401728	0.470621	0.0175412	0.0502917	0.0598186
GSM4643736_E18.5ovary_CGCTGGACAAAGTCAA-Niu2020	preGC_I	0.0822574	0.108746	0.0265553	0.539054	0.243386
GSM4643736_E18.5ovary_CGCTGGAGTCCGAAGA-Niu2020	preGC_I	0.0261613	0.0940529	0.027699	0.733027	0.11906
GSM4643736_E18.5ovary_CGCTGGAGTTTGGCGC-Niu2020	preGC_II	0.531077	0.282287	0.0540178	0.0233944	0.109224
GSM4643736_E18.5ovary_CGCTGGATCGCATGAT-Niu2020	preGC_II	0.00998882	0.0868414	0.0246725	0.0943179	0.784179
GSM4643736_E18.5ovary_CGCTTCAAGAGAACAG-Niu2020	preGC_I	0.0252745	0.04357	0.0416785	0.0569626	0.832514
GSM4643736_E18.5ovary_CGCTTCAAGATGCCAG-Niu2020	preGC_II	0.0622925	0.123741	0.0353836	0.0172686	0.761314
GSM4643736_E18.5ovary_CGCTTCAGTGCACCAC-Niu2020	preGC_II	0.134523	0.15636	0.0648279	0.226877	0.417412
GSM4643736_E18.5ovary_CGCTTCATCCGAATGT-Niu2020	preGC_II	0.0385536	0.0168428	0.0053884	0.0794245	0.859791
GSM4643736_E18.5ovary_CGGACACCATCTACGA-Niu2020	preGC_I	0.00506254	0.0442922	0.0510761	0.265278	0.634291
GSM4643736_E18.5ovary_CGGACACTCAAGCCTA-Niu2020	preGC_II	0.0305878	0.764147	0.0139225	0.0319966	0.159346
GSM4643736_E18.5ovary_CGGACGTCAAAGAATC-Niu2020	preGC_II	0.072902	0.041108	0.0480368	0.152648	0.685305
GSM4643736_E18.5ovary_CGGACGTGTTGGGACA-Niu2020	preGC_II	0.0985973	0.0459955	0.036382	0.300178	0.518847
GSM4643736_E18.5ovary_CGGAGCTCAGGGAGAG-Niu2020	preGC_II	0.0192786	0.446784	0.0109139	0.0312167	0.491807
GSM4643736_E18.5ovary_CGGAGCTGTCAAAGCG-Niu2020	OSE	0.102586	0.0638797	0.0631614	0.742128	0.0282452
GSM4643736_E18.5ovary_CGGAGCTGTGGTGTAG-Niu2020	preGC_II	0.0343215	0.262424	0.00807429	0.0148526	0.680328
GSM4643736_E18.5ovary_CGGAGCTTCACTTACT-Niu2020	preGC_I	0.0160727	0.0677322	0.01537	0.392578	0.508247
GSM4643736_E18.5ovary_CGGAGTCGTTAAGGGC-Niu2020	preGC_II	0.0373632	0.223122	0.028491	0.0858765	0.625147
GSM4643736_E18.5ovary_CGGCTAGAGAATAGGG-Niu2020	OSE	0.046642	0.0693809	0.0292336	0.790448	0.0642956
GSM4643736_E18.5ovary_CGGCTAGCACCAGATT-Niu2020	preGC_I	0.0104025	0.188174	0.00948671	0.0238422	0.768094
GSM4643736_E18.5ovary_CGGCTAGGTTACGCGC-Niu2020	preGC_II	0.0351673	0.712722	0.0269784	0.0397511	0.185381
GSM4643736_E18.5ovary_CGGCTAGTCCGTTGCT-Niu2020	preGC_I	0.0506079	0.146862	0.0515007	0.440602	0.310428
GSM4643736_E18.5ovary_CGGGTCAAGAATTGTG-Niu2020	preGC_II	0.00646839	0.129939	0.0500733	0.147627	0.665892
GSM4643736_E18.5ovary_CGGGTCAAGTTCGATC-Niu2020	preGC_II	0.0505963	0.034781	0.0357057	0.643374	0.235543
GSM4643736_E18.5ovary_CGGGTCACAGGTTTCA-Niu2020	preGC_II	0.00565276	0.626572	0.00514663	0.0514938	0.311135
GSM4643736_E18.5ovary_CGGGTCAGTTCAACCA-Niu2020	preGC_I	0.0433738	0.132576	0.0783289	0.306807	0.438914
GSM4643736_E18.5ovary_CGGTTAACACCAGTTA-Niu2020	granulosa	0.0241748	0.119609	0.0312231	0.384119	0.440874
GSM4643736_E18.5ovary_CGGTTAAGTCCCTTGT-Niu2020	preGC_I	0.199029	0.490206	0.108803	0.0267482	0.175214
GSM4643736_E18.5ovary_CGGTTAATCATGTCCC-Niu2020	preGC_I	0.0220678	0.205541	0.0126871	0.103071	0.656633
GSM4643736_E18.5ovary_CGTAGCGAGCAGCGTA-Niu2020	OSE	0.306922	0.480683	0.0603948	0.110412	0.0415884
GSM4643736_E18.5ovary_CGTAGGCAGGAGTTTA-Niu2020	preGC_II	0.0453893	0.0631501	0.0168826	0.16918	0.705398
GSM4643736_E18.5ovary_CGTAGGCTCAACACGT-Niu2020	preGC_I	0.0193177	0.372861	0.0221329	0.265304	0.320384
GSM4643736_E18.5ovary_CGTCACTAGCAGACTG-Niu2020	preGC_II	0.10835	0.294236	0.0239608	0.0675983	0.505854
GSM4643736_E18.5ovary_CGTCACTAGTGGAGAA-Niu2020	preGC_I	0.0707731	0.136862	0.0588489	0.211529	0.521987
GSM4643736_E18.5ovary_CGTCACTAGTGTACGG-Niu2020	preGC_I	0.0312292	0.305548	0.0453417	0.239011	0.37887
GSM4643736_E18.5ovary_CGTCACTCACATTAGC-Niu2020	preGC_II	0.125262	0.195857	0.0291485	0.539683	0.110051
GSM4643736_E18.5ovary_CGTCACTCACTTAAGC-Niu2020	preGC_II	0.0284823	0.0870634	0.0490624	0.159226	0.676166
GSM4643736_E18.5ovary_CGTCAGGAGGCCCTCA-Niu2020	preGC_II	0.0235686	0.161355	0.0755357	0.453559	0.285981
GSM4643736_E18.5ovary_CGTCAGGCACAGCCCA-Niu2020	preGC_I	0.0863165	0.100536	0.117295	0.0551555	0.640697
GSM4643736_E18.5ovary_CGTCAGGGTAGGCATG-Niu2020	OSE	0.137097	0.766045	0.0149821	0.039774	0.0421016
GSM4643736_E18.5ovary_CGTCAGGGTCGTCTTC-Niu2020	preGC_II	0.0452558	0.175424	0.00688359	0.0240408	0.748396
GSM4643736_E18.5ovary_CGTCAGGGTTGACGTT-Niu2020	OSE	0.0250427	0.223445	0.038981	0.166721	0.54581
GSM4643736_E18.5ovary_CGTCCATCAGTAACGG-Niu2020	preGC_II	0.0776605	0.25734	0.0323806	0.20539	0.427229
GSM4643736_E18.5ovary_CGTCCATTCACAACGT-Niu2020	preGC_II	0.00707948	0.236658	0.0103909	0.0914239	0.654448
GSM4643736_E18.5ovary_CGTCCATTCGACGGAA-Niu2020	preGC_II	0.0263279	0.203766	0.0113081	0.0895108	0.669087
GSM4643736_E18.5ovary_CGTCTACAGTCATGCT-Niu2020	preGC_II	0.0125331	0.138727	0.00198025	0.00937909	0.83738
GSM4643736_E18.5ovary_CGTCTACCAAACCTAC-Niu2020	preGC_II	0.0592498	0.088529	0.0358073	0.690248	0.126166
GSM4643736_E18.5ovary_CGTCTACCATCAGTCA-Niu2020	preGC_I	0.296683	0.121169	0.0435197	0.208991	0.329637
GSM4643736_E18.5ovary_CGTCTACGTAAGGATT-Niu2020	granulosa	0.0104297	0.187792	0.042288	0.307795	0.451695
GSM4643736_E18.5ovary_CGTCTACGTACTCGCG-Niu2020	preGC_II	0.0730857	0.267051	0.0218754	0.46265	0.175338
GSM4643736_E18.5ovary_CGTCTACGTCTTGTCC-Niu2020	preGC_II	0.0150237	0.229924	0.0139609	0.10282	0.638271
GSM4643736_E18.5ovary_CGTCTACGTGACGCCT-Niu2020	preGC_II	0.0111901	0.658409	0.0696303	0.00640103	0.25437
GSM4643736_E18.5ovary_CGTGAGCAGATCCCAT-Niu2020	preGC_I	0.0166786	0.192848	0.129607	0.0804266	0.58044
GSM4643736_E18.5ovary_CGTGAGCAGTGGGTTG-Niu2020	OSE	0.562884	0.276784	0.0818535	0.0185181	0.0599608
GSM4643736_E18.5ovary_CGTGAGCCACTTAACG-Niu2020	preGC_I	0.0445154	0.303614	0.314246	0.106983	0.230641
GSM4643736_E18.5ovary_CGTGAGCTCCTGTACC-Niu2020	preGC_I	0.0154413	0.0738467	0.00992884	0.0372314	0.863552
GSM4643736_E18.5ovary_CGTGTAAAGCAGACTG-Niu2020	preGC_II	0.00596304	0.0354367	0.0126673	0.468463	0.47747
GSM4643736_E18.5ovary_CGTGTAACAACGCACC-Niu2020	preGC_II	0.0219156	0.192439	0.0113161	0.562165	0.212165
GSM4643736_E18.5ovary_CGTGTAAGTTAAGACA-Niu2020	preGC_II	0.0100435	0.014434	0.0167805	0.464747	0.493995
GSM4643736_E18.5ovary_CGTGTAATCCGATATG-Niu2020	preGC_II	0.0136556	0.0361184	0.0184005	0.893468	0.0383573
GSM4643736_E18.5ovary_CGTGTAATCTACGAGT-Niu2020	preGC_II	0.0127128	0.127961	0.0110456	0.0518182	0.796462
GSM4643736_E18.5ovary_CGTGTAATCTTACCTA-Niu2020	preGC_II	0.00768423	0.188747	0.0187439	0.0352226	0.749602
GSM4643736_E18.5ovary_CGTGTCTAGCGCCTCA-Niu2020	preGC_II	0.0238971	0.252885	0.00756573	0.0110173	0.704634
GSM4643736_E18.5ovary_CGTGTCTAGTGTACTC-Niu2020	preGC_II	0.162522	0.118924	0.0485215	0.472489	0.197544
GSM4643736_E18.5ovary_CGTGTCTCACCACCAG-Niu2020	OSE	0.11855	0.129945	0.100462	0.175444	0.475598
GSM4643736_E18.5ovary_CGTGTCTGTGAGGGAG-Niu2020	preGC_I	0.0210911	0.270506	0.00742853	0.0658286	0.635146
GSM4643736_E18.5ovary_CGTGTCTTCAATAAGG-Niu2020	preGC_II	0.01263	0.0608065	0.086287	0.141803	0.698474
GSM4643736_E18.5ovary_CGTTAGAAGGTGCTTT-Niu2020	preGC_I	0.0420763	0.265254	0.323579	0.216769	0.152322
GSM4643736_E18.5ovary_CGTTAGAGTCAATACC-Niu2020	granulosa	0.134049	0.208742	0.0555594	0.263045	0.338605
GSM4643736_E18.5ovary_CGTTAGAGTGTGACGA-Niu2020	preGC_II	0.00593949	0.100172	0.00335376	0.0874563	0.803079
GSM4643736_E18.5ovary_CGTTAGAGTTAAAGTG-Niu2020	preGC_I	0.148024	0.354556	0.107301	0.0620548	0.328065
GSM4643736_E18.5ovary_CGTTAGAGTTTGTTGG-Niu2020	preGC_II	0.0700075	0.215419	0.0258617	0.592953	0.0957583
GSM4643736_E18.5ovary_CGTTAGATCCAGGGCT-Niu2020	preGC_II	0.0096685	0.0209946	0.00567964	0.137112	0.826545
GSM4643736_E18.5ovary_CGTTAGATCCGCGGTA-Niu2020	preGC_II	0.0402734	0.288699	0.0257184	0.071632	0.573678
GSM4643736_E18.5ovary_CGTTCTGAGACGCAAC-Niu2020	preGC_II	0.0241238	0.373051	0.0616946	0.05755	0.483581
GSM4643736_E18.5ovary_CGTTCTGGTGTTCTTT-Niu2020	preGC_II	0.127411	0.130087	0.044844	0.272809	0.424849
GSM4643736_E18.5ovary_CGTTCTGTCTATGTGG-Niu2020	OSE	0.61954	0.0723294	0.0430316	0.210678	0.0544211
GSM4643736_E18.5ovary_CGTTGGGAGCTAGGCA-Niu2020	preGC_II	0.0617039	0.806338	0.00982916	0.00543708	0.116692
GSM4643736_E18.5ovary_CGTTGGGGTGCCTGGT-Niu2020	preGC_I	0.0229163	0.034745	0.303888	0.0512888	0.587161
GSM4643736_E18.5ovary_CGTTGGGGTTGCGCAC-Niu2020	preGC_II	0.0279518	0.0231557	0.0331831	0.0354616	0.880248
GSM4643736_E18.5ovary_CTAACTTCACGGTGTC-Niu2020	preGC_II	0.201735	0.45348	0.0704584	0.184251	0.0900756
GSM4643736_E18.5ovary_CTAACTTCATTCGACA-Niu2020	preGC_II	0.016684	0.0225636	0.466724	0.230517	0.263512
GSM4643736_E18.5ovary_CTAACTTGTTGTACAC-Niu2020	OSE	0.437359	0.221177	0.0679517	0.176071	0.0974413
GSM4643736_E18.5ovary_CTAAGACAGGAGTTTA-Niu2020	preGC_II	0.018838	0.177572	0.276492	0.0748641	0.452235
GSM4643736_E18.5ovary_CTAAGACTCAAGAAGT-Niu2020	OSE	0.123339	0.20854	0.0540108	0.323727	0.290384
GSM4643736_E18.5ovary_CTAAGACTCAGGCAAG-Niu2020	preGC_II	0.0109496	0.23153	0.014131	0.0649736	0.678416
GSM4643736_E18.5ovary_CTAATGGCATCGGGTC-Niu2020	preGC_II	0.0340021	0.0974194	0.0492917	0.512083	0.307204
GSM4643736_E18.5ovary_CTAATGGCATTACCTT-Niu2020	preGC_II	0.272858	0.328834	0.100347	0.0692538	0.228707
GSM4643736_E18.5ovary_CTAATGGGTTTGTGTG-Niu2020	preGC_I	0.0387607	0.074269	0.0133115	0.218727	0.654932
GSM4643736_E18.5ovary_CTACACCAGCTAACAA-Niu2020	preGC_II	0.0225298	0.237328	0.0573881	0.0395948	0.643159
GSM4643736_E18.5ovary_CTACACCCAATCTGCA-Niu2020	preGC_II	0.0423279	0.205465	0.529989	0.0316055	0.190612
GSM4643736_E18.5ovary_CTACACCGTCGGCATC-Niu2020	preGC_I	0.00279046	0.0260294	0.00660826	0.0205074	0.944065
GSM4643736_E18.5ovary_CTACACCTCACCGTAA-Niu2020	preGC_II	0.0921945	0.459239	0.24834	0.0774231	0.122803
GSM4643736_E18.5ovary_CTACACCTCCACTGGG-Niu2020	preGC_II	0.00183832	0.0283199	0.00426695	0.00788256	0.957692
GSM4643736_E18.5ovary_CTACATTGTTCCACTC-Niu2020	preGC_II	0.01178	0.0903159	0.0152041	0.38962	0.49308
GSM4643736_E18.5ovary_CTACCCATCTCTTGAT-Niu2020	preGC_I	0.00758938	0.296223	0.0503331	0.345911	0.299944
GSM4643736_E18.5ovary_CTACGTCGTAGCTCCG-Niu2020	preGC_II	0.0331212	0.255066	0.0265572	0.068279	0.616976
GSM4643736_E18.5ovary_CTACGTCTCCACTGGG-Niu2020	preGC_II	0.0423872	0.0938869	0.104898	0.231311	0.527517
GSM4643736_E18.5ovary_CTACGTCTCCAGATCA-Niu2020	preGC_I	0.0557338	0.22779	0.0176475	0.0789159	0.619913
GSM4643736_E18.5ovary_CTACGTCTCGTCCGTT-Niu2020	preGC_I	0.0344654	0.461681	0.0896802	0.265865	0.148309
GSM4643736_E18.5ovary_CTAGAGTAGGGAGTAA-Niu2020	preGC_II	0.00548616	0.00753506	0.00633169	0.00224698	0.9784
GSM4643736_E18.5ovary_CTAGAGTGTCAAAGCG-Niu2020	preGC_II	0.00822312	0.0952145	0.00912816	0.785209	0.102225
GSM4643736_E18.5ovary_CTAGAGTTCCTTTCTC-Niu2020	preGC_II	0.00674181	0.122108	0.0124797	0.0201825	0.838488
GSM4643736_E18.5ovary_CTAGCCTCAAGCTGTT-Niu2020	granulosa	0.0512727	0.210626	0.0500959	0.077151	0.610854
GSM4643736_E18.5ovary_CTAGCCTCACAGCGTC-Niu2020	preGC_II	0.0267921	0.159855	0.0409635	0.0530779	0.719312
GSM4643736_E18.5ovary_CTAGCCTCAGGTTTCA-Niu2020	preGC_II	0.033086	0.208359	0.0598911	0.0787792	0.619884
GSM4643736_E18.5ovary_CTAGCCTTCAGGCAAG-Niu2020	preGC_II	0.111377	0.265989	0.0424514	0.132801	0.447382
GSM4643736_E18.5ovary_CTAGCCTTCCACGCAG-Niu2020	preGC_I	0.0205415	0.226004	0.0526414	0.0570247	0.643788
GSM4643736_E18.5ovary_CTAGTGACAAGTCTAC-Niu2020	preGC_II	0.0245846	0.0604636	0.0247713	0.565461	0.32472
GSM4643736_E18.5ovary_CTAGTGACACGAAGCA-Niu2020	preGC_I	0.0784689	0.259683	0.376972	0.213737	0.0711388
GSM4643736_E18.5ovary_CTAGTGATCAGCTGGC-Niu2020	preGC_II	0.00620895	0.0546331	0.0133011	0.820904	0.104953
GSM4643736_E18.5ovary_CTCACACAGACGCAAC-Niu2020	preGC_I	0.047254	0.17896	0.00461131	0.0247819	0.744393
GSM4643736_E18.5ovary_CTCACACAGTTGCAGG-Niu2020	preGC_II	0.0186518	0.0955565	0.0277055	0.693782	0.164304
GSM4643736_E18.5ovary_CTCACACCAAACGCGA-Niu2020	preGC_II	0.0299732	0.265896	0.0116703	0.0259107	0.66655
GSM4643736_E18.5ovary_CTCACACCAGTATGCT-Niu2020	preGC_I	0.0830268	0.379472	0.0200725	0.112779	0.404649
GSM4643736_E18.5ovary_CTCAGAAAGTATTGGA-Niu2020	preGC_II	0.0378655	0.340559	0.0219373	0.0603787	0.53926
GSM4643736_E18.5ovary_CTCAGAACATTCTCAT-Niu2020	preGC_II	0.00885212	0.0413657	0.00271732	0.00652083	0.940544
GSM4643736_E18.5ovary_CTCAGAAGTACCGCTG-Niu2020	preGC_II	0.0280381	0.0455373	0.0860699	0.304509	0.535845
GSM4643736_E18.5ovary_CTCAGAAGTCCATCCT-Niu2020	preGC_II	0.0578241	0.253615	0.0332344	0.404681	0.250646
GSM4643736_E18.5ovary_CTCAGAATCCAAACTG-Niu2020	preGC_II	0.600607	0.080117	0.0103126	0.0393284	0.269635
GSM4643736_E18.5ovary_CTCAGAATCCGCGCAA-Niu2020	preGC_II	0.124695	0.0601379	0.123267	0.628612	0.0632878
GSM4643736_E18.5ovary_CTCAGAATCGTCGTTC-Niu2020	preGC_II	0.00736892	0.640399	0.0192192	0.0505915	0.282421
GSM4643736_E18.5ovary_CTCCTAGCAACCGCCA-Niu2020	preGC_II	0.0433519	0.495736	0.0348959	0.116301	0.309716
GSM4643736_E18.5ovary_CTCCTAGGTTACAGAA-Niu2020	preGC_II	0.00989095	0.0161421	0.0208316	0.691384	0.261751
GSM4643736_E18.5ovary_CTCGAAAAGAACAACT-Niu2020	preGC_II	0.00473454	0.0148453	0.0224653	0.108466	0.849489
GSM4643736_E18.5ovary_CTCGAAAAGAATTGTG-Niu2020	preGC_II	0.0694925	0.616258	0.0667461	0.0654143	0.182089
GSM4643736_E18.5ovary_CTCGAAAAGTATCGAA-Niu2020	preGC_II	0.00476962	0.00668081	0.00159293	0.0201394	0.966817
GSM4643736_E18.5ovary_CTCGAAACATTATCTC-Niu2020	preGC_II	0.0190502	0.521418	0.00925981	0.00602824	0.444244
GSM4643736_E18.5ovary_CTCGAGGCAGTCAGCC-Niu2020	preGC_II	0.0185353	0.0646334	0.00887522	0.130112	0.777844
GSM4643736_E18.5ovary_CTCGAGGGTGATGTCT-Niu2020	preGC_II	0.246911	0.173679	0.125442	0.128979	0.32499
GSM4643736_E18.5ovary_CTCGGAGAGGTGATTA-Niu2020	preGC_II	0.0324728	0.174027	0.366243	0.0764747	0.350783
GSM4643736_E18.5ovary_CTCGGAGCAATCTGCA-Niu2020	preGC_II	0.0115501	0.22851	0.044521	0.457101	0.258318
GSM4643736_E18.5ovary_CTCGGAGTCACGCATA-Niu2020	preGC_II	0.0420882	0.0944271	0.283739	0.297345	0.2824
GSM4643736_E18.5ovary_CTCGGAGTCCTATTCA-Niu2020	preGC_II	0.133452	0.108616	0.214756	0.12374	0.419435
GSM4643736_E18.5ovary_CTCGGGAAGCACACAG-Niu2020	preGC_I	0.0121792	0.812669	0.00215617	0.0217252	0.15127
GSM4643736_E18.5ovary_CTCGGGACAGCCTATA-Niu2020	preGC_II	0.0143031	0.0574766	0.00528836	0.0536884	0.869243
GSM4643736_E18.5ovary_CTCGGGATCGCCCTTA-Niu2020	preGC_II	0.0165454	0.237657	0.108647	0.0401949	0.596955
GSM4643736_E18.5ovary_CTCGGGATCGGCTACG-Niu2020	preGC_I	0.00618932	0.135541	0.0046258	0.00527406	0.84837
GSM4643736_E18.5ovary_CTCGTACAGGTACTCT-Niu2020	preGC_I	0.018493	0.125141	0.0234994	0.142961	0.689905
GSM4643736_E18.5ovary_CTCGTACTCTAACTTC-Niu2020	OSE	0.107888	0.56962	0.030383	0.0459513	0.246157
GSM4643736_E18.5ovary_CTCGTCAAGGCTATCT-Niu2020	preGC_I	0.0597339	0.100991	0.0919735	0.331356	0.415945
GSM4643736_E18.5ovary_CTCGTCACATCGGGTC-Niu2020	preGC_II	0.029633	0.431325	0.0241364	0.13417	0.380735
GSM4643736_E18.5ovary_CTCGTCATCAACTCTT-Niu2020	preGC_II	0.0458415	0.113341	0.0946692	0.0556264	0.690522
GSM4643736_E18.5ovary_CTCTAATAGACTACAA-Niu2020	preGC_II	0.0570961	0.298998	0.355332	0.078853	0.209721
GSM4643736_E18.5ovary_CTCTAATAGATGTTAG-Niu2020	preGC_II	0.0510953	0.345456	0.0299705	0.0742854	0.499193
GSM4643736_E18.5ovary_CTCTAATAGGGATCTG-Niu2020	preGC_II	0.0525744	0.0393502	0.0249214	0.772154	0.111
GSM4643736_E18.5ovary_CTCTAATAGTGAACAT-Niu2020	preGC_II	0.004548	0.0773495	0.0189517	0.031031	0.86812
GSM4643736_E18.5ovary_CTCTAATCATTCTTAC-Niu2020	preGC_II	0.0706906	0.372369	0.077275	0.0529701	0.426695
GSM4643736_E18.5ovary_CTCTAATTCTATGTGG-Niu2020	preGC_II	0.0591708	0.346631	0.071485	0.166762	0.355951
GSM4643736_E18.5ovary_CTCTACGAGAGTAATC-Niu2020	preGC_II	0.0258128	0.437878	0.041523	0.0910298	0.403756
GSM4643736_E18.5ovary_CTCTACGAGATGGCGT-Niu2020	preGC_I	0.0284946	0.289976	0.0976463	0.114825	0.469058
GSM4643736_E18.5ovary_CTCTACGAGTACGCCC-Niu2020	preGC_I	0.0183124	0.108893	0.0657419	0.422601	0.384451
GSM4643736_E18.5ovary_CTCTACGCACATGACT-Niu2020	preGC_II	0.0654565	0.384686	0.0400135	0.20451	0.305334
GSM4643736_E18.5ovary_CTCTACGCACCGATAT-Niu2020	preGC_II	0.0136004	0.0464658	0.247277	0.650488	0.0421684
GSM4643736_E18.5ovary_CTCTACGGTGCCTGGT-Niu2020	preGC_II	0.0281186	0.0256787	0.0373496	0.829874	0.078979
GSM4643736_E18.5ovary_CTCTACGGTGTGAAAT-Niu2020	preGC_I	0.0144752	0.143966	0.0329936	0.547664	0.260901
GSM4643736_E18.5ovary_CTCTACGGTTGTCTTT-Niu2020	preGC_II	0.0215752	0.395407	0.00527069	0.0305021	0.547245
GSM4643736_E18.5ovary_CTCTGGTGTAAATACG-Niu2020	preGC_II	0.0280742	0.483475	0.0321461	0.0660904	0.390215
GSM4643736_E18.5ovary_CTCTGGTTCTTGTTTG-Niu2020	preGC_II	0.0159477	0.0240859	0.0891541	0.0269048	0.843907
GSM4643736_E18.5ovary_CTGAAACAGAGGGATA-Niu2020	preGC_II	0.0155137	0.0906783	0.0104051	0.544652	0.338751
GSM4643736_E18.5ovary_CTGAAACAGGCTCTTA-Niu2020	preGC_II	0.0295769	0.479456	0.034274	0.162636	0.294057
GSM4643736_E18.5ovary_CTGAAACAGGGCTTCC-Niu2020	preGC_I	0.0658647	0.516908	0.0138751	0.0170934	0.386259
GSM4643736_E18.5ovary_CTGAAACCATCAGTCA-Niu2020	preGC_II	0.0115908	0.0673593	0.0174078	0.0592771	0.844365
GSM4643736_E18.5ovary_CTGAAACGTACCGAGA-Niu2020	preGC_II	0.0274397	0.0602874	0.0194261	0.0769401	0.815907
GSM4643736_E18.5ovary_CTGAAACGTTGCGCAC-Niu2020	preGC_I	0.027464	0.105455	0.0143708	0.0646793	0.788031
GSM4643736_E18.5ovary_CTGAAGTAGGAATGGA-Niu2020	preGC_II	0.0298369	0.150132	0.0419776	0.53186	0.246194
GSM4643736_E18.5ovary_CTGAAGTCATCGACGC-Niu2020	preGC_II	0.0184458	0.0478102	0.110918	0.38702	0.435806
GSM4643736_E18.5ovary_CTGATAGTCCACGACG-Niu2020	preGC_I	0.871806	0.0208472	0.0582588	0.0338132	0.0152749
GSM4643736_E18.5ovary_CTGATCCCAGGATCGA-Niu2020	preGC_II	0.00546216	0.0182831	0.0103621	0.929925	0.0359676
GSM4643736_E18.5ovary_CTGATCCGTCCGACGT-Niu2020	preGC_II	0.254318	0.111007	0.0596006	0.27981	0.295265
GSM4643736_E18.5ovary_CTGATCCTCCCTAACC-Niu2020	preGC_II	0.150215	0.378314	0.0454443	0.224356	0.201671
GSM4643736_E18.5ovary_CTGCCTACAAGCCTAT-Niu2020	preGC_II	0.0388926	0.300265	0.118375	0.123547	0.418921
GSM4643736_E18.5ovary_CTGCCTACAGGCTCAC-Niu2020	preGC_II	0.0120534	0.078572	0.00984638	0.0268176	0.872711
GSM4643736_E18.5ovary_CTGCCTACATCCCACT-Niu2020	preGC_II	0.160748	0.217712	0.242774	0.0912101	0.287556
GSM4643736_E18.5ovary_CTGCCTACATGTTCCC-Niu2020	preGC_II	0.0193113	0.055823	0.0117249	0.477519	0.435622
GSM4643736_E18.5ovary_CTGCCTAGTCCCGACA-Niu2020	preGC_II	0.00920783	0.521782	0.00130804	0.00300165	0.4647
GSM4643736_E18.5ovary_CTGCCTATCAACGCTA-Niu2020	preGC_II	0.0292154	0.165934	0.0693405	0.182568	0.552942
GSM4643736_E18.5ovary_CTGCCTATCGTCGTTC-Niu2020	preGC_II	0.0151204	0.109739	0.0338494	0.236439	0.604852
GSM4643736_E18.5ovary_CTGCGGAGTCGGCATC-Niu2020	preGC_I	0.0463959	0.254242	0.025808	0.363253	0.310301
GSM4643736_E18.5ovary_CTGCTGTAGACATAAC-Niu2020	preGC_I	0.0254548	0.670404	0.0246002	0.103822	0.175719
GSM4643736_E18.5ovary_CTGCTGTCAACTGGCC-Niu2020	preGC_II	0.0322959	0.21951	0.0900688	0.100235	0.55789
GSM4643736_E18.5ovary_CTGCTGTCAAGCGCTC-Niu2020	preGC_I	0.00759479	0.0446284	0.01579	0.703089	0.228898
GSM4643736_E18.5ovary_CTGCTGTCATCGGTTA-Niu2020	preGC_II	0.116306	0.3319	0.0546448	0.256028	0.241121
GSM4643736_E18.5ovary_CTGCTGTCATGCAACT-Niu2020	preGC_I	0.03489	0.405774	0.0437487	0.0892314	0.426356
GSM4643736_E18.5ovary_CTGCTGTTCGGTTCGG-Niu2020	preGC_II	0.00322292	0.0152501	0.0149287	0.00506857	0.96153
GSM4643736_E18.5ovary_CTGGTCTAGGCCCGTT-Niu2020	preGC_II	0.298468	0.309259	0.0270127	0.177221	0.188039
GSM4643736_E18.5ovary_CTGGTCTCACCAGTTA-Niu2020	preGC_II	0.0474716	0.462583	0.0101699	0.13724	0.342536
GSM4643736_E18.5ovary_CTGGTCTTCACTTATC-Niu2020	preGC_II	0.0789922	0.135016	0.145648	0.171119	0.469225
GSM4643736_E18.5ovary_CTGGTCTTCTGTCCGT-Niu2020	preGC_II	0.0141653	0.0530893	0.0288741	0.0260528	0.877819
GSM4643736_E18.5ovary_CTGTGCTGTGCTCTTC-Niu2020	preGC_II	0.0120815	0.439768	0.0121913	0.0397248	0.496235
GSM4643736_E18.5ovary_CTGTGCTTCCGCAGTG-Niu2020	preGC_II	0.037775	0.126892	0.0224584	0.13722	0.675655
GSM4643736_E18.5ovary_CTGTTTACATGAAGTA-Niu2020	preGC_II	0.0139254	0.198682	0.0108459	0.280089	0.496458
GSM4643736_E18.5ovary_CTTAACTAGCCCAATT-Niu2020	preGC_II	0.0471002	0.102109	0.0491593	0.251943	0.549688
GSM4643736_E18.5ovary_CTTAACTCACGAAGCA-Niu2020	preGC_I	0.0873296	0.173744	0.0822927	0.0846996	0.571934
GSM4643736_E18.5ovary_CTTAACTCAGCGATCC-Niu2020	preGC_II	0.0996709	0.112009	0.0131878	0.247655	0.527477
GSM4643736_E18.5ovary_CTTAACTGTGACGGTA-Niu2020	preGC_II	0.0395532	0.671835	0.0766715	0.10179	0.11015
GSM4643736_E18.5ovary_CTTAACTTCATCACCC-Niu2020	preGC_I	0.0206051	0.115308	0.024559	0.0479715	0.791556
GSM4643736_E18.5ovary_CTTACCGAGCAATCTC-Niu2020	preGC_II	0.0831099	0.348888	0.0970213	0.062083	0.408898
GSM4643736_E18.5ovary_CTTACCGGTGTGAATA-Niu2020	preGC_II	0.00429564	0.0228918	0.0018511	0.0846579	0.886304
GSM4643736_E18.5ovary_CTTACCGTCCGCGTTT-Niu2020	preGC_II	0.0207062	0.763011	0.00538536	0.00352469	0.207373
GSM4643736_E18.5ovary_CTTACCGTCTCATTCA-Niu2020	preGC_II	0.0586965	0.256139	0.0344352	0.395423	0.255306
GSM4643736_E18.5ovary_CTTAGGATCACGCGGT-Niu2020	OSE	0.279035	0.227102	0.0291697	0.328696	0.135997
GSM4643736_E18.5ovary_CTTCTCTCACAGGTTT-Niu2020	preGC_I	0.0163545	0.500822	0.0257021	0.0276921	0.429429
GSM4643736_E18.5ovary_CTTGGCTAGCAAATCA-Niu2020	preGC_I	0.0672459	0.336602	0.0338172	0.110794	0.451541
GSM4643736_E18.5ovary_CTTGGCTAGGTGGGTT-Niu2020	OSE	0.0509625	0.809013	0.018739	0.0494748	0.0718108
GSM4643736_E18.5ovary_CTTGGCTGTCCGAACC-Niu2020	preGC_II	0.0586553	0.261289	0.0207273	0.278135	0.381193
GSM4643736_E18.5ovary_CTTGGCTTCATGCATG-Niu2020	preGC_II	0.138205	0.287446	0.0532881	0.0811963	0.439864
GSM4643736_E18.5ovary_CTTTGCGCAACTGGCC-Niu2020	preGC_II	0.00169386	0.115048	0.113251	0.0415494	0.728458
GSM4643736_E18.5ovary_CTTTGCGCATGCCACG-Niu2020	preGC_II	0.0278732	0.131786	0.00709248	0.085504	0.747745
GSM4643736_E18.5ovary_CTTTGCGTCAATCTCT-Niu2020	preGC_II	0.00304623	0.0421942	0.00126265	0.00707355	0.946423
GSM4643736_E18.5ovary_CTTTGCGTCCCTAACC-Niu2020	preGC_II	0.0367463	0.0565333	0.00676616	0.0909208	0.809033
GSM4643736_E18.5ovary_CTTTGCGTCTACGAGT-Niu2020	preGC_II	0.0178576	0.20931	0.226118	0.0848707	0.461844
GSM4643736_E18.5ovary_GAAACTCCACTATCTT-Niu2020	preGC_II	0.0151163	0.0636337	0.0356682	0.24712	0.638462
GSM4643736_E18.5ovary_GAAACTCCATTCTCAT-Niu2020	preGC_II	0.00808616	0.0970718	0.559363	0.0446037	0.290875
GSM4643736_E18.5ovary_GAAACTCGTGATAAGT-Niu2020	preGC_II	0.0028909	0.226539	0.00273223	0.00616408	0.761674
GSM4643736_E18.5ovary_GAAACTCGTTGGTGGA-Niu2020	preGC_I	0.00994343	0.180157	0.00338624	0.00640849	0.800105
GSM4643736_E18.5ovary_GAAACTCTCCTTGGTC-Niu2020	OSE	0.214386	0.489125	0.0452018	0.0787356	0.172551
GSM4643736_E18.5ovary_GAAACTCTCTGTCTCG-Niu2020	preGC_I	0.843048	0.0257888	0.0433477	0.075093	0.0127224
GSM4643736_E18.5ovary_GAAATGAAGAGTAATC-Niu2020	preGC_II	0.0417946	0.118037	0.0138264	0.534057	0.292285
GSM4643736_E18.5ovary_GAAATGACACCTGGTG-Niu2020	preGC_II	0.0778289	0.450604	0.0338166	0.108167	0.329583
GSM4643736_E18.5ovary_GAAATGACAGTAAGCG-Niu2020	preGC_II	0.177926	0.229356	0.0417451	0.32286	0.228114
GSM4643736_E18.5ovary_GAACATCAGGACAGAA-Niu2020	OSE	0.00568789	0.0197637	0.0473029	0.907578	0.0196671
GSM4643736_E18.5ovary_GAACATCCATCATCCC-Niu2020	preGC_II	0.142161	0.0574725	0.0129954	0.0327507	0.754621
GSM4643736_E18.5ovary_GAACCTATCCTATTCA-Niu2020	preGC_II	0.0470773	0.249351	0.0143597	0.0467935	0.642418
GSM4643736_E18.5ovary_GAACGGAAGAAAGTGG-Niu2020	preGC_I	0.013039	0.269946	0.00916954	0.0521058	0.65574
GSM4643736_E18.5ovary_GAACGGAGTCTCTTAT-Niu2020	preGC_II	0.0446916	0.248462	0.0554982	0.427478	0.223871
GSM4643736_E18.5ovary_GAAGCAGGTTATGCGT-Niu2020	preGC_II	0.0994772	0.0726719	0.194551	0.224746	0.408554
GSM4643736_E18.5ovary_GAATAAGAGCTCCTCT-Niu2020	preGC_II	0.0506806	0.184821	0.0385387	0.371855	0.354105
GSM4643736_E18.5ovary_GAATAAGTCGCTGATA-Niu2020	preGC_II	0.0634806	0.244549	0.337045	0.0704799	0.284446
GSM4643736_E18.5ovary_GAATGAAAGCGTCTAT-Niu2020	preGC_II	0.0264322	0.0787263	0.0101614	0.699706	0.184974
GSM4643736_E18.5ovary_GAATGAAAGCTCCTTC-Niu2020	preGC_I	0.500593	0.0522497	0.252325	0.173519	0.021313
GSM4643736_E18.5ovary_GAATGAAAGCTGGAAC-Niu2020	preGC_II	0.0145836	0.163886	0.00901326	0.0128904	0.799627
GSM4643736_E18.5ovary_GAATGAACACGAAATA-Niu2020	preGC_II	0.0285116	0.139352	0.0405485	0.0673125	0.724275
GSM4643736_E18.5ovary_GAATGAAGTGCACTTA-Niu2020	preGC_II	0.0479129	0.131254	0.116104	0.517584	0.187145
GSM4643736_E18.5ovary_GAATGAATCAGTTGAC-Niu2020	OSE	0.67644	0.132075	0.0333478	0.0230314	0.135106
GSM4643736_E18.5ovary_GAATGAATCCTGCAGG-Niu2020	preGC_II	0.0378374	0.0946405	0.0530668	0.307099	0.507356
GSM4643736_E18.5ovary_GACACGCAGTTCCACA-Niu2020	preGC_I	0.0152017	0.131826	0.0234912	0.0323766	0.797104
GSM4643736_E18.5ovary_GACACGCCAAGGTTTC-Niu2020	preGC_I	0.00254855	0.0854379	0.00729194	0.0134845	0.891237
GSM4643736_E18.5ovary_GACACGCCAGACAGGT-Niu2020	preGC_II	0.0252153	0.303844	0.0387262	0.0728177	0.559397
GSM4643736_E18.5ovary_GACAGAGCACATTCGA-Niu2020	preGC_II	0.0266855	0.192265	0.0154265	0.390092	0.375531
GSM4643736_E18.5ovary_GACAGAGGTGCTGTAT-Niu2020	OSE	0.255008	0.385214	0.113274	0.206483	0.0400221
GSM4643736_E18.5ovary_GACAGAGTCAACGGGA-Niu2020	preGC_I	0.0199715	0.0982259	0.0238288	0.723214	0.13476
GSM4643736_E18.5ovary_GACCAATAGAAACGCC-Niu2020	preGC_II	0.0263456	0.0513976	0.0635606	0.0686794	0.790017
GSM4643736_E18.5ovary_GACCAATGTAGAGTGC-Niu2020	preGC_II	0.0652541	0.156477	0.0211253	0.602264	0.154879
GSM4643736_E18.5ovary_GACCAATTCAATACCG-Niu2020	preGC_II	0.0462981	0.18419	0.0140036	0.609068	0.14644
GSM4643736_E18.5ovary_GACCAATTCGTCCAGG-Niu2020	preGC_I	0.00382329	0.0455684	0.00274944	0.00347433	0.944385
GSM4643736_E18.5ovary_GACCAATTCTCTTATG-Niu2020	preGC_II	0.0688706	0.59834	0.0257101	0.028643	0.278436
GSM4643736_E18.5ovary_GACCTGGGTTCACGGC-Niu2020	preGC_II	0.0417927	0.23819	0.0347311	0.220269	0.465017
GSM4643736_E18.5ovary_GACCTGGGTTGTTTGG-Niu2020	preGC_II	0.0259298	0.213075	0.00935046	0.371933	0.379712
GSM4643736_E18.5ovary_GACCTGGTCACAGGCC-Niu2020	preGC_I	0.0174446	0.19956	0.0201654	0.56515	0.19768
GSM4643736_E18.5ovary_GACGCGTAGAAACCGC-Niu2020	preGC_II	0.178469	0.42177	0.122877	0.0426598	0.234224
GSM4643736_E18.5ovary_GACGCGTAGTGTTAGA-Niu2020	preGC_II	0.629693	0.154137	0.0300088	0.0449409	0.141221
GSM4643736_E18.5ovary_GACGGCTTCATCTGCC-Niu2020	preGC_II	0.0312418	0.324422	0.0192192	0.274928	0.350189
GSM4643736_E18.5ovary_GACGTGCCAGCTTCGG-Niu2020	preGC_II	0.0403886	0.0935326	0.0205289	0.370833	0.474717
GSM4643736_E18.5ovary_GACGTTAAGTCCTCCT-Niu2020	preGC_I	0.0331923	0.0596629	0.0624896	0.526896	0.317759
GSM4643736_E18.5ovary_GACGTTACACAACGCC-Niu2020	OSE	0.24943	0.271321	0.0674464	0.168224	0.243579
GSM4643736_E18.5ovary_GACGTTACAGGTCCAC-Niu2020	preGC_I	0.0701005	0.389122	0.0315754	0.195199	0.314003
GSM4643736_E18.5ovary_GACGTTAGTCACTTCC-Niu2020	preGC_II	0.023463	0.415553	0.012976	0.140064	0.407944
GSM4643736_E18.5ovary_GACTAACCAGCTCGCA-Niu2020	preGC_I	0.0256839	0.0611425	0.00996589	0.489414	0.413794
GSM4643736_E18.5ovary_GACTAACCAGCTTAAC-Niu2020	preGC_II	0.00894556	0.0801905	0.000757619	0.00170892	0.908397
GSM4643736_E18.5ovary_GACTAACTCCTTCAAT-Niu2020	preGC_I	0.00639757	0.0689171	0.374784	0.105986	0.443915
GSM4643736_E18.5ovary_GACTACAAGCGATGAC-Niu2020	preGC_II	0.0343516	0.185564	0.104209	0.376358	0.299518
GSM4643736_E18.5ovary_GACTACACATTAGCCA-Niu2020	preGC_I	0.00670046	0.048022	0.00636193	0.0420814	0.896834
GSM4643736_E18.5ovary_GACTGCGAGAATTGTG-Niu2020	preGC_II	0.00472975	0.142612	0.01553	0.107262	0.729866
GSM4643736_E18.5ovary_GACTGCGCACCGAATT-Niu2020	preGC_I	0.00641714	0.0495485	0.0085778	0.0458498	0.889607
GSM4643736_E18.5ovary_GACTGCGCACTGTCGG-Niu2020	preGC_II	0.262572	0.139682	0.083333	0.296111	0.218302
GSM4643736_E18.5ovary_GACTGCGGTAGGCATG-Niu2020	preGC_II	0.138902	0.0827925	0.0814908	0.281743	0.415072
GSM4643736_E18.5ovary_GAGCAGAAGTATTGGA-Niu2020	preGC_II	0.0985573	0.498687	0.175535	0.0783035	0.148917
GSM4643736_E18.5ovary_GAGCAGATCAGCAACT-Niu2020	preGC_I	0.00157421	0.0165062	0.0595333	0.00989923	0.912487
GSM4643736_E18.5ovary_GAGCAGATCGAGAACG-Niu2020	preGC_I	0.133996	0.256686	0.0524932	0.219886	0.336938
GSM4643736_E18.5ovary_GAGGTGAAGAAGCCCA-Niu2020	preGC_II	0.0465915	0.0224631	0.0268699	0.00740828	0.896667
GSM4643736_E18.5ovary_GAGGTGAAGACCCACC-Niu2020	preGC_II	0.00627259	0.0159557	0.00345053	0.0429756	0.931346
GSM4643736_E18.5ovary_GAGGTGAGTCAAACTC-Niu2020	preGC_II	0.00149289	0.156867	0.0145701	0.170185	0.656885
GSM4643736_E18.5ovary_GAGGTGAGTCCGAGTC-Niu2020	preGC_I	0.0370846	0.0635065	0.0302925	0.218856	0.65026
GSM4643736_E18.5ovary_GAGGTGATCGGCGGTT-Niu2020	preGC_II	0.0885877	0.169252	0.0170957	0.0617216	0.663343
GSM4643736_E18.5ovary_GAGTCCGAGGACTGGT-Niu2020	preGC_II	0.00224569	0.0078628	0.0439639	0.0247245	0.921203
GSM4643736_E18.5ovary_GAGTCCGCAGCTGTGC-Niu2020	preGC_II	0.139789	0.0596853	0.0151467	0.210814	0.574565
GSM4643736_E18.5ovary_GAGTCCGGTACAGTGG-Niu2020	preGC_II	0.106679	0.0507535	0.0127544	0.0383842	0.791429
GSM4643736_E18.5ovary_GAGTCCGGTCAAGCGA-Niu2020	OSE	0.197217	0.214219	0.116619	0.409273	0.0626707
GSM4643736_E18.5ovary_GAGTCCGGTCACACGC-Niu2020	preGC_I	0.0120888	0.094437	0.0287525	0.0639911	0.800731
GSM4643736_E18.5ovary_GAGTCCGGTCCTCCAT-Niu2020	preGC_I	0.243397	0.272872	0.0239316	0.103173	0.356626
GSM4643736_E18.5ovary_GAGTCCGTCTTCCTTC-Niu2020	preGC_II	0.0150268	0.609068	0.0440366	0.175246	0.156623
GSM4643736_E18.5ovary_GATCAGTCAGGAATGC-Niu2020	preGC_II	0.0322859	0.125354	0.0197656	0.121053	0.701542
GSM4643736_E18.5ovary_GATCAGTCATTCACTT-Niu2020	preGC_II	0.0123445	0.110366	0.0321061	0.0780885	0.767095
GSM4643736_E18.5ovary_GATCGATAGCTACCTA-Niu2020	preGC_I	0.0608778	0.568789	0.177756	0.0427174	0.14986
GSM4643736_E18.5ovary_GATCGATAGTGCTGCC-Niu2020	preGC_I	0.0200079	0.590674	0.00537737	0.00922575	0.374715
GSM4643736_E18.5ovary_GATCGATCAGCCTTTC-Niu2020	preGC_II	0.0800745	0.779751	0.021505	0.0498719	0.0687971
GSM4643736_E18.5ovary_GATCGATGTCAAGCGA-Niu2020	preGC_I	0.005103	0.130453	0.00288257	0.0124206	0.849141
GSM4643736_E18.5ovary_GATCGCGAGTGTTAGA-Niu2020	preGC_II	0.0757843	0.111802	0.0153485	0.297493	0.499572
GSM4643736_E18.5ovary_GATCGCGCAACACGCC-Niu2020	preGC_II	0.00352693	0.0190079	0.00419285	0.0267736	0.946499
GSM4643736_E18.5ovary_GATCGCGTCGACCAGC-Niu2020	preGC_II	0.154478	0.157376	0.0463984	0.466925	0.174823
GSM4643736_E18.5ovary_GATCGCGTCTCAACTT-Niu2020	preGC_I	0.0360837	0.0877189	0.0404921	0.0249412	0.810764
GSM4643736_E18.5ovary_GATCGCGTCTCCGGTT-Niu2020	preGC_II	0.0536281	0.0584986	0.665398	0.164163	0.0583124
GSM4643736_E18.5ovary_GATCGTAAGATAGGAG-Niu2020	preGC_II	0.12396	0.0524581	0.0252522	0.386802	0.411528
GSM4643736_E18.5ovary_GATCGTAGTAGCGCTC-Niu2020	granulosa	0.0118487	0.491973	0.122294	0.0871073	0.286776
GSM4643736_E18.5ovary_GATCTAGAGAGTAAGG-Niu2020	preGC_II	0.0303196	0.0375998	0.0493097	0.466034	0.416737
GSM4643736_E18.5ovary_GATCTAGGTAGAGCTG-Niu2020	preGC_I	0.00652046	0.0773428	0.133926	0.0340389	0.748171
GSM4643736_E18.5ovary_GATGAAAAGGCAAAGA-Niu2020	preGC_II	0.0134995	0.124995	0.00746542	0.0171077	0.836933
GSM4643736_E18.5ovary_GATGAAACAGGTCGTC-Niu2020	preGC_I	0.123012	0.261039	0.0400659	0.1627	0.413183
GSM4643736_E18.5ovary_GATGAAATCCACTCCA-Niu2020	preGC_II	0.028515	0.0117896	0.0147863	0.0208213	0.924088
GSM4643736_E18.5ovary_GATGCTAAGAATGTTG-Niu2020	preGC_II	0.0770253	0.784595	0.0356398	0.0410924	0.0616471
GSM4643736_E18.5ovary_GATGCTAAGATCCTGT-Niu2020	preGC_I	0.048204	0.322721	0.0860669	0.0456054	0.497403
GSM4643736_E18.5ovary_GATTCAGAGTACGACG-Niu2020	preGC_I	0.0119055	0.0297454	0.617577	0.105781	0.234991
GSM4643736_E18.5ovary_GATTCAGTCCGCATCT-Niu2020	preGC_I	0.0109633	0.040604	0.0233979	0.89731	0.0277246
GSM4643736_E18.5ovary_GATTCAGTCGTTGCCT-Niu2020	preGC_II	0.00374888	0.0255324	0.0141355	0.0659186	0.890665
GSM4643736_E18.5ovary_GATTCAGTCTCACATT-Niu2020	preGC_II	0.0850699	0.301964	0.0799515	0.0749457	0.458069
GSM4643736_E18.5ovary_GCAAACTAGTCGTACT-Niu2020	preGC_I	0.0355844	0.0566149	0.00968864	0.166554	0.731558
GSM4643736_E18.5ovary_GCAAACTTCCTTTACA-Niu2020	preGC_I	0.0637772	0.0477496	0.0365876	0.739337	0.112549
GSM4643736_E18.5ovary_GCAATCAGTACATCCA-Niu2020	preGC_II	0.0223453	0.368728	0.00542943	0.00954433	0.593953
GSM4643736_E18.5ovary_GCAATCAGTACCGCTG-Niu2020	preGC_II	0.0101045	0.343082	0.0112358	0.0132	0.622377
GSM4643736_E18.5ovary_GCAATCATCTCGTATT-Niu2020	preGC_I	0.101088	0.117959	0.0389085	0.13561	0.606435
GSM4643736_E18.5ovary_GCACATAAGAGCAATT-Niu2020	preGC_II	0.0127591	0.0661878	0.0144303	0.0109178	0.895705
GSM4643736_E18.5ovary_GCACATAAGATAGTCA-Niu2020	preGC_II	0.00138353	0.683152	0.00189475	0.00235793	0.311211
GSM4643736_E18.5ovary_GCACATAAGCACAGGT-Niu2020	preGC_II	0.0588535	0.0354119	0.0502695	0.0612969	0.794168
GSM4643736_E18.5ovary_GCACATACATACGCTA-Niu2020	preGC_II	0.0216222	0.247269	0.00853742	0.0771162	0.645455
GSM4643736_E18.5ovary_GCACATATCAACCAAC-Niu2020	preGC_II	0.0164054	0.0607894	0.0267353	0.114241	0.781829
GSM4643736_E18.5ovary_GCACATATCCATGAGT-Niu2020	preGC_II	0.047295	0.174616	0.0128977	0.253383	0.511809
GSM4643736_E18.5ovary_GCACTCTGTCAGCTAT-Niu2020	preGC_II	0.00425602	0.0794958	0.00334177	0.69317	0.219736
GSM4643736_E18.5ovary_GCAGCCACAGCCTGTG-Niu2020	preGC_II	0.0372568	0.122982	0.38908	0.236573	0.214108
GSM4643736_E18.5ovary_GCAGCCACATGGGAAC-Niu2020	preGC_II	0.0152352	0.106671	0.00864502	0.0442127	0.825236
GSM4643736_E18.5ovary_GCAGCCAGTCCGCTGA-Niu2020	OSE	0.13997	0.597141	0.0836488	0.0621822	0.117057
GSM4643736_E18.5ovary_GCAGCCATCTGTACGA-Niu2020	preGC_II	0.0541931	0.0456741	0.0357074	0.30921	0.555215
GSM4643736_E18.5ovary_GCAGTTAAGTTCGCAT-Niu2020	preGC_I	0.385678	0.107469	0.0881626	0.227348	0.191343
GSM4643736_E18.5ovary_GCAGTTACAAAGCGGT-Niu2020	preGC_I	0.0588389	0.235079	0.194198	0.243289	0.268595
GSM4643736_E18.5ovary_GCAGTTACAGTTAACC-Niu2020	preGC_II	0.0143645	0.078794	0.0136169	0.556588	0.336637
GSM4643736_E18.5ovary_GCAGTTATCGCCAAAT-Niu2020	preGC_II	0.0119577	0.0437451	0.107955	0.784076	0.052266
GSM4643736_E18.5ovary_GCATACAAGGAGCGTT-Niu2020	preGC_II	0.00583304	0.0258096	0.00330179	0.0126814	0.952374
GSM4643736_E18.5ovary_GCATACAAGTATGACA-Niu2020	preGC_II	0.0670632	0.683205	0.0197015	0.0586302	0.1714
GSM4643736_E18.5ovary_GCATACAAGTCACGCC-Niu2020	preGC_I	0.0208392	0.798411	0.00510976	0.0449244	0.130715
GSM4643736_E18.5ovary_GCATACAAGTGCGATG-Niu2020	preGC_I	0.0677493	0.143936	0.0374065	0.520816	0.230092
GSM4643736_E18.5ovary_GCATACACACAGATTC-Niu2020	preGC_I	0.0193563	0.0614245	0.0111866	0.3289	0.579133
GSM4643736_E18.5ovary_GCATACAGTAAGGATT-Niu2020	preGC_II	0.0045235	0.168684	0.0351057	0.00481639	0.786871
GSM4643736_E18.5ovary_GCATACATCTGAGTGT-Niu2020	preGC_I	0.00119882	0.0216475	0.000470598	0.00156966	0.975113
GSM4643736_E18.5ovary_GCATGATAGGCGTACA-Niu2020	preGC_I	0.0172003	0.213135	0.0443233	0.0662605	0.659081
GSM4643736_E18.5ovary_GCATGATCATAAAGGT-Niu2020	OSE	0.0169941	0.299112	0.0159741	0.102595	0.565324
GSM4643736_E18.5ovary_GCATGATGTGCAGGTA-Niu2020	OSE	0.552663	0.141034	0.06437	0.133396	0.108538
GSM4643736_E18.5ovary_GCATGCGGTCTAGCGC-Niu2020	preGC_II	0.0385521	0.0413343	0.016911	0.122346	0.780857
GSM4643736_E18.5ovary_GCATGCGTCACTCTTA-Niu2020	preGC_I	0.00873598	0.105608	0.00526521	0.0480982	0.832293
GSM4643736_E18.5ovary_GCATGCGTCTTGCCGT-Niu2020	preGC_I	0.0208934	0.759199	0.00393423	0.010341	0.205632
GSM4643736_E18.5ovary_GCATGTAAGAAAGTGG-Niu2020	preGC_II	0.040399	0.389759	0.00827264	0.0182789	0.54329
GSM4643736_E18.5ovary_GCATGTAGTACCAGTT-Niu2020	OSE	0.0463755	0.110768	0.0109796	0.787872	0.0440053
GSM4643736_E18.5ovary_GCATGTAGTCAGTGGA-Niu2020	preGC_II	0.790358	0.0287655	0.0487225	0.117509	0.0146453
GSM4643736_E18.5ovary_GCATGTAGTGATGTGG-Niu2020	preGC_II	0.106534	0.161182	0.019399	0.0472132	0.665671
GSM4643736_E18.5ovary_GCATGTATCCCTCTTT-Niu2020	preGC_I	0.0336892	0.114337	0.0438018	0.0242209	0.783951
GSM4643736_E18.5ovary_GCATGTATCTTCTGGC-Niu2020	preGC_II	0.0151198	0.0837257	0.003027	0.0524825	0.845645
GSM4643736_E18.5ovary_GCCAAATCAGCCTATA-Niu2020	preGC_II	0.113779	0.130147	0.0227794	0.54968	0.183614
GSM4643736_E18.5ovary_GCCAAATCAGTAAGAT-Niu2020	preGC_II	0.0281276	0.0426298	0.0236776	0.0161513	0.889414
GSM4643736_E18.5ovary_GCCAAATGTGAGGCTA-Niu2020	preGC_I	0.0623211	0.494401	0.0613532	0.189392	0.192532
GSM4643736_E18.5ovary_GCCAAATGTGTAACGG-Niu2020	preGC_II	0.0550606	0.203584	0.0985117	0.188339	0.454505
GSM4643736_E18.5ovary_GCCAAATGTTCGCGAC-Niu2020	preGC_II	0.0363071	0.194155	0.0273461	0.298724	0.443468
GSM4643736_E18.5ovary_GCCAAATGTTCGTCTC-Niu2020	preGC_I	0.0240612	0.0729057	0.0156579	0.283462	0.603913
GSM4643736_E18.5ovary_GCCAAATTCAAGCCTA-Niu2020	preGC_II	0.0501217	0.0785799	0.0094864	0.47506	0.386752
GSM4643736_E18.5ovary_GCCAAATTCCATGAAC-Niu2020	preGC_I	0.042531	0.210625	0.0257057	0.114898	0.606241
GSM4643736_E18.5ovary_GCGACCAAGATGTTAG-Niu2020	preGC_I	0.0976836	0.186098	0.199248	0.198003	0.318968
GSM4643736_E18.5ovary_GCGACCAAGTCATGCT-Niu2020	preGC_II	0.00557324	0.216852	0.00882642	0.00533072	0.763417
GSM4643736_E18.5ovary_GCGACCAAGTGACTCT-Niu2020	preGC_II	0.00262864	0.10508	0.00926014	0.0225018	0.86053
GSM4643736_E18.5ovary_GCGAGAAAGACGACGT-Niu2020	preGC_II	0.0217322	0.163229	0.0145061	0.248947	0.551586
GSM4643736_E18.5ovary_GCGAGAACATACGCCG-Niu2020	preGC_II	0.116153	0.2374	0.0265499	0.363974	0.255922
GSM4643736_E18.5ovary_GCGAGAAGTTACCAGT-Niu2020	preGC_II	0.0665119	0.170021	0.0178543	0.0421297	0.703483
GSM4643736_E18.5ovary_GCGCAACAGATTACCC-Niu2020	preGC_II	0.644224	0.0367967	0.114638	0.181405	0.022937
GSM4643736_E18.5ovary_GCGCAACAGCCGTCGT-Niu2020	OSE	0.0283549	0.626134	0.0195022	0.0361965	0.289812
GSM4643736_E18.5ovary_GCGCCAAGTCCGCTGA-Niu2020	preGC_I	0.0127745	0.113855	0.275601	0.191977	0.405793
GSM4643736_E18.5ovary_GCGGGTTAGAGCAATT-Niu2020	preGC_II	0.0508751	0.19325	0.0239244	0.110622	0.621328
GSM4643736_E18.5ovary_GCGGGTTGTCAGATAA-Niu2020	preGC_II	0.0264675	0.633628	0.00417545	0.00674853	0.328981
GSM4643736_E18.5ovary_GCGGGTTTCATTCACT-Niu2020	preGC_I	0.0656356	0.716024	0.10467	0.0447995	0.0688703
GSM4643736_E18.5ovary_GCGGGTTTCCACGAAT-Niu2020	preGC_II	0.144052	0.236233	0.287962	0.0911767	0.240577
GSM4643736_E18.5ovary_GCTCCTAAGTAACCCT-Niu2020	preGC_II	0.015427	0.133326	0.0257787	0.0291421	0.796326
GSM4643736_E18.5ovary_GCTCCTAAGTCACGCC-Niu2020	preGC_I	0.089735	0.220129	0.029044	0.141214	0.519878
GSM4643736_E18.5ovary_GCTCCTAGTAGCACGA-Niu2020	OSE	0.0850657	0.232425	0.187102	0.279305	0.216103
GSM4643736_E18.5ovary_GCTCCTAGTCGACTGC-Niu2020	preGC_I	0.0108164	0.035544	0.0283763	0.0146067	0.910657
GSM4643736_E18.5ovary_GCTCCTATCTGGTGTA-Niu2020	preGC_I	0.128029	0.191471	0.0157662	0.0448599	0.619873
GSM4643736_E18.5ovary_GCTCTGTAGATGTGTA-Niu2020	preGC_II	0.181328	0.149374	0.064586	0.44034	0.164372
GSM4643736_E18.5ovary_GCTCTGTCAATAACGA-Niu2020	preGC_II	0.0131316	0.183081	0.0277371	0.0104703	0.76558
GSM4643736_E18.5ovary_GCTCTGTGTAGCTAAA-Niu2020	preGC_II	0.041596	0.0955669	0.0430728	0.102679	0.717085
GSM4643736_E18.5ovary_GCTCTGTGTCGCTTCT-Niu2020	preGC_II	0.743162	0.027846	0.0549343	0.151631	0.0224268
GSM4643736_E18.5ovary_GCTCTGTTCATTTGGG-Niu2020	preGC_II	0.0616238	0.0612528	0.0163439	0.200689	0.660091
GSM4643736_E18.5ovary_GCTCTGTTCGGTGTCG-Niu2020	OSE	0.328826	0.280628	0.0223813	0.29511	0.0730547
GSM4643736_E18.5ovary_GCTCTGTTCGTCCGTT-Niu2020	preGC_II	0.160107	0.252157	0.0270404	0.0832506	0.477446
GSM4643736_E18.5ovary_GCTCTGTTCTCGCTTG-Niu2020	OSE	0.0511168	0.75234	0.0204104	0.0253161	0.150816
GSM4643736_E18.5ovary_GCTGCAGCACGAGGTA-Niu2020	preGC_II	0.098218	0.197262	0.00922345	0.0230693	0.672227
GSM4643736_E18.5ovary_GCTGCAGGTAAATACG-Niu2020	CoelEpi_Lhx9	0.0156464	0.824748	0.0578931	0.0444839	0.0572289
GSM4643736_E18.5ovary_GCTGCAGGTCGACTAT-Niu2020	preGC_II	0.0164968	0.399529	0.0570515	0.14352	0.383403
GSM4643736_E18.5ovary_GCTGCAGTCGCGGATC-Niu2020	CoelEpi_Lhx9	0.123342	0.714869	0.0587494	0.0151583	0.0878814
GSM4643736_E18.5ovary_GCTGCGAGTCCATCCT-Niu2020	preGC_II	0.00932706	0.0437228	0.00211832	0.0111785	0.933653
GSM4643736_E18.5ovary_GCTGCTTGTTTCGCTC-Niu2020	preGC_II	0.0048252	0.0351432	0.00288312	0.0722177	0.884931
GSM4643736_E18.5ovary_GCTGGGTAGCCCAGCT-Niu2020	preGC_II	0.0192118	0.156563	0.0414409	0.58521	0.197575
GSM4643736_E18.5ovary_GCTTCCAAGAATCTCC-Niu2020	OSE	0.0622021	0.782332	0.0137977	0.0234512	0.118217
GSM4643736_E18.5ovary_GCTTCCAGTATCAGTC-Niu2020	preGC_II	0.012743	0.215832	0.264545	0.0200147	0.486865
GSM4643736_E18.5ovary_GCTTCCAGTTAAGATG-Niu2020	preGC_I	0.127328	0.451262	0.198672	0.0699252	0.152813
GSM4643736_E18.5ovary_GCTTCCATCCTTGACC-Niu2020	preGC_II	0.00495792	0.0760087	0.0306138	0.645625	0.242794
GSM4643736_E18.5ovary_GCTTGAACAAGTACCT-Niu2020	preGC_I	0.00442412	0.0256326	0.77472	0.101718	0.0935057
GSM4643736_E18.5ovary_GCTTGAAGTAACGTTC-Niu2020	preGC_II	0.0450776	0.142015	0.0395839	0.696766	0.0765574
GSM4643736_E18.5ovary_GCTTGAAGTTCCAACA-Niu2020	preGC_I	0.00725315	0.0127163	0.0153167	0.424091	0.540622
GSM4643736_E18.5ovary_GGAAAGCAGCGATATA-Niu2020	preGC_II	0.479132	0.0461658	0.0841237	0.346989	0.0435894
GSM4643736_E18.5ovary_GGAAAGCGTTAAGTAG-Niu2020	preGC_I	0.0129584	0.166418	0.0364693	0.016706	0.767448
GSM4643736_E18.5ovary_GGAACTTAGGGATCTG-Niu2020	OSE	0.0652062	0.187419	0.0128696	0.633166	0.101338
GSM4643736_E18.5ovary_GGAACTTAGTTCGATC-Niu2020	preGC_II	0.180285	0.398759	0.0319724	0.0587515	0.330233
GSM4643736_E18.5ovary_GGAATAAAGACTCGGA-Niu2020	preGC_I	0.00585728	0.0259535	0.0104465	0.605146	0.352597
GSM4643736_E18.5ovary_GGAATAAGTACATGTC-Niu2020	CoelEpi_Lhx9	0.114962	0.337158	0.0228093	0.259574	0.265498
GSM4643736_E18.5ovary_GGAATAAGTAGGACAC-Niu2020	preGC_II	0.0501657	0.454489	0.0170949	0.0926498	0.385601
GSM4643736_E18.5ovary_GGAATAATCGGCGCTA-Niu2020	preGC_I	0.00848392	0.0421696	0.0115788	0.10798	0.829787
GSM4643736_E18.5ovary_GGACAAGCAATCGGTT-Niu2020	preGC_II	0.0135469	0.664973	0.0310707	0.0264044	0.264005
GSM4643736_E18.5ovary_GGACAAGTCATAACCG-Niu2020	preGC_I	0.00302833	0.0859205	0.00123239	0.00169268	0.908126
GSM4643736_E18.5ovary_GGACAAGTCCGTACAA-Niu2020	preGC_II	0.00457569	0.0384539	0.00444824	0.0510733	0.901449
GSM4643736_E18.5ovary_GGACAGAGTAGCCTAT-Niu2020	preGC_I	0.00241375	0.184073	0.0135039	0.120576	0.679433
GSM4643736_E18.5ovary_GGACATTTCGACGGAA-Niu2020	preGC_I	0.0120904	0.269875	0.0159901	0.013467	0.688577
GSM4643736_E18.5ovary_GGACGTCAGATGTAAC-Niu2020	preGC_II	0.0556981	0.200432	0.0306042	0.18711	0.526155
GSM4643736_E18.5ovary_GGACGTCAGTGGGCTA-Niu2020	preGC_II	0.035096	0.840282	0.00744786	0.0260675	0.0911066
GSM4643736_E18.5ovary_GGACGTCGTCGTGGCT-Niu2020	preGC_II	0.0839284	0.583853	0.0761536	0.0842087	0.171856
GSM4643736_E18.5ovary_GGACGTCGTTTACTCT-Niu2020	preGC_I	0.00880717	0.0645107	0.0552417	0.233781	0.637659
GSM4643736_E18.5ovary_GGAGCAACAATAGCGG-Niu2020	OSE	0.0466707	0.0880649	0.0230193	0.744391	0.097854
GSM4643736_E18.5ovary_GGAGCAACACAGGAGT-Niu2020	preGC_I	0.0486997	0.0721446	0.0889682	0.74204	0.0481478
GSM4643736_E18.5ovary_GGAGCAACAGCATACT-Niu2020	preGC_II	0.0378034	0.443736	0.0223246	0.05082	0.445315
GSM4643736_E18.5ovary_GGAGCAACAGTCGTGC-Niu2020	OSE	0.133439	0.444383	0.0799954	0.0947316	0.247451
GSM4643736_E18.5ovary_GGAGCAAGTAGCTCCG-Niu2020	preGC_II	0.0656108	0.403429	0.0735085	0.119336	0.338116
GSM4643736_E18.5ovary_GGATGTTAGGGTGTGT-Niu2020	preGC_I	0.0145934	0.103103	0.0226927	0.154781	0.70483
GSM4643736_E18.5ovary_GGATTACGTCGGCATC-Niu2020	OSE	0.403331	0.500877	0.0142088	0.0294421	0.052141
GSM4643736_E18.5ovary_GGCAATTAGTACGTAA-Niu2020	preGC_II	0.0283164	0.0853035	0.00978032	0.131769	0.744831
GSM4643736_E18.5ovary_GGCAATTGTCGAATCT-Niu2020	preGC_II	0.0255897	0.050597	0.107163	0.35822	0.458431
GSM4643736_E18.5ovary_GGCAATTGTCTCCATC-Niu2020	preGC_II	0.096623	0.531999	0.0103476	0.150054	0.210976
GSM4643736_E18.5ovary_GGCAATTTCGCACTCT-Niu2020	preGC_II	0.08462	0.224072	0.00943058	0.166319	0.515559
GSM4643736_E18.5ovary_GGCCGATAGTATCTCG-Niu2020	preGC_I	0.0181815	0.259304	0.0242129	0.01205	0.686251
GSM4643736_E18.5ovary_GGCCGATCAACGATGG-Niu2020	preGC_II	0.0172257	0.566669	0.0156409	0.0321224	0.368342
GSM4643736_E18.5ovary_GGCCGATCAGTGAGTG-Niu2020	preGC_II	0.0257243	0.0453274	0.544707	0.265461	0.118781
GSM4643736_E18.5ovary_GGCCGATGTTAAGAAC-Niu2020	preGC_II	0.00455815	0.0609527	0.00466575	0.00486426	0.924959
GSM4643736_E18.5ovary_GGCCGATTCGCAGGCT-Niu2020	preGC_II	0.186976	0.357993	0.0336582	0.196231	0.225142
GSM4643736_E18.5ovary_GGCCGATTCGTTGACA-Niu2020	preGC_II	0.0156102	0.176423	0.127902	0.0826146	0.59745
GSM4643736_E18.5ovary_GGCGACTAGACACTAA-Niu2020	OSE	0.0547703	0.0846717	0.232203	0.291161	0.337194
GSM4643736_E18.5ovary_GGCGACTAGTTAACGA-Niu2020	preGC_II	0.0249038	0.0715374	0.0223882	0.1773	0.70387
GSM4643736_E18.5ovary_GGCGACTTCATGTGGT-Niu2020	preGC_I	0.031577	0.0201464	0.0295704	0.0116027	0.907104
GSM4643736_E18.5ovary_GGCGTGTAGCTATGCT-Niu2020	preGC_II	0.0558529	0.174358	0.0417057	0.272118	0.455966
GSM4643736_E18.5ovary_GGCTCGAGTGTCAATC-Niu2020	preGC_II	0.0141055	0.0944005	0.00828272	0.635652	0.247559
GSM4643736_E18.5ovary_GGCTCGAGTTGAGTTC-Niu2020	preGC_II	0.00188591	0.0204912	0.0290323	0.0175124	0.931078
GSM4643736_E18.5ovary_GGCTCGATCAACACAC-Niu2020	preGC_I	0.00917127	0.381707	0.0127607	0.130232	0.46613
GSM4643736_E18.5ovary_GGCTCGATCCTGTACC-Niu2020	preGC_I	0.000840861	0.0324215	0.00480316	0.0581531	0.903781
GSM4643736_E18.5ovary_GGCTCGATCTCGAGTA-Niu2020	preGC_II	0.0439384	0.196147	0.097963	0.0468444	0.615108
GSM4643736_E18.5ovary_GGCTGGTCACTTCGAA-Niu2020	preGC_II	0.00449185	0.0316154	0.00375997	0.0182241	0.941909
GSM4643736_E18.5ovary_GGCTGGTCAGCCTGTG-Niu2020	preGC_II	0.07751	0.346186	0.0293584	0.191318	0.355628
GSM4643736_E18.5ovary_GGCTGGTCATCCGGGT-Niu2020	preGC_II	0.00365131	0.00765144	0.00626468	0.0567995	0.925633
GSM4643736_E18.5ovary_GGCTGGTCATTGGTAC-Niu2020	preGC_I	0.025463	0.447991	0.108198	0.149103	0.269245
GSM4643736_E18.5ovary_GGCTGGTTCAAAGACA-Niu2020	preGC_II	0.0944933	0.456878	0.0681872	0.135627	0.244814
GSM4643736_E18.5ovary_GGGAATGAGAGTAAGG-Niu2020	preGC_I	0.054316	0.282763	0.0535739	0.324504	0.284843
GSM4643736_E18.5ovary_GGGAATGAGGTCATCT-Niu2020	OSE	0.0986701	0.245898	0.26356	0.201837	0.190034
GSM4643736_E18.5ovary_GGGAATGGTACAGCAG-Niu2020	OSE	0.0448005	0.854229	0.0101951	0.0309365	0.0598395
GSM4643736_E18.5ovary_GGGAATGGTCTCCCTA-Niu2020	preGC_I	0.0249162	0.0979815	0.00494108	0.709763	0.162398
GSM4643736_E18.5ovary_GGGAATGGTGTCCTCT-Niu2020	OSE	0.360507	0.492697	0.0331457	0.0344038	0.0792462
GSM4643736_E18.5ovary_GGGAATGTCCTATTCA-Niu2020	preGC_II	0.112873	0.125386	0.0904199	0.511258	0.160064
GSM4643736_E18.5ovary_GGGAATGTCTACCAGA-Niu2020	OSE	0.169348	0.603906	0.0243155	0.152989	0.0494416
GSM4643736_E18.5ovary_GGGAATGTCTCTTGAT-Niu2020	preGC_II	0.00592458	0.0201909	0.00675583	0.954302	0.0128265
GSM4643736_E18.5ovary_GGGAATGTCTGTTTGT-Niu2020	preGC_II	0.0308305	0.0212136	0.00786323	0.029354	0.910739
GSM4643736_E18.5ovary_GGGACCTAGCGTAGTG-Niu2020	preGC_I	0.0509819	0.189441	0.0219941	0.652853	0.0847305
GSM4643736_E18.5ovary_GGGACCTAGTTCCACA-Niu2020	preGC_II	0.0129534	0.165094	0.0479897	0.168728	0.605235
GSM4643736_E18.5ovary_GGGACCTGTAAAGGAG-Niu2020	preGC_I	0.00199087	0.0139581	0.00100883	0.0307468	0.952295
GSM4643736_E18.5ovary_GGGAGATAGGCTAGAC-Niu2020	preGC_I	0.0518073	0.220332	0.0185121	0.220491	0.488857
GSM4643736_E18.5ovary_GGGAGATCACATGGGA-Niu2020	preGC_II	0.0466307	0.488597	0.0194	0.0658207	0.379552
GSM4643736_E18.5ovary_GGGAGATGTTAAGACA-Niu2020	preGC_II	0.0236559	0.105368	0.0136485	0.0170998	0.840227
GSM4643736_E18.5ovary_GGGAGATTCTGACCTC-Niu2020	preGC_I	0.00491368	0.137535	0.0905288	0.0217665	0.745256
GSM4643736_E18.5ovary_GGGATGAAGCACACAG-Niu2020	preGC_I	0.0870725	0.173225	0.137066	0.506602	0.0960352
GSM4643736_E18.5ovary_GGGATGAAGTTAACGA-Niu2020	preGC_II	0.0241818	0.0244797	0.120055	0.734441	0.0968419
GSM4643736_E18.5ovary_GGGATGAGTCGGATCC-Niu2020	preGC_II	0.0168293	0.14939	0.0163625	0.142216	0.675202
GSM4643736_E18.5ovary_GGGATGAGTTTAAGCC-Niu2020	preGC_II	0.0973695	0.592801	0.0397683	0.0838154	0.186246
GSM4643736_E18.5ovary_GGGATGATCGGCGCTA-Niu2020	preGC_I	0.101831	0.594834	0.0199137	0.0821569	0.201264
GSM4643736_E18.5ovary_GGGCACTAGCTCCTCT-Niu2020	preGC_I	0.0137891	0.142977	0.021159	0.0305319	0.791543
GSM4643736_E18.5ovary_GGGCACTAGTGGCACA-Niu2020	preGC_II	0.00780436	0.0474751	0.00688388	0.799568	0.138269
GSM4643736_E18.5ovary_GGGCACTCAGTCAGCC-Niu2020	OSE	0.531217	0.294173	0.0268463	0.08854	0.0592237
GSM4643736_E18.5ovary_GGGCACTTCCGTCAAA-Niu2020	granulosa	0.0208266	0.114428	0.0213052	0.728517	0.114923
GSM4643736_E18.5ovary_GGGCATCAGGCCCTCA-Niu2020	preGC_II	0.0206934	0.0897412	0.018075	0.0610764	0.810414
GSM4643736_E18.5ovary_GGGCATCTCCAGGGCT-Niu2020	preGC_II	0.0571088	0.0991874	0.152796	0.165706	0.525202
GSM4643736_E18.5ovary_GGGCATCTCGGAGCAA-Niu2020	preGC_II	0.00773917	0.0265899	0.0210186	0.805242	0.13941
GSM4643736_E18.5ovary_GGGTCTGAGATGTGGC-Niu2020	preGC_II	0.0180569	0.774348	0.0184517	0.0416473	0.147496
GSM4643736_E18.5ovary_GGGTCTGCAATGAATG-Niu2020	preGC_II	0.00149403	0.0248487	0.00375561	0.0162532	0.953648
GSM4643736_E18.5ovary_GGGTCTGGTGAGCGAT-Niu2020	preGC_II	0.00279757	0.0466909	0.0061438	0.00468116	0.939687
GSM4643736_E18.5ovary_GGGTCTGTCAACACCA-Niu2020	OSE	0.080913	0.540238	0.068729	0.121051	0.189069
GSM4643736_E18.5ovary_GGGTCTGTCATGTCTT-Niu2020	preGC_II	0.003154	0.0111965	0.0186677	0.869545	0.097437
GSM4643736_E18.5ovary_GGGTCTGTCCACGTTC-Niu2020	preGC_I	0.0325195	0.0726319	0.0320747	0.188542	0.674232
GSM4643736_E18.5ovary_GGGTTGCCAAGTACCT-Niu2020	preGC_II	0.0238731	0.0277632	0.00342968	0.0347046	0.910229
GSM4643736_E18.5ovary_GGGTTGCCATGAACCT-Niu2020	preGC_I	0.00815697	0.049329	0.0103196	0.0283171	0.903877
GSM4643736_E18.5ovary_GGGTTGCTCAGCGATT-Niu2020	preGC_II	0.00667626	0.461193	0.00401857	0.0111497	0.516963
GSM4643736_E18.5ovary_GGTATTGCATTCCTGC-Niu2020	preGC_I	0.0037868	0.0949312	0.0412612	0.061678	0.798343
GSM4643736_E18.5ovary_GGTATTGTCGCTAGCG-Niu2020	preGC_II	0.11696	0.184275	0.00975056	0.0329906	0.656024
GSM4643736_E18.5ovary_GGTATTGTCTCGCTTG-Niu2020	preGC_II	0.0198136	0.0751139	0.00658728	0.661322	0.237164
GSM4643736_E18.5ovary_GGTGAAGGTATGCTTG-Niu2020	preGC_II	0.00156111	0.00564514	0.00321814	0.98534	0.00423607
GSM4643736_E18.5ovary_GGTGCGTCAAGACACG-Niu2020	preGC_I	0.0225329	0.188743	0.0375685	0.0157391	0.735416
GSM4643736_E18.5ovary_GGTGCGTTCTGAAAGA-Niu2020	preGC_II	0.0607477	0.426432	0.196241	0.122517	0.194062
GSM4643736_E18.5ovary_GGTGTTAAGATGTTAG-Niu2020	preGC_II	0.0190308	0.417489	0.00761582	0.0223172	0.533547
GSM4643736_E18.5ovary_GGTGTTACAGTACACT-Niu2020	preGC_II	0.0172673	0.0812748	0.0134637	0.80455	0.0834446
GSM4643736_E18.5ovary_GGTGTTACAGTATAAG-Niu2020	preGC_II	0.0387231	0.12559	0.140832	0.440808	0.254047
GSM4643736_E18.5ovary_GGTGTTAGTGTTGAGG-Niu2020	preGC_I	0.0157643	0.167962	0.00780773	0.0167889	0.791677
GSM4643736_E18.5ovary_GTAACGTAGCTTTGGT-Niu2020	preGC_II	0.014744	0.0247427	0.0144796	0.909317	0.0367165
GSM4643736_E18.5ovary_GTAACGTAGGTGCTAG-Niu2020	preGC_I	0.057151	0.298945	0.103632	0.113779	0.426492
GSM4643736_E18.5ovary_GTAACGTAGTGAACGC-Niu2020	preGC_II	0.017947	0.529118	0.00285375	0.0195308	0.430551
GSM4643736_E18.5ovary_GTAACGTCATTACCTT-Niu2020	preGC_I	0.336437	0.334239	0.0243285	0.0886692	0.216327
GSM4643736_E18.5ovary_GTAACTGAGCACAGGT-Niu2020	preGC_II	0.029031	0.396121	0.0210943	0.168338	0.385415
GSM4643736_E18.5ovary_GTAACTGAGTATCGAA-Niu2020	preGC_II	0.0106689	0.0775044	0.0539276	0.784396	0.0735029
GSM4643736_E18.5ovary_GTACGTAAGACAATAC-Niu2020	preGC_II	0.0223588	0.0639143	0.0325619	0.303932	0.577233
GSM4643736_E18.5ovary_GTACGTAAGTCAAGCG-Niu2020	preGC_II	0.0282847	0.281304	0.0464464	0.111814	0.53215
GSM4643736_E18.5ovary_GTACGTATCTTGCATT-Niu2020	preGC_II	0.00127034	0.0273842	0.0169548	0.0155826	0.938808
GSM4643736_E18.5ovary_GTACTCCAGAACTGTA-Niu2020	preGC_I	0.0744086	0.326255	0.380541	0.107326	0.11147
GSM4643736_E18.5ovary_GTACTCCAGGGAGTAA-Niu2020	preGC_II	0.0248179	0.576052	0.0113893	0.0441825	0.343558
GSM4643736_E18.5ovary_GTACTCCCAACTGCGC-Niu2020	preGC_II	0.0337958	0.894755	0.0102535	0.00447842	0.0567177
GSM4643736_E18.5ovary_GTACTCCCAGCTGTTA-Niu2020	preGC_II	0.116113	0.543465	0.0748016	0.173802	0.0918186
GSM4643736_E18.5ovary_GTACTTTAGGGTTTCT-Niu2020	preGC_I	0.013962	0.755721	0.0255713	0.00616096	0.198585
GSM4643736_E18.5ovary_GTACTTTCACTTAAGC-Niu2020	preGC_II	0.00562991	0.0850098	0.00378053	0.189358	0.716222
GSM4643736_E18.5ovary_GTACTTTGTCTCTTTA-Niu2020	preGC_II	0.0429469	0.24232	0.023277	0.482178	0.209278
GSM4643736_E18.5ovary_GTACTTTGTTCGTTGA-Niu2020	preGC_II	0.0853016	0.335028	0.0531574	0.144103	0.38241
GSM4643736_E18.5ovary_GTACTTTTCCACGAAT-Niu2020	preGC_II	0.00309158	0.0248406	0.0166551	0.00537564	0.950037
GSM4643736_E18.5ovary_GTACTTTTCCTCAATT-Niu2020	preGC_II	0.00526867	0.0676777	0.01709	0.822588	0.0873761
GSM4643736_E18.5ovary_GTAGGCCCATGCCACG-Niu2020	preGC_II	0.00660741	0.114931	0.00287728	0.00431717	0.871268
GSM4643736_E18.5ovary_GTAGGCCTCACTTATC-Niu2020	preGC_I	0.00502281	0.111103	0.018223	0.0218874	0.843764
GSM4643736_E18.5ovary_GTAGGCCTCCTTGACC-Niu2020	preGC_II	0.0192572	0.0452033	0.0217698	0.0137787	0.899991
GSM4643736_E18.5ovary_GTAGTCAAGATGAGAG-Niu2020	preGC_II	0.0190981	0.230043	0.030418	0.0204267	0.700014
GSM4643736_E18.5ovary_GTAGTCACAGGGCATA-Niu2020	preGC_II	0.0941661	0.490971	0.0353271	0.0619783	0.317557
GSM4643736_E18.5ovary_GTATCTTCACTACAGT-Niu2020	preGC_I	0.153732	0.317929	0.0800447	0.1799	0.268394
GSM4643736_E18.5ovary_GTATTCTAGAGTCTGG-Niu2020	OSE	0.0832653	0.118398	0.0966743	0.143495	0.558167
GSM4643736_E18.5ovary_GTATTCTCATGCAATC-Niu2020	preGC_I	0.0319086	0.574319	0.0905222	0.128165	0.175085
GSM4643736_E18.5ovary_GTCAAGTAGCAGGTCA-Niu2020	preGC_I	0.0239289	0.30802	0.0693915	0.447452	0.151208
GSM4643736_E18.5ovary_GTCACAACACTTCGAA-Niu2020	preGC_II	0.0293902	0.837153	0.0336461	0.00759047	0.0922205
GSM4643736_E18.5ovary_GTCACAAGTAAAGGAG-Niu2020	preGC_II	0.00611218	0.152668	0.0206267	0.00697346	0.813619
GSM4643736_E18.5ovary_GTCACAAGTAAGCACG-Niu2020	preGC_I	0.00456792	0.0215988	0.0803628	0.800339	0.0931318
GSM4643736_E18.5ovary_GTCACAATCCAAACTG-Niu2020	preGC_II	0.00982124	0.0644298	0.160319	0.00992391	0.755506
GSM4643736_E18.5ovary_GTCACGGAGAGAGCTC-Niu2020	preGC_II	0.0247312	0.312621	0.212355	0.2474	0.202893
GSM4643736_E18.5ovary_GTCACGGTCCCTTGTG-Niu2020	preGC_II	0.00305452	0.0147842	0.0154787	0.0192781	0.947404
GSM4643736_E18.5ovary_GTCATTTAGACTAGGC-Niu2020	preGC_II	0.0436907	0.0200208	0.164643	0.0382735	0.733372
GSM4643736_E18.5ovary_GTCATTTAGGATATAC-Niu2020	preGC_II	0.00935029	0.95311	0.00243574	0.00131381	0.0337901
GSM4643736_E18.5ovary_GTCATTTAGGCTAGGT-Niu2020	preGC_I	0.0136278	0.0477399	0.065121	0.721036	0.152475
GSM4643736_E18.5ovary_GTCATTTCACTTAAGC-Niu2020	preGC_II	0.0103042	0.475647	0.0669127	0.26196	0.185176
GSM4643736_E18.5ovary_GTCATTTCAGATGGCA-Niu2020	preGC_I	0.00746685	0.0681717	0.0177041	0.189351	0.717307
GSM4643736_E18.5ovary_GTCATTTCAGGCGATA-Niu2020	preGC_II	0.0303821	0.185529	0.0241786	0.00953479	0.750376
GSM4643736_E18.5ovary_GTCATTTTCCTTCAAT-Niu2020	preGC_I	0.0778239	0.105027	0.0664495	0.508539	0.242161
GSM4643736_E18.5ovary_GTCCTCACAAGGTGTG-Niu2020	preGC_II	0.0215353	0.108	0.104043	0.319669	0.446753
GSM4643736_E18.5ovary_GTCCTCAGTTGTGGCC-Niu2020	preGC_I	0.0222746	0.14989	0.00474218	0.0486151	0.774478
GSM4643736_E18.5ovary_GTCGGGTCATGGGACA-Niu2020	preGC_I	0.0448325	0.260777	0.0716944	0.226916	0.395781
GSM4643736_E18.5ovary_GTCGGGTGTATCTGCA-Niu2020	preGC_II	0.00330985	0.182417	0.0196214	0.190317	0.604335
GSM4643736_E18.5ovary_GTCGGGTGTCAGGACA-Niu2020	preGC_II	0.0395241	0.56962	0.0226066	0.04794	0.320309
GSM4643736_E18.5ovary_GTCGTAAAGAATTCCC-Niu2020	preGC_I	0.133242	0.128452	0.114064	0.336711	0.287531
GSM4643736_E18.5ovary_GTCGTAAGTGTGAATA-Niu2020	preGC_II	0.00639028	0.0510912	0.00208691	0.0151223	0.925309
GSM4643736_E18.5ovary_GTCGTAATCATAACCG-Niu2020	preGC_II	0.0644503	0.55579	0.0166022	0.0760463	0.287111
GSM4643736_E18.5ovary_GTCGTAATCGCAAGCC-Niu2020	preGC_II	0.0171913	0.00921932	0.00666404	0.0830641	0.883861
GSM4643736_E18.5ovary_GTCTCGTGTAGATTAG-Niu2020	preGC_II	0.0121317	0.0919752	0.0259835	0.055786	0.814124
GSM4643736_E18.5ovary_GTCTCGTGTGCACGAA-Niu2020	preGC_I	0.0514497	0.0876356	0.0466285	0.147305	0.666981
GSM4643736_E18.5ovary_GTCTCGTTCCACTGGG-Niu2020	preGC_I	0.0429343	0.164191	0.0221094	0.0827767	0.687989
GSM4643736_E18.5ovary_GTCTTCGCAATACGCT-Niu2020	preGC_II	0.227053	0.433649	0.042987	0.1516	0.144711
GSM4643736_E18.5ovary_GTCTTCGGTACAAGTA-Niu2020	preGC_II	0.0080486	0.0274961	0.00669465	0.0478512	0.909909
GSM4643736_E18.5ovary_GTCTTCGTCTGGAGCC-Niu2020	preGC_I	0.0534919	0.0716923	0.08006	0.254681	0.540075
GSM4643736_E18.5ovary_GTGCAGCCAAAGTCAA-Niu2020	preGC_I	0.00401406	0.144283	0.00502789	0.0385515	0.808123
GSM4643736_E18.5ovary_GTGCAGCCACAGACTT-Niu2020	preGC_II	0.00393634	0.0259245	0.0453553	0.513104	0.41168
GSM4643736_E18.5ovary_GTGCAGCGTTCGCTAA-Niu2020	preGC_II	0.0123673	0.312041	0.215347	0.129326	0.330918
GSM4643736_E18.5ovary_GTGCAGCTCCTTGACC-Niu2020	preGC_II	0.112955	0.554195	0.0428664	0.189229	0.100755
GSM4643736_E18.5ovary_GTGCATATCGTCACGG-Niu2020	preGC_II	0.0210409	0.350707	0.0203168	0.494132	0.113803
GSM4643736_E18.5ovary_GTGCGGTAGGACGAAA-Niu2020	preGC_II	0.0676373	0.158397	0.0486864	0.30049	0.42479
GSM4643736_E18.5ovary_GTGCGGTCACTGTTAG-Niu2020	preGC_II	0.00746957	0.446561	0.0069279	0.0160292	0.523013
GSM4643736_E18.5ovary_GTGCGGTGTATCACCA-Niu2020	preGC_I	0.00578843	0.491075	0.00240643	0.00197712	0.498753
GSM4643736_E18.5ovary_GTGCGGTTCTCTGTCG-Niu2020	preGC_II	0.0160527	0.335342	0.0875407	0.0681975	0.492867
GSM4643736_E18.5ovary_GTGGGTCAGCCTCGTG-Niu2020	preGC_II	0.00482953	0.0759158	0.054667	0.29936	0.565228
GSM4643736_E18.5ovary_GTGGGTCAGCTGAAAT-Niu2020	preGC_I	0.016282	0.266282	0.0156603	0.182504	0.519271
GSM4643736_E18.5ovary_GTGGGTCCATTTCAGG-Niu2020	preGC_I	0.016293	0.0377358	0.0133123	0.27438	0.658279
GSM4643736_E18.5ovary_GTGGGTCGTCTGCAAT-Niu2020	OSE	0.08294	0.238244	0.0234245	0.105194	0.550197
GSM4643736_E18.5ovary_GTGGGTCTCAGCCTAA-Niu2020	preGC_II	0.0189618	0.140205	0.0166351	0.574399	0.2498
GSM4643736_E18.5ovary_GTGGGTCTCCTTCAAT-Niu2020	preGC_I	0.0108178	0.0937469	0.0369836	0.012045	0.846407
GSM4643736_E18.5ovary_GTGTGCGCAGCATACT-Niu2020	preGC_II	0.0111768	0.0707719	0.00393684	0.00546512	0.908649
GSM4643736_E18.5ovary_GTGTGCGGTAACGTTC-Niu2020	preGC_I	0.0245889	0.697124	0.0577261	0.124056	0.0965057
GSM4643736_E18.5ovary_GTGTTAGAGAGCTTCT-Niu2020	preGC_I	0.0162885	0.0881488	0.0103082	0.0306777	0.854577
GSM4643736_E18.5ovary_GTGTTAGCATCACGTA-Niu2020	preGC_I	0.245869	0.236632	0.0536754	0.13446	0.329363
GSM4643736_E18.5ovary_GTGTTAGGTGACAAAT-Niu2020	preGC_II	0.0599319	0.195352	0.0612737	0.238425	0.445018
GSM4643736_E18.5ovary_GTGTTAGTCACGACTA-Niu2020	preGC_I	0.0147486	0.142584	0.0140595	0.0637934	0.764815
GSM4643736_E18.5ovary_GTTAAGCAGCAGCCTC-Niu2020	preGC_I	0.00835659	0.0341541	0.0090701	0.623421	0.324998
GSM4643736_E18.5ovary_GTTAAGCCATATACGC-Niu2020	preGC_II	0.0430712	0.0786554	0.0177397	0.464763	0.395771
GSM4643736_E18.5ovary_GTTAAGCGTACCATCA-Niu2020	preGC_II	0.0390258	0.12647	0.00553829	0.0128142	0.816152
GSM4643736_E18.5ovary_GTTAAGCGTGGCGAAT-Niu2020	preGC_II	0.194181	0.207685	0.064919	0.339406	0.193809
GSM4643736_E18.5ovary_GTTACAGCATAGTAAG-Niu2020	preGC_I	0.0260946	0.101508	0.0725937	0.341279	0.458525
GSM4643736_E18.5ovary_GTTCATTAGAACTCGG-Niu2020	preGC_II	0.0160276	0.0203886	0.0295692	0.851909	0.0821056
GSM4643736_E18.5ovary_GTTCATTAGAATAGGG-Niu2020	preGC_II	0.117309	0.205805	0.0226859	0.254827	0.399373
GSM4643736_E18.5ovary_GTTCATTTCGTAGGAG-Niu2020	preGC_II	0.00902931	0.0107534	0.0034807	0.00382967	0.972907
GSM4643736_E18.5ovary_GTTCGGGAGCTACCTA-Niu2020	preGC_II	0.0176396	0.12123	0.0259495	0.258157	0.577024
GSM4643736_E18.5ovary_GTTCGGGAGGCCCTTG-Niu2020	preGC_I	0.0106733	0.168348	0.0346037	0.143198	0.643178
GSM4643736_E18.5ovary_GTTCGGGGTACCGGCT-Niu2020	preGC_II	0.00633068	0.0402474	0.0085358	0.00902064	0.935866
GSM4643736_E18.5ovary_GTTCGGGGTAGCACGA-Niu2020	preGC_I	0.021237	0.160207	0.0411516	0.0640428	0.713362
GSM4643736_E18.5ovary_GTTCGGGGTTCTGAAC-Niu2020	preGC_II	0.0213512	0.145743	0.0306015	0.443621	0.358683
GSM4643736_E18.5ovary_GTTCGGGTCGTCTGAA-Niu2020	preGC_I	0.0761314	0.410877	0.0983736	0.136243	0.278374
GSM4643736_E18.5ovary_GTTCTCGGTACCATCA-Niu2020	preGC_II	0.0848965	0.151508	0.103577	0.0426825	0.617336
GSM4643736_E18.5ovary_GTTTCTAAGCGTAGTG-Niu2020	preGC_II	0.00524734	0.0526545	0.00449261	0.0457991	0.891806
GSM4643736_E18.5ovary_GTTTCTAGTGTGACGA-Niu2020	preGC_II	0.0396307	0.0733827	0.0460728	0.791555	0.0493585
GSM4643736_E18.5ovary_GTTTCTAGTTAAAGTG-Niu2020	preGC_II	0.0188694	0.261457	0.0088971	0.00460919	0.706167
GSM4643736_E18.5ovary_TAAACCGGTATCTGCA-Niu2020	preGC_II	0.109273	0.453436	0.0579784	0.0762739	0.303039
GSM4643736_E18.5ovary_TAAACCGTCTCTGAGA-Niu2020	preGC_II	0.0316566	0.701187	0.00423106	0.0126765	0.250249
GSM4643736_E18.5ovary_TAAGAGAAGCCCAGCT-Niu2020	preGC_II	0.0138785	0.0315671	0.0412567	0.470229	0.443069
GSM4643736_E18.5ovary_TAAGAGAGTTCAGCGC-Niu2020	preGC_II	0.438974	0.454176	0.011329	0.00640239	0.0891182
GSM4643736_E18.5ovary_TAAGAGAGTTGTTTGG-Niu2020	OSE	0.0237569	0.0789507	0.00452335	0.842121	0.0506477
GSM4643736_E18.5ovary_TAAGAGATCGAACTGT-Niu2020	preGC_II	0.000216439	0.00687426	0.00459064	0.00225734	0.986061
GSM4643736_E18.5ovary_TAAGCGTAGATAGCAT-Niu2020	preGC_II	0.00281325	0.0177055	0.00147835	0.0112214	0.966781
GSM4643736_E18.5ovary_TAAGCGTAGATCCCAT-Niu2020	preGC_II	0.0442666	0.512397	0.0150848	0.0348852	0.393367
GSM4643736_E18.5ovary_TAAGCGTAGGTGCACA-Niu2020	preGC_I	0.0121334	0.227452	0.0823522	0.180121	0.497941
GSM4643736_E18.5ovary_TAAGCGTCATCGGACC-Niu2020	preGC_II	0.0070227	0.347046	0.0205033	0.00937596	0.616052
GSM4643736_E18.5ovary_TAAGCGTCATCTATGG-Niu2020	OSE	0.0152136	0.596723	0.00781958	0.0989905	0.281254
GSM4643736_E18.5ovary_TAAGTGCAGCCAGTTT-Niu2020	preGC_II	0.00238337	0.0717967	0.00528485	0.118688	0.801847
GSM4643736_E18.5ovary_TAAGTGCAGGAGTTGC-Niu2020	preGC_II	0.255433	0.241114	0.160814	0.0564163	0.286223
GSM4643736_E18.5ovary_TAAGTGCCATTCCTGC-Niu2020	preGC_II	0.244033	0.337374	0.0253496	0.16218	0.231063
GSM4643736_E18.5ovary_TACACGAAGAATAGGG-Niu2020	preGC_II	0.0118464	0.0347109	0.465256	0.214832	0.273355
GSM4643736_E18.5ovary_TACACGAAGCTCAACT-Niu2020	preGC_I	0.162918	0.469097	0.0200261	0.0295686	0.31839
GSM4643736_E18.5ovary_TACACGAGTCATATCG-Niu2020	preGC_II	0.015571	0.163167	0.0140371	0.014666	0.792559
GSM4643736_E18.5ovary_TACACGATCGTCCAGG-Niu2020	preGC_II	0.0211872	0.158778	0.0679048	0.114112	0.638018
GSM4643736_E18.5ovary_TACAGTGAGTTAACGA-Niu2020	preGC_I	0.00627072	0.139225	0.0443198	0.051254	0.75893
GSM4643736_E18.5ovary_TACAGTGCATAGAAAC-Niu2020	preGC_II	0.0112416	0.0934318	0.103803	0.176387	0.615137
GSM4643736_E18.5ovary_TACAGTGGTCTCTTTA-Niu2020	preGC_I	0.00306874	0.0199306	0.0126785	0.0442081	0.920114
GSM4643736_E18.5ovary_TACAGTGTCATCGATG-Niu2020	preGC_I	0.211348	0.456396	0.0388781	0.137108	0.15627
GSM4643736_E18.5ovary_TACAGTGTCGTTACGA-Niu2020	preGC_I	0.0118348	0.0681812	0.0120815	0.121639	0.786264
GSM4643736_E18.5ovary_TACCTATCAACGATGG-Niu2020	preGC_II	0.0238158	0.0527979	0.0237947	0.0520039	0.847588
GSM4643736_E18.5ovary_TACCTATGTCGGGTCT-Niu2020	preGC_II	2.84961e-05	0.00249004	0.00106858	0.993261	0.00315169
GSM4643736_E18.5ovary_TACCTATTCCTGTACC-Niu2020	preGC_I	0.196944	0.396312	0.0194817	0.0390346	0.348227
GSM4643736_E18.5ovary_TACCTATTCGAACGGA-Niu2020	preGC_II	0.0140011	0.196623	0.0411609	0.0924631	0.655752
GSM4643736_E18.5ovary_TACCTTACACGCATCG-Niu2020	OSE	0.569515	0.181704	0.0435545	0.121774	0.0834528
GSM4643736_E18.5ovary_TACCTTAGTCCATCCT-Niu2020	OSE	0.0489732	0.281028	0.0398922	0.466643	0.163464
GSM4643736_E18.5ovary_TACCTTAGTTACGCGC-Niu2020	preGC_II	0.139711	0.153058	0.101242	0.471202	0.134787
GSM4643736_E18.5ovary_TACGGATAGGGAGTAA-Niu2020	preGC_II	0.0291657	0.0319151	0.0666877	0.778329	0.0939026
GSM4643736_E18.5ovary_TACGGATCACAGATTC-Niu2020	preGC_II	0.0264186	0.494124	0.129513	0.142449	0.207496
GSM4643736_E18.5ovary_TACGGATCATCGATTG-Niu2020	preGC_II	0.0245717	0.193295	0.00697063	0.0696066	0.705556
GSM4643736_E18.5ovary_TACGGATGTCCGAAGA-Niu2020	preGC_II	0.00149286	0.0566622	0.00973945	0.0487797	0.883326
GSM4643736_E18.5ovary_TACGGATTCCAAACTG-Niu2020	preGC_II	0.0491622	0.0615949	0.00657088	0.0269214	0.855751
GSM4643736_E18.5ovary_TACGGGCAGAAACGAG-Niu2020	OSE	0.0179673	0.0556736	0.12358	0.0245229	0.778256
GSM4643736_E18.5ovary_TACGGTAAGTGGTAGC-Niu2020	preGC_II	0.0450134	0.611824	0.0114622	0.0975495	0.234151
GSM4643736_E18.5ovary_TACGGTACAAGAAAGG-Niu2020	preGC_II	0.0152063	0.148661	0.00672764	0.157932	0.671472
GSM4643736_E18.5ovary_TACGGTATCATTTGGG-Niu2020	preGC_I	0.0343432	0.442213	0.0102932	0.0513815	0.461769
GSM4643736_E18.5ovary_TACGGTATCGCAGGCT-Niu2020	preGC_II	0.0165138	0.0722135	0.00725024	0.774351	0.129672
GSM4643736_E18.5ovary_TACGGTATCGCCAAAT-Niu2020	preGC_I	0.0423192	0.0829399	0.260266	0.107862	0.506614
GSM4643736_E18.5ovary_TACTCATCACAGATTC-Niu2020	preGC_II	0.00829394	0.0537436	0.319971	0.0804728	0.537518
GSM4643736_E18.5ovary_TACTCATCATCCGTGG-Niu2020	preGC_II	0.0245905	0.160458	0.0616862	0.286129	0.467135
GSM4643736_E18.5ovary_TACTCATGTTAGTGGG-Niu2020	preGC_II	0.00476652	0.0728758	0.00987443	0.126968	0.785515
GSM4643736_E18.5ovary_TACTCGCAGCTAAACA-Niu2020	preGC_II	0.0186113	0.269631	0.0298307	0.136068	0.545859
GSM4643736_E18.5ovary_TACTCGCAGGCCCGTT-Niu2020	preGC_I	0.069533	0.208001	0.0318284	0.193344	0.497294
GSM4643736_E18.5ovary_TACTCGCTCATACGGT-Niu2020	preGC_II	0.00550477	0.0439012	0.0172035	0.0426029	0.890788
GSM4643736_E18.5ovary_TACTCGCTCCACGTGG-Niu2020	preGC_II	0.0495393	0.158247	0.043337	0.472258	0.276619
GSM4643736_E18.5ovary_TACTTACAGACACGAC-Niu2020	preGC_II	0.1497	0.289884	0.0310795	0.081621	0.447715
GSM4643736_E18.5ovary_TACTTACGTCCGAATT-Niu2020	preGC_I	0.0450367	0.283445	0.0497645	0.391611	0.230142
GSM4643736_E18.5ovary_TACTTACGTGTCCTCT-Niu2020	preGC_II	0.00572658	0.0697715	0.369465	0.03686	0.518177
GSM4643736_E18.5ovary_TACTTGTAGCAGCGTA-Niu2020	preGC_II	0.0165632	0.234087	0.0737712	0.0970084	0.57857
GSM4643736_E18.5ovary_TACTTGTAGCTAAACA-Niu2020	preGC_II	0.325813	0.523615	0.0399436	0.0649427	0.045685
GSM4643736_E18.5ovary_TACTTGTCAAACTGCT-Niu2020	preGC_II	0.0236471	0.0707022	0.0674963	0.483194	0.35496
GSM4643736_E18.5ovary_TACTTGTGTTCAGACT-Niu2020	preGC_I	0.0189163	0.404475	0.00264717	0.0112149	0.562747
GSM4643736_E18.5ovary_TACTTGTTCAAACGGG-Niu2020	preGC_II	0.078067	0.222924	0.0806169	0.0844274	0.533964
GSM4643736_E18.5ovary_TACTTGTTCGCCCTTA-Niu2020	preGC_II	0.0231783	0.0588216	0.0313043	0.648925	0.237771
GSM4643736_E18.5ovary_TAGACCAAGCAATCTC-Niu2020	preGC_I	0.182959	0.416445	0.0548555	0.0933849	0.252355
GSM4643736_E18.5ovary_TAGACCAGTCTTTCAT-Niu2020	preGC_II	0.024955	0.0723223	0.0527578	0.258381	0.591584
GSM4643736_E18.5ovary_TAGAGCTAGGATGGTC-Niu2020	preGC_I	0.00217304	0.30782	0.0025154	0.00149063	0.686001
GSM4643736_E18.5ovary_TAGAGCTCACTCGACG-Niu2020	preGC_II	0.0258738	0.950419	0.00388534	0.00239806	0.0174234
GSM4643736_E18.5ovary_TAGAGCTTCAGCAACT-Niu2020	preGC_II	0.0434674	0.519178	0.194957	0.119898	0.122499
GSM4643736_E18.5ovary_TAGAGCTTCTCGGACG-Niu2020	preGC_I	0.054298	0.188599	0.0124133	0.058773	0.685916
GSM4643736_E18.5ovary_TAGCCGGAGGATGGTC-Niu2020	preGC_II	0.0280026	0.144389	0.00284719	0.0271317	0.79763
GSM4643736_E18.5ovary_TAGCCGGCAAGCGAGT-Niu2020	preGC_I	0.013982	0.352049	0.0228826	0.175377	0.435709
GSM4643736_E18.5ovary_TAGCCGGGTAAAGTCA-Niu2020	preGC_II	0.00247319	0.0741312	0.0033484	0.136033	0.784014
GSM4643736_E18.5ovary_TAGCCGGGTTTGGCGC-Niu2020	preGC_I	0.0647461	0.167876	0.0157532	0.0192385	0.732386
GSM4643736_E18.5ovary_TAGCCGGTCCGCATCT-Niu2020	preGC_I	0.00663783	0.253371	0.0228126	0.0226656	0.694513
GSM4643736_E18.5ovary_TAGCCGGTCCTCGCAT-Niu2020	preGC_II	0.00847486	0.0958841	0.0240578	0.0810637	0.79052
GSM4643736_E18.5ovary_TAGCCGGTCTGGTGTA-Niu2020	preGC_II	0.00635057	0.103548	0.00666071	0.0205564	0.862885
GSM4643736_E18.5ovary_TAGGCATAGCTGCGAA-Niu2020	preGC_II	0.017211	0.473031	0.0316568	0.126141	0.35196
GSM4643736_E18.5ovary_TAGTGGTAGACAGACC-Niu2020	preGC_I	0.132973	0.620599	0.0243761	0.0960264	0.126025
GSM4643736_E18.5ovary_TAGTGGTAGATAGGAG-Niu2020	preGC_II	0.0205424	0.470639	0.0123151	0.286495	0.210008
GSM4643736_E18.5ovary_TAGTGGTAGTCCATAC-Niu2020	preGC_II	0.323575	0.343913	0.041327	0.0803702	0.210815
GSM4643736_E18.5ovary_TAGTGGTGTAGAAAGG-Niu2020	preGC_I	0.00823896	0.0602453	0.0464581	0.0107873	0.87427
GSM4643736_E18.5ovary_TAGTGGTTCACCTCGT-Niu2020	preGC_I	0.0130825	0.320787	0.0258636	0.0134576	0.62681
GSM4643736_E18.5ovary_TAGTTGGCACGCATCG-Niu2020	preGC_II	0.0371966	0.277764	0.107604	0.208419	0.369017
GSM4643736_E18.5ovary_TAGTTGGCAGATAATG-Niu2020	preGC_II	0.0452861	0.520738	0.0743224	0.0942752	0.265378
GSM4643736_E18.5ovary_TAGTTGGCATGCTGGC-Niu2020	OSE	0.148502	0.407809	0.0772452	0.157164	0.20928
GSM4643736_E18.5ovary_TAGTTGGGTTGGTGGA-Niu2020	preGC_II	0.0133568	0.0772762	0.0107453	0.0163883	0.882233
GSM4643736_E18.5ovary_TAGTTGGTCAAACGGG-Niu2020	preGC_II	0.0125366	0.048533	0.0696423	0.162035	0.707253
GSM4643736_E18.5ovary_TATCAGGCACCGATAT-Niu2020	preGC_II	0.0123304	0.194913	0.0348545	0.403766	0.354136
GSM4643736_E18.5ovary_TATCAGGCACCTCGGA-Niu2020	preGC_II	0.00607519	0.594273	0.0111605	0.129131	0.259361
GSM4643736_E18.5ovary_TATCAGGGTTGGTGGA-Niu2020	preGC_II	0.0374096	0.289227	0.187666	0.141421	0.344277
GSM4643736_E18.5ovary_TATCAGGTCAGTTCGA-Niu2020	preGC_II	0.00300671	0.0184792	0.019483	0.00714692	0.951884
GSM4643736_E18.5ovary_TATCTCAAGTACCGGA-Niu2020	preGC_II	0.0203416	0.120002	0.019094	0.5673	0.273262
GSM4643736_E18.5ovary_TATCTCAGTTGATTCG-Niu2020	preGC_II	0.0310126	0.142036	0.0233538	0.0433222	0.760275
GSM4643736_E18.5ovary_TATCTCATCGCCAGCA-Niu2020	preGC_II	0.00555451	0.0277188	0.125388	0.103111	0.738228
GSM4643736_E18.5ovary_TATCTCATCGGCCGAT-Niu2020	preGC_II	0.00987864	0.194475	0.0799416	0.00741076	0.708294
GSM4643736_E18.5ovary_TATCTCATCTGCGTAA-Niu2020	preGC_II	0.0524335	0.81671	0.011051	0.047694	0.0721114
GSM4643736_E18.5ovary_TATGCCCGTGCACGAA-Niu2020	preGC_II	0.00265758	0.0179838	0.030036	0.0261738	0.923149
GSM4643736_E18.5ovary_TATTACCAGGCACATG-Niu2020	preGC_II	0.0201932	0.100294	0.00458121	0.00426612	0.870666
GSM4643736_E18.5ovary_TATTACCAGTTAGCGG-Niu2020	preGC_I	0.0296121	0.330011	0.0235035	0.0307514	0.586122
GSM4643736_E18.5ovary_TATTACCGTAAATGTG-Niu2020	preGC_II	0.0318951	0.378078	0.0254002	0.0374887	0.527138
GSM4643736_E18.5ovary_TATTACCGTAGGCTGA-Niu2020	preGC_I	0.00928551	0.0811743	0.0131465	0.499105	0.397289
GSM4643736_E18.5ovary_TATTACCGTCAGAATA-Niu2020	preGC_II	0.0092542	0.0841906	0.0259446	0.179732	0.700878
GSM4643736_E18.5ovary_TATTACCGTTTAAGCC-Niu2020	preGC_II	0.00353478	0.143746	0.0257769	0.00559512	0.821347
GSM4643736_E18.5ovary_TCAACGAGTGCAACTT-Niu2020	preGC_II	0.121788	0.0941796	0.0443035	0.0766689	0.66306
GSM4643736_E18.5ovary_TCAACGAGTGCACTTA-Niu2020	preGC_I	0.0134659	0.58327	0.0708424	0.0501017	0.28232
GSM4643736_E18.5ovary_TCAACGATCAGTGCAT-Niu2020	preGC_II	0.00849877	0.0806314	0.00390672	0.0149938	0.891969
GSM4643736_E18.5ovary_TCAATCTCAAGCCATT-Niu2020	preGC_II	0.00582869	0.0472817	0.0220339	0.289126	0.635729
GSM4643736_E18.5ovary_TCACAAGAGAATGTTG-Niu2020	preGC_II	0.0213891	0.120141	0.0147923	0.069247	0.774431
GSM4643736_E18.5ovary_TCACAAGAGGTGCACA-Niu2020	preGC_II	0.0123236	0.126483	0.00305105	0.165713	0.69243
GSM4643736_E18.5ovary_TCACAAGGTACCGGCT-Niu2020	OSE	0.302487	0.181779	0.128382	0.288453	0.0988996
GSM4643736_E18.5ovary_TCACAAGGTCGTTGTA-Niu2020	preGC_II	0.0277692	0.0427046	0.131504	0.684929	0.113093
GSM4643736_E18.5ovary_TCACAAGGTGTTCTTT-Niu2020	preGC_II	0.0404874	0.518063	0.00890066	0.0182958	0.414254
GSM4643736_E18.5ovary_TCACGAATCACCTCGT-Niu2020	preGC_II	0.0677651	0.301458	0.0525275	0.364822	0.213427
GSM4643736_E18.5ovary_TCACGAATCGTCTGCT-Niu2020	preGC_II	0.0418687	0.0532408	0.0376849	0.625107	0.242098
GSM4643736_E18.5ovary_TCAGATGAGGCCATAG-Niu2020	preGC_II	0.012352	0.874631	0.00097325	0.00313598	0.108907
GSM4643736_E18.5ovary_TCAGATGAGTTCGCGC-Niu2020	preGC_I	0.00711166	0.0696961	0.0112086	0.0702648	0.841719
GSM4643736_E18.5ovary_TCAGATGCACGGTAGA-Niu2020	preGC_II	0.0222381	0.255887	0.187508	0.173321	0.361046
GSM4643736_E18.5ovary_TCAGATGCACTCGACG-Niu2020	preGC_II	0.197064	0.153926	0.115446	0.0380382	0.495526
GSM4643736_E18.5ovary_TCAGATGCAGCCTATA-Niu2020	preGC_I	0.0253661	0.0200078	0.0120365	0.751999	0.190591
GSM4643736_E18.5ovary_TCAGATGGTTGCGTTA-Niu2020	preGC_II	0.0969896	0.516109	0.068504	0.160176	0.158221
GSM4643736_E18.5ovary_TCAGCAACACTGTCGG-Niu2020	granulosa	0.499351	0.151038	0.0521449	0.196643	0.100823
GSM4643736_E18.5ovary_TCAGCAAGTACTCAAC-Niu2020	preGC_II	0.0918852	0.10207	0.394416	0.0701796	0.34145
GSM4643736_E18.5ovary_TCAGCTCGTCTAAAGA-Niu2020	preGC_II	0.00487754	0.104176	0.00512068	0.239941	0.645885
GSM4643736_E18.5ovary_TCAGCTCGTTAAGATG-Niu2020	preGC_II	0.0188389	0.0669327	0.047995	0.485687	0.380546
GSM4643736_E18.5ovary_TCAGCTCTCAACTCTT-Niu2020	preGC_I	0.0101268	0.113744	0.00907136	0.472738	0.394319
GSM4643736_E18.5ovary_TCAGCTCTCAAGAAGT-Niu2020	preGC_II	0.0263817	0.102089	0.0044166	0.0262991	0.840814
GSM4643736_E18.5ovary_TCAGCTCTCCGCAGTG-Niu2020	OSE	0.510773	0.271673	0.0324085	0.0169143	0.168232
GSM4643736_E18.5ovary_TCAGCTCTCTCGCTTG-Niu2020	preGC_II	0.0518726	0.168692	0.0478519	0.178259	0.553324
GSM4643736_E18.5ovary_TCAGCTCTCTGGTTCC-Niu2020	preGC_I	0.0085731	0.0968584	0.0093981	0.0395022	0.845668
GSM4643736_E18.5ovary_TCAGGATAGAGCTGGT-Niu2020	preGC_II	0.169549	0.295803	0.0211787	0.441219	0.0722504
GSM4643736_E18.5ovary_TCAGGATCACGAAAGC-Niu2020	preGC_II	0.00578704	0.130777	0.00559119	0.143295	0.71455
GSM4643736_E18.5ovary_TCAGGATCATACCATG-Niu2020	preGC_I	0.0555513	0.246663	0.0246101	0.232077	0.441099
GSM4643736_E18.5ovary_TCAGGATTCGCAGGCT-Niu2020	preGC_II	0.048883	0.791922	0.0193788	0.09862	0.0411962
GSM4643736_E18.5ovary_TCAGGATTCTGTTTGT-Niu2020	preGC_I	0.296651	0.404555	0.0552836	0.0415	0.20201
GSM4643736_E18.5ovary_TCAGGTAAGCCCAATT-Niu2020	preGC_II	0.0289385	0.08386	0.0190391	0.0193649	0.848797
GSM4643736_E18.5ovary_TCAGGTACATAGTAAG-Niu2020	preGC_II	0.0167827	0.0677652	0.0447509	0.639735	0.230966
GSM4643736_E18.5ovary_TCAGGTAGTACTTAGC-Niu2020	preGC_I	0.0114073	0.0796519	0.00531828	0.134854	0.768769
GSM4643736_E18.5ovary_TCATTACAGACCTTTG-Niu2020	preGC_II	0.023834	0.0539328	0.0179375	0.0894939	0.814802
GSM4643736_E18.5ovary_TCATTACCAAGCGTAG-Niu2020	OSE	0.0149757	0.27712	0.0094168	0.031901	0.666587
GSM4643736_E18.5ovary_TCATTACGTCCCTACT-Niu2020	preGC_II	0.0561997	0.262539	0.0314254	0.0913992	0.558437
GSM4643736_E18.5ovary_TCATTTGAGGTGCTAG-Niu2020	preGC_I	0.026889	0.113706	0.0595381	0.525976	0.273891
GSM4643736_E18.5ovary_TCCACACAGGCCCTTG-Niu2020	preGC_II	0.0154197	0.171854	0.0291305	0.272707	0.510889
GSM4643736_E18.5ovary_TCCACACCATGACATC-Niu2020	preGC_II	0.00855087	0.0265018	0.121773	0.742539	0.100636
GSM4643736_E18.5ovary_TCCACACTCTGCGACG-Niu2020	preGC_II	0.0237106	0.156789	0.060857	0.0643546	0.694289
GSM4643736_E18.5ovary_TCCCGATAGTCGTACT-Niu2020	preGC_II	0.199533	0.0909634	0.0455657	0.452546	0.211391
GSM4643736_E18.5ovary_TCCCGATGTCTTCAAG-Niu2020	preGC_II	0.0530407	0.0665271	0.0093359	0.1166	0.754496
GSM4643736_E18.5ovary_TCCCGATGTGTTGGGA-Niu2020	preGC_II	0.574258	0.0756676	0.226488	0.0717531	0.0518334
GSM4643736_E18.5ovary_TCGAGGCGTCGAATCT-Niu2020	preGC_II	0.0185621	0.0232294	0.00684048	0.0192309	0.932137
GSM4643736_E18.5ovary_TCGAGGCGTCGCCATG-Niu2020	preGC_I	0.00319407	0.0175989	0.0206048	0.0300186	0.928584
GSM4643736_E18.5ovary_TCGAGGCGTCTCATCC-Niu2020	OSE	0.030878	0.79322	0.0112768	0.0221634	0.142462
GSM4643736_E18.5ovary_TCGAGGCTCAACCAAC-Niu2020	preGC_I	0.0150865	0.051098	0.0350062	0.50873	0.390079
GSM4643736_E18.5ovary_TCGAGGCTCTTACCGC-Niu2020	preGC_II	0.0641417	0.135104	0.018475	0.388628	0.393651
GSM4643736_E18.5ovary_TCGCGAGAGTGCTGCC-Niu2020	preGC_II	0.0358027	0.150209	0.0449033	0.0938713	0.675214
GSM4643736_E18.5ovary_TCGCGAGCATTTGCTT-Niu2020	preGC_II	0.00769639	0.0166812	0.180966	0.0659445	0.728712
GSM4643736_E18.5ovary_TCGCGTTCACGAAACG-Niu2020	preGC_I	0.00527936	0.130314	0.0199424	0.0646492	0.779816
GSM4643736_E18.5ovary_TCGCGTTGTCAGAATA-Niu2020	preGC_II	0.0287494	0.0596897	0.0193727	0.820309	0.0718788
GSM4643736_E18.5ovary_TCGCGTTGTGCACCAC-Niu2020	preGC_I	0.0484176	0.272493	0.0755735	0.220508	0.383008
GSM4643736_E18.5ovary_TCGGGACAGCCCTAAT-Niu2020	preGC_II	0.0386365	0.206933	0.0112821	0.100887	0.642261
GSM4643736_E18.5ovary_TCGGGACCATAAAGGT-Niu2020	preGC_II	0.0273707	0.0857645	0.117272	0.169143	0.600451
GSM4643736_E18.5ovary_TCGGGACTCGTAGATC-Niu2020	preGC_II	0.048056	0.223729	0.00705041	0.0916778	0.629486
GSM4643736_E18.5ovary_TCGGTAAAGAAGGTGA-Niu2020	preGC_II	0.180652	0.757448	0.00732571	0.0158385	0.0387354
GSM4643736_E18.5ovary_TCGGTAAGTCACCTAA-Niu2020	preGC_II	0.0537742	0.249795	0.0232041	0.0557391	0.617487
GSM4643736_E18.5ovary_TCGGTAATCCGTTGTC-Niu2020	preGC_II	0.000813279	0.0212497	0.000460316	0.00394493	0.973532
GSM4643736_E18.5ovary_TCGGTAATCTTTAGGG-Niu2020	preGC_II	0.0153416	0.82842	0.0029948	0.00377325	0.149471
GSM4643736_E18.5ovary_TCGTACCAGAAGCCCA-Niu2020	preGC_I	0.0705862	0.103491	0.0182091	0.572333	0.23538
GSM4643736_E18.5ovary_TCGTACCAGAGCTGGT-Niu2020	preGC_II	0.0102246	0.0456039	0.0149776	0.190796	0.738398
GSM4643736_E18.5ovary_TCGTACCAGTCACGCC-Niu2020	preGC_II	0.0584616	0.1873	0.0776049	0.227026	0.449608
GSM4643736_E18.5ovary_TCGTACCCATCAGTAC-Niu2020	OSE	0.762654	0.144945	0.0286705	0.0299669	0.0337635
GSM4643736_E18.5ovary_TCGTACCGTCTAGCCG-Niu2020	OSE	0.155758	0.449225	0.0718744	0.107918	0.215225
GSM4643736_E18.5ovary_TCGTAGAGTGTGACCC-Niu2020	preGC_II	0.00135965	0.00753194	0.00127084	0.158571	0.831267
GSM4643736_E18.5ovary_TCTATTGCAAGAAGAG-Niu2020	preGC_II	0.0296574	0.0474643	0.00433204	0.0112466	0.9073
GSM4643736_E18.5ovary_TCTATTGTCGTCCAGG-Niu2020	preGC_I	0.106408	0.537578	0.0590515	0.181312	0.115651
GSM4643736_E18.5ovary_TCTCATAAGAGCTGCA-Niu2020	preGC_II	0.0471785	0.231331	0.0465505	0.0868639	0.588076
GSM4643736_E18.5ovary_TCTCATACAACTTGAC-Niu2020	preGC_II	0.0763221	0.0708944	0.0102882	0.157112	0.685383
GSM4643736_E18.5ovary_TCTCATAGTCGATTGT-Niu2020	preGC_I	0.0590434	0.374979	0.0837181	0.118436	0.363824
GSM4643736_E18.5ovary_TCTCATAGTTCGCTAA-Niu2020	preGC_I	0.0209566	0.147325	0.00699955	0.201777	0.622942
GSM4643736_E18.5ovary_TCTCATATCCTTTACA-Niu2020	preGC_I	0.0221618	0.40079	0.0192403	0.165632	0.392175
GSM4643736_E18.5ovary_TCTCTAAAGTATCGAA-Niu2020	preGC_II	0.0209757	0.0851665	0.0217658	0.117637	0.754455
GSM4643736_E18.5ovary_TCTCTAACATGTAAGA-Niu2020	preGC_II	0.0340927	0.175077	0.091711	0.0492142	0.649905
GSM4643736_E18.5ovary_TCTCTAAGTCTAGAGG-Niu2020	preGC_II	0.00374015	0.0422657	0.0851575	0.233909	0.634928
GSM4643736_E18.5ovary_TCTCTAAGTTCGTCTC-Niu2020	preGC_II	0.0366835	0.0631974	0.00628158	0.0793495	0.814488
GSM4643736_E18.5ovary_TCTGAGAAGCTGCCCA-Niu2020	CoelEpi_Lhx9	0.755132	0.044483	0.0397735	0.122928	0.0376835
GSM4643736_E18.5ovary_TCTGAGAAGCTGCGAA-Niu2020	preGC_I	0.0131287	0.0507832	0.0276525	0.743004	0.165431
GSM4643736_E18.5ovary_TCTGAGAAGTATCTCG-Niu2020	preGC_II	0.0235313	0.565586	0.0132984	0.0574571	0.340127
GSM4643736_E18.5ovary_TCTGGAAAGTTATCGC-Niu2020	preGC_II	0.00350704	0.026512	0.00145848	0.00181097	0.966711
GSM4643736_E18.5ovary_TCTGGAACAAGTCATC-Niu2020	preGC_II	0.00276922	0.068346	0.00882885	0.0064508	0.913605
GSM4643736_E18.5ovary_TCTGGAACACGTAAGG-Niu2020	preGC_II	0.125442	0.190903	0.0867251	0.271784	0.325146
GSM4643736_E18.5ovary_TCTGGAACAGTACACT-Niu2020	preGC_I	0.0758788	0.168436	0.0986686	0.0882716	0.568745
GSM4643736_E18.5ovary_TCTGGAAGTTCGCGAC-Niu2020	preGC_I	0.0339118	0.0605082	0.0289754	0.729591	0.147013
GSM4643736_E18.5ovary_TCTGGAAGTTTACTCT-Niu2020	preGC_II	0.0861352	0.151533	0.019256	0.129308	0.613767
GSM4643736_E18.5ovary_TCTGGAATCGGAGGTA-Niu2020	preGC_I	0.0397869	0.164314	0.0162088	0.239258	0.540432
GSM4643736_E18.5ovary_TCTTTCCTCACGAAGG-Niu2020	preGC_II	0.00221388	0.00488003	0.005494	0.98411	0.00330168
GSM4643736_E18.5ovary_TCTTTCCTCGACGGAA-Niu2020	preGC_II	0.0395518	0.0920857	0.102627	0.444393	0.321343
GSM4643736_E18.5ovary_TGAAAGACAATCACAC-Niu2020	preGC_II	0.0214614	0.0450878	0.0356459	0.374049	0.523756
GSM4643736_E18.5ovary_TGAAAGACATGCCACG-Niu2020	preGC_I	0.0309187	0.182879	0.0555362	0.584189	0.146477
GSM4643736_E18.5ovary_TGAAAGAGTGAGTATA-Niu2020	preGC_II	0.108226	0.0545273	0.0656583	0.317753	0.453836
GSM4643736_E18.5ovary_TGAAAGAGTGTCAATC-Niu2020	preGC_I	0.0134488	0.097221	0.0287968	0.206601	0.653932
GSM4643736_E18.5ovary_TGAAAGATCTTCAACT-Niu2020	preGC_I	0.0276707	0.274519	0.0574934	0.0591123	0.581205
GSM4643736_E18.5ovary_TGACAACAGCGATATA-Niu2020	preGC_II	0.0225205	0.475615	0.00423189	0.0262836	0.471349
GSM4643736_E18.5ovary_TGACAACCAATGTAAG-Niu2020	preGC_I	0.0841933	0.20517	0.0315363	0.377208	0.301892
GSM4643736_E18.5ovary_TGACAACGTAACGTTC-Niu2020	preGC_I	0.00578897	0.0602208	0.0144795	0.00970062	0.90981
GSM4643736_E18.5ovary_TGACAACGTCGACTGC-Niu2020	preGC_II	0.0110791	0.0247546	0.031255	0.114415	0.818496
GSM4643736_E18.5ovary_TGACAACGTCGCCATG-Niu2020	OSE	0.282446	0.476181	0.0194103	0.0323244	0.189638
GSM4643736_E18.5ovary_TGACAACGTCTAAAGA-Niu2020	preGC_II	0.1537	0.0720533	0.0315114	0.124629	0.618107
GSM4643736_E18.5ovary_TGACAACGTGGAAAGA-Niu2020	preGC_II	0.0196657	0.100105	0.0186225	0.0395232	0.822083
GSM4643736_E18.5ovary_TGACAACGTGTAATGA-Niu2020	preGC_II	0.0841929	0.382356	0.0197129	0.0448373	0.468901
GSM4643736_E18.5ovary_TGACAACGTTACGTCA-Niu2020	preGC_II	0.0299054	0.12438	0.0666096	0.130032	0.649073
GSM4643736_E18.5ovary_TGACAACTCAAAGTAG-Niu2020	preGC_II	0.0901655	0.191843	0.248207	0.220949	0.248836
GSM4643736_E18.5ovary_TGACAACTCAGCGACC-Niu2020	preGC_II	0.0159109	0.0236122	0.092332	0.847099	0.0210458
GSM4643736_E18.5ovary_TGACGGCAGGACTGGT-Niu2020	preGC_II	0.0130738	0.586952	0.136143	0.0196541	0.244176
GSM4643736_E18.5ovary_TGACGGCCACCACCAG-Niu2020	preGC_II	0.00718415	0.0563255	0.0735074	0.759404	0.103579
GSM4643736_E18.5ovary_TGACGGCCAGCGTCCA-Niu2020	OSE	0.0770708	0.679409	0.0131574	0.0239923	0.20637
GSM4643736_E18.5ovary_TGACGGCGTGAAATCA-Niu2020	preGC_I	0.0247009	0.038413	0.103443	0.58296	0.250483
GSM4643736_E18.5ovary_TGACGGCGTTTGGGCC-Niu2020	preGC_II	0.0802825	0.387976	0.0220619	0.0813784	0.428301
GSM4643736_E18.5ovary_TGACGGCTCTTCGAGA-Niu2020	preGC_II	0.126718	0.187284	0.0916727	0.151383	0.442943
GSM4643736_E18.5ovary_TGACTAGAGTGAACAT-Niu2020	preGC_I	0.0691358	0.0267491	0.0456233	0.0780093	0.780483
GSM4643736_E18.5ovary_TGACTAGGTCGTGGCT-Niu2020	preGC_II	0.00603372	0.0720836	0.00953287	0.024883	0.887467
GSM4643736_E18.5ovary_TGACTAGTCACTTATC-Niu2020	preGC_II	0.0228964	0.0540789	0.0277206	0.745193	0.150111
GSM4643736_E18.5ovary_TGACTAGTCCCAGGTG-Niu2020	preGC_II	0.010418	0.0390351	0.0144054	0.792493	0.143648
GSM4643736_E18.5ovary_TGACTAGTCGCTAGCG-Niu2020	preGC_II	0.0297418	0.13513	0.0267705	0.482922	0.325436
GSM4643736_E18.5ovary_TGACTTTCAATAGCAA-Niu2020	preGC_II	0.0101934	0.030317	0.00479865	0.152663	0.802028
GSM4643736_E18.5ovary_TGACTTTCAATCTGCA-Niu2020	preGC_I	0.00414942	0.0298147	0.0302453	0.0249029	0.910888
GSM4643736_E18.5ovary_TGACTTTCACTAAGTC-Niu2020	preGC_II	0.0445325	0.155772	0.0763071	0.427263	0.296126
GSM4643736_E18.5ovary_TGACTTTCAGTCGTGC-Niu2020	OSE	0.0142196	0.194707	0.0896214	0.0406887	0.660763
GSM4643736_E18.5ovary_TGACTTTTCTGCAGTA-Niu2020	preGC_I	0.0276397	0.443783	0.0462284	0.0615464	0.420802
GSM4643736_E18.5ovary_TGAGAGGGTCGAATCT-Niu2020	preGC_II	0.302661	0.319616	0.213605	0.0425411	0.121577
GSM4643736_E18.5ovary_TGAGAGGGTGGTACAG-Niu2020	preGC_I	0.00469344	0.0337105	0.00162393	0.00174489	0.958227
GSM4643736_E18.5ovary_TGAGAGGTCAATAAGG-Niu2020	OSE	0.0245179	0.298352	0.0100014	0.0111156	0.656014
GSM4643736_E18.5ovary_TGAGCATGTATAAACG-Niu2020	preGC_II	0.0488766	0.195642	0.0260432	0.48313	0.246308
GSM4643736_E18.5ovary_TGAGCATGTTCCATGA-Niu2020	preGC_II	0.00176872	0.0155495	0.0068863	0.0835739	0.892222
GSM4643736_E18.5ovary_TGAGCCGAGTACATGA-Niu2020	preGC_II	0.00708069	0.0136446	0.0284948	0.0618415	0.888938
GSM4643736_E18.5ovary_TGAGCCGGTAGCGATG-Niu2020	preGC_I	0.0287708	0.0670277	0.0670464	0.0746145	0.762541
GSM4643736_E18.5ovary_TGAGGGAAGACCACGA-Niu2020	preGC_II	0.00691353	0.171776	0.00480926	0.139802	0.676699
GSM4643736_E18.5ovary_TGAGGGAGTAGGGACT-Niu2020	preGC_I	0.116321	0.111901	0.47922	0.184339	0.10822
GSM4643736_E18.5ovary_TGAGGGATCACGAAGG-Niu2020	preGC_II	0.00637056	0.107006	0.0253322	0.00525622	0.856035
GSM4643736_E18.5ovary_TGAGGGATCAGGTTCA-Niu2020	preGC_II	0.0076346	0.0717314	0.00574573	0.00612995	0.908758
GSM4643736_E18.5ovary_TGAGGGATCCCATTTA-Niu2020	preGC_I	0.0150197	0.424934	0.0283038	0.44055	0.091192
GSM4643736_E18.5ovary_TGAGGGATCTCGCTTG-Niu2020	preGC_II	0.0510145	0.33156	0.0223537	0.0725375	0.522534
GSM4643736_E18.5ovary_TGATTTCCAATGACCT-Niu2020	preGC_I	0.0172224	0.653016	0.0198879	0.0117309	0.298143
GSM4643736_E18.5ovary_TGCACCTCATGCTGGC-Niu2020	preGC_II	0.0516995	0.382122	0.353277	0.0386144	0.174287
GSM4643736_E18.5ovary_TGCACCTGTTACGGAG-Niu2020	preGC_II	0.0449955	0.13109	0.0307616	0.474479	0.318674
GSM4643736_E18.5ovary_TGCACCTGTTGCTCCT-Niu2020	preGC_II	0.0268505	0.136193	0.00524946	0.0147168	0.81699
GSM4643736_E18.5ovary_TGCACCTTCATAGCAC-Niu2020	preGC_II	0.0200144	0.0671708	0.0858063	0.760944	0.0660647
GSM4643736_E18.5ovary_TGCACCTTCCGTAGGC-Niu2020	preGC_II	0.0305586	0.284325	0.00629011	0.0374642	0.641362
GSM4643736_E18.5ovary_TGCCCATAGGGTTCCC-Niu2020	preGC_II	0.00483814	0.0245419	0.848178	0.0436093	0.0788323
GSM4643736_E18.5ovary_TGCCCATCATGTAAGA-Niu2020	preGC_II	0.00760117	0.0558825	0.0116334	0.0462105	0.878672
GSM4643736_E18.5ovary_TGCCCATGTCATCCCT-Niu2020	preGC_I	0.0105034	0.0475301	0.0102816	0.141971	0.789714
GSM4643736_E18.5ovary_TGCCCATTCAGTGTTG-Niu2020	preGC_II	0.132937	0.489039	0.0588456	0.236989	0.0821892
GSM4643736_E18.5ovary_TGCCCATTCCAGAGGA-Niu2020	preGC_II	0.0153201	0.0221851	0.00738078	0.0355721	0.919542
GSM4643736_E18.5ovary_TGCCCTAAGTATTGGA-Niu2020	preGC_I	0.0251509	0.382152	0.0800992	0.282999	0.229599
GSM4643736_E18.5ovary_TGCCCTACATTGGCGC-Niu2020	OSE	0.0185096	0.636119	0.0472257	0.0694687	0.228677
GSM4643736_E18.5ovary_TGCGCAGAGAGACTAT-Niu2020	preGC_I	0.0366903	0.414162	0.0209219	0.117064	0.411162
GSM4643736_E18.5ovary_TGCGCAGCAAGAAGAG-Niu2020	preGC_II	0.0138274	0.0562112	0.0266135	0.276912	0.626436
GSM4643736_E18.5ovary_TGCGCAGTCCAAACAC-Niu2020	preGC_I	0.00660802	0.0468	0.047846	0.0163024	0.882444
GSM4643736_E18.5ovary_TGCGCAGTCTAACGGT-Niu2020	preGC_I	0.036639	0.421258	0.0169164	0.0261194	0.499067
GSM4643736_E18.5ovary_TGCGGGTAGTAAGTAC-Niu2020	preGC_I	0.00289484	0.0565659	0.00248056	0.0112541	0.926805
GSM4643736_E18.5ovary_TGCGGGTGTAAGAGAG-Niu2020	preGC_I	0.00751879	0.443582	0.0291362	0.0688454	0.450918
GSM4643736_E18.5ovary_TGCGTGGAGCGATGAC-Niu2020	preGC_II	0.0521557	0.361274	0.0411738	0.33822	0.207177
GSM4643736_E18.5ovary_TGCGTGGCACGCCAGT-Niu2020	preGC_II	0.0791577	0.233083	0.0429827	0.437421	0.207356
GSM4643736_E18.5ovary_TGCGTGGCACTGAAGG-Niu2020	preGC_II	0.0489217	0.503491	0.00442695	0.0244883	0.418672
GSM4643736_E18.5ovary_TGCGTGGTCACGCATA-Niu2020	preGC_I	0.0343524	0.481781	0.0764024	0.11825	0.289214
GSM4643736_E18.5ovary_TGCGTGGTCTCTTATG-Niu2020	preGC_II	0.00736883	0.306745	0.0296593	0.0190416	0.637185
GSM4643736_E18.5ovary_TGCGTGGTCTTGTACT-Niu2020	preGC_I	0.218109	0.164412	0.0652748	0.307673	0.244531
GSM4643736_E18.5ovary_TGCTACCAGCGATGAC-Niu2020	preGC_II	0.0326064	0.460624	0.0325534	0.311456	0.16276
GSM4643736_E18.5ovary_TGCTACCCACTCTGTC-Niu2020	preGC_II	0.0287809	0.11289	0.00975692	0.603226	0.245347
GSM4643736_E18.5ovary_TGCTACCGTGAGGCTA-Niu2020	OSE	0.116577	0.652843	0.00631687	0.0355574	0.188705
GSM4643736_E18.5ovary_TGCTGCTCATTGGGCC-Niu2020	preGC_II	0.086018	0.0505098	0.0125142	0.285708	0.56525
GSM4643736_E18.5ovary_TGCTGCTCATTTCACT-Niu2020	preGC_I	0.0690445	0.102967	0.0727589	0.619359	0.135871
GSM4643736_E18.5ovary_TGCTGCTTCTTTAGTC-Niu2020	preGC_I	0.0513295	0.35171	0.0611729	0.10144	0.434348
GSM4643736_E18.5ovary_TGGACGCCACTTACGA-Niu2020	OSE	0.0110702	0.134139	0.0520364	0.0589134	0.743841
GSM4643736_E18.5ovary_TGGACGCGTCACTGGC-Niu2020	preGC_II	0.00968977	0.179893	0.00614818	0.0195021	0.784767
GSM4643736_E18.5ovary_TGGCCAGGTCACTGGC-Niu2020	preGC_I	0.0089964	0.0712211	0.0608637	0.426286	0.432633
GSM4643736_E18.5ovary_TGGCGCACACACAGAG-Niu2020	preGC_I	0.188048	0.360897	0.0579384	0.17325	0.219867
GSM4643736_E18.5ovary_TGGCGCATCAGTTAGC-Niu2020	preGC_I	0.00518232	0.0245432	0.0129241	0.762379	0.194972
GSM4643736_E18.5ovary_TGGCGCATCCTCGCAT-Niu2020	preGC_II	0.101675	0.166223	0.0836737	0.0720053	0.576424
GSM4643736_E18.5ovary_TGGCTGGAGCCGATTT-Niu2020	preGC_II	0.0038294	0.00922954	0.000766243	0.0030241	0.983151
GSM4643736_E18.5ovary_TGGCTGGCAAGACACG-Niu2020	OSE	0.135262	0.139441	0.0965531	0.557354	0.0713887
GSM4643736_E18.5ovary_TGGCTGGCATCCGCGA-Niu2020	preGC_II	0.0643481	0.23283	0.457735	0.0382838	0.206803
GSM4643736_E18.5ovary_TGGCTGGCATGCTGGC-Niu2020	preGC_I	0.0143406	0.241538	0.0117871	0.284974	0.447361
GSM4643736_E18.5ovary_TGGCTGGGTACAAGTA-Niu2020	preGC_II	0.0280936	0.121057	0.0641856	0.594875	0.191789
GSM4643736_E18.5ovary_TGGCTGGTCAATACCG-Niu2020	preGC_II	0.0523115	0.169104	0.0547721	0.0960812	0.627732
GSM4643736_E18.5ovary_TGGGAAGCAAGGCTCC-Niu2020	preGC_II	0.0561346	0.491982	0.0109103	0.0263051	0.414668
GSM4643736_E18.5ovary_TGGGAAGGTAGCGCTC-Niu2020	preGC_II	0.0366285	0.0769364	0.051583	0.514748	0.320104
GSM4643736_E18.5ovary_TGGGCGTCAGCGATCC-Niu2020	preGC_I	0.0543028	0.256728	0.0453502	0.124589	0.51903
GSM4643736_E18.5ovary_TGGGCGTCATGACATC-Niu2020	preGC_I	0.0807534	0.187815	0.0730127	0.515871	0.142548
GSM4643736_E18.5ovary_TGGGCGTGTGCCTGGT-Niu2020	preGC_I	0.0232769	0.173434	0.00384923	0.0492145	0.750225
GSM4643736_E18.5ovary_TGGGCGTGTGTGAATA-Niu2020	preGC_II	0.0340946	0.0920965	0.0380299	0.716379	0.1194
GSM4643736_E18.5ovary_TGGGCGTTCGCACTCT-Niu2020	preGC_I	0.00200491	0.0300048	0.0233918	0.0940817	0.850517
GSM4643736_E18.5ovary_TGGTTAGAGGAGTTGC-Niu2020	preGC_II	0.026661	0.345316	0.00988819	0.147525	0.47061
GSM4643736_E18.5ovary_TGGTTAGCAAGTCATC-Niu2020	preGC_II	0.0409131	0.291113	0.0241026	0.254812	0.38906
GSM4643736_E18.5ovary_TGGTTAGCAGTCGTGC-Niu2020	preGC_II	0.0348603	0.12066	0.00395587	0.0286396	0.811885
GSM4643736_E18.5ovary_TGTATTCAGGTTACCT-Niu2020	preGC_II	0.00456341	0.0540871	0.0101087	0.0224128	0.908828
GSM4643736_E18.5ovary_TGTATTCCATTAACCG-Niu2020	preGC_I	0.0982074	0.104279	0.0134465	0.111067	0.673001
GSM4643736_E18.5ovary_TGTATTCTCTGAGGGA-Niu2020	preGC_II	0.0146055	0.0985081	0.00994912	0.38187	0.495067
GSM4643736_E18.5ovary_TGTCCCAAGCTGGAAC-Niu2020	OSE	0.0436873	0.538316	0.0294674	0.0631722	0.325357
GSM4643736_E18.5ovary_TGTCCCATCGACCAGC-Niu2020	preGC_II	0.0672424	0.0218816	0.0493761	0.604224	0.257276
GSM4643736_E18.5ovary_TGTGGTAAGACTCGGA-Niu2020	OSE	0.111438	0.627356	0.0143032	0.0281447	0.218758
GSM4643736_E18.5ovary_TGTGTTTAGTCGCCGT-Niu2020	preGC_II	0.0131835	0.232431	0.0326544	0.167195	0.554536
GSM4643736_E18.5ovary_TGTGTTTCACCTCGGA-Niu2020	preGC_II	0.0145967	0.0883134	0.0149268	0.0662673	0.815896
GSM4643736_E18.5ovary_TGTGTTTGTTGTACAC-Niu2020	preGC_II	0.0501571	0.254512	0.0180695	0.366968	0.310293
GSM4643736_E18.5ovary_TGTTCCGAGCTGAAAT-Niu2020	preGC_II	0.00937999	0.0914146	0.0209477	0.722116	0.156142
GSM4643736_E18.5ovary_TGTTCCGAGGCACATG-Niu2020	preGC_I	0.0034577	0.0146311	0.0164444	0.0116329	0.953834
GSM4643736_E18.5ovary_TGTTCCGAGGGTGTGT-Niu2020	preGC_II	0.101576	0.364027	0.0955294	0.155164	0.283703
GSM4643736_E18.5ovary_TGTTCCGAGTCCTCCT-Niu2020	preGC_II	0.0142866	0.0210506	0.00363835	0.0266498	0.934375
GSM4643736_E18.5ovary_TGTTCCGTCAGTTCGA-Niu2020	OSE	0.709407	0.23949	0.0141801	0.0142446	0.0226787
GSM4643736_E18.5ovary_TTAACTCCATGCAACT-Niu2020	preGC_II	0.0267245	0.743509	0.0744832	0.0437437	0.11154
GSM4643736_E18.5ovary_TTAACTCGTACTCTCC-Niu2020	preGC_II	0.0562773	0.184987	0.245276	0.289879	0.22358
GSM4643736_E18.5ovary_TTAACTCTCACGATGT-Niu2020	preGC_II	0.127844	0.229979	0.229614	0.283509	0.129054
GSM4643736_E18.5ovary_TTAACTCTCATCATTC-Niu2020	preGC_II	0.0192834	0.042916	0.00565289	0.760759	0.171389
GSM4643736_E18.5ovary_TTAACTCTCGCCATAA-Niu2020	preGC_I	0.0010178	0.0643759	0.00837408	0.142158	0.784074
GSM4643736_E18.5ovary_TTAGGACAGAAACCGC-Niu2020	preGC_I	0.0227972	0.413686	0.00548741	0.07794	0.48009
GSM4643736_E18.5ovary_TTAGGACAGTACGACG-Niu2020	preGC_II	0.0259254	0.164544	0.162515	0.0664058	0.580609
GSM4643736_E18.5ovary_TTAGGACCACCGATAT-Niu2020	preGC_II	0.290903	0.497817	0.0147223	0.0361164	0.160441
GSM4643736_E18.5ovary_TTAGGACGTTCCGTCT-Niu2020	preGC_II	0.0256688	0.240921	0.0395618	0.522878	0.170971
GSM4643736_E18.5ovary_TTAGGACTCTCCCTGA-Niu2020	preGC_II	0.156232	0.199376	0.0844549	0.143768	0.416169
GSM4643736_E18.5ovary_TTAGGCAAGTGTACTC-Niu2020	preGC_II	0.0426107	0.235792	0.0087383	0.150338	0.562521
GSM4643736_E18.5ovary_TTAGGCACAGTATCTG-Niu2020	OSE	0.606376	0.194118	0.0378133	0.107848	0.0538448
GSM4643736_E18.5ovary_TTAGGCACATCACAAC-Niu2020	preGC_II	0.0113409	0.143691	0.136649	0.00856874	0.699749
GSM4643736_E18.5ovary_TTAGTTCGTATTACCG-Niu2020	OSE	0.230251	0.167	0.101536	0.0736239	0.427589
GSM4643736_E18.5ovary_TTAGTTCTCGCTAGCG-Niu2020	preGC_II	0.00284092	0.0946657	0.000598924	0.00185465	0.90004
GSM4643736_E18.5ovary_TTAGTTCTCTGATTCT-Niu2020	preGC_II	0.0557598	0.321881	0.0207653	0.130404	0.47119
GSM4643736_E18.5ovary_TTATGCTAGAACTGTA-Niu2020	preGC_II	0.0115546	0.0501908	0.195902	0.245152	0.497201
GSM4643736_E18.5ovary_TTATGCTAGGATGCGT-Niu2020	preGC_II	0.113823	0.0853332	0.0356224	0.574388	0.190834
GSM4643736_E18.5ovary_TTATGCTCACAGCGTC-Niu2020	preGC_II	0.00881374	0.0939056	0.00948509	0.0159118	0.871884
GSM4643736_E18.5ovary_TTATGCTGTCAACTGT-Niu2020	preGC_I	0.0585098	0.538955	0.019017	0.1504	0.233118
GSM4643736_E18.5ovary_TTATGCTGTCGTTGTA-Niu2020	preGC_II	0.0747885	0.0448907	0.0425791	0.166074	0.671668
GSM4643736_E18.5ovary_TTATGCTGTGATGCCC-Niu2020	preGC_I	0.022072	0.0836336	0.212468	0.135118	0.546709
GSM4643736_E18.5ovary_TTATGCTGTGCAGGTA-Niu2020	preGC_II	0.0770564	0.229463	0.0320771	0.0726892	0.588714
GSM4643736_E18.5ovary_TTATGCTTCGGAGCAA-Niu2020	preGC_II	0.198897	0.0843384	0.0284061	0.448768	0.23959
GSM4643736_E18.5ovary_TTCCCAGAGGGAAACA-Niu2020	preGC_II	0.037151	0.374809	0.0220388	0.0868037	0.479198
GSM4643736_E18.5ovary_TTCCCAGCATATGGTC-Niu2020	preGC_II	0.0255259	0.351973	0.0166567	0.0531962	0.552649
GSM4643736_E18.5ovary_TTCCCAGGTAAGTGTA-Niu2020	preGC_I	0.00773773	0.0589091	0.0224889	0.0252005	0.885664
GSM4643736_E18.5ovary_TTCCCAGTCGCGATCG-Niu2020	preGC_II	0.0023553	0.0463801	0.00626556	0.0232345	0.921765
GSM4643736_E18.5ovary_TTCCCAGTCGTAGGTT-Niu2020	preGC_II	0.0457915	0.323779	0.0167717	0.0304115	0.583246
GSM4643736_E18.5ovary_TTCCCAGTCTCCAGGG-Niu2020	preGC_II	0.102575	0.291698	0.0247789	0.148055	0.432893
GSM4643736_E18.5ovary_TTCGAAGAGGAATTAC-Niu2020	preGC_II	0.00863034	0.495968	0.00899244	0.152106	0.334303
GSM4643736_E18.5ovary_TTCGAAGGTGCGAAAC-Niu2020	preGC_I	0.00541756	0.0651554	0.0583502	0.0403372	0.83074
GSM4643736_E18.5ovary_TTCGAAGTCTGCGGCA-Niu2020	preGC_II	0.0457669	0.219629	0.0269931	0.120781	0.58683
GSM4643736_E18.5ovary_TTCGGTCAGGCATGTG-Niu2020	preGC_I	0.00931713	0.143345	0.0113115	0.0261429	0.809884
GSM4643736_E18.5ovary_TTCGGTCCAAGTTAAG-Niu2020	preGC_I	0.00587082	0.0666532	0.0346438	0.0213083	0.871524
GSM4643736_E18.5ovary_TTCGGTCCAGAGTGTG-Niu2020	preGC_I	0.00333714	0.0496744	0.00443249	0.00240337	0.940153
GSM4643736_E18.5ovary_TTCGGTCGTATAGTAG-Niu2020	granulosa	0.011101	0.0409147	0.0334002	0.799857	0.114727
GSM4643736_E18.5ovary_TTCGGTCGTCTCCCTA-Niu2020	preGC_I	0.000834656	0.00567441	0.00554376	0.00222249	0.985725
GSM4643736_E18.5ovary_TTCGGTCTCATATCGG-Niu2020	preGC_II	0.000895412	0.00146576	0.00158977	0.00718767	0.988861
GSM4643736_E18.5ovary_TTCTACAAGGACGAAA-Niu2020	preGC_II	0.0236113	0.615311	0.0117372	0.010555	0.338785
GSM4643736_E18.5ovary_TTCTACACAGATCTGT-Niu2020	preGC_II	0.0297155	0.14007	0.0630884	0.620549	0.146577
GSM4643736_E18.5ovary_TTCTACAGTATGGTTC-Niu2020	preGC_II	0.0658092	0.418863	0.0114989	0.295558	0.208271
GSM4643736_E18.5ovary_TTCTACATCAACGGCC-Niu2020	preGC_I	0.014191	0.160718	0.0452096	0.341718	0.438163
GSM4643736_E18.5ovary_TTCTACATCCTTGACC-Niu2020	preGC_II	0.00654577	0.112585	0.00549538	0.0188578	0.856516
GSM4643736_E18.5ovary_TTCTCAACAGTCAGAG-Niu2020	preGC_II	0.0215455	0.205537	0.00715604	0.0236584	0.742103
GSM4643736_E18.5ovary_TTCTCAACATATGAGA-Niu2020	preGC_II	0.0743802	0.650684	0.0805094	0.0381051	0.156321
GSM4643736_E18.5ovary_TTCTCAAGTAATTGGA-Niu2020	preGC_II	0.66601	0.0592508	0.219165	0.0309095	0.0246652
GSM4643736_E18.5ovary_TTCTCCTAGACTCGGA-Niu2020	OSE	0.848218	0.0342485	0.0407	0.0551256	0.0217081
GSM4643736_E18.5ovary_TTCTCCTAGCTACCGC-Niu2020	preGC_II	0.0578037	0.304113	0.0880782	0.0518479	0.498157
GSM4643736_E18.5ovary_TTCTCCTAGCTATGCT-Niu2020	preGC_II	0.0105731	0.0863046	0.0120787	0.781054	0.109989
GSM4643736_E18.5ovary_TTCTCCTCAATAGCGG-Niu2020	preGC_II	0.00442408	0.106838	0.0285988	0.0101614	0.849978
GSM4643736_E18.5ovary_TTCTCCTCACATCTTT-Niu2020	preGC_II	0.0695176	0.166261	0.0444624	0.606436	0.113323
GSM4643736_E18.5ovary_TTCTCCTGTGACGCCT-Niu2020	preGC_II	0.00529472	0.103154	0.0152434	0.0946641	0.781644
GSM4643736_E18.5ovary_TTCTTAGCAGCTTAAC-Niu2020	preGC_II	0.0270871	0.0926731	0.103867	0.229723	0.54665
GSM4643736_E18.5ovary_TTCTTAGCATGATCCA-Niu2020	preGC_II	0.1464	0.139076	0.0815063	0.506845	0.126172
GSM4643736_E18.5ovary_TTGAACGAGTCCGTAT-Niu2020	preGC_II	0.159954	0.58934	0.0192336	0.0688495	0.162622
GSM4643736_E18.5ovary_TTGAACGCACCAGCAC-Niu2020	preGC_II	0.0862804	0.317033	0.0389486	0.189562	0.368176
GSM4643736_E18.5ovary_TTGAACGGTGCTCTTC-Niu2020	preGC_II	0.0330302	0.211396	0.0144953	0.193178	0.5479
GSM4643736_E18.5ovary_TTGAACGGTTCAACCA-Niu2020	preGC_II	0.0471084	0.155815	0.0204238	0.115246	0.661407
GSM4643736_E18.5ovary_TTGACTTAGGGATGGG-Niu2020	preGC_II	0.127561	0.366999	0.0318464	0.0989137	0.374681
GSM4643736_E18.5ovary_TTGACTTCATAACCTG-Niu2020	preGC_II	0.0321718	0.0634294	0.200195	0.188086	0.516117
GSM4643736_E18.5ovary_TTGACTTGTCCGAATT-Niu2020	preGC_I	0.116224	0.195251	0.144509	0.38844	0.155576
GSM4643736_E18.5ovary_TTGACTTGTTGAGTTC-Niu2020	preGC_II	0.0479834	0.163121	0.0068507	0.052205	0.729839
GSM4643736_E18.5ovary_TTGACTTGTTGGACCC-Niu2020	preGC_I	0.00665357	0.206392	0.0216547	0.0738297	0.69147
GSM4643736_E18.5ovary_TTGCGTCAGACAATAC-Niu2020	preGC_II	0.0148949	0.0685053	0.0583769	0.319027	0.539195
GSM4643736_E18.5ovary_TTGCGTCAGCTAAGAT-Niu2020	OSE	0.113528	0.24861	0.0218203	0.422673	0.193368
GSM4643736_E18.5ovary_TTGCGTCCAGTAAGAT-Niu2020	preGC_I	0.0134235	0.131308	0.0608971	0.423615	0.370756
GSM4643736_E18.5ovary_TTGCGTCGTCCAGTAT-Niu2020	preGC_II	0.0130477	0.0177289	0.0245392	0.904297	0.0403875
GSM4643736_E18.5ovary_TTGCGTCGTCGTGGCT-Niu2020	preGC_I	0.170003	0.603132	0.0458244	0.0234948	0.157545
GSM4643736_E18.5ovary_TTGCGTCGTTGCGTTA-Niu2020	preGC_II	0.00392083	0.0450989	0.0129099	0.700115	0.237956
GSM4643736_E18.5ovary_TTGCGTCTCGTCTGAA-Niu2020	OSE	0.052925	0.411121	0.0102977	0.0686693	0.456987
GSM4643736_E18.5ovary_TTGGAACAGACAATAC-Niu2020	preGC_II	0.0323187	0.122327	0.0660135	0.529512	0.249829
GSM4643736_E18.5ovary_TTGGAACAGAGAACAG-Niu2020	preGC_II	0.0119924	0.247567	0.0126293	0.264127	0.463684
GSM4643736_E18.5ovary_TTGGAACTCCGAATGT-Niu2020	preGC_II	0.00563252	0.0468052	0.0112871	0.831741	0.104535
GSM4643736_E18.5ovary_TTGGAACTCGTTTATC-Niu2020	granulosa	0.0859396	0.170056	0.316771	0.140774	0.28646
GSM4643736_E18.5ovary_TTGGCAAAGACTAAGT-Niu2020	preGC_II	0.0207869	0.08468	0.00777169	0.0449387	0.841823
GSM4643736_E18.5ovary_TTGGCAAAGCAGACTG-Niu2020	preGC_II	0.00343007	0.0171756	0.00358578	0.231684	0.744125
GSM4643736_E18.5ovary_TTGGCAAAGCTACCGC-Niu2020	preGC_II	0.278016	0.133519	0.0294988	0.369936	0.189029
GSM4643736_E18.5ovary_TTGGCAACACACATGT-Niu2020	preGC_II	0.0728239	0.545204	0.0134764	0.0895991	0.278896
GSM4643736_E18.5ovary_TTGGCAACACAGCGTC-Niu2020	preGC_I	0.0138641	0.198044	0.0170481	0.112727	0.658317
GSM4643736_E18.5ovary_TTGGCAAGTGCGAAAC-Niu2020	preGC_I	0.0204396	0.0489821	0.0321248	0.288115	0.610339
GSM4643736_E18.5ovary_TTGGCAATCTAGAGTC-Niu2020	preGC_II	0.024932	0.363591	0.0852601	0.0647918	0.461425
GSM4643736_E18.5ovary_TTGTAGGAGTGTGAAT-Niu2020	preGC_II	0.00461631	0.0250184	0.0015865	0.0853013	0.883477
GSM4643736_E18.5ovary_TTGTAGGCACGCGAAA-Niu2020	preGC_II	0.0211096	0.12712	0.0169125	0.0697609	0.765098
GSM4643736_E18.5ovary_TTGTAGGTCCTAGTGA-Niu2020	preGC_II	0.0181571	0.425626	0.00105624	0.00587638	0.549284
GSM4643736_E18.5ovary_TTTACTGCAAATACAG-Niu2020	preGC_II	0.0440337	0.626617	0.0282356	0.0290535	0.27206
GSM4643736_E18.5ovary_TTTACTGTCTGGTATG-Niu2020	preGC_II	0.0106879	0.048186	0.0199567	0.0465937	0.874576
GSM4643736_E18.5ovary_TTTATGCAGCTGCAAG-Niu2020	preGC_II	0.001967	0.0121451	0.0136097	0.932914	0.0393642
GSM4643736_E18.5ovary_TTTATGCCATCATCCC-Niu2020	OSE	0.0200926	0.208561	0.0192702	0.382662	0.369414
GSM4643736_E18.5ovary_TTTATGCGTCGCGGTT-Niu2020	preGC_I	0.0120703	0.231229	0.0198991	0.15446	0.582342
GSM4643736_E18.5ovary_TTTATGCTCAACGAAA-Niu2020	preGC_II	0.0279511	0.193361	0.0273997	0.245136	0.506153
GSM4643736_E18.5ovary_TTTCCTCCAGACACTT-Niu2020	preGC_I	0.00920837	0.035968	0.050405	0.432722	0.471697
GSM4643736_E18.5ovary_TTTCCTCGTGCCTGCA-Niu2020	preGC_II	0.0892618	0.21206	0.028468	0.139015	0.531196
GSM4643736_E18.5ovary_TTTCCTCTCTTGCATT-Niu2020	preGC_II	0.152389	0.162817	0.0443701	0.082516	0.557908
GSM4643736_E18.5ovary_TTTGCGCGTGCGATAG-Niu2020	preGC_II	0.113613	0.243861	0.0272326	0.336936	0.278358
GSM4643736_E18.5ovary_TTTGCGCTCATTTGGG-Niu2020	preGC_II	0.0506683	0.232868	0.0451439	0.155168	0.516152
GSM4643736_E18.5ovary_TTTGCGCTCTAGAGTC-Niu2020	granulosa	0.0172041	0.305218	0.0180076	0.301089	0.358481
GSM4643736_E18.5ovary_TTTGGTTAGCCGGTAA-Niu2020	preGC_II	0.0575384	0.519574	0.100702	0.14977	0.172415
GSM4643736_E18.5ovary_TTTGGTTAGTCACGCC-Niu2020	OSE	0.0117263	0.133379	0.00606637	0.0259061	0.822922
GSM4643736_E18.5ovary_TTTGGTTCATATGGTC-Niu2020	preGC_II	0.0339452	0.274486	0.0964825	0.424855	0.170232
GSM4643736_E18.5ovary_TTTGGTTTCCCTTGCA-Niu2020	preGC_II	0.263686	0.0903839	0.0628554	0.346548	0.236526
GSM4643736_E18.5ovary_TTTGTCAAGAAGGCCT-Niu2020	preGC_II	0.302359	0.327979	0.0300193	0.15019	0.189454
GSM4643736_E18.5ovary_TTTGTCAAGGCATGTG-Niu2020	preGC_II	0.0760416	0.251911	0.214991	0.0662869	0.390769
GSM4643736_E18.5ovary_TTTGTCACACGTTGGC-Niu2020	preGC_II	0.0142917	0.164641	0.0593039	0.146328	0.615436
GSM4643736_E18.5ovary_TTTGTCACAGGAATCG-Niu2020	preGC_II	0.0900485	0.359731	0.105089	0.296443	0.148689
GSM4643737_P1ovary_AAACCTGCAAGCCGCT-Niu2020	preGC_II	0.114628	0.46103	0.0597975	0.0569617	0.307582
GSM4643737_P1ovary_AAACCTGGTCCTCCAT-Niu2020	preGC_II	0.0444083	0.0465959	0.0636422	0.177384	0.66797
GSM4643737_P1ovary_AAACCTGGTCGCATCG-Niu2020	granulosa	0.274574	0.484698	0.0637677	0.0380056	0.138954
GSM4643737_P1ovary_AAACCTGGTGCGCTTG-Niu2020	preGC_II	0.0475379	0.294435	0.40526	0.160443	0.0923243
GSM4643737_P1ovary_AAACCTGTCTGTACGA-Niu2020	OSE	0.0244593	0.75957	0.0329968	0.0197145	0.163259
GSM4643737_P1ovary_AAACGGGCACAGGAGT-Niu2020	preGC_II	0.0490684	0.338877	0.0245016	0.213706	0.373847
GSM4643737_P1ovary_AAACGGGGTAAGCACG-Niu2020	preGC_II	0.0666267	0.395964	0.310708	0.0216166	0.205085
GSM4643737_P1ovary_AAAGATGAGATCGATA-Niu2020	preGC_II	0.0513169	0.727294	0.00946564	0.030389	0.181534
GSM4643737_P1ovary_AAAGATGAGTCAATAG-Niu2020	preGC_II	0.0756602	0.155693	0.246292	0.443963	0.0783917
GSM4643737_P1ovary_AAAGATGGTGCATCTA-Niu2020	preGC_II	0.0197617	0.0980355	0.0141432	0.323195	0.544865
GSM4643737_P1ovary_AAAGTAGAGTGCCAGA-Niu2020	granulosa	0.00598877	0.0228734	0.230992	0.143582	0.596563
GSM4643737_P1ovary_AAAGTAGTCACGCATA-Niu2020	preGC_II	0.0212775	0.485655	0.0222298	0.0237527	0.447085
GSM4643737_P1ovary_AAAGTAGTCTCCAGGG-Niu2020	preGC_II	0.00865785	0.0824207	0.0369306	0.0337325	0.838258
GSM4643737_P1ovary_AAATGCCCAAATCCGT-Niu2020	preGC_II	0.00752872	0.145187	0.0464307	0.087689	0.713164
GSM4643737_P1ovary_AAATGCCCATACTCTT-Niu2020	preGC_II	0.0922457	0.344442	0.0599136	0.333579	0.16982
GSM4643737_P1ovary_AAATGCCCATTCTTAC-Niu2020	granulosa	0.0770502	0.149245	0.210505	0.0540697	0.50913
GSM4643737_P1ovary_AACACGTAGGTCATCT-Niu2020	preGC_II	0.0675072	0.201921	0.0587941	0.259173	0.412605
GSM4643737_P1ovary_AACACGTCAAGCGTAG-Niu2020	preGC_II	0.0125875	0.0245756	0.0289105	0.00387233	0.930054
GSM4643737_P1ovary_AACACGTGTTCGTGAT-Niu2020	preGC_II	0.0608746	0.436298	0.128867	0.0762866	0.297674
GSM4643737_P1ovary_AACACGTTCACATGCA-Niu2020	preGC_II	0.0100342	0.0430488	0.00408516	0.056797	0.886035
GSM4643737_P1ovary_AACCATGAGCGCTCCA-Niu2020	CoelEpi_Lhx9	0.789862	0.0858046	0.0383368	0.0539872	0.0320089
GSM4643737_P1ovary_AACCATGAGCGTTCCG-Niu2020	preGC_II	0.00417381	0.0294325	0.0796166	0.0195971	0.86718
GSM4643737_P1ovary_AACCATGCAGCTGCTG-Niu2020	preGC_II	0.00105315	0.0110598	0.00224418	0.0153379	0.970305
GSM4643737_P1ovary_AACCGCGAGAGACGAA-Niu2020	granulosa	0.0777471	0.378604	0.0741043	0.0360601	0.433484
GSM4643737_P1ovary_AACCGCGTCCAAACTG-Niu2020	granulosa	0.328712	0.342041	0.0739406	0.136351	0.118956
GSM4643737_P1ovary_AACCGCGTCCTTAATC-Niu2020	preGC_II	0.0356869	0.13769	0.606327	0.126246	0.0940499
GSM4643737_P1ovary_AACCGCGTCGAGAACG-Niu2020	preGC_II	0.0342684	0.224924	0.00344046	0.0294466	0.707921
GSM4643737_P1ovary_AACGTTGCACGGTGTC-Niu2020	OSE	0.812738	0.115031	0.0353767	0.0216184	0.0152359
GSM4643737_P1ovary_AACTCAGCAAGCCGTC-Niu2020	preGC_II	0.0589915	0.29913	0.239307	0.208281	0.19429
GSM4643737_P1ovary_AACTCAGGTAAGTAGT-Niu2020	preGC_II	0.0181871	0.0761669	0.0232738	0.0890718	0.7933
GSM4643737_P1ovary_AACTCAGGTAGATTAG-Niu2020	preGC_II	0.0206942	0.110333	0.0346032	0.619067	0.215303
GSM4643737_P1ovary_AACTCAGGTCCGTGAC-Niu2020	preGC_II	0.0509797	0.252072	0.111383	0.152443	0.433123
GSM4643737_P1ovary_AACTCCCAGAGATGAG-Niu2020	preGC_II	0.0779562	0.260672	0.0362875	0.148019	0.477066
GSM4643737_P1ovary_AACTCCCCACTACAGT-Niu2020	preGC_II	0.388978	0.468438	0.0276494	0.0562262	0.0587088
GSM4643737_P1ovary_AACTCTTCAAATACAG-Niu2020	preGC_II	0.0953497	0.429191	0.209455	0.182158	0.0838465
GSM4643737_P1ovary_AACTCTTTCACGCGGT-Niu2020	preGC_II	0.0254992	0.280633	0.275416	0.0972565	0.321195
GSM4643737_P1ovary_AACTCTTTCAGGCAAG-Niu2020	OSE	0.0720067	0.386029	0.240237	0.103835	0.197893
GSM4643737_P1ovary_AACTCTTTCGAGAGCA-Niu2020	preGC_II	0.822497	0.031336	0.0840673	0.0341265	0.0279733
GSM4643737_P1ovary_AACTCTTTCTGTACGA-Niu2020	preGC_II	0.116485	0.215039	0.155801	0.300609	0.212066
GSM4643737_P1ovary_AACTGGTCATCATCCC-Niu2020	preGC_II	0.0263807	0.0555043	0.0167304	0.191873	0.709511
GSM4643737_P1ovary_AACTGGTGTCTAGAGG-Niu2020	preGC_II	0.205918	0.200504	0.0470872	0.0454566	0.501034
GSM4643737_P1ovary_AACTTTCCAATCCGAT-Niu2020	OSE	0.593129	0.342855	0.0345231	0.0162224	0.0132714
GSM4643737_P1ovary_AACTTTCGTCAGCTAT-Niu2020	preGC_II	0.00791433	0.0109335	0.00445629	0.00317797	0.973518
GSM4643737_P1ovary_AACTTTCGTTTACTCT-Niu2020	preGC_II	0.049303	0.299212	0.00896974	0.0180355	0.624479
GSM4643737_P1ovary_AAGACCTAGCGTGTCC-Niu2020	preGC_II	0.00835471	0.0293158	0.0766653	0.285201	0.600463
GSM4643737_P1ovary_AAGCCGCCAATACGCT-Niu2020	granulosa	0.13093	0.186667	0.358281	0.0553088	0.268814
GSM4643737_P1ovary_AAGGAGCAGTCAATAG-Niu2020	preGC_II	0.00700823	0.061776	0.00464393	0.0415763	0.884996
GSM4643737_P1ovary_AAGGAGCCAATAGCAA-Niu2020	preGC_II	0.0195385	0.15536	0.112594	0.306069	0.406438
GSM4643737_P1ovary_AAGGAGCTCTCAAACG-Niu2020	preGC_II	0.0202568	0.137815	0.00859546	0.0497945	0.783538
GSM4643737_P1ovary_AAGGCAGAGCTCTCGG-Niu2020	preGC_II	0.12124	0.363904	0.0587772	0.318369	0.137711
GSM4643737_P1ovary_AAGGCAGAGGAGCGTT-Niu2020	preGC_II	0.0413261	0.20807	0.00523204	0.0594389	0.685933
GSM4643737_P1ovary_AAGGCAGAGGCGATAC-Niu2020	granulosa	0.0308731	0.282207	0.0139037	0.00871862	0.664297
GSM4643737_P1ovary_AAGGCAGCACACGCTG-Niu2020	preGC_II	0.023742	0.100776	0.31843	0.151006	0.406046
GSM4643737_P1ovary_AAGGCAGCACGGATAG-Niu2020	preGC_II	0.0194115	0.701945	0.122286	0.0513901	0.104967
GSM4643737_P1ovary_AAGGCAGCAGATGAGC-Niu2020	preGC_II	0.0271828	0.142274	0.018929	0.0229262	0.788688
GSM4643737_P1ovary_AAGGTTCAGCTAAGAT-Niu2020	preGC_II	0.00631482	0.0144754	0.078304	0.847991	0.052915
GSM4643737_P1ovary_AAGGTTCAGTATCTCG-Niu2020	granulosa	0.0271981	0.312825	0.18417	0.338313	0.137494
GSM4643737_P1ovary_AAGGTTCTCAGCCTAA-Niu2020	preGC_II	0.00964484	0.334548	0.434972	0.0327585	0.188076
GSM4643737_P1ovary_AAGGTTCTCAGCTCTC-Niu2020	preGC_II	0.0147259	0.699196	0.0223214	0.0638843	0.199872
GSM4643737_P1ovary_AAGGTTCTCGATCCCT-Niu2020	granulosa	0.375975	0.222122	0.0966194	0.116964	0.18832
GSM4643737_P1ovary_AAGGTTCTCTGTCAAG-Niu2020	preGC_II	0.00334889	0.0254497	0.106171	0.781842	0.0831879
GSM4643737_P1ovary_AAGTCTGCACCAGGCT-Niu2020	OSE	0.283296	0.174289	0.369194	0.0180254	0.155195
GSM4643737_P1ovary_AAGTCTGGTTATCCGA-Niu2020	preGC_II	0.0110986	0.0789392	0.00427287	0.0163201	0.889369
GSM4643737_P1ovary_AAGTCTGTCAACGCTA-Niu2020	OSE	0.477509	0.426388	0.0559048	0.0145864	0.025612
GSM4643737_P1ovary_AAGTCTGTCGAGAGCA-Niu2020	preGC_II	0.151958	0.402365	0.114647	0.0435972	0.287432
GSM4643737_P1ovary_AATCCAGAGAGGGCTT-Niu2020	preGC_II	0.0129119	0.306204	0.0723707	0.0144551	0.594059
GSM4643737_P1ovary_AATCCAGAGGTGATAT-Niu2020	OSE	0.0297745	0.42919	0.147954	0.288052	0.10503
GSM4643737_P1ovary_AATCCAGGTACTCTCC-Niu2020	preGC_II	0.204739	0.263497	0.125685	0.222608	0.183471
GSM4643737_P1ovary_AATCCAGTCTCACATT-Niu2020	OSE	0.179694	0.0486697	0.568676	0.157075	0.0458861
GSM4643737_P1ovary_AATCGGTAGCGATATA-Niu2020	preGC_II	0.0575187	0.34529	0.111451	0.181557	0.304183
GSM4643737_P1ovary_AATCGGTTCACCAGGC-Niu2020	preGC_II	0.00397016	0.011968	0.0120353	0.060687	0.911339
GSM4643737_P1ovary_AATCGGTTCGTTACAG-Niu2020	preGC_II	0.0276246	0.4328	0.217761	0.0473228	0.274491
GSM4643737_P1ovary_ACACCAACAAGCCTAT-Niu2020	preGC_II	0.0498282	0.803699	0.019305	0.0635056	0.0636626
GSM4643737_P1ovary_ACACCAATCGTCGTTC-Niu2020	preGC_II	0.0606346	0.16268	0.0446314	0.151555	0.580499
GSM4643737_P1ovary_ACACCAATCGTGTAGT-Niu2020	preGC_II	0.245039	0.106316	0.0383825	0.124968	0.485295
GSM4643737_P1ovary_ACACCCTAGACGCAAC-Niu2020	granulosa	0.0318394	0.119969	0.0116399	0.26051	0.576042
GSM4643737_P1ovary_ACACCCTCAATCGGTT-Niu2020	preGC_II	0.0052551	0.040766	0.0205082	0.812561	0.12091
GSM4643737_P1ovary_ACACCCTGTTGCGCAC-Niu2020	granulosa	0.0206495	0.0536742	0.0193723	0.0154173	0.890887
GSM4643737_P1ovary_ACACCCTTCACATACG-Niu2020	preGC_II	0.0261233	0.545216	0.0383144	0.0423564	0.34799
GSM4643737_P1ovary_ACACCCTTCGAATGGG-Niu2020	preGC_II	0.0477982	0.684364	0.0171558	0.0247299	0.225953
GSM4643737_P1ovary_ACACTGACAAGGACAC-Niu2020	OSE	0.224261	0.569448	0.106374	0.0455723	0.0543453
GSM4643737_P1ovary_ACACTGACACATCCAA-Niu2020	preGC_II	0.252054	0.491254	0.0480833	0.0976523	0.110957
GSM4643737_P1ovary_ACAGCCGAGCGTGAAC-Niu2020	preGC_II	0.261685	0.32343	0.169619	0.105686	0.13958
GSM4643737_P1ovary_ACAGCCGTCCACGACG-Niu2020	preGC_II	0.0505997	0.112125	0.0884363	0.222666	0.526172
GSM4643737_P1ovary_ACAGCTATCGCCAAAT-Niu2020	OSE	0.117194	0.744327	0.0490756	0.0662341	0.0231693
GSM4643737_P1ovary_ACAGCTATCTATCCTA-Niu2020	preGC_II	0.0553433	0.563041	0.0275653	0.223691	0.130359
GSM4643737_P1ovary_ACATACGGTGTTTGGT-Niu2020	preGC_II	0.0439153	0.120461	0.089225	0.568142	0.178256
GSM4643737_P1ovary_ACATCAGCATTCACTT-Niu2020	preGC_II	0.0114669	0.0460301	0.0103481	0.638401	0.293754
GSM4643737_P1ovary_ACATCAGTCATGCTCC-Niu2020	preGC_II	0.0887111	0.102423	0.0232633	0.0192731	0.766329
GSM4643737_P1ovary_ACATGGTCAAGTCTGT-Niu2020	preGC_II	0.0684228	0.304291	0.0878324	0.0664983	0.472955
GSM4643737_P1ovary_ACATGGTCAGTGGAGT-Niu2020	OSE	0.132116	0.727354	0.0391033	0.0773085	0.0241189
GSM4643737_P1ovary_ACCAGTACAGGAATCG-Niu2020	preGC_II	0.0971533	0.174605	0.0240453	0.47239	0.231806
GSM4643737_P1ovary_ACCCACTCACACAGAG-Niu2020	preGC_II	0.288018	0.264324	0.0435838	0.0458562	0.358218
GSM4643737_P1ovary_ACCCACTGTCGGGTCT-Niu2020	preGC_II	0.54523	0.0802844	0.127836	0.0935234	0.153127
GSM4643737_P1ovary_ACCCACTTCCGTTGCT-Niu2020	preGC_II	0.165101	0.274433	0.109604	0.261767	0.189096
GSM4643737_P1ovary_ACCTTTACACCTATCC-Niu2020	preGC_II	0.012728	0.0237844	0.0626492	0.0396169	0.861222
GSM4643737_P1ovary_ACCTTTACATTTCAGG-Niu2020	granulosa	0.260164	0.387009	0.126608	0.0243267	0.201892
GSM4643737_P1ovary_ACCTTTAGTTCTCATT-Niu2020	OSE	0.651789	0.216374	0.0293328	0.0435732	0.0589309
GSM4643737_P1ovary_ACCTTTATCTTACCGC-Niu2020	preGC_II	0.311362	0.265332	0.0448918	0.0770157	0.301398
GSM4643737_P1ovary_ACGAGCCAGCGATCCC-Niu2020	preGC_II	0.162861	0.447778	0.216795	0.0257595	0.146807
GSM4643737_P1ovary_ACGAGGAAGTGAACAT-Niu2020	granulosa	0.123325	0.239987	0.159898	0.0669781	0.409812
GSM4643737_P1ovary_ACGAGGAGTCTTGATG-Niu2020	preGC_II	0.0142445	0.0728036	0.0344458	0.0887722	0.789734
GSM4643737_P1ovary_ACGAGGATCGCCTGTT-Niu2020	OSE	0.596512	0.320279	0.0443119	0.0220801	0.0168172
GSM4643737_P1ovary_ACGAGGATCTCAACTT-Niu2020	preGC_II	0.0776841	0.730551	0.0592583	0.0228373	0.109669
GSM4643737_P1ovary_ACGATACAGGCACATG-Niu2020	preGC_II	0.0422678	0.048595	0.00595679	0.033394	0.869786
GSM4643737_P1ovary_ACGATACAGTAGGTGC-Niu2020	preGC_II	0.0330849	0.439377	0.0556722	0.0585538	0.413313
GSM4643737_P1ovary_ACGATACAGTCGTACT-Niu2020	preGC_II	0.116613	0.312529	0.0276824	0.129861	0.413314
GSM4643737_P1ovary_ACGATACCAGAAGCAC-Niu2020	preGC_II	0.148733	0.554188	0.0986596	0.0197895	0.17863
GSM4643737_P1ovary_ACGATGTTCATGTAGC-Niu2020	preGC_II	0.1896	0.417799	0.0514949	0.0478454	0.293261
GSM4643737_P1ovary_ACGCAGCAGCGTTTAC-Niu2020	preGC_II	0.0904191	0.509993	0.02708	0.129576	0.242931
GSM4643737_P1ovary_ACGCAGCCAGCGTAAG-Niu2020	preGC_II	0.119691	0.33565	0.224604	0.0533376	0.266717
GSM4643737_P1ovary_ACGCAGCCATGCAACT-Niu2020	preGC_II	0.0403577	0.391581	0.0380934	0.369319	0.160649
GSM4643737_P1ovary_ACGCAGCTCCGCGGTA-Niu2020	granulosa	0.010139	0.164398	0.00219129	0.00412445	0.819148
GSM4643737_P1ovary_ACGCCAGAGCCCTAAT-Niu2020	preGC_II	0.0825455	0.182155	0.14025	0.159195	0.435855
GSM4643737_P1ovary_ACGCCAGCACACATGT-Niu2020	granulosa	0.0557091	0.823353	0.0350492	0.017952	0.0679369
GSM4643737_P1ovary_ACGCCAGGTTCAGACT-Niu2020	preGC_II	0.0348827	0.607683	0.110072	0.0528592	0.194503
GSM4643737_P1ovary_ACGCCAGTCGAACTGT-Niu2020	preGC_II	0.117629	0.512516	0.0710305	0.0562004	0.242624
GSM4643737_P1ovary_ACGCCGAAGGCTCATT-Niu2020	preGC_II	0.108247	0.0871674	0.0690002	0.330187	0.405399
GSM4643737_P1ovary_ACGCCGAAGTGTACCT-Niu2020	granulosa	0.0759528	0.19594	0.0196765	0.130192	0.578238
GSM4643737_P1ovary_ACGCCGAGTTCTCATT-Niu2020	preGC_II	0.0305414	0.337278	0.165151	0.223635	0.243394
GSM4643737_P1ovary_ACGCCGATCATATCGG-Niu2020	preGC_II	0.00233848	0.00663529	0.0135469	0.00194702	0.975532
GSM4643737_P1ovary_ACGGAGATCTGATACG-Niu2020	preGC_II	0.00465403	0.0151285	0.0214515	0.918955	0.0398106
GSM4643737_P1ovary_ACGGCCACACGGTAGA-Niu2020	granulosa	0.0264429	0.394591	0.0156163	0.115288	0.448063
GSM4643737_P1ovary_ACGGCCAGTCGGATCC-Niu2020	preGC_II	0.0274671	0.342539	0.0999709	0.0986204	0.431403
GSM4643737_P1ovary_ACGGCCAGTTCAGTAC-Niu2020	preGC_II	0.011678	0.6975	0.0232077	0.0313583	0.236256
GSM4643737_P1ovary_ACGGCCATCACCTCGT-Niu2020	granulosa	0.0610371	0.473979	0.0527522	0.0854069	0.326824
GSM4643737_P1ovary_ACGGCCATCTGGAGCC-Niu2020	granulosa	0.0135643	0.032487	0.00958262	0.00741849	0.936948
GSM4643737_P1ovary_ACGGGCTAGTAGCCGA-Niu2020	preGC_II	0.0187521	0.194054	0.0218614	0.0566041	0.708729
GSM4643737_P1ovary_ACGGGCTGTGTAATGA-Niu2020	preGC_II	0.0365303	0.217812	0.0142076	0.144138	0.587312
GSM4643737_P1ovary_ACGGGTCCACTTCTGC-Niu2020	preGC_II	0.0629674	0.0585509	0.0112204	0.125934	0.741328
GSM4643737_P1ovary_ACGGGTCGTGCAGGTA-Niu2020	preGC_II	0.0572058	0.293919	0.073868	0.214306	0.360702
GSM4643737_P1ovary_ACGTCAATCGTACCGG-Niu2020	preGC_I	0.0436274	0.467846	0.0113948	0.0114654	0.465666
GSM4643737_P1ovary_ACGTCAATCTCCCTGA-Niu2020	preGC_II	0.0370687	0.0685923	0.0812867	0.351941	0.461112
GSM4643737_P1ovary_ACTATCTCATGCTAGT-Niu2020	preGC_II	0.15209	0.336425	0.0893754	0.111487	0.310622
GSM4643737_P1ovary_ACTATCTTCGAGAACG-Niu2020	preGC_II	0.147152	0.3432	0.198293	0.20855	0.102805
GSM4643737_P1ovary_ACTGAACCATCTCGCT-Niu2020	preGC_II	0.0641577	0.440931	0.118678	0.066414	0.309819
GSM4643737_P1ovary_ACTGAACCATTACCTT-Niu2020	preGC_II	0.0479144	0.811725	0.0411982	0.012815	0.0863475
GSM4643737_P1ovary_ACTGAACGTTTAAGCC-Niu2020	preGC_II	0.100255	0.365891	0.0714315	0.0609952	0.401427
GSM4643737_P1ovary_ACTGAGTAGAGAACAG-Niu2020	granulosa	0.206406	0.200152	0.0801869	0.214883	0.298372
GSM4643737_P1ovary_ACTGATGAGACAAGCC-Niu2020	preGC_II	0.00699174	0.155606	0.0216135	0.00498883	0.8108
GSM4643737_P1ovary_ACTGATGCATACGCCG-Niu2020	preGC_II	0.332977	0.31499	0.055954	0.103297	0.192782
GSM4643737_P1ovary_ACTGATGGTATTCTCT-Niu2020	preGC_II	0.0218226	0.0359439	0.725755	0.138559	0.0779196
GSM4643737_P1ovary_ACTGCTCCATTCCTCG-Niu2020	preGC_II	0.00332211	0.29984	0.0178691	0.0260799	0.652888
GSM4643737_P1ovary_ACTGCTCGTGACGGTA-Niu2020	preGC_II	0.0601517	0.364035	0.0252482	0.131396	0.419169
GSM4643737_P1ovary_ACTGTCCAGGCACATG-Niu2020	preGC_II	0.0105991	0.292489	0.043006	0.388149	0.265757
GSM4643737_P1ovary_ACTGTCCGTCTAAAGA-Niu2020	preGC_II	0.00690713	0.0909678	0.100477	0.184894	0.616755
GSM4643737_P1ovary_ACTGTCCGTCTCATCC-Niu2020	preGC_II	0.0268972	0.34955	0.0105231	0.00743775	0.605592
GSM4643737_P1ovary_ACTGTCCTCAGGCCCA-Niu2020	OSE	0.288945	0.485261	0.15818	0.0160196	0.0515943
GSM4643737_P1ovary_ACTGTCCTCCTGCTTG-Niu2020	granulosa	0.0151286	0.235549	0.0643476	0.044588	0.640387
GSM4643737_P1ovary_ACTGTCCTCGCCATAA-Niu2020	preGC_II	0.00490494	0.0200968	0.0485785	0.850821	0.0755986
GSM4643737_P1ovary_ACTGTCCTCGTACGGC-Niu2020	preGC_II	0.0434951	0.1896	0.0340712	0.067686	0.665148
GSM4643737_P1ovary_ACTTACTAGACTGGGT-Niu2020	preGC_II	0.0494267	0.0509044	0.0985111	0.45288	0.348278
GSM4643737_P1ovary_ACTTACTGTGAAGGCT-Niu2020	preGC_II	0.0179604	0.0468521	0.027526	0.00950835	0.898153
GSM4643737_P1ovary_ACTTACTGTTCCCGAG-Niu2020	preGC_II	0.0760446	0.0938716	0.0405842	0.104506	0.684994
GSM4643737_P1ovary_ACTTGTTAGCCAGTAG-Niu2020	preGC_II	0.0158652	0.188405	0.0691635	0.585752	0.140815
GSM4643737_P1ovary_ACTTGTTCACATTCGA-Niu2020	OSE	0.579042	0.357088	0.0351947	0.0123494	0.016326
GSM4643737_P1ovary_ACTTGTTCACGAAGCA-Niu2020	preGC_II	0.234527	0.190816	0.0341147	0.4394	0.101142
GSM4643737_P1ovary_ACTTGTTCATCCTTGC-Niu2020	OSE	0.889781	0.0851208	0.0120181	0.00788382	0.00519599
GSM4643737_P1ovary_ACTTGTTGTCTTGTCC-Niu2020	preGC_I	0.00903212	0.400889	0.0233413	0.0138906	0.552847
GSM4643737_P1ovary_ACTTGTTTCACCTTAT-Niu2020	preGC_II	0.0061189	0.0120899	0.00195177	0.00712243	0.972717
GSM4643737_P1ovary_ACTTGTTTCGGCGCAT-Niu2020	granulosa	0.0153116	0.0782884	0.110237	0.661468	0.134695
GSM4643737_P1ovary_ACTTTCATCGTACGGC-Niu2020	granulosa	0.404942	0.144994	0.0217948	0.0306296	0.397639
GSM4643737_P1ovary_AGAATAGAGCTAACTC-Niu2020	preGC_II	0.14669	0.323119	0.242811	0.0538255	0.233554
GSM4643737_P1ovary_AGAATAGCAGTAAGCG-Niu2020	preGC_II	0.378073	0.103421	0.0618436	0.344867	0.111795
GSM4643737_P1ovary_AGAATAGGTGAGTATA-Niu2020	preGC_II	0.0687206	0.748081	0.0763019	0.0352018	0.0716943
GSM4643737_P1ovary_AGAATAGTCCTATGTT-Niu2020	preGC_II	0.227813	0.575975	0.0367397	0.0447188	0.114754
GSM4643737_P1ovary_AGACGTTAGGTGCACA-Niu2020	preGC_II	0.210845	0.124339	0.11813	0.169754	0.376932
GSM4643737_P1ovary_AGACGTTGTAGTAGTA-Niu2020	preGC_II	0.0214214	0.14175	0.0396959	0.653111	0.144022
GSM4643737_P1ovary_AGACGTTGTGTCCTCT-Niu2020	OSE	0.166286	0.687001	0.0804127	0.0285004	0.0377997
GSM4643737_P1ovary_AGACGTTTCTCCCTGA-Niu2020	OSE	0.601384	0.140059	0.0418061	0.151527	0.0652242
GSM4643737_P1ovary_AGAGCGACACCCATTC-Niu2020	preGC_II	0.0362924	0.211722	0.182781	0.147574	0.421631
GSM4643737_P1ovary_AGAGCGATCACCCGAG-Niu2020	preGC_II	0.0416673	0.494189	0.204533	0.0547174	0.204893
GSM4643737_P1ovary_AGAGCTTAGTGGGCTA-Niu2020	preGC_II	0.0352792	0.0204128	0.0675752	0.0546828	0.82205
GSM4643737_P1ovary_AGAGCTTCAATCACAC-Niu2020	preGC_II	0.00987985	0.69348	0.0315752	0.0296466	0.235418
GSM4643737_P1ovary_AGAGCTTCACACTGCG-Niu2020	preGC_II	0.020296	0.0321748	0.0712723	0.675604	0.200653
GSM4643737_P1ovary_AGAGCTTTCCCAAGTA-Niu2020	preGC_II	0.0224344	0.125316	0.245625	0.144389	0.462236
GSM4643737_P1ovary_AGAGTGGAGTGCCAGA-Niu2020	preGC_II	0.112809	0.437076	0.097791	0.102785	0.249539
GSM4643737_P1ovary_AGAGTGGGTGAAAGAG-Niu2020	preGC_II	0.0131801	0.0261497	0.0346562	0.0750675	0.850947
GSM4643737_P1ovary_AGATCTGAGCGTGAAC-Niu2020	preGC_II	0.0254682	0.1512	0.0129438	0.0498837	0.760504
GSM4643737_P1ovary_AGATCTGCAAGACACG-Niu2020	OSE	0.0855042	0.821296	0.00863741	0.0355797	0.0489824
GSM4643737_P1ovary_AGATCTGCACCAGGCT-Niu2020	preGC_II	0.00591427	0.291476	0.0208	0.00605366	0.675756
GSM4643737_P1ovary_AGATCTGCATCGTCGG-Niu2020	preGC_II	0.0491742	0.139225	0.154551	0.329548	0.327502
GSM4643737_P1ovary_AGATTGCAGGCCGAAT-Niu2020	preGC_II	0.0767835	0.414017	0.0150645	0.0275555	0.466579
GSM4643737_P1ovary_AGATTGCCACGGTTTA-Niu2020	OSE	0.515084	0.339313	0.0176792	0.105125	0.0227988
GSM4643737_P1ovary_AGATTGCCAGATGAGC-Niu2020	CoelEpi_Lhx9	0.764451	0.0567876	0.038006	0.104509	0.0362468
GSM4643737_P1ovary_AGATTGCGTATGGTTC-Niu2020	preGC_II	0.10266	0.442107	0.121	0.0628825	0.271351
GSM4643737_P1ovary_AGATTGCTCGCGTAGC-Niu2020	preGC_II	0.380061	0.286616	0.124738	0.0292432	0.179342
GSM4643737_P1ovary_AGCAGCCAGCACAGGT-Niu2020	preGC_II	0.261103	0.0684409	0.0669975	0.101166	0.502292
GSM4643737_P1ovary_AGCAGCCAGTATGACA-Niu2020	preGC_II	0.0136873	0.128778	0.0339391	0.389563	0.434033
GSM4643737_P1ovary_AGCAGCCTCAGTTCGA-Niu2020	preGC_II	0.0124896	0.327543	0.0753523	0.0655769	0.519039
GSM4643737_P1ovary_AGCAGCCTCATGGTCA-Niu2020	preGC_II	0.0191302	0.0520823	0.123855	0.0463379	0.758595
GSM4643737_P1ovary_AGCAGCCTCTTTAGGG-Niu2020	preGC_II	0.104933	0.721112	0.0212095	0.0535132	0.0992324
GSM4643737_P1ovary_AGCATACAGCGATATA-Niu2020	preGC_II	0.236359	0.258545	0.223446	0.136016	0.145633
GSM4643737_P1ovary_AGCATACAGGTAGCCA-Niu2020	preGC_I	0.0251869	0.19498	0.275891	0.333138	0.170805
GSM4643737_P1ovary_AGCATACGTTGACGTT-Niu2020	preGC_II	0.0402263	0.549445	0.0799672	0.1807	0.149662
GSM4643737_P1ovary_AGCATACGTTTGTTTC-Niu2020	OSE	0.0902068	0.352518	0.144332	0.349449	0.0634938
GSM4643737_P1ovary_AGCCTAAAGACCACGA-Niu2020	granulosa	0.0147451	0.104692	0.0671708	0.145302	0.66809
GSM4643737_P1ovary_AGCCTAAAGTGATCGG-Niu2020	preGC_II	0.0268359	0.175383	0.382842	0.210371	0.204568
[truncated: 3,509 more rows]
